# Supplementary material for: Gene expression QTL mapping in stimulated iPSC-derived macrophages provides insights into common complex diseases
Source: Nat Commun. 2025 Aug 27;16:7204. doi: 10.1038/s41467-025-61670-9 (PMC12391345; doi:10.1038/s41467-025-61670-9)
Supplement: Supplementary file 4 — Supplementary Data 2 [file 41467_2025_61670_MOESM4_ESM.xlsx]

## Sheet: Ctrl_vs_IFNB (6 hours)
hgnc	Gene	baseMean	log2FoldChange	lfcSE	stat	pvalue	padj
TSPAN6	ENSG00000000003	99.733	-0.754025	0.0854527	-8.8239	1.10546e-18	2.11178e-18
DPM1	ENSG00000000419	1195.93	-0.120685	0.0347377	-3.47416	0.000512446	0.000655834
SCYL3	ENSG00000000457	386.128	0.813081	0.0333057	24.4127	1.2548e-131	8.58933e-131
C1orf112	ENSG00000000460	193.36	-0.210778	0.04671	-4.51248	6.40749e-06	8.86532e-06
FGR	ENSG00000000938	396.993	-0.623502	0.0956173	-6.52081	6.99296e-11	1.11526e-10
CFH	ENSG00000000971	769.682	3.54403	0.0841158	42.1328	0	0
FUCA2	ENSG00000001036	2960.6	0.316988	0.0269199	11.7752	5.23789e-32	1.25609e-31
GCLC	ENSG00000001084	9462.2	0.823621	0.0641906	12.8309	1.10131e-37	2.86748e-37
NFYA	ENSG00000001167	859.006	-0.0636496	0.0272883	-2.33249	0.019675	0.0232795
STPG1	ENSG00000001460	54.3812	-0.589388	0.0570979	-10.3224	5.58e-25	1.19486e-24
NIPAL3	ENSG00000001461	210.315	-0.528375	0.0524643	-10.0711	7.41171e-24	1.55838e-23
LAS1L	ENSG00000001497	720.037	-0.425521	0.0351549	-12.1042	1.004e-33	2.46831e-33
ENPP4	ENSG00000001561	456.434	0.904877	0.111523	8.11379	4.90638e-16	8.84407e-16
CFTR	ENSG00000001626	39.6487	-0.455146	0.0711188	-6.3998	1.55579e-10	2.46112e-10
ANKIB1	ENSG00000001629	1918.37	2.28644	0.032752	69.8109	0	0
CYP51A1	ENSG00000001630	70.8706	-0.0536147	0.0642966	-0.833865	0.404357	0.42953
KRIT1	ENSG00000001631	839.225	0.356976	0.0276622	12.9048	4.22867e-38	1.10717e-37
RAD52	ENSG00000002016	220.005	-0.320416	0.0344409	-9.30336	1.36077e-20	2.69888e-20
BAD	ENSG00000002330	119.905	-0.574027	0.0493938	-11.6214	3.20703e-31	7.59489e-31
LAP3	ENSG00000002549	32965.4	2.91488	0.0522119	55.8279	0	0
HS3ST1	ENSG00000002587	2126.21	0.206657	0.108708	1.90103	0.0572985	0.0656949
AOC1	ENSG00000002726	41.0137	-1.24017	0.132112	-9.38723	6.1597e-21	1.22914e-20
MAD1L1	ENSG00000002822	706.874	-0.573438	0.0370514	-15.4768	4.97413e-54	1.59854e-53
LASP1	ENSG00000002834	4784.24	-0.6978	0.0330613	-21.1063	6.96352e-99	3.59688e-98
SNX11	ENSG00000002919	1453.61	0.304192	0.0338809	8.97827	2.75048e-19	5.31862e-19
TMEM176A	ENSG00000002933	652.234	-0.2352	0.128537	-1.82983	0.0672757	0.0767586
M6PR	ENSG00000003056	7381.16	-0.293353	0.033058	-8.87389	7.06359e-19	1.35471e-18
ICA1	ENSG00000003147	486.493	-0.115983	0.0433854	-2.67333	0.0075103	0.00910458
DBNDD1	ENSG00000003249	24.2408	-0.0649218	0.118217	-0.549175	0.582885	0.60536
ALS2	ENSG00000003393	744.881	-0.983852	0.0329658	-29.8447	1.03004e-195	1.10216e-194
CASP10	ENSG00000003400	1120.22	2.84105	0.0431719	65.8078	0	0
CFLAR	ENSG00000003402	6341.13	1.1013	0.0511623	21.5257	8.95389e-103	4.81606e-102
TFPI	ENSG00000003436	500.416	-0.70182	0.0930315	-7.5439	4.56114e-14	7.84556e-14
NDUFAF7	ENSG00000003509	365.622	-0.469181	0.0279761	-16.7708	3.9922e-63	1.43007e-62
RBM5	ENSG00000003756	2231.85	0.0799426	0.0232551	3.43763	0.00058682	0.000748633
MTMR7	ENSG00000003987	81.2195	0.302818	0.0495161	6.11555	9.62253e-10	1.49445e-09
SLC7A2	ENSG00000003989	286.834	2.08916	0.12929	16.1587	9.85858e-59	3.34165e-58
ARF5	ENSG00000004059	938.012	-0.0311413	0.0365417	-0.852212	0.394096	0.419137
SARM1	ENSG00000004139	113.478	-1.50521	0.0726623	-20.7152	2.5282e-95	1.26185e-94
POLDIP2	ENSG00000004142	1655.52	-0.311022	0.0309425	-10.0516	9.03523e-24	1.89662e-23
PLXND1	ENSG00000004399	6911.68	-1.08021	0.0428632	-25.2012	3.88126e-140	2.83336e-139
AK2	ENSG00000004455	1921.05	0.243886	0.0288782	8.44533	3.03189e-17	5.60826e-17
CD38	ENSG00000004468	4099.62	4.70149	0.107967	43.5458	0	0
FKBP4	ENSG00000004478	906.13	-0.718252	0.0503982	-14.2515	4.38479e-46	1.28251e-45
KDM1A	ENSG00000004487	930.107	-0.378463	0.0259302	-14.5955	3.00147e-48	9.02496e-48
RBM6	ENSG00000004534	2149.67	0.115698	0.0356502	3.24537	0.00117297	0.00147632
CAMKK1	ENSG00000004660	134.868	-2.71316	0.070424	-38.526	0	0
RECQL	ENSG00000004700	1478.3	0.839861	0.0370047	22.696	4.90192e-114	2.89949e-113
VPS50	ENSG00000004766	861.949	0.058292	0.0304895	1.91187	0.0558927	0.0641616
HSPB6	ENSG00000004776	22.5276	-0.295703	0.219172	-1.34918	0.177278	0.195049
ARHGAP33	ENSG00000004777	170.552	-1.22077	0.0845563	-14.4373	3.01209e-47	8.93649e-47
NDUFAB1	ENSG00000004779	1180.93	-0.203766	0.0486317	-4.18998	2.78981e-05	3.76256e-05
PDK4	ENSG00000004799	1076.37	-2.46408	0.152633	-16.1439	1.25423e-58	4.24518e-58
SLC25A13	ENSG00000004864	1362.68	-0.269734	0.0289798	-9.30766	1.30678e-20	2.59254e-20
ST7	ENSG00000004866	494.411	0.578609	0.0434403	13.3196	1.77992e-40	4.80617e-40
CDC27	ENSG00000004897	2447.35	1.03717	0.0251962	41.1635	0	0
HCCS	ENSG00000004961	945.986	0.217197	0.0267536	8.11842	4.72308e-16	8.51694e-16
DVL2	ENSG00000004975	516.186	-1.12416	0.0315953	-35.5799	2.86828e-277	4.87054e-276
UPF1	ENSG00000005007	2538.59	0.396945	0.0440223	9.01691	1.93471e-19	3.75563e-19
SKAP2	ENSG00000005020	3167.33	0.0180074	0.0287719	0.625867	0.531402	0.555586
SLC25A5	ENSG00000005022	5529.57	-0.271593	0.0398107	-6.8221	8.97183e-12	1.46441e-11
MCUB	ENSG00000005059	3097.87	1.84167	0.0364846	50.4781	0	0
POLR2J	ENSG00000005075	400.16	-0.0319725	0.0379623	-0.842218	0.399666	0.424707
DHX33	ENSG00000005100	327.272	-0.643808	0.0357841	-17.9914	2.27423e-72	9.11766e-72
LIG3	ENSG00000005156	317.054	-0.23485	0.034892	-6.73078	1.6876e-11	2.73422e-11
RPAP3	ENSG00000005175	980.006	0.771526	0.0371822	20.7499	1.22892e-95	6.15992e-95
REXO5	ENSG00000005189	128.956	-0.349812	0.0483206	-7.23941	4.50639e-13	7.58164e-13
CIAPIN1	ENSG00000005194	1104.51	-0.322103	0.025068	-12.8492	8.6951e-38	2.26688e-37
SPPL2B	ENSG00000005206	387.567	-0.673879	0.0455453	-14.7958	1.55972e-49	4.75801e-49
FAM214B	ENSG00000005238	1275.54	0.091485	0.0379358	2.41158	0.0158838	0.0189115
COPZ2	ENSG00000005243	70.5696	0.311014	0.0892058	3.48647	0.000489433	0.000626553
PRKAR2B	ENSG00000005249	143.513	-0.75077	0.0804244	-9.3351	1.00893e-20	2.00532e-20
MSL3	ENSG00000005302	1886.75	1.18124	0.039011	30.2797	2.1206e-201	2.35139e-200
CREBBP	ENSG00000005339	2099.97	0.572545	0.0338295	16.9244	2.97316e-64	1.08241e-63
TSPOAP1	ENSG00000005379	49.316	0.841862	0.0876961	9.59976	8.01316e-22	1.62257e-21
MPO	ENSG00000005381	77.2328	-0.713647	0.510768	-1.39721	0.162352	0.179441
GCFC2	ENSG00000005436	238.962	-0.87256	0.0375888	-23.2133	3.3399e-119	2.06322e-118
WDR54	ENSG00000005448	50.9499	-0.390975	0.0815999	-4.79137	1.65649e-06	2.33862e-06
CROT	ENSG00000005469	242.291	-0.604571	0.0425961	-14.1931	1.01054e-45	2.94288e-45
ABCB4	ENSG00000005471	332.877	0.121119	0.0657886	1.84104	0.065616	0.0749197
KMT2E	ENSG00000005483	2096.25	-0.118817	0.024527	-4.84433	1.27037e-06	1.79892e-06
RHBDD2	ENSG00000005486	640.858	-0.622139	0.0447929	-13.8892	7.36152e-44	2.08675e-43
IBTK	ENSG00000005700	2733.41	0.457216	0.0292766	15.6171	5.56695e-55	1.81184e-54
ZNF195	ENSG00000005801	732.338	-0.328943	0.024836	-13.2446	4.84749e-40	1.30093e-39
MYCBP2	ENSG00000005810	3180.97	1.42203	0.0361582	39.3279	0	0
FBXL3	ENSG00000005812	946.674	0.0560422	0.0395172	1.41817	0.15614	0.172806
ITGAL	ENSG00000005844	1255.2	-0.0663456	0.066118	-1.00344	0.315648	0.338883
PDK2	ENSG00000005882	129.014	-1.50602	0.0564894	-26.6602	1.36231e-156	1.12804e-155
ITGA3	ENSG00000005884	379.68	0.702402	0.103111	6.81212	9.6174e-12	1.56741e-11
ZFX	ENSG00000005889	1393.46	0.0382546	0.0349838	1.0935	0.274176	0.296054
LAMP2	ENSG00000005893	9288.86	0.608898	0.0339816	17.9185	8.46348e-72	3.36814e-71
ITGA2B	ENSG00000005961	14.836	0.249315	0.204094	1.22157	0.22187	0.241746
GDE1	ENSG00000006007	1720.17	-0.0498013	0.0298188	-1.67013	0.094894	0.107122
C19orf60	ENSG00000006015	828.085	-0.56731	0.0439636	-12.9041	4.26769e-38	1.11718e-37
CRLF1	ENSG00000006016	7.78164	-0.826176	0.0858374	-9.6249	6.27653e-22	1.27471e-21
OSBPL7	ENSG00000006025	219.692	-1.18264	0.0551631	-21.439	5.78737e-102	3.08689e-101
TMEM98	ENSG00000006042	78.0963	0.0522684	0.16675	0.313454	0.753936	0.77099
MAP3K14	ENSG00000006062	216.413	-0.843383	0.047973	-17.5803	3.48455e-69	1.34744e-68
TMEM132A	ENSG00000006118	323.306	0.15577	0.0664471	2.34427	0.0190644	0.022578
AP2B1	ENSG00000006125	3975.99	0.742409	0.0455792	16.2883	1.19465e-59	4.09878e-59
ZNF263	ENSG00000006194	602.319	-0.150129	0.0293658	-5.11237	3.18139e-07	4.58866e-07
SPATA20	ENSG00000006282	710.783	-0.724899	0.0817468	-8.86762	7.47245e-19	1.43137e-18
TNFRSF12A	ENSG00000006327	427.037	-0.533045	0.0610568	-8.73031	2.53977e-18	4.81646e-18
MAP3K9	ENSG00000006432	327.395	1.56528	0.0623096	25.1211	2.92856e-139	2.12574e-138
RALA	ENSG00000006451	1929.64	0.749803	0.0520306	14.4108	4.42397e-47	1.31005e-46
BAIAP2L1	ENSG00000006453	103.433	-0.3519	0.0508483	-6.92059	4.49777e-12	7.39548e-12
KDM7A	ENSG00000006459	1337.74	0.110491	0.0537025	2.05747	0.0396407	0.046001
ETV1	ENSG00000006468	105.655	-1.76067	0.0986205	-17.853	2.73995e-71	1.08456e-70
AGK	ENSG00000006530	722.007	-0.111474	0.0269121	-4.14214	3.44078e-05	4.62631e-05
ALDH3B1	ENSG00000006534	1830.25	-0.104619	0.064012	-1.63436	0.102184	0.114982
PHTF2	ENSG00000006576	2082.21	0.535576	0.0520309	10.2934	7.54502e-25	1.61147e-24
FARP2	ENSG00000006607	722.476	1.04284	0.0315521	33.0513	1.48913e-239	2.03867e-238
GGCT	ENSG00000006625	390.05	-0.345862	0.0466396	-7.41562	1.21059e-13	2.06339e-13
DBF4	ENSG00000006634	401.195	-0.89227	0.0456224	-19.5577	3.54616e-85	1.60732e-84
TBXA2R	ENSG00000006638	17.6798	-0.337818	0.111551	-3.02838	0.00245867	0.0030546
IFRD1	ENSG00000006652	2122.07	0.189392	0.0362521	5.22429	1.74822e-07	2.54108e-07
COX10	ENSG00000006695	385.616	-0.0931245	0.0363877	-2.55923	0.0104905	0.012612
GTF2IRD1	ENSG00000006704	162.526	-0.663811	0.0459475	-14.4472	2.61268e-47	7.7646e-47
PAF1	ENSG00000006712	746.822	0.301886	0.0267961	11.266	1.93094e-29	4.46089e-29
VPS41	ENSG00000006715	2340.46	0.181092	0.0287574	6.29722	3.03029e-10	4.76416e-10
ELAC2	ENSG00000006744	2277.69	0.257575	0.030608	8.41527	3.91997e-17	7.23386e-17
SCIN	ENSG00000006747	1156.93	5.95556	0.12708	46.8647	0	0
ARSD	ENSG00000006756	747.704	0.191369	0.0363745	5.26107	1.43217e-07	2.08969e-07
PNPLA4	ENSG00000006757	159.492	-0.497634	0.0499847	-9.95572	2.38103e-23	4.96328e-23
ADIPOR2	ENSG00000006831	1101.14	-0.0265375	0.0345215	-0.768725	0.442057	0.467169
CDKL3	ENSG00000006837	14.4391	-0.816982	0.0639326	-12.7788	2.15385e-37	5.58214e-37
MARK4	ENSG00000007047	312.413	0.0902189	0.0367726	2.45343	0.0141501	0.0168974
CCDC124	ENSG00000007080	607.774	-0.188622	0.0418815	-4.5037	6.67798e-06	9.23411e-06
CEACAM21	ENSG00000007129	71.8879	-0.608446	0.0786969	-7.73151	1.06278e-14	1.8604e-14
PAFAH1B1	ENSG00000007168	3583.69	0.456097	0.0194423	23.459	1.06894e-121	6.75169e-121
KIAA0100	ENSG00000007202	2350.99	0.209925	0.0392011	5.35509	8.55136e-08	1.25739e-07
GAS7	ENSG00000007237	5876.26	-0.320757	0.0364994	-8.78801	1.52239e-18	2.89881e-18
TRAPPC6A	ENSG00000007255	238.006	-0.0206402	0.0548458	-0.376332	0.70667	0.725822
MATK	ENSG00000007264	1031.92	-1.58545	0.0813828	-19.4814	1.57887e-84	7.11503e-84
ST7L	ENSG00000007341	282.616	-0.0347641	0.0256621	-1.35469	0.175518	0.193233
RPUSD1	ENSG00000007376	382.634	-0.788139	0.0484817	-16.2564	2.01152e-59	6.88965e-59
RHBDF1	ENSG00000007384	44.0442	-1.15019	0.0835316	-13.7695	3.88844e-43	1.09256e-42
LUC7L	ENSG00000007392	1203.18	-0.244131	0.0249296	-9.7928	1.20905e-22	2.48673e-22
TSR3	ENSG00000007520	509.813	-0.377101	0.0455893	-8.27171	1.32051e-16	2.41059e-16
PIGQ	ENSG00000007541	218.365	-0.616104	0.0390457	-15.779	4.33707e-56	1.42942e-55
CRAMP1	ENSG00000007545	297.882	-0.420897	0.0332949	-12.6415	1.24683e-36	3.20366e-36
TEAD3	ENSG00000007866	22.908	-0.229007	0.150775	-1.51887	0.128796	0.143652
DNAJC11	ENSG00000007923	755.003	-0.251366	0.0371486	-6.76651	1.31926e-11	2.14238e-11
MYLIP	ENSG00000007944	280.489	0.614853	0.049943	12.3111	7.89634e-35	1.97233e-34
E2F2	ENSG00000007968	140.931	-1.96704	0.116263	-16.9189	3.26601e-64	1.1881e-63
PSMB1	ENSG00000008018	3305.88	0.0920159	0.0338265	2.72023	0.00652369	0.0079359
SYN1	ENSG00000008056	19.2717	-0.332564	0.125552	-2.64882	0.00807726	0.00977167
JARID2	ENSG00000008083	875.077	-0.546305	0.0373448	-14.6287	1.84345e-48	5.55842e-48
CDKL5	ENSG00000008086	193.651	1.52874	0.0552237	27.6826	1.13096e-168	1.02062e-167
CDK11A	ENSG00000008128	48.2246	0.261619	0.0503646	5.19451	2.05256e-07	2.97455e-07
NADK	ENSG00000008130	6703.19	1.65592	0.0382325	43.3119	0	0
CYTH3	ENSG00000008256	419.889	-0.615059	0.0394767	-15.5803	9.90935e-55	3.21545e-54
SYPL1	ENSG00000008282	2031.19	0.103426	0.0239178	4.32422	1.53069e-05	2.08785e-05
CYB561	ENSG00000008283	244.369	1.73236	0.0470555	36.8153	1.05145e-296	1.93753e-295
SPAG9	ENSG00000008294	3930.14	0.155602	0.0389515	3.99476	6.47602e-05	8.61671e-05
AASS	ENSG00000008311	45.6527	0.751383	0.102254	7.34822	2.00859e-13	3.40784e-13
PLEKHG6	ENSG00000008323	76.5661	0.623326	0.052625	11.8447	2.29353e-32	5.52459e-32
SS18L2	ENSG00000008324	623.827	0.585631	0.0430792	13.5943	4.32958e-42	1.2002e-41
MPND	ENSG00000008382	128.514	-0.265933	0.0555967	-4.78325	1.72482e-06	2.43263e-06
MGST1	ENSG00000008394	98.6769	-0.299427	0.147747	-2.02662	0.0427011	0.0494219
CRY1	ENSG00000008405	346.52	-0.612665	0.0455626	-13.4467	3.22106e-41	8.79722e-41
PGLYRP1	ENSG00000008438	6.87264	-0.857229	0.125689	-6.82021	9.0906e-12	1.48293e-11
NFIX	ENSG00000008441	51.0659	2.67463	0.114289	23.4022	4.05497e-121	2.54181e-120
ST3GAL1	ENSG00000008513	2357.6	-0.366959	0.0447025	-8.20891	2.23205e-16	4.05775e-16
MMP25	ENSG00000008516	212.848	0.100011	0.0948326	1.05461	0.291604	0.314053
IL32	ENSG00000008517	70.3416	0.318862	0.143972	2.21475	0.026777	0.0313921
PKD1	ENSG00000008710	499.457	-0.962384	0.0504474	-19.077	3.92093e-81	1.7057e-80
MED24	ENSG00000008838	827.552	0.121457	0.0279199	4.3502	1.36015e-05	1.85866e-05
RHOBTB2	ENSG00000008853	231.378	-1.61926	0.0503196	-32.1796	3.40644e-227	4.31482e-226
HEATR5B	ENSG00000008869	1533.83	-0.212799	0.0399263	-5.3298	9.83235e-08	1.44319e-07
SEC62	ENSG00000008952	1826.92	-0.106076	0.0427282	-2.48258	0.0130435	0.0156048
RPS20	ENSG00000008988	4534.68	0.237567	0.0541466	4.38748	1.14671e-05	1.57141e-05
CSDE1	ENSG00000009307	9774.98	0.539367	0.0351503	15.3446	3.85053e-53	1.22707e-52
UBE3C	ENSG00000009335	1659.86	0.185817	0.0281414	6.60297	4.0301e-11	6.47136e-11
REV3L	ENSG00000009413	727.286	-2.07266	0.0406962	-50.9301	0	0
MASP2	ENSG00000009724	46.4519	-0.672645	0.100696	-6.67999	2.38965e-11	3.85746e-11
FAM76A	ENSG00000009780	258.105	0.114326	0.0315698	3.62136	0.00029306	0.00037882
TRAF3IP3	ENSG00000009790	379.626	-1.7344	0.0666607	-26.0184	3.06812e-149	2.41533e-148
POMT2	ENSG00000009830	272.607	-0.713086	0.0360419	-19.7849	4.01608e-87	1.85378e-86
VTA1	ENSG00000009844	3886.78	0.117235	0.046396	2.52683	0.0115097	0.0138089
MLXIPL	ENSG00000009950	62.1442	-2.0502	0.112027	-18.3009	8.1374e-75	3.3366e-74
BAZ1B	ENSG00000009954	2462.68	0.101502	0.0221884	4.57456	4.77222e-06	6.63018e-06
RANBP9	ENSG00000010017	851.274	0.255635	0.0430672	5.93572	2.92558e-09	4.47689e-09
ETV7	ENSG00000010030	1509.63	7.30414	0.128333	56.9154	0	0
SPRTN	ENSG00000010072	450.436	-0.328138	0.0270514	-12.1302	7.31045e-34	1.79883e-33
METTL13	ENSG00000010165	567.71	-0.35203	0.0298236	-11.8037	3.73443e-32	8.97233e-32
DYRK4	ENSG00000010219	843.772	-0.445647	0.0536526	-8.30617	9.88385e-17	1.81088e-16
ZNF207	ENSG00000010244	4981.6	0.794287	0.0237288	33.4735	1.17208e-245	1.66459e-244
UQCRC1	ENSG00000010256	3201.28	-0.164387	0.0444948	-3.69453	0.000220291	0.000286336
STARD3NL	ENSG00000010270	2458.01	0.203171	0.0262808	7.73079	1.06882e-14	1.87027e-14
CD9	ENSG00000010278	3182.43	-1.33075	0.0744566	-17.8729	1.91882e-71	7.60603e-71
NCAPD2	ENSG00000010292	1104.33	-0.79276	0.0551541	-14.3735	7.58561e-47	2.23593e-46
IFFO1	ENSG00000010295	1565.9	-0.837588	0.0392706	-21.3286	6.16196e-101	3.24727e-100
GIPR	ENSG00000010310	46.3908	-1.02269	0.0915101	-11.1757	5.36442e-29	1.23e-28
PHF7	ENSG00000010318	151.08	-1.18378	0.0380799	-31.0867	3.63967e-212	4.24678e-211
NISCH	ENSG00000010322	4040.12	-1.04535	0.0489436	-21.3581	3.27546e-101	1.73066e-100
STAB1	ENSG00000010327	36600	0.00694184	0.054465	0.127455	0.89858	0.90625
FUZ	ENSG00000010361	57.1051	-0.837174	0.0535558	-15.6318	4.42104e-55	1.44055e-54
IDS	ENSG00000010404	1612.04	-0.957164	0.0511753	-18.7036	4.62516e-78	1.94992e-77
ZNF200	ENSG00000010539	602.876	0.514607	0.0299876	17.1607	5.23235e-66	1.95397e-65
CD4	ENSG00000010610	14898.5	0.320708	0.0641663	4.99807	5.79069e-07	8.2901e-07
LRRC23	ENSG00000010626	68.5005	-0.519944	0.0541623	-9.59975	8.01358e-22	1.62257e-21
BTK	ENSG00000010671	3676.46	1.62123	0.0293113	55.3108	0	0
HFE	ENSG00000010704	680.439	-0.188937	0.0382587	-4.93842	7.87575e-07	1.12326e-06
SCMH1	ENSG00000010803	340.494	-0.193846	0.0406777	-4.76542	1.8846e-06	2.65453e-06
FYN	ENSG00000010810	148.986	-1.56131	0.0998685	-15.6336	4.29638e-55	1.40058e-54
HIVEP2	ENSG00000010818	1281.05	3.22735	0.0955917	33.7619	7.15418e-250	1.03913e-248
ELOA	ENSG00000011007	1696.51	-0.159949	0.022846	-7.00115	2.53869e-12	4.20029e-12
LYPLA2	ENSG00000011009	1065.7	-0.211844	0.0326026	-6.49775	8.15283e-11	1.29847e-10
CLCN6	ENSG00000011021	1333.29	-0.461875	0.0422435	-10.9336	7.95869e-28	1.78581e-27
MRC2	ENSG00000011028	706.12	-1.50053	0.0919035	-16.3272	6.31724e-60	2.17431e-59
TSPAN9	ENSG00000011105	49.6496	0.882398	0.0863702	10.2165	1.67335e-24	3.55183e-24
BTBD7	ENSG00000011114	1352.97	-0.00174198	0.029228	-0.0595999	0.952474	0.956078
APBA3	ENSG00000011132	276.952	-0.856596	0.0445235	-19.2392	1.73879e-82	7.6758e-82
MKS1	ENSG00000011143	134.203	-0.746561	0.0409209	-18.244	2.30915e-74	9.41334e-74
ABHD5	ENSG00000011198	318.197	0.357966	0.028449	12.5827	2.62821e-36	6.71499e-36
ANOS1	ENSG00000011201	595.891	0.0705197	0.134489	0.524353	0.600033	0.62225
AKAP8L	ENSG00000011243	648.792	0.590439	0.033336	17.7117	3.40365e-70	1.33116e-69
MBTD1	ENSG00000011258	391.122	-0.803715	0.0347935	-23.0996	4.67455e-118	2.85509e-117
UTP18	ENSG00000011260	1477.7	-0.146825	0.0254699	-5.76465	8.18255e-09	1.2364e-08
RNF216	ENSG00000011275	1448.94	-0.36327	0.0220746	-16.4565	7.53283e-61	2.62547e-60
TTC19	ENSG00000011295	946.331	-0.59616	0.0289038	-20.6256	1.61564e-94	7.99576e-94
PTBP1	ENSG00000011304	4418.49	0.0730459	0.0232258	3.14503	0.00166067	0.00207843
LARS2	ENSG00000011376	623.415	0.452457	0.0321982	14.0522	7.46401e-45	2.14829e-44
PIK3C2A	ENSG00000011405	1534.33	-0.0581356	0.0340831	-1.7057	0.0880637	0.099644
PLAUR	ENSG00000011422	6695.01	0.0438427	0.0568819	0.770767	0.440845	0.465966
ANLN	ENSG00000011426	981.715	-0.534806	0.0943673	-5.66728	1.45084e-08	2.17819e-08
WIZ	ENSG00000011451	1015.01	0.137095	0.055111	2.48761	0.0128605	0.0153954
RABGAP1	ENSG00000011454	1618.15	0.04407	0.0347349	1.26875	0.204529	0.223684
DCN	ENSG00000011465	632.943	0.291977	0.251435	1.16124	0.245542	0.266507
QPCTL	ENSG00000011478	117.721	-0.694865	0.0519593	-13.3732	8.66708e-41	2.35477e-40
PPP5C	ENSG00000011485	617.731	-0.850221	0.0363292	-23.4033	3.95954e-121	2.48421e-120
CEP68	ENSG00000011523	878.301	1.53646	0.0365982	41.9818	0	0
MAP4K3	ENSG00000011566	703.625	0.0589764	0.0384371	1.53436	0.124941	0.13954
ZBTB32	ENSG00000011590	10.8146	0.887656	0.166335	5.33656	9.47285e-08	1.39115e-07
TYROBP	ENSG00000011600	12424.9	0.64661	0.0448839	14.4063	4.72653e-47	1.39905e-46
TMEM159	ENSG00000011638	242.001	1.08643	0.043019	25.2546	1.00845e-140	7.40793e-140
GABRA3	ENSG00000011677	186.115	0.100004	0.090734	1.10217	0.270387	0.29221
BRCA1	ENSG00000012048	470.632	-0.94698	0.0526799	-17.9761	2.99839e-72	1.20038e-71
ERCC1	ENSG00000012061	686.707	-0.550801	0.0450157	-12.2357	2.00292e-34	4.97017e-34
CD22	ENSG00000012124	56.3989	-1.79844	0.117088	-15.3598	3.04443e-53	9.71068e-53
SEMA3B	ENSG00000012171	19.4903	0.904889	0.109164	8.28923	1.13987e-16	2.08543e-16
MBTPS2	ENSG00000012174	819.457	-0.49084	0.0444157	-11.051	2.16725e-28	4.91953e-28
PRICKLE3	ENSG00000012211	240.58	-0.368823	0.0475308	-7.75967	8.5153e-15	1.49283e-14
EXTL3	ENSG00000012232	651.341	1.29636	0.0285479	45.4101	0	0
ELOVL5	ENSG00000012660	2563.68	0.500668	0.0309354	16.1843	6.50617e-59	2.21065e-58
ALOX5	ENSG00000012779	4436.5	-0.0314343	0.055664	-0.564716	0.572267	0.595432
KDM5D	ENSG00000012817	590.206	-0.130123	0.313943	-0.414481	0.678522	0.698697
CALCOCO1	ENSG00000012822	1081.35	-0.701762	0.0499626	-14.0457	8.17999e-45	2.35244e-44
UBR7	ENSG00000012963	754.45	-0.682142	0.0341547	-19.9721	9.63192e-89	4.51717e-88
MAP4K5	ENSG00000012983	424.603	0.259645	0.0435622	5.96033	2.51729e-09	3.85924e-09
EHD3	ENSG00000013016	68.5611	-1.24927	0.119542	-10.4505	1.45745e-25	3.14821e-25
PSMC4	ENSG00000013275	4599.41	0.138693	0.04705	2.94777	0.00320073	0.00395555
MAN2B2	ENSG00000013288	2194.77	0.418959	0.0392606	10.6712	1.38762e-26	3.05128e-26
CLDN11	ENSG00000013297	24.5918	-0.192366	0.146713	-1.31118	0.189798	0.208253
SLC25A39	ENSG00000013306	1457.06	-0.725209	0.0397986	-18.222	3.45446e-74	1.40497e-73
MVP	ENSG00000013364	3227.75	2.00476	0.043497	46.0896	0	0
NUB1	ENSG00000013374	2813.87	2.80202	0.0412248	67.9692	0	0
PGM3	ENSG00000013375	707.159	0.139262	0.0323697	4.30225	1.69073e-05	2.30056e-05
RWDD2A	ENSG00000013392	187.749	-0.423852	0.0343193	-12.3503	4.8544e-35	1.21663e-34
CLK1	ENSG00000013441	1631.7	0.266612	0.0397298	6.71062	1.93805e-11	3.13747e-11
POLR3B	ENSG00000013503	248.739	-1.0888	0.0479128	-22.7247	2.5557e-114	1.51297e-113
ANGEL1	ENSG00000013523	953.089	-1.58833	0.0440191	-36.0827	4.23489e-285	7.41502e-284
RNF14	ENSG00000013561	1258.58	-0.445293	0.0277643	-16.0384	6.89487e-58	2.31918e-57
DNASE1L1	ENSG00000013563	218.073	-0.260363	0.0399211	-6.52195	6.94013e-11	1.10696e-10
DDX11	ENSG00000013573	238.614	-0.658509	0.062499	-10.5363	5.87534e-26	1.27756e-25
HEBP1	ENSG00000013583	2279.09	0.377673	0.0424064	8.90605	5.28853e-19	1.01691e-18
GPRC5A	ENSG00000013588	129.149	0.290668	0.147664	1.96844	0.0490172	0.0564903
MAMLD1	ENSG00000013619	191.409	-1.75949	0.09843	-17.8755	1.82879e-71	7.25121e-71
CD6	ENSG00000013725	32.2616	-1.69482	0.105133	-16.1208	1.82272e-58	6.15451e-58
TACC3	ENSG00000013810	1134.29	-0.990483	0.0576624	-17.1773	3.92939e-66	1.46934e-65
UFL1	ENSG00000014123	1046.61	-0.53006	0.0431307	-12.2896	1.03e-34	2.56814e-34
POLA2	ENSG00000014138	784.832	1.26916	0.045137	28.118	5.90638e-174	5.52887e-173
ZC3H3	ENSG00000014164	572.106	0.883086	0.0492425	17.9334	6.46697e-72	2.57653e-71
CAPN1	ENSG00000014216	2304.87	0.560022	0.0342054	16.3724	3.01293e-60	1.04083e-59
ACPP	ENSG00000014257	156.234	-0.25676	0.074134	-3.46345	0.000533289	0.000682075
MDH1	ENSG00000014641	5044.92	-0.31601	0.0330692	-9.55601	1.22383e-21	2.46978e-21
SLC30A9	ENSG00000014824	1302.84	-0.225199	0.02392	-9.4147	4.74447e-21	9.48624e-21
MTMR11	ENSG00000014914	36.5701	2.85928	0.100609	28.4198	1.15221e-177	1.09905e-176
COX15	ENSG00000014919	863.881	-0.256708	0.0203895	-12.5902	2.39058e-36	6.1123e-36
CCDC88C	ENSG00000015133	331.015	0.25421	0.0611531	4.15694	3.22545e-05	4.34177e-05
YAF2	ENSG00000015153	267.346	-0.67429	0.0366	-18.4232	8.5527e-76	3.54096e-75
ZMYND11	ENSG00000015171	1105.27	-0.165922	0.0406571	-4.08101	4.48412e-05	5.99645e-05
WAS	ENSG00000015285	3023.75	-0.462504	0.0578073	-8.00078	1.23632e-15	2.20929e-15
BID	ENSG00000015475	3493.62	-0.438098	0.0430908	-10.1669	2.78759e-24	5.89375e-24
MATR3	ENSG00000015479	288.69	-0.218054	0.0331537	-6.57707	4.79817e-11	7.68889e-11
XYLT2	ENSG00000015532	152.867	-0.721577	0.0542776	-13.2942	2.50097e-40	6.74407e-40
NUDCD3	ENSG00000015676	906.982	-0.638522	0.0305404	-20.9074	4.58273e-97	2.32863e-96
GLT8D1	ENSG00000016864	582.079	-0.768914	0.0265386	-28.9734	1.42299e-184	1.42097e-183
ATP2C1	ENSG00000017260	3388.12	0.942511	0.0479644	19.6502	5.75847e-86	2.62785e-85
IGF1	ENSG00000017427	596.88	0.686691	0.0809873	8.479	2.27135e-17	4.21142e-17
SLC38A5	ENSG00000017483	826.925	2.14044	0.0890142	24.0461	9.18022e-128	6.08552e-127
RALBP1	ENSG00000017797	761.098	-0.485169	0.0313028	-15.4992	3.51125e-54	1.13074e-53
RUFY3	ENSG00000018189	1190.4	1.38816	0.0394926	35.1499	1.16532e-270	1.89415e-269
SLC11A1	ENSG00000018280	5133.89	-0.947684	0.0883926	-10.7213	8.08507e-27	1.78568e-26
WWTR1	ENSG00000018408	84.0622	0.215108	0.137712	1.56201	0.118285	0.132369
AGPS	ENSG00000018510	1519.65	0.104915	0.0303018	3.46235	0.000535472	0.000684804
CXorf56	ENSG00000018610	396.427	1.11023	0.0413044	26.8793	3.82966e-159	3.22232e-158
TTC27	ENSG00000018699	335.458	0.108465	0.0422794	2.56543	0.0103048	0.012394
ZNF582	ENSG00000018869	81.0845	-0.531761	0.073536	-7.2313	4.78401e-13	8.04295e-13
PHLDB1	ENSG00000019144	322.142	-0.321327	0.0567538	-5.66177	1.49816e-08	2.24853e-08
MARCO	ENSG00000019169	198.633	0.81499	0.217251	3.75137	0.000175873	0.000229726
PRDM11	ENSG00000019485	131.541	1.40094	0.0619454	22.6157	3.03423e-113	1.78873e-112
SNAI2	ENSG00000019549	42.1176	-0.064418	0.244118	-0.263881	0.791872	0.806558
CD74	ENSG00000019582	9484.6	0.39396	0.0901945	4.3679	1.25447e-05	1.71725e-05
HGF	ENSG00000019991	456.69	3.44148	0.0923905	37.2492	1.09036e-303	2.09433e-302
ZRANB1	ENSG00000019995	211.011	-0.307834	0.0317231	-9.70378	2.9053e-22	5.93556e-22
NCDN	ENSG00000020129	482.928	0.310373	0.040931	7.58285	3.38054e-14	5.83625e-14
ADGRA2	ENSG00000020181	166.482	-0.212334	0.0928608	-2.28659	0.0222199	0.0261849
ZFP64	ENSG00000020256	220.912	-0.710487	0.0351947	-20.1873	1.26551e-90	6.04587e-90
MNAT1	ENSG00000020426	164.899	0.577723	0.0470781	12.2716	1.28691e-34	3.20134e-34
SAMD4A	ENSG00000020577	2554.07	2.56204	0.0531313	48.221	0	0
RUNX3	ENSG00000020633	3773.6	0.268071	0.0594508	4.50912	6.50964e-06	9.00222e-06
MRE11	ENSG00000020922	614.231	-0.72216	0.0355928	-20.2895	1.59261e-91	7.66853e-91
SERPINB1	ENSG00000021355	6766.17	2.21344	0.0462986	47.8079	0	0
SPAST	ENSG00000021574	623.594	0.154888	0.0324454	4.7738	1.80786e-06	2.54797e-06
OSBPL5	ENSG00000021762	112.35	1.05743	0.0970511	10.8956	1.20998e-27	2.70768e-27
AQR	ENSG00000021776	3040.18	0.137127	0.0563933	2.43161	0.0150317	0.0179304
CPS1	ENSG00000021826	70.6504	0.311362	0.1056	2.9485	0.00319325	0.00394665
FHL1	ENSG00000022267	323.803	-0.245048	0.125289	-1.95586	0.0504818	0.0580961
RTFDC1	ENSG00000022277	1641.39	-0.0739565	0.0226057	-3.27158	0.00106948	0.00134811
NLRP2	ENSG00000022556	178.102	-0.0927718	0.167721	-0.553131	0.580174	0.6029
SLC45A4	ENSG00000022567	407.41	-0.511189	0.060525	-8.44593	3.01645e-17	5.58043e-17
RNF10	ENSG00000022840	2901.15	0.403229	0.0264521	15.2437	1.81177e-52	5.73339e-52
ZNF839	ENSG00000022976	175.824	-0.654523	0.0323179	-20.2527	3.3643e-91	1.61551e-90
ZDHHC6	ENSG00000023041	1413.3	0.476743	0.0258552	18.439	6.39681e-76	2.65385e-75
GRAMD1B	ENSG00000023171	634.857	3.31908	0.0612141	54.2208	0	0
RNH1	ENSG00000023191	3009.95	0.226373	0.0360547	6.2786	3.41633e-10	5.36149e-10
NDUFS1	ENSG00000023228	2158.52	-0.436325	0.0211544	-20.6257	1.61288e-94	7.98488e-94
RB1CC1	ENSG00000023287	1045.88	-0.544145	0.0348635	-15.6079	6.43548e-55	2.09209e-54
ERP44	ENSG00000023318	5470.78	1.02568	0.0330721	31.0136	3.53613e-211	4.10554e-210
ALAS1	ENSG00000023330	3900.82	0.485958	0.0530883	9.15376	5.49857e-20	1.07749e-19
BIRC3	ENSG00000023445	1297.33	1.37458	0.157519	8.72648	2.62715e-18	4.97879e-18
AKAP11	ENSG00000023516	3683.72	-0.390042	0.0464654	-8.39424	4.68916e-17	8.64537e-17
GLRX2	ENSG00000023572	417.335	0.33032	0.0461061	7.16435	7.81589e-13	1.30668e-12
SNAPC1	ENSG00000023608	92.0489	-0.986267	0.0532901	-18.5075	1.79565e-76	7.48498e-76
DERA	ENSG00000023697	1297.77	-0.00191355	0.024834	-0.0770536	0.938581	0.94321
STRAP	ENSG00000023734	2697.65	0.0161915	0.0283248	0.571636	0.567569	0.590937
ABCC2	ENSG00000023839	38.4848	0.160656	0.101018	1.59037	0.111752	0.125277
DEF6	ENSG00000023892	1057.75	-1.25131	0.0629114	-19.89	4.97106e-88	2.31972e-87
PLEKHO1	ENSG00000023902	6892.93	2.20764	0.0490242	45.0317	0	0
GCLM	ENSG00000023909	1509.84	0.164489	0.0521569	3.15374	0.00161191	0.00201794
UBR2	ENSG00000024048	2213.75	0.094331	0.0403722	2.33653	0.0194635	0.0230389
EHD2	ENSG00000024422	228.234	-0.113574	0.173173	-0.655843	0.511925	0.53594
DEPDC1	ENSG00000024526	238.053	-0.752462	0.11955	-6.29415	3.09093e-10	4.85787e-10
CCDC28A	ENSG00000024862	504.127	-0.434235	0.042168	-10.2977	7.21406e-25	1.54195e-24
RRAGD	ENSG00000025039	2294.13	-0.945049	0.0447525	-21.1172	5.52542e-99	2.8551e-98
HSF2	ENSG00000025156	253.121	-1.05083	0.0363428	-28.9143	7.89617e-184	7.84595e-183
PHF20	ENSG00000025293	1390.74	-0.998833	0.0222427	-44.9061	0	0
HSD17B6	ENSG00000025423	12.406	0.0164184	0.133192	0.123269	0.901894	0.909267
NR1H3	ENSG00000025434	2229.01	0.187078	0.115374	1.62149	0.104913	0.11794
TYMP	ENSG00000025708	14582.9	2.14318	0.0586297	36.5545	1.51119e-292	2.72402e-291
NCAPH2	ENSG00000025770	304.431	0.043751	0.042392	1.03206	0.302045	0.3248
TOMM34	ENSG00000025772	684.683	-0.198765	0.0392797	-5.06023	4.18747e-07	6.02002e-07
SEC63	ENSG00000025796	1554.38	0.133887	0.02825	4.73936	2.1439e-06	3.01071e-06
KPNA6	ENSG00000025800	2114.83	-0.165275	0.0204905	-8.06596	7.26631e-16	1.30378e-15
VIM	ENSG00000026025	18460.3	0.196283	0.0521792	3.76172	0.000168752	0.000220589
RTEL1-TNFRSF6B	ENSG00000026036	75.5369	-0.171222	0.0626003	-2.73517	0.00623485	0.00759702
FAS	ENSG00000026103	1249.33	3.24551	0.0501245	64.7489	0	0
RNASET2	ENSG00000026297	2556.16	0.945786	0.0522853	18.089	3.89425e-73	1.57066e-72
CD44	ENSG00000026508	8121.56	-0.334873	0.0882767	-3.79344	0.000148573	0.000194681
KCNG1	ENSG00000026559	59.4639	-1.00011	0.126779	-7.88862	3.05545e-15	5.4119e-15
AGPAT4	ENSG00000026652	626.033	-0.737998	0.0534716	-13.8017	2.48937e-43	7.01132e-43
SLAMF7	ENSG00000026751	11479.6	2.46152	0.116652	21.1014	7.72796e-99	3.99027e-98
BTN3A1	ENSG00000026950	368.674	2.74628	0.0533213	51.5043	0	0
MIPEP	ENSG00000027001	296.879	-0.763863	0.0403041	-18.9525	4.21106e-80	1.81063e-79
PRKCH	ENSG00000027075	160.143	-0.841449	0.0868124	-9.69273	3.2377e-22	6.61273e-22
IFNGR1	ENSG00000027697	6221.23	-1.38432	0.0390449	-35.4547	2.45763e-275	4.09896e-274
B4GALT7	ENSG00000027847	469.928	-0.0431174	0.0338888	-1.27232	0.203259	0.222433
SH2D2A	ENSG00000027869	13.5668	-2.3487	0.156677	-14.9907	8.44533e-51	2.61487e-50
VRK2	ENSG00000028116	1194.39	1.64627	0.0393515	41.8349	0	0
TNFRSF1B	ENSG00000028137	5727.31	-1.61068	0.0462535	-34.8228	1.09999e-265	1.73774e-264
VEZT	ENSG00000028203	1703.97	0.55706	0.027149	20.5186	1.46844e-93	7.20137e-93
POU2F2	ENSG00000028277	928.791	-1.17099	0.092989	-12.5928	2.31366e-36	5.91886e-36
BRD9	ENSG00000028310	526.461	-0.0614988	0.0369036	-1.66647	0.0956193	0.107889
SNX1	ENSG00000028528	4476.19	0.402054	0.0212072	18.9584	3.76634e-80	1.6199e-79
TBPL1	ENSG00000028839	281.281	0.133388	0.0328597	4.05932	4.92154e-05	6.57203e-05
ARNTL2	ENSG00000029153	1017.28	2.76332	0.0653295	42.2982	0	0
BCLAF1	ENSG00000029363	2810.55	-0.025506	0.0223765	-1.13985	0.254348	0.275617
SLC39A9	ENSG00000029364	1808.03	-0.013179	0.0274936	-0.47935	0.631689	0.653584
IBSP	ENSG00000029559	17.9938	-0.360725	0.230284	-1.56644	0.117247	0.13127
TFB1M	ENSG00000029639	335.568	0.0570918	0.0337004	1.6941	0.0902465	0.101991
RABEP1	ENSG00000029725	2751.9	0.285062	0.0261749	10.8907	1.27719e-27	2.85625e-27
HMGB3	ENSG00000029993	993.476	0.0249653	0.0544233	0.458724	0.646432	0.667904
NUP160	ENSG00000030066	1927.91	1.59182	0.0332291	47.9043	0	0
BAK1	ENSG00000030110	1300.76	1.87164	0.0446054	41.9599	0	0
IKZF2	ENSG00000030419	321.241	2.42563	0.0674588	35.9572	3.90899e-283	6.79363e-282
GRN	ENSG00000030582	35243.7	0.534395	0.0375014	14.25	4.4825e-46	1.31081e-45
FAM13B	ENSG00000031003	1690.67	0.649925	0.0279758	23.2317	2.18043e-119	1.34874e-118
ARHGAP31	ENSG00000031081	2599.68	0.787604	0.0471402	16.7077	1.15237e-62	4.10186e-62
CENPQ	ENSG00000031691	128.071	-0.284453	0.0573423	-4.96062	7.02686e-07	1.00363e-06
SARS	ENSG00000031698	1894.94	-0.0853349	0.0278011	-3.06948	0.00214433	0.00267186
RANBP3	ENSG00000031823	1054.68	-0.160713	0.0209418	-7.67426	1.66375e-14	2.89366e-14
ARID4A	ENSG00000032219	1355.36	-0.604373	0.0403754	-14.9688	1.17359e-50	3.62973e-50
EIPR1	ENSG00000032389	529.046	-0.21506	0.0248367	-8.65897	4.76034e-18	8.9683e-18
PNPLA6	ENSG00000032444	829.011	-0.591627	0.0501875	-11.7883	4.48388e-32	1.07619e-31
IFT88	ENSG00000032742	247.439	-0.716279	0.0400406	-17.8888	1.44054e-71	5.71986e-71
ALG1	ENSG00000033011	552.974	-0.528684	0.051542	-10.2573	1.09676e-24	2.33607e-24
ZCCHC8	ENSG00000033030	1090.34	0.0560072	0.0288731	1.93977	0.0524075	0.0602346
ABCF2	ENSG00000033050	892.907	-0.394477	0.0356503	-11.0652	1.85068e-28	4.20432e-28
CHPF2	ENSG00000033100	992.393	-0.368186	0.0343784	-10.7098	9.15305e-27	2.01965e-26
FUT8	ENSG00000033170	1575.02	0.0792439	0.035326	2.24322	0.0248826	0.0292248
UBA6	ENSG00000033178	5473.72	1.465	0.044961	32.5839	6.93845e-233	9.14288e-232
GAB2	ENSG00000033327	2689.03	0.475996	0.0514877	9.24484	2.35583e-20	4.64493e-20
ATP6V0A1	ENSG00000033627	3787.06	-0.348476	0.0328264	-10.6157	2.51814e-26	5.51739e-26
PIAS1	ENSG00000033800	2591.39	0.217879	0.0299954	7.26374	3.76537e-13	6.34557e-13
SLC4A7	ENSG00000033867	1565.27	-1.51533	0.0458312	-33.0633	1.00171e-239	1.37271e-238
APBA2	ENSG00000034053	18.8074	-0.741555	0.12651	-5.86163	4.58358e-09	6.97685e-09
MAP2K3	ENSG00000034152	1008.39	-0.347482	0.042237	-8.22695	1.92039e-16	3.49568e-16
TMSB10	ENSG00000034510	17407.1	1.55166	0.0603766	25.6996	1.18006e-145	9.01716e-145
ASTE1	ENSG00000034533	145.03	-0.534934	0.0343373	-15.5788	1.0144e-54	3.29084e-54
RNF19A	ENSG00000034677	5134.72	2.64553	0.0467348	56.6073	0	0
PEX3	ENSG00000034693	355.541	1.37099	0.0443536	30.9104	8.67076e-210	1.00009e-208
GABARAPL2	ENSG00000034713	1825.25	-0.293044	0.0400962	-7.30853	2.70086e-13	4.56584e-13
SH3YL1	ENSG00000035115	308.701	-1.18927	0.0457076	-26.019	3.02206e-149	2.3804e-148
FAM136A	ENSG00000035141	847.254	-0.357354	0.0292581	-12.2139	2.62154e-34	6.49266e-34
VCL	ENSG00000035403	1620.63	0.140769	0.0607839	2.3159	0.0205637	0.0243004
DEPDC1B	ENSG00000035499	204.938	-0.689048	0.0867344	-7.94434	1.95227e-15	3.47542e-15
NSMAF	ENSG00000035681	2217.97	-0.443938	0.0271312	-16.3626	3.535e-60	1.21998e-59
ADSS	ENSG00000035687	797.635	-0.144092	0.0325009	-4.43348	9.27235e-06	1.27567e-05
STAP1	ENSG00000035720	2229.26	6.39527	0.111946	57.1283	0	0
TIMP2	ENSG00000035862	4668.94	0.0596364	0.0637572	0.935366	0.3496	0.373537
RFC1	ENSG00000035928	685.225	-0.261868	0.0363369	-7.20669	5.73294e-13	9.61302e-13
TBC1D23	ENSG00000036054	1217.19	0.0230697	0.0270247	0.853654	0.393297	0.418319
CUL3	ENSG00000036257	1220.64	0.0993232	0.0452254	2.19618	0.0280789	0.0328936
ZZZ3	ENSG00000036549	735.977	-0.525647	0.0275734	-19.0635	5.07277e-81	2.20337e-80
SLC18A1	ENSG00000036565	18.8638	-0.289081	0.118926	-2.43077	0.015067	0.017971
USP2	ENSG00000036672	272.257	-1.88877	0.0870239	-21.704	1.88072e-104	1.02891e-103
TUBG2	ENSG00000037042	317.67	-0.318352	0.0345184	-9.22265	2.89847e-20	5.70764e-20
RPL26L1	ENSG00000037241	293.234	-0.199535	0.047702	-4.18294	2.87758e-05	3.8787e-05
NSUN2	ENSG00000037474	1882.3	0.461034	0.0324488	14.208	8.16801e-46	2.38064e-45
FBXO42	ENSG00000037637	1093.67	0.00937992	0.0275769	0.340137	0.733754	0.751625
MFAP3	ENSG00000037749	514.562	0.257542	0.0378046	6.81246	9.59457e-12	1.56387e-11
MRI1	ENSG00000037757	160.017	-0.693335	0.0579214	-11.9703	5.08605e-33	1.23762e-32
METTL1	ENSG00000037897	240.981	-0.312174	0.0513132	-6.0837	1.17441e-09	1.82033e-09
HOXC8	ENSG00000037965	19.1783	0.13476	0.195824	0.688171	0.491345	0.515661
AGA	ENSG00000038002	353.282	0.166452	0.0359843	4.62569	3.7335e-06	5.20763e-06
PI4K2B	ENSG00000038210	2129.49	2.56046	0.0479259	53.4253	0	0
BOD1L1	ENSG00000038219	1715.85	-0.130356	0.0450917	-2.89092	0.00384113	0.00473035
MAT2B	ENSG00000038274	2387.53	0.63071	0.027397	23.0211	2.86508e-117	1.73409e-116
EDC4	ENSG00000038358	714.006	-0.14816	0.0391352	-3.78586	0.000153177	0.000200621
TRIO	ENSG00000038382	2851.96	0.319766	0.0473933	6.74707	1.50856e-11	2.44641e-11
VCAN	ENSG00000038427	1080.41	0.283625	0.141503	2.00438	0.0450292	0.0520436
CLEC16A	ENSG00000038532	881.609	-0.123042	0.0310356	-3.96455	7.35336e-05	9.76098e-05
MSR1	ENSG00000038945	22836.5	1.81637	0.0769946	23.5909	4.78308e-123	3.04575e-122
SKIV2L2	ENSG00000039123	797.75	-0.637367	0.0371808	-17.1424	7.16603e-66	2.6697e-65
ZFYVE16	ENSG00000039319	2947	-0.543885	0.0424164	-12.8225	1.22689e-37	3.19268e-37
RIPOR1	ENSG00000039523	2080.99	-0.898786	0.0541544	-16.5967	7.35783e-62	2.59666e-61
RAI14	ENSG00000039560	456.059	0.0850344	0.122208	0.695819	0.486542	0.510926
PNKP	ENSG00000039650	686.853	0.0210753	0.0288291	0.731045	0.464752	0.489442
PHLPP2	ENSG00000040199	329.506	0.529954	0.0466132	11.3692	5.95402e-30	1.38644e-29
SPDL1	ENSG00000040275	508.871	-0.504474	0.041966	-12.021	2.75504e-33	6.73199e-33
STAU2	ENSG00000040341	633.607	-0.0471454	0.0341983	-1.37859	0.168022	0.185329
PQLC2	ENSG00000040487	769.358	-1.69917	0.0368318	-46.1331	0	0
CTNS	ENSG00000040531	1398.87	0.6321	0.0285866	22.1118	2.4363e-108	1.37734e-107
PHF23	ENSG00000040633	968.597	-0.205741	0.0277478	-7.4147	1.219e-13	2.07747e-13
INPP4A	ENSG00000040933	1951.77	-0.615989	0.0348412	-17.6799	5.99164e-70	2.33747e-69
PSMA4	ENSG00000041357	7306.2	1.87766	0.0310569	60.4589	0	0
LSG1	ENSG00000041802	927.295	-0.120791	0.0256744	-4.7047	2.54235e-06	3.56421e-06
PARP3	ENSG00000041880	41.3392	-0.62451	0.0679763	-9.18717	4.0331e-20	7.92086e-20
TNC	ENSG00000041982	1605.71	-0.0383624	0.156899	-0.244504	0.80684	0.820674
THAP3	ENSG00000041988	348.374	1.25224	0.0365109	34.2976	8.52016e-258	1.29367e-256
RIPOR3	ENSG00000042062	28.1989	0.633051	0.077881	8.12844	4.34855e-16	7.84962e-16
TDP1	ENSG00000042088	424.739	-1.14216	0.0295602	-38.6385	0	0
AIFM2	ENSG00000042286	469.342	0.15193	0.0582352	2.60891	0.00908316	0.010949
SPATA7	ENSG00000042317	189.214	-0.86552	0.0439848	-19.6777	3.34708e-86	1.5309e-85
MED17	ENSG00000042429	161.569	0.367811	0.0312358	11.7753	5.23288e-32	1.25511e-31
RETSAT	ENSG00000042445	451.958	-0.231653	0.0352931	-6.56369	5.24915e-11	8.4039e-11
CAPG	ENSG00000042493	10297.9	0.433296	0.0649551	6.6707	2.54584e-11	4.1063e-11
AP2S1	ENSG00000042753	5007.7	-0.0264728	0.0446321	-0.593133	0.553092	0.576804
ADAM28	ENSG00000042980	3163.44	-0.377466	0.0499	-7.56445	3.89523e-14	6.71245e-14
DCUN1D1	ENSG00000043093	2825.85	-0.04875	0.0353741	-1.37813	0.168164	0.185471
JADE2	ENSG00000043143	1139.63	2.87639	0.0405397	70.9525	0	0
LCP2	ENSG00000043462	8031.8	1.95961	0.0476467	41.128	0	0
TRIT1	ENSG00000043514	258.767	-1.46357	0.0432199	-33.8634	2.30592e-251	3.37721e-250
ADRB1	ENSG00000043591	24.1754	-0.441696	0.118647	-3.72276	0.000197055	0.000256631
CUL7	ENSG00000044090	433.659	-0.459691	0.0351859	-13.0646	5.2454e-39	1.38629e-38
CTNNA1	ENSG00000044115	7773.27	0.970674	0.0312948	31.0171	3.1675e-211	3.68058e-210
PHKA2	ENSG00000044446	515.507	0.300568	0.040767	7.37282	1.67057e-13	2.83811e-13
CNTLN	ENSG00000044459	727.609	0.838707	0.0377338	22.227	1.88495e-109	1.07646e-108
HSPA5	ENSG00000044574	20541.7	0.755405	0.0457076	16.5269	2.34914e-61	8.23868e-61
DSG2	ENSG00000046604	161.535	0.378463	0.192696	1.96404	0.0495253	0.0570431
GEMIN8	ENSG00000046647	182.404	-0.109457	0.0433006	-2.52785	0.0114764	0.0137713
OFD1	ENSG00000046651	557.08	0.53527	0.0472657	11.3247	9.90121e-30	2.30025e-29
GPM6B	ENSG00000046653	44.8498	0.15474	0.0787283	1.9655	0.0493566	0.0568674
WDR37	ENSG00000047056	1561.36	-0.706341	0.0343501	-20.563	5.89052e-94	2.89737e-93
YTHDC2	ENSG00000047188	1147.78	0.420289	0.0368608	11.4021	4.08247e-30	9.52372e-30
CTPS2	ENSG00000047230	421.304	-0.039594	0.0400542	-0.98851	0.322903	0.346407
ATP6V1H	ENSG00000047249	4531.76	0.837062	0.0369118	22.6773	7.50098e-114	4.42939e-113
POLR2B	ENSG00000047315	2211.77	-0.11527	0.0273647	-4.21236	2.52717e-05	3.4149e-05
FAM214A	ENSG00000047346	237.562	-1.69832	0.0508453	-33.4017	1.29521e-244	1.82837e-243
ARAP2	ENSG00000047365	942.097	2.2627	0.0700353	32.308	5.39715e-229	6.95545e-228
TPR	ENSG00000047410	2869.3	-0.117409	0.0366146	-3.20661	0.00134309	0.00168667
KIAA0556	ENSG00000047578	549.195	0.240185	0.0399974	6.00502	1.91306e-09	2.94317e-09
DTNBP1	ENSG00000047579	785.899	0.508119	0.0306518	16.5771	1.01976e-61	3.59344e-61
C12orf4	ENSG00000047621	1217.99	-0.0709774	0.0308908	-2.29769	0.0215796	0.0254517
SCML1	ENSG00000047634	758.255	-0.556886	0.0455564	-12.2241	2.31108e-34	5.72982e-34
WWC3	ENSG00000047644	631.443	0.32017	0.0566211	5.65462	1.56196e-08	2.34302e-08
ARHGAP6	ENSG00000047648	337.415	-1.89049	0.0675856	-27.9718	3.57994e-172	3.30492e-171
MAP4	ENSG00000047849	7522.19	1.09886	0.0504125	21.7974	2.45421e-105	1.35053e-104
GOPC	ENSG00000047932	928.417	0.139687	0.0407283	3.42973	0.000604184	0.000770017
USP28	ENSG00000048028	678.982	1.44318	0.0371369	38.861	0	0
HDAC9	ENSG00000048052	126.546	-0.91725	0.0897544	-10.2196	1.6208e-24	3.44133e-24
TSPAN17	ENSG00000048140	478.23	0.738525	0.0364732	20.2484	3.66639e-91	1.75997e-90
NOP16	ENSG00000048162	321.193	-0.636269	0.0561275	-11.3361	8.68858e-30	2.02053e-29
CC2D2A	ENSG00000048342	113.042	-0.0704984	0.0477689	-1.47582	0.139992	0.155657
RRM2B	ENSG00000048392	1612.89	0.0609721	0.0450579	1.35319	0.175994	0.193742
ZNF800	ENSG00000048405	1045.22	0.485886	0.0298203	16.2938	1.09177e-59	3.74854e-59
SNX29	ENSG00000048471	1378.09	-0.868752	0.0445866	-19.4846	1.483e-84	6.68515e-84
MRPS10	ENSG00000048544	1194.28	-0.0562881	0.0228781	-2.46035	0.0138801	0.0165806
RSF1	ENSG00000048649	1411.13	0.282387	0.0362504	7.78991	6.70553e-15	1.1785e-14
VPS13D	ENSG00000048707	1739.23	0.202104	0.0305081	6.6246	3.48181e-11	5.59542e-11
CELF2	ENSG00000048740	3684.34	0.563088	0.0313982	17.9338	6.42709e-72	2.56136e-71
FAM120A	ENSG00000048828	2272.51	0.148736	0.0373406	3.98322	6.79865e-05	9.03403e-05
R3HDM1	ENSG00000048991	727.861	-0.526756	0.0403608	-13.0512	6.25711e-39	1.65211e-38
COL9A2	ENSG00000049089	61.2513	-0.806549	0.0869786	-9.27296	1.81059e-20	3.58245e-20
KITLG	ENSG00000049130	1588.11	1.77385	0.0767355	23.1164	3.17045e-118	1.93811e-117
ERCC8	ENSG00000049167	311.287	-0.349881	0.0373499	-9.36765	7.41632e-21	1.47717e-20
ADAMTS6	ENSG00000049192	42.4399	0.665543	0.104484	6.36979	1.89286e-10	2.98794e-10
H6PD	ENSG00000049239	918.09	-0.34156	0.0474971	-7.19117	6.42375e-13	1.07598e-12
VAMP3	ENSG00000049245	3983.77	0.163909	0.0224387	7.30476	2.7776e-13	4.69501e-13
PER3	ENSG00000049246	269.152	-2.05183	0.0761695	-26.9376	7.9622e-160	6.73983e-159
TNFRSF9	ENSG00000049249	140.929	-1.75208	0.154731	-11.3234	1.00465e-29	2.33361e-29
LTBP1	ENSG00000049323	128.21	0.517471	0.244583	2.11573	0.0343677	0.040072
RCN1	ENSG00000049449	1001.95	0.723902	0.0519707	13.929	4.22057e-44	1.20051e-43
RFC2	ENSG00000049541	667.98	-0.349494	0.039622	-8.82072	1.1373e-18	2.17173e-18
ARID1B	ENSG00000049618	1317.23	0.0496176	0.0288626	1.7191	0.085597	0.0970012
CLPTM1L	ENSG00000049656	1491.36	0.347857	0.0509933	6.82161	9.00266e-12	1.46927e-11
NEDD4L	ENSG00000049759	358.103	0.0491944	0.0516359	0.952716	0.340734	0.364618
PPP1R3F	ENSG00000049769	31.7965	-0.579567	0.0625225	-9.26973	1.86612e-20	3.69076e-20
HEXB	ENSG00000049860	9524.27	0.09023	0.0359906	2.50704	0.0121746	0.0145904
PTCD2	ENSG00000049883	313.791	-1.26274	0.036671	-34.4342	7.75359e-260	1.18883e-258
NEXMIF	ENSG00000050030	73.3717	-1.33627	0.120604	-11.0799	1.57134e-28	3.57436e-28
JKAMP	ENSG00000050130	2069.73	0.537245	0.0280746	19.1363	1.2589e-81	5.49863e-81
DKK3	ENSG00000050165	283.998	1.36524	0.0998814	13.6686	1.56332e-42	4.36462e-42
ARHGEF5	ENSG00000050327	20.0786	0.102191	0.110477	0.925004	0.354964	0.379153
NFE2L3	ENSG00000050344	943.396	1.65045	0.0866593	19.0453	7.18609e-81	3.11841e-80
MCUR1	ENSG00000050393	857.714	0.243791	0.0384903	6.33383	2.39145e-10	3.76699e-10
LIMA1	ENSG00000050405	1278.33	0.417226	0.053975	7.72999	1.07553e-14	1.88177e-14
LETMD1	ENSG00000050426	609.552	-0.598928	0.0350109	-17.1069	1.31822e-65	4.88643e-65
SLC4A8	ENSG00000050438	378.846	-0.649155	0.0706966	-9.18227	4.22089e-20	8.28619e-20
TNIP3	ENSG00000050730	1017.27	2.64526	0.202832	13.0417	7.09008e-39	1.86994e-38
MAPK9	ENSG00000050748	1265.99	-0.562977	0.0331262	-16.9949	8.95523e-65	3.28491e-64
COL23A1	ENSG00000050767	371.148	-0.390892	0.0825274	-4.73651	2.17434e-06	3.05315e-06
BCAR1	ENSG00000050820	105.703	0.0321178	0.124452	0.258074	0.79635	0.81059
FAM160A2	ENSG00000051009	490.421	-0.198817	0.0312491	-6.36235	1.98691e-10	3.13465e-10
HERPUD1	ENSG00000051108	3334.03	0.472433	0.0431535	10.9477	6.81321e-28	1.5305e-27
HOMER3	ENSG00000051128	660.528	-0.940962	0.0452099	-20.8132	3.28684e-96	1.65816e-95
RAD51	ENSG00000051180	216.214	-0.162411	0.0676843	-2.39953	0.0164159	0.019517
POLQ	ENSG00000051341	428.642	-0.536542	0.0718068	-7.47202	7.89738e-14	1.3523e-13
PIK3CB	ENSG00000051382	786.164	-0.680641	0.0355492	-19.1464	1.03648e-81	4.5328e-81
CYBA	ENSG00000051523	4814.24	0.0642407	0.0432413	1.48563	0.137376	0.152894
THOC3	ENSG00000051596	180.507	-0.704579	0.050561	-13.9352	3.86955e-44	1.102e-43
HEBP2	ENSG00000051620	527.475	0.45886	0.0460436	9.96578	2.15177e-23	4.48937e-23
MPHOSPH9	ENSG00000051825	562.511	-0.457331	0.0383484	-11.9257	8.69508e-33	2.10926e-32
PLEKHA5	ENSG00000052126	39.1215	-0.135331	0.0947492	-1.4283	0.153205	0.169731
SIKE1	ENSG00000052723	1133.31	0.251532	0.026347	9.54689	1.33644e-21	2.69434e-21
RRP12	ENSG00000052749	480.94	-0.606719	0.0547428	-11.0831	1.51584e-28	3.44977e-28
FNIP2	ENSG00000052795	6127	1.81299	0.0518624	34.9577	9.90664e-268	1.58823e-266
MSMO1	ENSG00000052802	1658.81	-0.193456	0.0638895	-3.02798	0.00246196	0.00305842
TTC17	ENSG00000052841	1442.8	0.404156	0.0249804	16.1789	7.10575e-59	2.41263e-58
FOXN3	ENSG00000053254	1436.81	0.10484	0.036438	2.87723	0.00401187	0.00493671
AKR7A2	ENSG00000053371	706.247	-0.452714	0.0472631	-9.5786	9.83661e-22	1.98854e-21
MRTO4	ENSG00000053372	567.6	-0.752013	0.0501746	-14.9879	8.80687e-51	2.72621e-50
NNAT	ENSG00000053438	40.7816	-0.202047	0.0875842	-2.30689	0.0210608	0.0248669
USE1	ENSG00000053501	199.622	-0.382828	0.048706	-7.85997	3.84228e-15	6.79101e-15
NRIP2	ENSG00000053702	39.6351	-1.45895	0.0622565	-23.4344	1.90486e-121	1.201e-120
AP5M1	ENSG00000053770	1328.23	-0.148474	0.0292242	-5.08051	3.76426e-07	5.41771e-07
ANAPC4	ENSG00000053900	1227.36	-0.026352	0.0250417	-1.05232	0.292652	0.315156
KCNQ1	ENSG00000053918	664.68	0.483458	0.0719698	6.71751	1.84862e-11	2.99374e-11
TRAPPC3	ENSG00000054116	1671.02	-0.259341	0.0257833	-10.0585	8.42747e-24	1.77036e-23
THRAP3	ENSG00000054118	4126.38	0.495522	0.0278643	17.7834	9.50244e-71	3.74347e-70
PHPT1	ENSG00000054148	635.581	0.0653931	0.0477873	1.36842	0.171181	0.18865
LY75	ENSG00000054219	80.9589	-0.798921	0.105932	-7.54186	4.63332e-14	7.96582e-14
ARID4B	ENSG00000054267	1987.91	1.30665	0.0355332	36.7728	5.02803e-296	9.229e-295
OPN3	ENSG00000054277	119.686	-0.958185	0.0556997	-17.2027	2.53442e-66	9.49986e-66
SDCCAG8	ENSG00000054282	1569.66	-0.408121	0.0357176	-11.4263	3.08915e-30	7.21726e-30
HHAT	ENSG00000054392	30.9767	0.341747	0.0849016	4.02521	5.69251e-05	7.58354e-05
KIF1B	ENSG00000054523	3468.52	0.934847	0.0304248	30.7265	2.52225e-207	2.88551e-206
TBC1D22A	ENSG00000054611	966.99	-0.258065	0.0293197	-8.80176	1.34688e-18	2.56879e-18
SYNE2	ENSG00000054654	140.18	0.929977	0.0821154	11.3253	9.83945e-30	2.28628e-29
PLEKHH1	ENSG00000054690	276.841	2.30322	0.0710713	32.4072	2.17466e-230	2.82324e-229
ATP9A	ENSG00000054793	385.242	-0.398815	0.0971187	-4.10647	4.01746e-05	5.38418e-05
FAM168A	ENSG00000054965	2069.87	0.900443	0.0425032	21.1853	1.30535e-99	6.78994e-99
RELT	ENSG00000054967	974.694	-0.0467333	0.0424354	-1.10128	0.270774	0.292605
GALC	ENSG00000054983	4901.77	-0.0905781	0.045289	-2	0.0455	0.0525661
NOP58	ENSG00000055044	1254.87	-0.765258	0.038674	-19.7874	3.82235e-87	1.76493e-86
SZRD1	ENSG00000055070	2218.99	0.892911	0.0273981	32.5903	5.63564e-233	7.4401e-232
CUL1	ENSG00000055130	3024	1.46223	0.0367941	39.7408	0	0
FAM114A2	ENSG00000055147	700.976	0.00389302	0.0230327	0.169022	0.86578	0.875242
CYFIP2	ENSG00000055163	78.4253	-0.144308	0.102157	-1.41261	0.15777	0.174541
TAB2	ENSG00000055208	3286.6	0.175799	0.0336924	5.21777	1.81095e-07	2.6301e-07
GINM1	ENSG00000055211	1126.04	0.0506212	0.0297338	1.70248	0.0886649	0.100308
EIF2AK2	ENSG00000055332	12005.5	2.9193	0.0543674	53.6958	0	0
USP36	ENSG00000055483	1477.83	-0.615536	0.0521793	-11.7965	4.06675e-32	9.76744e-32
KMT2C	ENSG00000055609	4171.71	-0.357356	0.0306378	-11.6639	1.949e-31	4.63123e-31
MCOLN3	ENSG00000055732	212.909	-0.999509	0.117053	-8.53891	1.35494e-17	2.52391e-17
CCDC85A	ENSG00000055813	12.3488	0.919116	0.167825	5.47665	4.33463e-08	6.42201e-08
PUM2	ENSG00000055917	2075.23	0.157407	0.0307704	5.11551	3.12887e-07	4.51384e-07
MRPL43	ENSG00000055950	527.403	-0.304158	0.0319817	-9.51038	1.89976e-21	3.81962e-21
HPF1	ENSG00000056050	304.403	-0.47327	0.0522288	-9.06147	1.287e-19	2.508e-19
ZFR	ENSG00000056097	2374.14	0.247576	0.0288558	8.57976	9.50709e-18	1.778e-17
ZNF280C	ENSG00000056277	264.194	-0.417951	0.0453365	-9.21885	3.00303e-20	5.91271e-20
TRAF1	ENSG00000056558	1319.05	0.982238	0.135907	7.22729	4.92734e-13	8.27996e-13
RC3H2	ENSG00000056586	1391.08	0.584445	0.0338878	17.2465	1.18959e-66	4.48048e-66
IL17RB	ENSG00000056736	47.1739	-0.262765	0.0531539	-4.94348	7.67387e-07	1.09493e-06
TRAF3IP2	ENSG00000056972	310.399	1.71608	0.063775	26.9084	1.75059e-159	1.4765e-158
GYG2	ENSG00000056998	20.2146	-0.433804	0.130253	-3.33046	0.000867018	0.00109636
DCBLD2	ENSG00000057019	451.833	-0.743564	0.07257	-10.2461	1.23153e-24	2.62115e-24
SOAT1	ENSG00000057252	2861.99	0.997455	0.040042	24.9102	5.76252e-137	4.10441e-136
PKP2	ENSG00000057294	66.1298	-0.204632	0.193793	-1.05593	0.291	0.313474
MSH4	ENSG00000057468	11.8212	-0.926363	0.135952	-6.81392	9.49724e-12	1.54819e-11
GDI2	ENSG00000057608	7305.33	0.627168	0.0248698	25.218	2.5409e-140	1.85875e-139
PRDM1	ENSG00000057657	1155.55	0.656689	0.0525051	12.5071	6.82316e-36	1.7329e-35
ATG5	ENSG00000057663	1585.21	0.132331	0.023434	5.64694	1.6333e-08	2.44899e-08
TMCC3	ENSG00000057704	801.139	2.87612	0.0789562	36.4267	1.60653e-290	2.87011e-289
PITHD1	ENSG00000057757	1141.13	-0.705519	0.0291542	-24.1995	2.25118e-129	1.5101e-128
MTA3	ENSG00000057935	275.084	-0.678484	0.0359971	-18.8483	3.03459e-79	1.29488e-78
USP13	ENSG00000058056	305.214	-2.00148	0.0490511	-40.8039	0	0
ATP11B	ENSG00000058063	1291.12	0.633414	0.0366799	17.2687	8.09408e-67	3.05429e-66
LAMC2	ENSG00000058085	141.269	0.135563	0.169171	0.801337	0.422936	0.44808
CDK14	ENSG00000058091	45.7868	-0.435851	0.110931	-3.92904	8.52867e-05	0.000112955
SEC61A1	ENSG00000058262	5634.66	0.621894	0.0260361	23.8858	4.30132e-126	2.81548e-125
PPP1R12A	ENSG00000058272	2634.14	0.248927	0.0288568	8.62628	6.33825e-18	1.18996e-17
RASGRF1	ENSG00000058335	169.521	0.668545	0.0688004	9.71717	2.54764e-22	5.20789e-22
CROCC	ENSG00000058453	133.839	0.261815	0.0672021	3.89593	9.78225e-05	0.000129108
POLR3E	ENSG00000058600	633.628	-1.14626	0.037783	-30.338	3.62207e-202	4.03536e-201
ATP2B4	ENSG00000058668	973.612	-0.824294	0.0657213	-12.5423	4.3826e-36	1.1165e-35
RIOK2	ENSG00000058729	655.228	-0.512087	0.0301286	-16.9967	8.6846e-65	3.18647e-64
YIPF1	ENSG00000058799	920.68	0.421455	0.0278383	15.1394	8.90085e-52	2.79656e-51
NDC1	ENSG00000058804	500.093	-0.969572	0.0484602	-20.0076	4.72764e-89	2.22235e-88
DGKG	ENSG00000058866	71.2267	1.14456	0.0810586	14.1202	2.85381e-45	8.26118e-45
FLYWCH1	ENSG00000059122	772.568	-1.14985	0.0579011	-19.8589	9.22504e-88	4.29057e-87
UNKL	ENSG00000059145	269.445	-1.65563	0.0484442	-34.1761	5.47717e-256	8.20992e-255
TBXAS1	ENSG00000059377	1466.16	-0.898762	0.0551744	-16.2895	1.17231e-59	4.02312e-59
PARP12	ENSG00000059378	6279.64	3.03052	0.0469996	64.4795	0	0
ALDH18A1	ENSG00000059573	434.741	-0.538998	0.0553967	-9.72979	2.25065e-22	4.60212e-22
TARBP1	ENSG00000059588	659.162	-0.889918	0.0569973	-15.6133	5.90626e-55	1.92093e-54
GATB	ENSG00000059691	746.307	-0.5149	0.0431186	-11.9415	7.19265e-33	1.74691e-32
MXD1	ENSG00000059728	3606.05	0.934208	0.0755577	12.3642	4.08437e-35	1.02419e-34
CDK17	ENSG00000059758	1606.94	1.70966	0.035068	48.7527	0	0
DNAJC25	ENSG00000059769	224.168	0.0976016	0.0396858	2.45936	0.0139187	0.0166253
SLC2A3	ENSG00000059804	2279.34	0.0316103	0.0774249	0.40827	0.683075	0.702923
PSD	ENSG00000059915	31.8495	-0.411358	0.0664039	-6.19479	5.83621e-10	9.11745e-10
CTDP1	ENSG00000060069	563.232	0.0181278	0.0275498	0.658002	0.510537	0.534685
YBX3	ENSG00000060138	1798.98	0.25578	0.0423562	6.03879	1.55276e-09	2.39753e-09
WNK1	ENSG00000060237	9595.35	-0.0210166	0.0424356	-0.495258	0.620418	0.642395
CCAR1	ENSG00000060339	2237.57	-0.453428	0.0252137	-17.9834	2.62892e-72	1.05277e-71
OGFR	ENSG00000060491	4463.65	2.585	0.0359353	71.9349	0	0
GNA15	ENSG00000060558	1004.48	-0.978153	0.0543788	-17.9878	2.42984e-72	9.73598e-72
PIGV	ENSG00000060642	248.825	0.00693908	0.0327055	0.212169	0.831975	0.844285
PTPRU	ENSG00000060656	217.297	2.40627	0.0938831	25.6305	6.97948e-145	5.28726e-144
SNRNP40	ENSG00000060688	693.743	-0.509767	0.0268226	-19.0051	1.54679e-80	6.69576e-80
COL11A1	ENSG00000060718	492.678	0.35374	0.229462	1.5416	0.12317	0.137649
QSER1	ENSG00000060749	2112.44	1.2828	0.0332491	38.5814	0	0
MPC1	ENSG00000060762	918.013	-0.11994	0.0421752	-2.84385	0.00445722	0.00547275
ACAA1	ENSG00000060971	1233.13	0.271214	0.0294635	9.20509	3.41399e-20	6.71338e-20
BCAT1	ENSG00000060982	3450.45	-0.889912	0.0531636	-16.7391	6.79995e-63	2.4272e-62
HDAC7	ENSG00000061273	722.619	-0.445659	0.0423644	-10.5196	7.01434e-26	1.52429e-25
LZTS1	ENSG00000061337	20.7767	-0.0988257	0.170932	-0.578158	0.563157	0.586648
SPAG4	ENSG00000061656	13.845	0.360845	0.0985485	3.6616	0.000250647	0.000325071
NCKAP1	ENSG00000061676	201.5	0.294831	0.108293	2.72253	0.00647834	0.00788346
MRPS35	ENSG00000061794	1827.61	-0.320777	0.0292838	-10.9541	6.3537e-28	1.42842e-27
GUCY1B3	ENSG00000061918	44.3764	1.0824	0.0988206	10.9532	6.41733e-28	1.44249e-27
SFSWAP	ENSG00000061936	1236.03	0.00656163	0.0357175	0.183709	0.854242	0.864884
TNK2	ENSG00000061938	2580.15	2.26086	0.0549196	41.1668	0	0
MON2	ENSG00000061987	2188.18	0.190227	0.0429079	4.43337	9.27708e-06	1.27615e-05
CDH3	ENSG00000062038	143.833	0.02235	0.208681	0.107102	0.914708	0.920997
GPBP1	ENSG00000062194	3422.26	1.71982	0.0295819	58.1374	0	0
DGAT2	ENSG00000062282	35.4616	-1.0081	0.107443	-9.38264	6.43385e-21	1.28257e-20
ZNF112	ENSG00000062370	114.131	-0.847512	0.0517063	-16.3909	2.22173e-60	7.69587e-60
CS	ENSG00000062485	5107.38	-0.00458151	0.039832	-0.115021	0.908429	0.915395
MRPS24	ENSG00000062582	15.1675	-0.236911	0.0689401	-3.43647	0.000589345	0.000751718
ELMO2	ENSG00000062598	2284.78	1.45656	0.0365905	39.807	0	0
WAPL	ENSG00000062650	2713.04	0.202963	0.0288284	7.04038	1.9172e-12	3.18025e-12
VMP1	ENSG00000062716	5710.17	0.654975	0.0389501	16.8158	1.87057e-63	6.735e-63
APPBP2	ENSG00000062725	1116.01	0.177668	0.0269152	6.60104	4.08283e-11	6.55528e-11
POLD1	ENSG00000062822	607.208	-0.585452	0.0523459	-11.1843	4.867e-29	1.11613e-28
SEZ6	ENSG00000063015	39.0614	-1.08475	0.0662388	-16.3763	2.82438e-60	9.76173e-60
EIF4B	ENSG00000063046	2176.54	-1.11976	0.0375849	-29.7929	4.83439e-195	5.14546e-194
BICRA	ENSG00000063169	306.655	0.0353007	0.0487919	0.723494	0.469376	0.493895
SPHK2	ENSG00000063176	368.098	-0.844762	0.0486461	-17.3655	1.50632e-67	5.73642e-67
RPL18	ENSG00000063177	2864.95	-0.247507	0.04447	-5.56571	2.61094e-08	3.89288e-08
CA11	ENSG00000063180	30.7618	1.04545	0.0643017	16.2586	1.94235e-59	6.65434e-59
ISOC2	ENSG00000063241	663.4	0.0105319	0.0477793	0.220428	0.825538	0.838055
U2AF2	ENSG00000063244	1931.74	-0.0708326	0.0343011	-2.06503	0.0389206	0.0451915
EPN1	ENSG00000063245	2060.92	-0.315527	0.0447966	-7.04354	1.87412e-12	3.10916e-12
MED29	ENSG00000063322	1171.55	0.175385	0.0255909	6.85339	7.21184e-12	1.18001e-11
AHRR	ENSG00000063438	2143.87	-0.393371	0.0479891	-8.19709	2.46286e-16	4.47387e-16
ZNF275	ENSG00000063587	178.099	-0.542396	0.0438569	-12.3674	3.92309e-35	9.84294e-35
MTMR1	ENSG00000063601	651.301	0.880519	0.0413193	21.3101	9.1503e-101	4.81126e-100
GPC1	ENSG00000063660	103.012	-0.25794	0.10381	-2.48473	0.012965	0.0155165
ADCK1	ENSG00000063761	278.412	-0.781279	0.0364409	-21.4396	5.70439e-102	3.04494e-101
HAGH	ENSG00000063854	766.989	-0.72129	0.037069	-19.458	2.49191e-84	1.12008e-83
RNF4	ENSG00000063978	3697.33	0.097831	0.0440388	2.22147	0.0263191	0.0308655
CASP8	ENSG00000064012	1279.97	1.21438	0.0355244	34.1844	4.12378e-256	6.18788e-255
LIMCH1	ENSG00000064042	173.405	-0.42668	0.0839667	-5.08154	3.74383e-07	5.38884e-07
INTS13	ENSG00000064102	646.169	-0.0592018	0.029017	-2.04025	0.0413259	0.0478775
TM7SF3	ENSG00000064115	1120.1	-0.214979	0.0368609	-5.83218	5.47082e-09	8.30846e-09
SPA17	ENSG00000064199	18.0363	-0.603171	0.0776072	-7.7721	7.71946e-15	1.35466e-14
TSPAN32	ENSG00000064201	21.0369	0.539658	0.128911	4.18628	2.83564e-05	3.82328e-05
ST3GAL6	ENSG00000064225	1854	-1.13237	0.039397	-28.7426	1.12014e-181	1.09066e-180
TAF2	ENSG00000064313	997.301	0.276373	0.0265131	10.424	1.92659e-25	4.15522e-25
HIPK2	ENSG00000064393	1735.62	0.163998	0.0385477	4.25441	2.09599e-05	2.84127e-05
TNPO3	ENSG00000064419	1777.72	0.436129	0.0300094	14.5331	7.47433e-48	2.23594e-47
RFXANK	ENSG00000064490	469.301	0.00447734	0.0346038	0.129389	0.89705	0.904772
TMEM161A	ENSG00000064545	153.608	-0.597743	0.0458987	-13.0231	9.04117e-39	2.38139e-38
LPAR2	ENSG00000064547	237.717	0.238798	0.0566629	4.21436	2.50487e-05	3.38573e-05
CTSA	ENSG00000064601	9049.4	0.112285	0.036689	3.06045	0.00221003	0.00275153
SUGP2	ENSG00000064607	3863.01	-0.4058	0.0363667	-11.1586	6.50375e-29	1.48905e-28
SLC12A2	ENSG00000064651	307.142	-0.765497	0.0498902	-15.3436	3.9066e-53	1.24466e-52
SNX24	ENSG00000064652	1052.19	-0.19994	0.0359923	-5.55509	2.77475e-08	4.13404e-08
EYA2	ENSG00000064655	243.11	-1.38129	0.0858592	-16.0879	3.10119e-58	1.04563e-57
CNN2	ENSG00000064666	1845.35	-0.464518	0.0538304	-8.62928	6.17398e-18	1.15943e-17
ABCA7	ENSG00000064687	477.648	-0.44661	0.0606235	-7.36695	1.74579e-13	2.96519e-13
DDX20	ENSG00000064703	557.378	-0.556177	0.0317	-17.545	6.49206e-69	2.50421e-68
BTBD1	ENSG00000064726	1771.11	-0.262085	0.0399394	-6.56207	5.30648e-11	8.49472e-11
FAR2	ENSG00000064763	473.262	0.0734871	0.0449699	1.63414	0.10223	0.115025
CHI3L2	ENSG00000064886	187.746	2.55464	0.134466	18.9984	1.75842e-80	7.60487e-80
SBNO2	ENSG00000064932	1630.78	1.04726	0.0583352	17.9524	4.59502e-72	1.83749e-71
PMS1	ENSG00000064933	424.884	-1.18778	0.0353358	-33.6141	1.04286e-247	1.50386e-246
HMG20B	ENSG00000064961	1013.99	-0.1695	0.0372074	-4.55555	5.22498e-06	7.24633e-06
CALCRL	ENSG00000064989	53.0641	-1.97564	0.1053	-18.762	1.5445e-78	6.54284e-78
TAF11	ENSG00000064995	456.033	0.0991963	0.0280183	3.54041	0.000399499	0.000513245
ANKS1A	ENSG00000064999	871.968	0.98597	0.0313498	31.4506	4.11508e-217	4.93669e-216
AP3D1	ENSG00000065000	5105.53	0.37964	0.024648	15.4025	1.57553e-53	5.03681e-53
ZNF76	ENSG00000065029	502.554	-0.832867	0.0301634	-27.6118	8.02744e-168	7.2211e-167
SLC9A3R2	ENSG00000065054	38.3879	-0.449215	0.104008	-4.31904	1.56708e-05	2.13665e-05
NTHL1	ENSG00000065057	31.195	-1.38322	0.0836724	-16.5314	2.18099e-61	7.65471e-61
UHRF1BP1	ENSG00000065060	3677.3	1.34042	0.0421575	31.7955	7.47905e-222	9.24038e-221
GNAI3	ENSG00000065135	4740.29	0.717321	0.0264295	27.1409	3.24134e-162	2.80796e-161
IPO5	ENSG00000065150	1784.96	-0.168403	0.0390526	-4.31221	1.61634e-05	2.2019e-05
OAT	ENSG00000065154	2576.7	-0.543243	0.0399121	-13.611	3.44513e-42	9.56716e-42
WDR3	ENSG00000065183	497.612	-0.904249	0.0400818	-22.5601	1.06913e-112	6.28166e-112
PKN2	ENSG00000065243	1438.99	1.28363	0.0311315	41.2327	0	0
WDR18	ENSG00000065268	455.205	-0.277164	0.0616047	-4.49907	6.82501e-06	9.43278e-06
TRAM2	ENSG00000065308	424.519	0.229264	0.0494439	4.63684	3.53772e-06	4.93847e-06
NTN1	ENSG00000065320	62.1378	1.2361	0.121177	10.2007	1.96798e-24	4.17028e-24
MCM10	ENSG00000065328	160.191	-1.52451	0.109186	-13.9626	2.63668e-44	7.51961e-44
DGKA	ENSG00000065357	800.906	-0.270949	0.0513087	-5.28076	1.28647e-07	1.87984e-07
ANKRD44	ENSG00000065413	679.158	0.134121	0.0457665	2.93054	0.00338369	0.00417652
KARS	ENSG00000065427	4838.79	1.81787	0.0296507	61.3096	0	0
ADAT1	ENSG00000065457	516.269	-0.265195	0.0252932	-10.4848	1.01452e-25	2.19583e-25
PDIA5	ENSG00000065485	210.488	0.335353	0.0504687	6.64476	3.03706e-11	4.88962e-11
TBC1D22B	ENSG00000065491	422.732	0.979801	0.0340809	28.7493	9.24543e-182	9.00837e-181
NDUFB4	ENSG00000065518	1123.52	0.549055	0.0558893	9.82397	8.87774e-23	1.83103e-22
SPEN	ENSG00000065526	2915.43	-0.0789101	0.0296347	-2.66276	0.00775025	0.00939141
MYLK	ENSG00000065534	84.0732	-1.38508	0.0857272	-16.1568	1.0166e-58	3.44502e-58
ZC3H15	ENSG00000065548	1541.44	-0.0601227	0.0345283	-1.74126	0.0816385	0.0926273
MAP2K4	ENSG00000065559	1815.88	-0.115266	0.0371179	-3.10541	0.00190014	0.00237286
TMEM206	ENSG00000065600	826.614	0.210511	0.0307928	6.83638	8.12183e-12	1.32674e-11
SLK	ENSG00000065613	1832.58	0.489399	0.046526	10.5188	7.07422e-26	1.53683e-25
CYB5R4	ENSG00000065615	1866.32	0.25449	0.0331586	7.67494	1.65495e-14	2.8787e-14
SEC61A2	ENSG00000065665	250.292	-0.794185	0.0316866	-25.0637	1.23666e-138	8.93034e-138
PRKCQ	ENSG00000065675	48.1298	4.09975	0.122921	33.3528	6.62903e-244	9.3111e-243
ASB1	ENSG00000065802	569.597	-0.551854	0.0394493	-13.989	1.82074e-44	5.20954e-44
FAM107B	ENSG00000065809	1213.43	0.138921	0.0631258	2.20069	0.0277578	0.0325283
ME1	ENSG00000065833	2553.01	-0.538914	0.0524662	-10.2716	9.45733e-25	2.01592e-24
TBC1D1	ENSG00000065882	1750.46	1.48028	0.0286883	51.5988	0	0
CDK13	ENSG00000065883	1087.14	0.00633661	0.0253137	0.250323	0.802337	0.81633
MTHFD2	ENSG00000065911	6093.12	1.19098	0.0335036	35.5479	8.96538e-277	1.51324e-275
SLC9A7	ENSG00000065923	792.435	-1.77206	0.0727713	-24.351	5.6521e-131	3.84649e-130
FOXJ2	ENSG00000065970	664.592	-0.526069	0.0405953	-12.9589	2.09331e-38	5.49307e-38
YBX1	ENSG00000065978	16334.9	-0.0417026	0.0323145	-1.29052	0.196869	0.215676
PDE4A	ENSG00000065989	1358.4	-0.0521501	0.0556115	-0.937759	0.348369	0.372278
PPP2R5A	ENSG00000066027	962.07	-0.264125	0.0293492	-8.99937	2.27008e-19	4.40057e-19
ELAVL1	ENSG00000066044	1781.49	-0.453426	0.023646	-19.1756	5.91701e-82	2.59411e-81
DIP2B	ENSG00000066084	3457.74	1.46767	0.0339637	43.2128	0	0
SMARCD1	ENSG00000066117	1330.88	0.32174	0.0367638	8.75154	2.10461e-18	3.99823e-18
KDM4A	ENSG00000066135	857.214	0.309032	0.031743	9.73545	2.1287e-22	4.35465e-22
NFYC	ENSG00000066136	1256.24	-0.173636	0.0308399	-5.63024	1.79964e-08	2.69524e-08
ZMYND12	ENSG00000066185	34.6421	-0.803719	0.0931995	-8.62364	6.48613e-18	1.21739e-17
SLC9A3	ENSG00000066230	13.4146	-1.09316	0.165656	-6.599	4.13943e-11	6.64464e-11
ASPM	ENSG00000066279	696.435	-0.283884	0.111772	-2.53986	0.0110898	0.0133142
CD84	ENSG00000066294	8218.23	0.193019	0.0563801	3.42353	0.000618138	0.000787372
ELOVL1	ENSG00000066322	4424.78	-0.199484	0.0562604	-3.54573	0.000391523	0.000503274
SPI1	ENSG00000066336	12805.3	0.124262	0.0440093	2.82354	0.00474965	0.00582164
ZNRD1	ENSG00000066379	94.605	-0.355031	0.0508346	-6.98404	2.86806e-12	4.73965e-12
ZBTB11	ENSG00000066422	563.945	-0.303032	0.0332887	-9.10314	8.77587e-20	1.71516e-19
ATXN3	ENSG00000066427	736.346	-0.0713338	0.0282871	-2.52178	0.0116761	0.014001
GOLGA5	ENSG00000066455	995.167	-0.084714	0.0288123	-2.9402	0.00327996	0.0040524
LRRC40	ENSG00000066557	697.102	0.0553646	0.033903	1.63303	0.102463	0.115269
ISOC1	ENSG00000066583	401.853	0.119086	0.0410494	2.90104	0.00371928	0.00458389
TRMT11	ENSG00000066651	328.073	0.0474443	0.0320527	1.4802	0.13882	0.154428
THUMPD1	ENSG00000066654	978.097	0.150315	0.0222373	6.75957	1.38398e-11	2.24594e-11
MSANTD3	ENSG00000066697	354.067	-0.635114	0.0799794	-7.94098	2.0059e-15	3.56908e-15
ATG2B	ENSG00000066739	680.052	-0.684185	0.0321689	-21.2685	2.2228e-100	1.16484e-99
ARFGEF1	ENSG00000066777	1476.02	0.151107	0.0317168	4.76425	1.89557e-06	2.66917e-06
ZFAT	ENSG00000066827	195.684	0.204971	0.0686106	2.98746	0.00281304	0.00348593
MTFR1	ENSG00000066855	676.223	-0.35927	0.0385978	-9.30806	1.30195e-20	2.58331e-20
STAG3	ENSG00000066923	272.282	1.82143	0.0669455	27.2076	5.27436e-163	4.60034e-162
FECH	ENSG00000066926	2016.05	0.723394	0.0380898	18.9918	1.99285e-80	8.61342e-80
MYO9A	ENSG00000066933	781.341	0.363652	0.0329702	11.0297	2.74771e-28	6.22609e-28
DDX3Y	ENSG00000067048	784.75	-0.152716	0.30137	-0.506739	0.612338	0.634496
PFKP	ENSG00000067057	2951.96	1.88687	0.0548595	34.3946	3.03279e-259	4.63994e-258
IDI1	ENSG00000067064	3353.11	0.583906	0.04326	13.4976	1.61571e-41	4.43256e-41
SP100	ENSG00000067066	7921.23	1.64542	0.0248604	66.1864	0	0
KLF6	ENSG00000067082	12291	2.47557	0.0451238	54.8617	0	0
PLPP1	ENSG00000067113	166.821	-0.347436	0.0651587	-5.33215	9.70583e-08	1.42506e-07
NEO1	ENSG00000067141	141.34	0.122657	0.0913799	1.34227	0.179507	0.197362
TRAM1	ENSG00000067167	7819.38	0.674273	0.0356131	18.9333	6.06887e-80	2.60545e-79
PHKA1	ENSG00000067177	99.6789	-0.355489	0.081599	-4.35654	1.32136e-05	1.80705e-05
TNFRSF1A	ENSG00000067182	4293.28	0.703582	0.0363433	19.3593	1.70079e-83	7.58426e-83
CACNB1	ENSG00000067191	47.0177	-0.809895	0.0843692	-9.59942	8.03979e-22	1.62764e-21
EVI5	ENSG00000067208	988.317	-0.532211	0.033053	-16.1017	2.48025e-58	8.36467e-58
STOML1	ENSG00000067221	291.103	1.94267	0.0497872	39.0195	0	0
PKM	ENSG00000067225	30491	0.0756534	0.0380487	1.98833	0.0467749	0.0539991
DHX29	ENSG00000067248	856.789	-0.156737	0.0371148	-4.22302	2.41051e-05	3.26102e-05
DNTTIP2	ENSG00000067334	2049.1	-0.147281	0.026144	-5.63346	1.76631e-08	2.64561e-08
METTL22	ENSG00000067365	367.761	-0.618908	0.0290258	-21.3226	6.99876e-101	3.68411e-100
TP53BP1	ENSG00000067369	498.968	-0.471329	0.0392091	-12.0209	2.75911e-33	6.74076e-33
TRO	ENSG00000067445	39.5504	0.176302	0.153007	1.15225	0.24922	0.270268
RRP15	ENSG00000067533	317.645	-0.351652	0.0578607	-6.07756	1.22024e-09	1.89074e-09
RHOA	ENSG00000067560	21474.3	0.0812921	0.0324644	2.50404	0.0122784	0.0147111
DHX8	ENSG00000067596	1336.57	0.328364	0.0300367	10.9321	8.09422e-28	1.81565e-27
ZFY	ENSG00000067646	188.837	-0.0351575	0.297472	-0.118187	0.905919	0.913128
IARS2	ENSG00000067704	2016.64	-0.0120895	0.0358144	-0.337561	0.735694	0.753322
SYT1	ENSG00000067715	105.257	-0.831756	0.0952869	-8.72896	2.57022e-18	4.87354e-18
NAV3	ENSG00000067798	65.2844	-0.125685	0.129737	-0.968764	0.332663	0.356307
IDH3G	ENSG00000067829	1052.29	0.0834169	0.0308228	2.70634	0.00680299	0.00826493
ROGDI	ENSG00000067836	264.736	0.11677	0.0466186	2.50479	0.0122525	0.0146813
ROCK1	ENSG00000067900	3000.07	0.709449	0.0300284	23.6259	2.08622e-123	1.33268e-122
CBFB	ENSG00000067955	3525.57	0.332194	0.0340191	9.76493	1.59222e-22	3.26573e-22
PDK3	ENSG00000067992	864.229	0.110786	0.0529905	2.09068	0.0365571	0.0425526
HYAL2	ENSG00000068001	268.29	-1.49989	0.0437934	-34.2492	4.47847e-257	6.77796e-256
HDAC4	ENSG00000068024	285.065	-0.702527	0.0432844	-16.2305	3.07073e-59	1.04792e-58
RASSF1	ENSG00000068028	586.14	-0.697837	0.0415276	-16.8042	2.27462e-63	8.17098e-63
IFI35	ENSG00000068079	7933.78	3.95753	0.066375	59.6238	0	0
HEATR6	ENSG00000068097	424	-0.806494	0.0282554	-28.543	3.43512e-179	3.3058e-178
COASY	ENSG00000068120	1680.43	0.799175	0.0295219	27.0706	2.1877e-161	1.87784e-160
PLEKHH3	ENSG00000068137	89.154	-0.813508	0.0659231	-12.3403	5.49784e-35	1.37642e-34
MEF2A	ENSG00000068305	5771.42	0.35861	0.0353178	10.1538	3.18661e-24	6.73133e-24
OTUD5	ENSG00000068308	1278.92	0.700887	0.0355428	19.7196	1.46492e-86	6.72436e-86
TFE3	ENSG00000068323	3704.24	-0.10484	0.047004	-2.23045	0.0257178	0.0301829
TBC1D25	ENSG00000068354	295.636	-0.470267	0.0369644	-12.7221	4.45464e-37	1.15069e-36
ACSL4	ENSG00000068366	6450.85	1.05064	0.0501662	20.9431	2.16753e-97	1.10458e-96
INPP5A	ENSG00000068383	69.3495	-0.849601	0.101576	-8.36423	6.051e-17	1.11299e-16
GPKOW	ENSG00000068394	290.899	0.105436	0.0311242	3.38759	0.000705098	0.000895545
GRIPAP1	ENSG00000068400	2039.63	0.970439	0.033114	29.306	8.69422e-189	8.94226e-188
FTSJ1	ENSG00000068438	487.065	-0.702992	0.0340202	-20.664	7.31035e-95	3.62936e-94
PRR11	ENSG00000068489	389.697	0.0346179	0.0563013	0.614869	0.538641	0.562861
REEP1	ENSG00000068615	57.5112	-2.39152	0.0993144	-24.0803	4.01949e-128	2.66828e-127
ATP11A	ENSG00000068650	3866.81	0.220586	0.043641	5.05455	4.31401e-07	6.19877e-07
POLR1A	ENSG00000068654	1042.32	-0.634911	0.0396659	-16.0065	1.15174e-57	3.85744e-57
LAPTM4A	ENSG00000068697	7317.06	0.831478	0.0333451	24.9355	3.06582e-137	2.19031e-136
TTC7A	ENSG00000068724	1964.7	0.520255	0.0553532	9.39882	5.51765e-21	1.10243e-20
IP6K2	ENSG00000068745	768.918	-0.2768	0.0232885	-11.8857	1.40472e-32	3.39703e-32
SRBD1	ENSG00000068784	406.577	-0.0312535	0.0343266	-0.910473	0.362573	0.38684
KIF2A	ENSG00000068796	1021.18	-0.0398453	0.0287859	-1.38419	0.1663	0.18353
RASGRP2	ENSG00000068831	51.9239	-0.588685	0.0942383	-6.24677	4.1903e-10	6.56735e-10
PSME4	ENSG00000068878	2673.8	0.939313	0.0309027	30.3959	6.22733e-203	6.97659e-202
IFT80	ENSG00000068885	125.749	-0.620738	0.0463353	-13.3966	6.32608e-41	1.72207e-40
SIRT2	ENSG00000068903	1512.8	-0.298018	0.0349946	-8.51611	1.64996e-17	3.07021e-17
ERLEC1	ENSG00000068912	1341.79	0.0483201	0.0316235	1.52798	0.126518	0.141245
PPP2R5B	ENSG00000068971	276.013	-0.018815	0.0434742	-0.432785	0.665171	0.685753
PITX1	ENSG00000069011	48.6551	2.00626	0.115617	17.3526	1.88573e-67	7.16577e-67
MAST4	ENSG00000069020	75.8629	0.856357	0.0878238	9.75085	1.82931e-22	3.74874e-22
NUP133	ENSG00000069248	732.449	-0.300193	0.0305776	-9.81744	9.4715e-23	1.95206e-22
NUCKS1	ENSG00000069275	3325.44	-0.495673	0.0435439	-11.3833	5.06547e-30	1.18032e-29
VPS35	ENSG00000069329	4678.9	-0.513536	0.0287799	-17.8436	3.24392e-71	1.28297e-70
DNAJA2	ENSG00000069345	2101.25	0.334109	0.018301	18.2563	1.84205e-74	7.51793e-74
BCL3	ENSG00000069399	1970.22	0.277313	0.0907055	3.05729	0.0022335	0.00278026
KCNAB2	ENSG00000069424	4167.53	-1.77363	0.0734955	-24.1326	1.13851e-128	7.59367e-128
GAL	ENSG00000069482	66.494	-1.04342	0.133354	-7.82445	5.09865e-15	8.98334e-15
CLEC2D	ENSG00000069493	350.619	-0.66992	0.0561269	-11.9358	7.70031e-33	1.86892e-32
FUNDC1	ENSG00000069509	523.087	-0.153656	0.0501279	-3.06528	0.00217466	0.00270917
DRD4	ENSG00000069696	7.47332	-0.90289	0.133795	-6.74832	1.49563e-11	2.42572e-11
ATP1B3	ENSG00000069849	4832.1	-0.119566	0.0280652	-4.26028	2.04171e-05	2.76876e-05
NEDD4	ENSG00000069869	321.48	0.559573	0.0508965	10.9943	4.06941e-28	9.18836e-28
PIGB	ENSG00000069943	597.922	0.757875	0.0381558	19.8626	8.56982e-88	3.98715e-87
MAPK6	ENSG00000069956	2849.49	0.547613	0.0354373	15.453	7.19775e-54	2.30893e-53
GNB5	ENSG00000069966	68.8719	-0.127575	0.0669668	-1.90504	0.0567748	0.0651317
RAB27A	ENSG00000069974	286.443	0.508977	0.0510197	9.97608	1.93975e-23	4.04883e-23
HDHD5	ENSG00000069998	602.889	-0.914091	0.04115	-22.2136	2.53733e-109	1.44667e-108
UFD1	ENSG00000070010	1018.49	-0.0571676	0.0237151	-2.4106	0.0159265	0.0189591
LRP6	ENSG00000070018	272.108	-1.07073	0.0666887	-16.0556	5.21991e-58	1.75831e-57
SCT	ENSG00000070031	1.43686	-0.208789	0.219815	-0.949838	0.342195	0.366098
PHRF1	ENSG00000070047	1230.15	-0.251956	0.0367515	-6.85567	7.09793e-12	1.16164e-11
ELP1	ENSG00000070061	1263.84	-0.456444	0.0475335	-9.60259	7.79602e-22	1.5792e-21
NUCB2	ENSG00000070081	512.862	0.558494	0.0541522	10.3134	6.12835e-25	1.31129e-24
PFN2	ENSG00000070087	282.765	-0.16234	0.0801411	-2.02568	0.0427975	0.0495213
DAPP1	ENSG00000070190	2971.36	1.91267	0.0469225	40.7623	0	0
SLC44A1	ENSG00000070214	1085.03	0.75309	0.0461608	16.3145	7.78423e-60	2.67791e-59
TMEM260	ENSG00000070269	417.648	-0.294845	0.0274372	-10.7462	6.17743e-27	1.36779e-26
SMG6	ENSG00000070366	567.521	0.214794	0.0332767	6.45478	1.0838e-10	1.72124e-10
EXOC5	ENSG00000070367	3051.36	0.487464	0.0349795	13.9357	3.84327e-44	1.09474e-43
CLTCL1	ENSG00000070371	170.352	-0.659026	0.0535621	-12.304	8.62507e-35	2.15244e-34
FSTL3	ENSG00000070404	298.881	-0.830569	0.0705966	-11.765	5.91244e-32	1.41665e-31
DGCR2	ENSG00000070413	831.924	-0.00978789	0.0280307	-0.349185	0.72695	0.7454
RNF126	ENSG00000070423	691.641	-0.27002	0.0369858	-7.30065	2.86389e-13	4.84029e-13
MNT	ENSG00000070444	317.425	-1.29916	0.040432	-32.132	1.57414e-226	1.98319e-225
ZXDC	ENSG00000070476	868.257	-0.360537	0.0389789	-9.24955	2.25437e-20	4.44675e-20
JMJD6	ENSG00000070495	671.346	0.331836	0.0322611	10.2859	8.15428e-25	1.74133e-24
POLB	ENSG00000070501	361.915	0.331374	0.0364188	9.099	9.11699e-20	1.78133e-19
WIPI1	ENSG00000070540	1133.84	0.0414424	0.0391479	1.05861	0.289777	0.312228
GBA2	ENSG00000070610	1251.81	-0.133676	0.0311939	-4.28532	1.82479e-05	2.47985e-05
NDST1	ENSG00000070614	4361.88	-0.42145	0.0556126	-7.57833	3.50033e-14	6.0401e-14
AP3M2	ENSG00000070718	374.365	-1.51674	0.043206	-35.1048	5.70425e-270	9.25048e-269
PABPC1	ENSG00000070756	14312.2	-0.0816121	0.0300165	-2.71891	0.00654981	0.00796629
TESK2	ENSG00000070759	313.242	0.464859	0.0473613	9.81518	9.68657e-23	1.99609e-22
CFAP20	ENSG00000070761	281.936	-1.08762	0.0332627	-32.6978	1.67998e-234	2.24104e-233
CSNK2A2	ENSG00000070770	1135.75	0.0898943	0.027793	3.23442	0.00121889	0.00153287
PTPN21	ENSG00000070778	106.399	-0.025434	0.0775018	-0.328173	0.742781	0.760135
EIF2B3	ENSG00000070785	733.829	0.0364056	0.0343007	1.06137	0.288523	0.310901
TCOF1	ENSG00000070814	893.382	-0.302129	0.0331122	-9.12442	7.21211e-20	1.4113e-19
CDC42	ENSG00000070831	8743.07	0.454098	0.051905	8.74865	2.15926e-18	4.10093e-18
OSBPL3	ENSG00000070882	1248.15	0.0954409	0.0344186	2.77295	0.00555512	0.00678643
RAD18	ENSG00000070950	304.228	-0.179237	0.0362528	-4.94408	7.6504e-07	1.0918e-06
ATP2B1	ENSG00000070961	2236.09	-0.639574	0.0622564	-10.2732	9.30449e-25	1.98394e-24
NCK2	ENSG00000071051	562.217	-0.000293979	0.0481559	-0.00610475	0.995129	0.995271
MAP4K4	ENSG00000071054	2126.64	0.184967	0.0472984	3.91064	9.20507e-05	0.000121696
MGAT4A	ENSG00000071073	6605.13	1.09113	0.0437447	24.9432	2.52852e-137	1.81013e-136
RPL31	ENSG00000071082	2882.28	-0.172321	0.055651	-3.09646	0.00195847	0.00244483
WDR1	ENSG00000071127	10520.5	0.159502	0.0235963	6.75962	1.38358e-11	2.24554e-11
SNX13	ENSG00000071189	1440.99	-0.334863	0.0316167	-10.5913	3.26891e-26	7.14565e-26
ARHGAP10	ENSG00000071205	2019.57	0.870491	0.0340068	25.5976	1.62317e-144	1.22368e-143
RPS6KA2	ENSG00000071242	114.079	-0.889396	0.0957695	-9.28684	1.5894e-20	3.14967e-20
ING3	ENSG00000071243	390.901	-0.0155735	0.0263881	-0.590172	0.555076	0.578658
VASH1	ENSG00000071246	917.518	-1.76593	0.0629543	-28.0509	3.89303e-173	3.62731e-172
LMCD1	ENSG00000071282	241.7	-0.0381478	0.211941	-0.179992	0.857159	0.8674
BUD23	ENSG00000071462	1108.62	-0.157006	0.0342972	-4.5778	4.69884e-06	6.52952e-06
SEL1L	ENSG00000071537	2463.04	-0.0413922	0.0334822	-1.23625	0.216367	0.23597
TRIP13	ENSG00000071539	335.925	-0.525424	0.0798537	-6.57983	4.70971e-11	7.54799e-11
ATP6AP1	ENSG00000071553	6806.27	-0.251676	0.030861	-8.15513	3.48815e-16	6.31189e-16
TCF3	ENSG00000071564	442.029	-0.804418	0.0429759	-18.7179	3.5411e-78	1.49468e-77
TRIB2	ENSG00000071575	267.131	2.48813	0.0816787	30.4624	8.19561e-204	9.21842e-203
DAZAP1	ENSG00000071626	2645.95	-0.272112	0.0331472	-8.20922	2.2263e-16	4.04783e-16
MBD3	ENSG00000071655	441.195	-0.204184	0.0376964	-5.41654	6.07639e-08	8.96287e-08
HLTF	ENSG00000071794	360.487	-1.67064	0.0471073	-35.4645	1.73635e-275	2.89941e-274
FAM50A	ENSG00000071859	1819.21	-0.276129	0.032593	-8.47204	2.41143e-17	4.46702e-17
FAM3A	ENSG00000071889	330.213	-0.395845	0.0414436	-9.55142	1.27937e-21	2.58039e-21
CPSF1	ENSG00000071894	1252.38	-0.21677	0.0410927	-5.27514	1.32651e-07	1.93794e-07
CYBRD1	ENSG00000071967	870.477	-0.330506	0.0578485	-5.71331	1.108e-08	1.66918e-08
PDCD2	ENSG00000071994	1088.8	-0.185969	0.0227145	-8.18723	2.67312e-16	4.84892e-16
RDH11	ENSG00000072042	1440.43	-0.73463	0.0316768	-23.1914	5.55901e-119	3.42205e-118
PRKACA	ENSG00000072062	3122.1	-0.415765	0.0996729	-4.17129	3.0288e-05	4.08136e-05
ADGRL1	ENSG00000072071	169.867	-0.58845	0.0580849	-10.1309	4.03123e-24	8.504e-24
ACTN1	ENSG00000072110	4749.84	0.463561	0.0425032	10.9065	1.07311e-27	2.40291e-27
ZFYVE26	ENSG00000072121	3196.05	1.38248	0.0382929	36.1027	2.05734e-285	3.60675e-284
EPN2	ENSG00000072134	107.376	-1.37253	0.0568784	-24.131	1.18164e-128	7.87762e-128
PTPN18	ENSG00000072135	1541.12	-0.668807	0.0397975	-16.8052	2.23447e-63	8.03283e-63
LIMS2	ENSG00000072163	47.2865	-0.160434	0.139099	-1.15338	0.248754	0.269784
ALDH3A2	ENSG00000072210	779.556	-0.0782266	0.0385526	-2.02909	0.0424495	0.0491429
TFRC	ENSG00000072274	3115.26	0.85853	0.0628044	13.6699	1.53626e-42	4.28993e-42
SREBF1	ENSG00000072310	729.62	-0.808416	0.0455307	-17.7554	1.56587e-70	6.1532e-70
AFF4	ENSG00000072364	3578.62	0.493171	0.0306865	16.0713	4.05669e-58	1.36681e-57
UBE2D1	ENSG00000072401	1918.71	1.2385	0.0326226	37.9646	0	0
MPP5	ENSG00000072415	1912.38	1.26276	0.0335837	37.6002	0	0
RHOBTB1	ENSG00000072422	593.256	0.34052	0.0508205	6.70044	2.07793e-11	3.35967e-11
SMC1A	ENSG00000072501	2648.77	0.390079	0.0379654	10.2746	9.1733e-25	1.95656e-24
HSD17B10	ENSG00000072506	686.919	-0.0850193	0.048291	-1.76056	0.0783127	0.0889759
MARK2	ENSG00000072518	1356.03	0.227499	0.0310873	7.31809	2.51522e-13	4.25509e-13
HMMR	ENSG00000072571	459.626	-0.308313	0.0817989	-3.76916	0.000163799	0.000214334
CHFR	ENSG00000072609	2571.62	-0.0855932	0.0241217	-3.5484	0.000387585	0.000498304
P4HA2	ENSG00000072682	468.412	0.501489	0.0632886	7.92384	2.30287e-15	4.09178e-15
FCGR2B	ENSG00000072694	661.866	1.05486	0.108329	9.73757	2.08483e-22	4.26738e-22
NFATC3	ENSG00000072736	864.906	-0.252335	0.0440173	-5.73263	9.88833e-09	1.49094e-08
TRNT1	ENSG00000072756	689.592	0.0541673	0.0274551	1.97294	0.0485026	0.0559156
ACADVL	ENSG00000072778	5670.92	0.0931712	0.0460351	2.02392	0.0429788	0.049727
STK10	ENSG00000072786	2562.38	0.348227	0.0315268	11.0454	2.30667e-28	5.23177e-28
FBXW11	ENSG00000072803	2163.7	0.343418	0.0312017	11.0064	3.55998e-28	8.04845e-28
ACAP1	ENSG00000072818	62.6079	-0.408868	0.0703252	-5.81396	6.10116e-09	9.25177e-09
CRMP1	ENSG00000072832	23.8257	-0.747026	0.141229	-5.28948	1.22666e-07	1.79412e-07
EVC	ENSG00000072840	107.604	-0.431372	0.129475	-3.3317	0.00086318	0.00109169
DERL2	ENSG00000072849	1244.88	0.159965	0.0287545	5.56315	2.64954e-08	3.94959e-08
SIDT1	ENSG00000072858	128.656	1.34836	0.0896461	15.0409	3.96163e-51	1.23422e-50
NDE1	ENSG00000072864	705.435	0.132065	0.0395617	3.33821	0.000843202	0.00106671
MRVI1	ENSG00000072952	92.6582	-1.75948	0.126115	-13.9514	3.08298e-44	8.79066e-44
AP1M1	ENSG00000072958	3079.55	0.524791	0.0413602	12.6883	6.86448e-37	1.76734e-36
PVR	ENSG00000073008	737.634	-0.574608	0.0440149	-13.0549	5.96237e-39	1.57488e-38
XRCC1	ENSG00000073050	357.537	-1.03173	0.0356994	-28.9006	1.17483e-183	1.16406e-182
SCARB1	ENSG00000073060	2558.43	-1.1279	0.0578294	-19.5039	1.01704e-84	4.59351e-84
MCM2	ENSG00000073111	417.763	-1.59906	0.0600646	-26.6223	3.74687e-156	3.09524e-155
PANX2	ENSG00000073150	20.605	-0.377594	0.128903	-2.92929	0.00339737	0.00419267
SELENOO	ENSG00000073169	509.206	0.832492	0.0635396	13.1019	3.20951e-39	8.52232e-39
ALPK1	ENSG00000073331	1132.27	0.850569	0.0315429	26.9655	3.75329e-160	3.18282e-159
LLGL2	ENSG00000073350	219.598	-1.13991	0.0505104	-22.5678	8.9708e-113	5.27738e-112
PDE8A	ENSG00000073417	2016.25	1.20716	0.0408851	29.5257	1.34797e-191	1.40806e-190
CLCN4	ENSG00000073464	484.795	-1.61526	0.0683096	-23.6462	1.29092e-123	8.27269e-123
NLE1	ENSG00000073536	155.048	-0.996963	0.0624691	-15.9593	2.45472e-57	8.18627e-57
SDHA	ENSG00000073578	2513.37	0.152282	0.0270482	5.63004	1.80166e-08	2.69798e-08
SMARCE1	ENSG00000073584	788.042	-0.274573	0.0193711	-14.1744	1.32004e-45	3.841e-45
GSDMB	ENSG00000073605	39.7998	-0.86019	0.0861052	-9.98999	1.68592e-23	3.52423e-23
KDM5A	ENSG00000073614	2266.04	0.34375	0.0265662	12.9394	2.69757e-38	7.07346e-38
PPP2R3A	ENSG00000073711	363.55	0.301972	0.0832153	3.6288	0.000284742	0.000368271
FERMT2	ENSG00000073712	713.164	0.712469	0.0675796	10.5427	5.49205e-26	1.19496e-25
DHRS9	ENSG00000073737	168.935	0.638475	0.116067	5.50093	3.77783e-08	5.60476e-08
PTGS2	ENSG00000073756	550.747	1.53436	0.117107	13.1022	3.19648e-39	8.48933e-39
IGF2BP2	ENSG00000073792	2241.59	0.844094	0.0402202	20.9868	8.65268e-98	4.42549e-97
MAP3K13	ENSG00000073803	314.717	0.72239	0.0731686	9.87295	5.45362e-23	1.12978e-22
ST6GAL1	ENSG00000073849	2283.59	0.801369	0.0546968	14.6511	1.32518e-48	4.00258e-48
TBX21	ENSG00000073861	25.426	3.49149	0.202931	17.2053	2.42283e-66	9.08884e-66
FRY	ENSG00000073910	183.921	-0.984035	0.0917531	-10.7248	7.78502e-27	1.72049e-26
PICALM	ENSG00000073921	8365.51	0.45665	0.0315789	14.4606	2.14865e-47	6.3896e-47
NSF	ENSG00000073969	1392.04	0.297373	0.0299991	9.9127	3.66593e-23	7.62584e-23
GLI2	ENSG00000074047	22.9262	0.0254248	0.230563	0.110273	0.912193	0.918662
CLASP1	ENSG00000074054	932.308	0.277106	0.0304418	9.10283	8.80119e-20	1.71987e-19
MRPS34	ENSG00000074071	839.545	-0.802394	0.0466678	-17.1937	2.95788e-66	1.10783e-65
NOTCH3	ENSG00000074181	102.546	-2.86705	0.116943	-24.5167	9.80684e-133	6.7491e-132
CLNS1A	ENSG00000074201	911.099	-0.658732	0.0261223	-25.2173	2.5893e-140	1.89317e-139
TEAD2	ENSG00000074219	26.719	0.32371	0.172409	1.87756	0.0604409	0.069185
EED	ENSG00000074266	860.582	0.338291	0.02486	13.6079	3.59661e-42	9.98191e-42
TSG101	ENSG00000074319	1787.55	0.246143	0.0212792	11.5673	6.03471e-31	1.42386e-30
NCBP3	ENSG00000074356	1785.72	-0.168433	0.0310495	-5.42466	5.80639e-08	8.57e-08
ATP2A3	ENSG00000074370	284.144	-0.0318179	0.080054	-0.397455	0.691032	0.710747
CA12	ENSG00000074410	36.9143	-1.27283	0.185355	-6.86695	6.55873e-12	1.07452e-11
MGLL	ENSG00000074416	4127.78	-0.358114	0.065119	-5.49938	3.81138e-08	5.65394e-08
BCS1L	ENSG00000074582	304.369	-0.927405	0.0350859	-26.4324	5.81162e-154	4.72866e-153
NUAK1	ENSG00000074590	610.568	-1.26052	0.0594438	-21.2052	8.54441e-100	4.45437e-99
DPP8	ENSG00000074603	1627.25	0.0118571	0.0208201	0.5695	0.569017	0.592313
SLC24A1	ENSG00000074621	262.387	-0.341705	0.0345455	-9.89145	4.53411e-23	9.40814e-23
ZNF532	ENSG00000074657	507.354	0.246281	0.0474552	5.18975	2.10572e-07	3.05033e-07
SCARF1	ENSG00000074660	978.561	0.507877	0.0438998	11.569	5.91603e-31	1.39633e-30
LMAN1	ENSG00000074695	1999.31	0.314031	0.035636	8.8122	1.22713e-18	2.3423e-18
HACD3	ENSG00000074696	1826.8	-0.319429	0.0330033	-9.6787	3.71397e-22	7.57228e-22
IPCEF1	ENSG00000074706	652.417	-1.97243	0.0864402	-22.8185	3.00716e-115	1.79307e-114
ZZEF1	ENSG00000074755	2131.51	-0.214791	0.0343795	-6.24766	4.16658e-10	6.5309e-10
ENO1	ENSG00000074800	25758.3	-0.232989	0.039847	-5.84709	5.00249e-09	7.6046e-09
MYDGF	ENSG00000074842	3045.88	0.365217	0.0387309	9.42958	4.11727e-21	8.23688e-21
ANO8	ENSG00000074855	197.127	-0.110589	0.0597967	-1.84941	0.0643989	0.0735838
TUBE1	ENSG00000074935	215.009	-0.488543	0.0436029	-11.2044	3.88024e-29	8.91149e-29
ARHGEF10L	ENSG00000074964	1783.1	0.479875	0.0478147	10.0361	1.0574e-23	2.21763e-23
TXK	ENSG00000074966	128.693	0.230794	0.0850453	2.71378	0.00665207	0.00808577
TACR2	ENSG00000075073	12.819	-0.143901	0.0846702	-1.69955	0.089216	0.100883
ACTR6	ENSG00000075089	493.805	0.462427	0.0332866	13.8923	7.05606e-44	2.00057e-43
TIPIN	ENSG00000075131	285.095	0.724479	0.0367404	19.7188	1.48587e-86	6.81832e-86
SRI	ENSG00000075142	1523.57	0.923054	0.0458165	20.1468	2.87258e-90	1.36447e-89
EIF4G3	ENSG00000075151	3229.01	0.79679	0.0302334	26.3547	4.53871e-153	3.6696e-152
NUP37	ENSG00000075188	431.711	-0.474655	0.0297064	-15.9782	1.81359e-57	6.05247e-57
SEMA3A	ENSG00000075213	66.2069	-1.52654	0.130318	-11.714	1.08122e-31	2.58021e-31
GTSE1	ENSG00000075218	475.338	-0.488403	0.104625	-4.66813	3.03957e-06	4.2528e-06
SEMA3C	ENSG00000075223	279.978	0.0157237	0.136487	0.115203	0.908284	0.915315
TTC38	ENSG00000075234	883.831	1.93272	0.0358357	53.9328	0	0
ACAT1	ENSG00000075239	1788.54	-0.0499245	0.0310983	-1.60538	0.108411	0.121726
GRAMD4	ENSG00000075240	2670.16	-2.49763	0.073238	-34.1029	6.68029e-255	9.93914e-254
CELSR1	ENSG00000075275	471.155	-1.3579	0.070455	-19.2733	8.99635e-83	3.97888e-82
ZNF638	ENSG00000075292	4588.27	0.500919	0.0468762	10.686	1.18387e-26	2.60693e-26
SLC25A40	ENSG00000075303	874.606	-1.44557	0.0377109	-38.3329	0	0
TIMM21	ENSG00000075336	349.017	-1.58491	0.0452688	-35.0111	1.52413e-268	2.44906e-267
RASAL2	ENSG00000075391	1146.67	-0.759241	0.0543413	-13.9717	2.32032e-44	6.6268e-44
VPS9D1	ENSG00000075399	521.823	1.98488	0.048921	40.5731	0	0
ZNF37A	ENSG00000075407	307.293	-0.662125	0.106662	-6.20769	5.37706e-10	8.40577e-10
MARK3	ENSG00000075413	2222.29	0.223719	0.0240468	9.30349	1.35907e-20	2.69589e-20
SLC25A3	ENSG00000075415	6786.75	-0.266437	0.0278669	-9.56106	1.16559e-21	2.35328e-21
FNDC3B	ENSG00000075420	3060.23	0.199618	0.0443257	4.50344	6.68619e-06	9.24454e-06
FOSL2	ENSG00000075426	918.157	0.179228	0.0745571	2.40391	0.0162209	0.0192916
FRYL	ENSG00000075539	1602.52	0.365388	0.0315976	11.5638	6.2886e-31	1.48352e-30
TMEM131	ENSG00000075568	2760.04	1.19475	0.0342243	34.9095	5.34034e-267	8.53241e-266
FSCN1	ENSG00000075618	11780.9	-0.329998	0.0859158	-3.84094	0.000122562	0.000161154
ACTB	ENSG00000075624	292859	0.240171	0.0394227	6.09219	1.11376e-09	1.72708e-09
PLD1	ENSG00000075651	779.16	-1.34871	0.0392612	-34.3522	1.30631e-258	1.98775e-257
WDR62	ENSG00000075702	230.029	-1.10625	0.0731173	-15.1298	1.03016e-51	3.2345e-51
DLG1	ENSG00000075711	661.577	-0.132498	0.0388786	-3.40799	0.000654433	0.000832022
RAB7A	ENSG00000075785	11901.1	0.229481	0.040053	5.72944	1.00761e-08	1.51909e-08
BCAP29	ENSG00000075790	1567.24	0.740934	0.0335372	22.0929	3.70085e-108	2.08888e-107
SEC31B	ENSG00000075826	296.313	-0.986334	0.0547602	-18.0119	1.57142e-72	6.31081e-72
SART3	ENSG00000075856	854.597	-0.131863	0.0251943	-5.23384	1.66028e-07	2.41601e-07
ARHGAP15	ENSG00000075884	437.195	0.836944	0.0624762	13.3962	6.36395e-41	1.73204e-40
EXOSC7	ENSG00000075914	436.018	-0.727985	0.0366474	-19.8646	8.24817e-88	3.83877e-87
KIFAP3	ENSG00000075945	471.822	0.0931518	0.0317639	2.93263	0.00336102	0.00414926
MKRN2	ENSG00000075975	898.61	-0.375269	0.0300583	-12.4847	9.04697e-36	2.29231e-35
MCM6	ENSG00000076003	624.948	-1.21528	0.0612239	-19.8498	1.10538e-87	5.13433e-87
REXO2	ENSG00000076043	469.521	-0.533372	0.0422327	-12.6294	1.4546e-36	3.7341e-36
RBM7	ENSG00000076053	1210.11	1.16308	0.0308189	37.7393	0	0
RBMS2	ENSG00000076067	2436.33	2.85731	0.0348186	82.0627	0	0
BAZ2A	ENSG00000076108	3618.18	1.62191	0.0343406	47.2302	0	0
PTPN23	ENSG00000076201	2055.54	0.21982	0.0620681	3.5416	0.000397715	0.000511094
MLH1	ENSG00000076242	817.871	-0.434325	0.0253426	-17.1382	7.70407e-66	2.86786e-65
UNG	ENSG00000076248	279.283	-1.01706	0.0490202	-20.7479	1.28157e-95	6.41697e-95
FMO4	ENSG00000076258	123.968	-0.903037	0.0455681	-19.8173	2.11159e-87	9.78542e-87
KLHL20	ENSG00000076321	494.759	0.304971	0.0263199	11.5871	4.79203e-31	1.13256e-30
SLC46A1	ENSG00000076351	306.848	-2.56769	0.0621953	-41.2843	0	0
PLXNA2	ENSG00000076356	364.841	-0.868566	0.0532917	-16.2983	1.014e-59	3.48323e-59
SPAG5	ENSG00000076382	438.432	-0.978856	0.0733379	-13.3472	1.22985e-40	3.32852e-40
ANKRD13A	ENSG00000076513	1318.15	0.50687	0.0282611	17.9353	6.2576e-72	2.49523e-71
TPD52	ENSG00000076554	424.913	0.0584222	0.0766169	0.762524	0.445748	0.470723
TRAF4	ENSG00000076604	176.478	-0.595444	0.0628485	-9.47428	2.68614e-21	5.39223e-21
PAG1	ENSG00000076641	2505.33	-0.419853	0.0467167	-8.98723	2.53534e-19	4.90734e-19
GPATCH1	ENSG00000076650	211.847	-0.338283	0.0289371	-11.6903	1.42919e-31	3.40469e-31
NT5C2	ENSG00000076685	1799.29	1.3167	0.0393823	33.4338	4.41951e-245	6.25763e-244
MCAM	ENSG00000076706	22.7669	-0.130678	0.126014	-1.03701	0.29973	0.32238
GPC4	ENSG00000076716	261.247	-0.251035	0.107152	-2.3428	0.0191395	0.0226649
MBNL3	ENSG00000076770	611.075	0.182953	0.0608698	3.00565	0.00265014	0.00328725
XAB2	ENSG00000076924	612.989	-0.178096	0.0269907	-6.59842	4.15572e-11	6.67003e-11
ARHGEF1	ENSG00000076928	4042.97	0.406172	0.0429991	9.44606	3.51833e-21	7.04669e-21
STXBP2	ENSG00000076944	1108.64	0.0878876	0.035238	2.49411	0.0126273	0.0151213
MAP2K7	ENSG00000076984	415.341	-0.727318	0.0309195	-23.5229	2.37563e-122	1.50592e-121
NMRK2	ENSG00000077009	11.5754	-1.7901	0.246569	-7.26005	3.86959e-13	6.51887e-13
DGKD	ENSG00000077044	635.349	0.139675	0.0436093	3.20287	0.00136063	0.00170793
CTTNBP2	ENSG00000077063	1132.76	-0.323371	0.0441483	-7.32465	2.39527e-13	4.05557e-13
TOP2B	ENSG00000077097	1732.08	-0.588877	0.0362252	-16.256	2.02545e-59	6.93567e-59
TM9SF3	ENSG00000077147	5027.78	0.0993005	0.0339118	2.9282	0.00340934	0.00420707
NFKB2	ENSG00000077150	1661.98	0.457129	0.0892685	5.12083	3.042e-07	4.38987e-07
UBE2T	ENSG00000077152	175.817	-1.54711	0.0732196	-21.1298	4.23506e-99	2.19318e-98
PPP1R12B	ENSG00000077157	546.166	-0.0630837	0.0341022	-1.84984	0.0643361	0.073518
DNAJC10	ENSG00000077232	2722.16	-0.174968	0.0337726	-5.18075	2.20994e-07	3.20031e-07
GTF3C1	ENSG00000077235	1282.27	-0.178062	0.0266623	-6.6784	2.4157e-11	3.89907e-11
IL4R	ENSG00000077238	1964.84	0.0833934	0.0399361	2.08817	0.0367822	0.042811
USP33	ENSG00000077254	2828.12	1.14805	0.0284851	40.3036	0	0
CAPN6	ENSG00000077274	47.8568	0.37556	0.286558	1.31059	0.189996	0.208454
SNRPA	ENSG00000077312	1057.35	0.443718	0.0483371	9.17965	4.32493e-20	8.48688e-20
EXOSC5	ENSG00000077348	172.048	-0.649788	0.0677985	-9.58411	9.32598e-22	1.88639e-21
DYNC1I2	ENSG00000077380	1302.82	0.373583	0.0337034	11.0844	1.49285e-28	3.39855e-28
APBB1IP	ENSG00000077420	1790.28	-0.137913	0.0477274	-2.88961	0.00385724	0.00474934
LRCH4	ENSG00000077454	594.488	0.684762	0.0459474	14.9032	3.14268e-50	9.66449e-50
FAM76B	ENSG00000077458	819.676	0.937411	0.0316975	29.5736	3.26386e-192	3.42206e-191
SIRT6	ENSG00000077463	369.16	-0.280667	0.0345422	-8.12535	4.4609e-16	8.04931e-16
POLD3	ENSG00000077514	552.17	-0.197651	0.0312245	-6.33001	2.45138e-10	3.86048e-10
ACTN2	ENSG00000077522	47.5481	1.70326	0.111033	15.3402	4.11987e-53	1.31201e-52
CAPZB	ENSG00000077549	17473.1	-0.118859	0.0325757	-3.64871	0.00026356	0.000341503
GPR137B	ENSG00000077585	2495.52	-0.177503	0.0467408	-3.79761	0.000146101	0.000191567
NAALAD2	ENSG00000077616	499.535	0.242884	0.0800493	3.03418	0.0024119	0.00299808
JADE1	ENSG00000077684	267.112	-0.844457	0.0389051	-21.7055	1.81837e-104	9.95184e-104
SLC25A43	ENSG00000077713	402.408	0.327764	0.067128	4.88267	1.04658e-06	1.48605e-06
UBE2A	ENSG00000077721	5842.52	1.68938	0.0339273	49.794	0	0
FGFR1	ENSG00000077782	469.673	-0.384152	0.0645307	-5.95301	2.63249e-09	4.03409e-09
FBLN1	ENSG00000077942	78.7584	0.050727	0.213465	0.237636	0.812164	0.825491
CST7	ENSG00000077984	19.8553	-0.103516	0.128036	-0.808492	0.418808	0.443941
PIAS2	ENSG00000078043	1891.98	-0.0887475	0.0318635	-2.78524	0.00534882	0.00653894
ARAF	ENSG00000078061	1022.11	0.247588	0.03137	7.89249	2.96221e-15	5.25004e-15
MCCC1	ENSG00000078070	644.942	-0.61837	0.0322411	-19.1796	5.48417e-82	2.40585e-81
LAMP3	ENSG00000078081	1475.99	4.06126	0.137322	29.5747	3.16609e-192	3.32203e-191
FAP	ENSG00000078098	36.8004	0.596726	0.178533	3.34239	0.000830609	0.00105106
ACER3	ENSG00000078124	2827.12	0.273503	0.0323987	8.44179	3.12522e-17	5.77709e-17
UBE2K	ENSG00000078140	2101.89	0.265581	0.0238397	11.1403	7.98656e-29	1.82646e-28
PIK3C3	ENSG00000078142	1002.37	-0.168151	0.0262727	-6.40021	1.55163e-10	2.45482e-10
N4BP2	ENSG00000078177	824.76	0.52402	0.0486022	10.7818	4.19464e-27	9.31259e-27
TIGAR	ENSG00000078237	2481.31	-0.343503	0.0280502	-12.246	1.76522e-34	4.38344e-34
TULP3	ENSG00000078246	150.585	-0.506571	0.0391218	-12.9486	2.39355e-38	6.27744e-38
SYNJ2	ENSG00000078269	257.284	1.05539	0.0699862	15.08	2.19215e-51	6.8523e-51
PPP2R5C	ENSG00000078304	2617.72	0.672717	0.0249393	26.9742	2.96987e-160	2.52152e-159
GNB1	ENSG00000078369	11830.3	0.726677	0.0400423	18.1477	1.33837e-73	5.41198e-73
EDN1	ENSG00000078401	458.694	3.57508	0.12026	29.728	3.33861e-194	3.54271e-193
MLLT10	ENSG00000078403	965.465	0.0373154	0.0289249	1.29008	0.197023	0.215793
ZCWPW1	ENSG00000078487	133.057	-0.373834	0.049049	-7.62165	2.50459e-14	4.33569e-14
ITM2A	ENSG00000078596	10.6994	-0.0390584	0.218711	-0.178584	0.858264	0.868456
NRDC	ENSG00000078618	3407.97	0.691978	0.021832	31.6955	1.78946e-220	2.19162e-219
VDAC3	ENSG00000078668	2739.07	-0.288335	0.0239604	-12.0338	2.36092e-33	5.77096e-33
PCM1	ENSG00000078674	3294.88	-0.866996	0.0370101	-23.4259	2.32626e-121	1.46406e-120
TNRC6C	ENSG00000078687	61.4384	-0.824329	0.0818041	-10.0769	6.99212e-24	1.47081e-23
CBFA2T2	ENSG00000078699	812.094	-0.207385	0.0283101	-7.32548	2.38054e-13	4.03111e-13
ITCH	ENSG00000078747	1944.88	0.407834	0.0327722	12.4445	1.49821e-35	3.78661e-35
PKD2L2	ENSG00000078795	18.364	0.285167	0.0724447	3.93635	8.27316e-05	0.000109623
TP53INP2	ENSG00000078804	782.145	-0.488323	0.0632927	-7.71531	1.20692e-14	2.10851e-14
SDF4	ENSG00000078808	3429.78	-0.0180488	0.0267012	-0.675956	0.499069	0.523298
MYH7B	ENSG00000078814	79.849	0.0667968	0.0710546	0.940077	0.347178	0.371147
TOLLIP	ENSG00000078902	2176.68	-0.58189	0.0266767	-21.8127	1.75832e-105	9.69869e-105
UBE2D4	ENSG00000078967	372.323	-0.888268	0.0406451	-21.8542	7.0836e-106	3.91954e-105
THOC1	ENSG00000079134	615.046	-1.23478	0.0364283	-33.8961	7.59588e-252	1.1148e-250
FKBP7	ENSG00000079150	56.0563	-0.00880909	0.0710898	-0.123915	0.901383	0.908816
OSBPL6	ENSG00000079156	697.948	3.2126	0.0669875	47.9582	0	0
SLC1A3	ENSG00000079215	2312.17	0.214289	0.0517702	4.13923	3.48475e-05	4.68365e-05
XRCC5	ENSG00000079246	5893.14	0.247075	0.0257637	9.59001	8.80767e-22	1.78207e-21
LXN	ENSG00000079257	251.063	-0.324939	0.0675887	-4.80759	1.52761e-06	2.15926e-06
SP140	ENSG00000079263	1049.62	3.5694	0.0800418	44.5942	0	0
MKNK1	ENSG00000079277	7980.41	-0.0225633	0.0369063	-0.611369	0.540955	0.565027
TNS1	ENSG00000079308	1169.87	1.27987	0.0761308	16.8114	2.01315e-63	7.24096e-63
REXO1	ENSG00000079313	942.5	0.301559	0.0490278	6.15077	7.71093e-10	1.20088e-09
SAR1A	ENSG00000079332	1988.52	0.292039	0.0380069	7.68384	1.54385e-14	2.68812e-14
CDC14A	ENSG00000079335	211.713	0.108813	0.0446758	2.43561	0.0148667	0.0177426
RAPGEF3	ENSG00000079337	62.8116	1.72212	0.105037	16.3953	2.06631e-60	7.16455e-60
CEACAM1	ENSG00000079385	458.48	4.08912	0.0878916	46.5246	0	0
SENP1	ENSG00000079387	409.932	0.29174	0.0382568	7.62584	2.42452e-14	4.19915e-14
CIC	ENSG00000079432	1535.79	0.0908325	0.0477316	1.90298	0.0570426	0.0654122
LIPE	ENSG00000079435	28.2665	-1.00302	0.0691391	-14.5072	1.0904e-47	3.25429e-47
FDFT1	ENSG00000079459	2249.49	-0.340955	0.0395511	-8.62062	6.6592e-18	1.24938e-17
PAFAH1B3	ENSG00000079462	119.501	-0.28604	0.0652566	-4.38331	1.16891e-05	1.6009e-05
OPHN1	ENSG00000079482	224.933	-0.728761	0.0465581	-15.6527	3.18353e-55	1.03949e-54
KIF22	ENSG00000079616	659.171	-0.486107	0.0627464	-7.74717	9.39618e-15	1.64582e-14
CARMIL1	ENSG00000079691	218.453	-0.359584	0.0458763	-7.83811	4.57369e-15	8.06549e-15
PGM1	ENSG00000079739	232.357	0.192752	0.0837073	2.30269	0.021296	0.0251256
DDX1	ENSG00000079785	2075.78	0.248889	0.0275571	9.03173	1.68975e-19	3.28647e-19
DNM2	ENSG00000079805	5218.5	0.0919191	0.0313137	2.93543	0.00333085	0.00411238
EPB41L2	ENSG00000079819	2642.94	0.380907	0.0384946	9.89506	4.37353e-23	9.07762e-23
MOXD1	ENSG00000079931	57.0106	1.02845	0.198301	5.18632	2.14493e-07	3.1068e-07
STX7	ENSG00000079950	4669.01	-0.141024	0.0227843	-6.18954	6.03408e-10	9.42344e-10
RABL2B	ENSG00000079974	366.244	-0.472094	0.0366207	-12.8914	5.02946e-38	1.31561e-37
KEAP1	ENSG00000079999	1909.36	0.222248	0.0345351	6.43543	1.23124e-10	1.95254e-10
DDX43	ENSG00000080007	35.9745	2.15242	0.0897229	23.9896	3.5697e-127	2.35302e-126
PTPRH	ENSG00000080031	30.5886	-0.333874	0.0974577	-3.42584	0.000612901	0.000780843
SLC35C2	ENSG00000080189	1167.96	0.37166	0.0296121	12.551	3.92646e-36	1.00083e-35
CRYBG3	ENSG00000080200	1043.65	1.04958	0.0446452	23.5094	3.27181e-122	2.07028e-121
RFX3	ENSG00000080298	326.567	0.0357119	0.0367431	0.971934	0.331084	0.354831
RIF1	ENSG00000080345	1999.8	0.758656	0.0355672	21.3302	5.95351e-101	3.1386e-100
RAB21	ENSG00000080371	2435.56	0.407962	0.0311936	13.0784	4.37627e-39	1.15811e-38
SMARCA2	ENSG00000080503	1604.31	0.124622	0.0373031	3.34081	0.000835358	0.00105688
SESN1	ENSG00000080546	861.543	-1.29759	0.0456632	-28.4166	1.26238e-177	1.20333e-176
MID2	ENSG00000080561	22.1633	1.90662	0.159825	11.9294	8.3181e-33	2.01816e-32
COL5A3	ENSG00000080573	39.4721	0.108811	0.198202	0.54899	0.583012	0.605448
SRCAP	ENSG00000080603	366.133	-0.0408131	0.0508403	-0.802771	0.422107	0.44727
PUM3	ENSG00000080608	765.346	0.0136523	0.0456042	0.299365	0.764661	0.781163
CNOT4	ENSG00000080802	1124.19	1.03462	0.0296657	34.8759	1.7248e-266	2.74328e-265
PSEN1	ENSG00000080815	3855.96	0.866954	0.0338883	25.5827	2.37789e-144	1.79074e-143
CPOX	ENSG00000080819	555.79	-0.401087	0.0376063	-10.6654	1.47742e-26	3.24673e-26
CLDND1	ENSG00000080822	3906.68	1.1393	0.0660399	17.2517	1.08589e-66	4.09211e-66
HSP90AA1	ENSG00000080824	25077.9	0.612849	0.0356059	17.212	2.15776e-66	8.09881e-66
RBL1	ENSG00000080839	337.136	-1.13946	0.0486467	-23.4232	2.48098e-121	1.56074e-120
DLGAP4	ENSG00000080845	841.025	0.572907	0.0370183	15.4763	5.01464e-54	1.61119e-53
NDC80	ENSG00000080986	428.93	-0.430333	0.081921	-5.25302	1.49622e-07	2.18157e-07
AP4E1	ENSG00000081014	659.362	0.677415	0.0408881	16.5675	1.19631e-61	4.20924e-61
RSBN1	ENSG00000081019	351.665	-0.462248	0.0329871	-14.013	1.29809e-44	3.72168e-44
MAGI3	ENSG00000081026	155.232	1.23653	0.0522725	23.6555	1.03637e-123	6.65054e-123
CXCL2	ENSG00000081041	316.146	-0.985569	0.12518	-7.87323	3.4559e-15	6.11271e-15
TCF7	ENSG00000081059	70.2297	-0.345327	0.0650281	-5.31042	1.09375e-07	1.60239e-07
OSTM1	ENSG00000081087	3229.05	-0.0138034	0.0396427	-0.348196	0.727693	0.746107
PCNP	ENSG00000081154	2621.01	0.109651	0.028546	3.84122	0.000122424	0.000161003
EXD2	ENSG00000081177	462.247	-0.0498572	0.0345853	-1.44157	0.149423	0.165712
ARG2	ENSG00000081181	110.224	0.404866	0.0727137	5.56794	2.57762e-08	3.84402e-08
MEF2C	ENSG00000081189	2404.26	-0.257954	0.05804	-4.44441	8.81326e-06	1.21354e-05
PTPRC	ENSG00000081237	11561.1	1.01649	0.042188	24.0944	2.86181e-128	1.90246e-127
UBA5	ENSG00000081307	793.057	-0.139115	0.0287716	-4.83513	1.33057e-06	1.88359e-06
STK17B	ENSG00000081320	1666.65	-0.478925	0.0527376	-9.08129	1.07291e-19	2.09399e-19
CDC14B	ENSG00000081377	219.735	-0.488903	0.0615809	-7.93921	2.03478e-15	3.61956e-15
ZNF510	ENSG00000081386	202.607	-0.474705	0.0317689	-14.9424	1.74453e-50	5.37898e-50
LRP2	ENSG00000081479	77.8621	2.01985	0.241633	8.35916	6.31639e-17	1.16135e-16
ZNF506	ENSG00000081665	205.135	-0.229851	0.0857541	-2.68035	0.00735447	0.00892105
JMJD4	ENSG00000081692	95.4898	-0.509092	0.0482175	-10.5582	4.65308e-26	1.01461e-25
DUSP12	ENSG00000081721	508.865	-0.0625327	0.0314869	-1.98599	0.0470341	0.0542805
AACS	ENSG00000081760	434.616	0.402237	0.036285	11.0855	1.47579e-28	3.36025e-28
KIAA0141	ENSG00000081791	1259.75	-0.553759	0.0251095	-22.0538	8.78561e-108	4.93117e-107
HSPB11	ENSG00000081870	794.416	0.50015	0.0409123	12.2249	2.28789e-34	5.67332e-34
PHLPP1	ENSG00000081913	164.411	-0.948871	0.0539672	-17.5824	3.36123e-69	1.30047e-68
ATP8B1	ENSG00000081923	324.419	0.34139	0.0537953	6.34608	2.20866e-10	3.48137e-10
SMARCD3	ENSG00000082014	106.622	-0.218749	0.0836876	-2.61387	0.00895227	0.0107977
WDR70	ENSG00000082068	668.57	0.157597	0.0243478	6.47275	9.62382e-11	1.53032e-10
FYB1	ENSG00000082074	3415.63	0.804079	0.0453545	17.7288	2.51475e-70	9.84884e-70
STRADB	ENSG00000082146	749.194	-0.17125	0.0299177	-5.72403	1.04025e-08	1.56796e-08
BZW1	ENSG00000082153	3069.82	0.112486	0.0301047	3.7365	0.000186602	0.000243356
ME2	ENSG00000082212	6566.95	0.743556	0.0387589	19.1841	5.02178e-82	2.20576e-81
C5orf22	ENSG00000082213	1762.45	1.27889	0.0442613	28.8941	1.41634e-183	1.40139e-182
CCNT2	ENSG00000082258	1515.31	0.564478	0.0314542	17.946	5.15336e-72	2.05783e-71
FAM135A	ENSG00000082269	1996.5	1.44348	0.0436785	33.0479	1.66635e-239	2.27907e-238
EPB41L3	ENSG00000082397	8174.92	0.236034	0.0368184	6.41078	1.4478e-10	2.29157e-10
COBLL1	ENSG00000082438	152.856	0.24687	0.102577	2.40667	0.0160985	0.0191526
TRAF5	ENSG00000082512	827.521	0.480659	0.0644151	7.46191	8.52774e-14	1.45881e-13
MRPL22	ENSG00000082515	646.686	0.1261	0.0363931	3.46495	0.000530338	0.000678362
GEMIN5	ENSG00000082516	336.828	-0.166315	0.0351984	-4.72506	2.30046e-06	3.22703e-06
NFE2L1	ENSG00000082641	4209.44	0.683615	0.0273311	25.0123	4.4908e-138	3.23135e-137
GSK3B	ENSG00000082701	2042.33	0.729608	0.0326457	22.3493	1.2273e-110	7.08079e-110
ITGB5	ENSG00000082781	2042.65	-0.13631	0.0708803	-1.9231	0.0544672	0.0625712
ERC1	ENSG00000082805	1560.1	0.378515	0.0263312	14.3752	7.40949e-47	2.18493e-46
XPO1	ENSG00000082898	6955.95	0.287604	0.0385154	7.46725	8.18894e-14	1.40154e-13
RNF13	ENSG00000082996	4279.36	0.882285	0.034867	25.3043	2.86219e-141	2.10914e-140
PALB2	ENSG00000083093	414.931	-0.391313	0.0327074	-11.9641	5.48209e-33	1.33353e-32
DOPEY1	ENSG00000083097	1644.01	2.3319	0.0446896	52.18	0	0
LYRM2	ENSG00000083099	1156.52	-0.503023	0.0262245	-19.1814	5.28984e-82	2.32277e-81
BCKDHB	ENSG00000083123	353.186	-0.30842	0.0392778	-7.85228	4.08554e-15	7.21371e-15
KAT6A	ENSG00000083168	1330.07	0.0110318	0.0283259	0.38946	0.696936	0.716452
ZCCHC6	ENSG00000083223	1482.4	1.00464	0.0346124	29.0254	3.14356e-185	3.15253e-184
ULK2	ENSG00000083290	1226.49	-1.05257	0.0555097	-18.9619	3.51912e-80	1.5145e-79
TNPO1	ENSG00000083312	7848.34	0.783408	0.0300819	26.0425	1.63481e-149	1.28986e-148
PLOD1	ENSG00000083444	3204.63	-0.0145591	0.0482669	-0.301637	0.762929	0.779562
ITGAE	ENSG00000083457	388.783	-0.306866	0.0420911	-7.29053	3.08738e-13	5.21486e-13
DIS3	ENSG00000083520	1120.44	-0.177716	0.0339099	-5.24081	1.5987e-07	2.32882e-07
PIBF1	ENSG00000083535	246.669	-0.358542	0.039013	-9.19032	3.91662e-20	7.69531e-20
TDRD3	ENSG00000083544	288.028	-0.450271	0.0454697	-9.90266	4.05351e-23	8.42086e-23
NUFIP1	ENSG00000083635	140.672	-0.750514	0.0433701	-17.3049	4.32088e-67	1.63619e-66
PDS5B	ENSG00000083642	1027.8	0.0839868	0.0330776	2.53908	0.0111144	0.0133426
OXCT1	ENSG00000083720	292.243	0.488863	0.0614586	7.95435	1.80076e-15	3.20896e-15
RRAGB	ENSG00000083750	218.382	-0.418315	0.0336498	-12.4314	1.76435e-35	4.45125e-35
CYLD	ENSG00000083799	2653.42	1.60038	0.0418155	38.2725	0	0
SLC27A5	ENSG00000083807	46.415	-0.559104	0.0586337	-9.53553	1.49116e-21	3.00325e-21
ZNF324	ENSG00000083812	101.33	-0.96355	0.037342	-25.8034	8.11835e-147	6.26477e-146
ZNF671	ENSG00000083814	183.04	-0.612066	0.0403036	-15.1864	4.353e-52	1.37196e-51
ZNF416	ENSG00000083817	76.2021	-0.534505	0.039911	-13.3924	6.69773e-41	1.82182e-40
ZNF586	ENSG00000083828	242.043	-0.543046	0.0312225	-17.3928	9.35759e-68	3.57327e-67
ZNF446	ENSG00000083838	33.3507	-1.28206	0.0558076	-22.9728	8.71683e-117	5.24651e-116
ZNF264	ENSG00000083844	688.518	-0.0238361	0.0293693	-0.811597	0.417023	0.442216
RPS5	ENSG00000083845	2152.83	-0.0973744	0.0546922	-1.78041	0.0750095	0.0853263
FAT1	ENSG00000083857	336.159	0.148048	0.135386	1.09353	0.274162	0.296054
YTHDC1	ENSG00000083896	1038.95	0.0293808	0.0408538	0.71917	0.472036	0.496472
CHMP2B	ENSG00000083937	1334.51	-0.385132	0.0391974	-9.82544	8.74878e-23	1.80469e-22
SMAP2	ENSG00000084070	1961.16	-0.594517	0.0529732	-11.223	3.14479e-29	7.23545e-29
PPIE	ENSG00000084072	825.314	-0.33551	0.0405276	-8.27856	1.24675e-16	2.27802e-16
ZMPSTE24	ENSG00000084073	1802.57	0.259272	0.0344856	7.51827	5.55052e-14	9.5334e-14
STARD7	ENSG00000084090	4231.12	-0.696756	0.0340861	-20.4411	7.21437e-93	3.51104e-92
NOA1	ENSG00000084092	294.448	-0.594405	0.0236786	-25.1031	4.60086e-139	3.331e-138
REST	ENSG00000084093	1512.8	0.0934032	0.027398	3.40912	0.000651722	0.0008288
SSH1	ENSG00000084112	3274.92	-0.811316	0.0395803	-20.498	2.24311e-93	1.09774e-92
GSTP1	ENSG00000084207	2432.91	-0.0667413	0.0483649	-1.37995	0.167601	0.184879
APLP2	ENSG00000084234	16435.7	0.152157	0.0278393	5.46555	4.61469e-08	6.82974e-08
FAM234B	ENSG00000084444	653.422	1.29159	0.0457011	28.2617	1.02318e-175	9.68101e-175
WBP11	ENSG00000084463	1921.67	0.020454	0.0240745	0.849613	0.39554	0.420546
EIF3I	ENSG00000084623	2244.98	0.0466351	0.0302546	1.54142	0.123214	0.137688
COL16A1	ENSG00000084636	27.8405	0.0218817	0.229868	0.0951924	0.924162	0.929783
TXLNA	ENSG00000084652	2703.43	0.306506	0.0300378	10.204	1.90271e-24	4.03258e-24
NCOA1	ENSG00000084676	1288.95	1.66635	0.0381762	43.649	0	0
AGBL5	ENSG00000084693	190.074	-0.436204	0.0430207	-10.1394	3.69319e-24	7.79557e-24
KIF3C	ENSG00000084731	243.932	-0.292138	0.0463814	-6.2986	3.00338e-10	4.72238e-10
RAB10	ENSG00000084733	8917.39	0.637504	0.0295728	21.5571	4.54417e-103	2.45169e-102
HADHA	ENSG00000084754	5533.02	0.227035	0.02865	7.92442	2.29215e-15	4.07378e-15
MAPRE3	ENSG00000084764	65.0889	-1.04848	0.0684388	-15.32	5.6244e-53	1.78952e-52
CAD	ENSG00000084774	576.79	-1.24876	0.0513277	-24.3292	9.61966e-131	6.53393e-130
CD59	ENSG00000085063	7177.55	0.589971	0.0384199	15.3559	3.23431e-53	1.0314e-52
CD82	ENSG00000085117	2268.22	-0.697955	0.0746465	-9.35015	8.75259e-21	1.74135e-20
BCORL1	ENSG00000085185	196.985	0.626538	0.0727428	8.61306	7.11357e-18	1.33427e-17
ATRX	ENSG00000085224	2245.28	-0.245926	0.0339355	-7.24686	4.26542e-13	7.18225e-13
AK6	ENSG00000085231	632.047	-0.0620051	0.0414363	-1.49639	0.134551	0.149868
FCN1	ENSG00000085265	110.958	-0.334676	0.234151	-1.42931	0.152914	0.169436
MYNN	ENSG00000085274	310.062	-0.325786	0.0265504	-12.2705	1.30494e-34	3.24505e-34
SCAMP1	ENSG00000085365	1271.17	0.275451	0.0431594	6.38218	1.74584e-10	2.75897e-10
PREP	ENSG00000085377	989.299	-0.00741807	0.0265048	-0.279876	0.779573	0.795067
HACE1	ENSG00000085382	322.31	-0.214225	0.0419831	-5.10266	3.34913e-07	4.82813e-07
SEH1L	ENSG00000085415	1044.69	-0.156654	0.031236	-5.01516	5.29881e-07	7.59829e-07
WDR47	ENSG00000085433	686.101	0.393202	0.0347744	11.3072	1.20887e-29	2.80197e-29
WDFY1	ENSG00000085449	4810.67	1.54901	0.0355413	43.5834	0	0
OVGP1	ENSG00000085465	10.7833	-1.45549	0.111152	-13.0945	3.53892e-39	9.38285e-39
SLC25A24	ENSG00000085491	5620.15	1.01452	0.045971	22.0687	6.31953e-108	3.55268e-107
MAP3K4	ENSG00000085511	385.014	-1.11637	0.0413498	-26.9981	1.55542e-160	1.3222e-159
PILRA	ENSG00000085514	2707.79	0.43698	0.0741761	5.89111	3.836e-09	5.85032e-09
ZNF213	ENSG00000085644	184.859	-0.50565	0.040056	-12.6236	1.56574e-36	4.01867e-36
AKR1B1	ENSG00000085662	4274.18	-0.109044	0.038654	-2.82102	0.00478712	0.00586705
CPNE3	ENSG00000085719	1837	0.417605	0.0312354	13.3696	9.10468e-41	2.4727e-40
RRN3	ENSG00000085721	985.75	-0.0070202	0.033937	-0.20686	0.836119	0.848001
CTTN	ENSG00000085733	305.768	-0.298468	0.0833078	-3.58272	0.000340041	0.000438461
MTIF2	ENSG00000085760	928.947	-0.330556	0.0261131	-12.6587	1.00207e-36	2.57664e-36
DDHD2	ENSG00000085788	730.679	0.105021	0.028939	3.62905	0.000284469	0.000367951
EPS15	ENSG00000085832	4426.53	0.735793	0.0353676	20.8041	3.96968e-96	2.00049e-95
ORC1	ENSG00000085840	158.151	-0.404746	0.0593719	-6.81712	9.28811e-12	1.51445e-11
MGST2	ENSG00000085871	780.766	-0.0798117	0.0486213	-1.6415	0.100694	0.113379
CHERP	ENSG00000085872	789.892	-0.195763	0.0570099	-3.43384	0.000595094	0.000758638
ATG16L1	ENSG00000085978	572.916	0.0712252	0.0312366	2.28018	0.0225969	0.0266136
USP40	ENSG00000085982	972.303	-0.170682	0.0271265	-6.29206	3.13282e-10	4.92261e-10
POMGNT1	ENSG00000085998	423.14	-0.113985	0.0354933	-3.21144	0.00132074	0.00165963
RAD54L	ENSG00000085999	135.181	0.0241593	0.083666	0.288759	0.772766	0.788811
MAST2	ENSG00000086015	1256.72	-0.380118	0.047341	-8.02937	9.79751e-16	1.75482e-15
DNAJA1	ENSG00000086061	10836.1	2.24703	0.0342476	65.6113	0	0
B4GALT1	ENSG00000086062	5184.47	0.905383	0.0619735	14.6092	2.45439e-48	7.39261e-48
CHMP5	ENSG00000086065	2812.17	0.88624	0.0411089	21.5583	4.42104e-103	2.38618e-102
NFX1	ENSG00000086102	1830.28	0.015861	0.0272437	0.58219	0.560439	0.584076
DIMT1	ENSG00000086189	697.589	-0.594779	0.0308814	-19.2601	1.16119e-82	5.12924e-82
IPO11	ENSG00000086200	420.318	-0.30471	0.040302	-7.56065	4.01058e-14	6.90615e-14
EIF2AK1	ENSG00000086232	1795.55	-0.210709	0.0227002	-9.28226	1.65926e-20	3.28533e-20
NME8	ENSG00000086288	34.4022	-0.201021	0.0832194	-2.41555	0.0157113	0.0187172
EPDR1	ENSG00000086289	65.3536	0.846338	0.137741	6.14441	8.02625e-10	1.24944e-09
SNX10	ENSG00000086300	5166.59	2.25699	0.0826964	27.2925	5.21137e-164	4.55954e-163
SEPHS1	ENSG00000086475	598.374	-0.402778	0.0244089	-16.5013	3.59144e-61	1.25674e-60
MRPL28	ENSG00000086504	609.761	0.0291474	0.0438855	0.66417	0.506582	0.53082
ITPKC	ENSG00000086544	146.347	-0.262281	0.0414062	-6.33434	2.38352e-10	3.7553e-10
FAT2	ENSG00000086570	106.075	-1.42847	0.072588	-19.6792	3.25388e-86	1.48876e-85
RBM22	ENSG00000086589	1684.35	0.802667	0.0278909	28.7788	3.95225e-182	3.86161e-181
TMED2	ENSG00000086598	4994.4	0.34495	0.0326887	10.5525	4.94378e-26	1.0775e-25
ERO1B	ENSG00000086619	637.377	0.966909	0.0453028	21.3432	4.50522e-101	2.37865e-100
ZFAND6	ENSG00000086666	2448.45	-0.246583	0.0245854	-10.0297	1.12908e-23	2.36655e-23
TXLNG	ENSG00000086712	354.116	-0.858545	0.0352178	-24.3782	2.91515e-131	1.98773e-130
LAT2	ENSG00000086730	2008.44	0.0461574	0.063033	0.732273	0.464002	0.488789
HUWE1	ENSG00000086758	7227.06	0.587289	0.0412714	14.2299	5.97396e-46	1.74478e-45
ZW10	ENSG00000086827	592.28	-0.44451	0.0278891	-15.9385	3.42558e-57	1.13997e-56
ALG9	ENSG00000086848	71.6933	-0.574888	0.0424843	-13.5318	1.01544e-41	2.79395e-41
ACOX3	ENSG00000087008	440.877	-0.433159	0.0298641	-14.5043	1.13743e-47	3.39393e-47
MTMR2	ENSG00000087053	1047.52	-0.211378	0.0364094	-5.80559	6.4138e-09	9.72166e-09
PPP1R15A	ENSG00000087074	3499.37	0.899463	0.0475498	18.9162	8.38702e-80	3.59736e-79
HSD17B14	ENSG00000087076	1035.36	-0.372686	0.0524602	-7.10418	1.2104e-12	2.0171e-12
TRIP6	ENSG00000087077	360.939	0.0622766	0.0594905	1.04683	0.295177	0.317779
ACHE	ENSG00000087085	26.4333	-1.01763	0.141028	-7.21584	5.3601e-13	8.9975e-13
FTL	ENSG00000087086	541482	-0.0174934	0.0472693	-0.370079	0.711324	0.730442
SRRT	ENSG00000087087	1776.21	-0.14205	0.0227527	-6.24322	4.2865e-10	6.71586e-10
BAX	ENSG00000087088	1690.24	0.0253339	0.0365165	0.693768	0.487828	0.512199
NLK	ENSG00000087095	1036.84	1.21717	0.0472436	25.7637	2.26302e-146	1.74059e-145
PIGS	ENSG00000087111	1382.67	0.201269	0.0370427	5.43343	5.52801e-08	8.16256e-08
ADAMTS2	ENSG00000087116	97.0013	0.565787	0.143238	3.94998	7.81581e-05	0.000103641
ATXN7L3	ENSG00000087152	1088.09	0.675224	0.0360561	18.727	2.98009e-78	1.25939e-77
PGS1	ENSG00000087157	874.935	-0.19313	0.0347844	-5.55221	2.82076e-08	4.20037e-08
PSMC5	ENSG00000087191	1693.02	-0.263592	0.0283551	-9.29612	1.45662e-20	2.88818e-20
UIMC1	ENSG00000087206	429.471	0.0223027	0.023678	0.941915	0.346236	0.370253
CETP	ENSG00000087237	16.8391	3.22854	0.10752	30.0275	4.29655e-198	4.65404e-197
MMP2	ENSG00000087245	1547.22	-0.427031	0.0618248	-6.90712	4.94582e-12	8.12837e-12
LPCAT2	ENSG00000087253	5381.6	1.20599	0.0382912	31.4953	1.00888e-217	1.2155e-216
OGFOD1	ENSG00000087263	873.252	-0.0838532	0.0349867	-2.39672	0.0165428	0.0196611
SH3BP2	ENSG00000087266	5507.45	0.595934	0.0367772	16.2039	4.73446e-59	1.61178e-58
NOP14	ENSG00000087269	507.326	-0.422628	0.0348844	-12.1151	8.78378e-34	2.1606e-33
ADD1	ENSG00000087274	3361.57	0.30998	0.0223435	13.8734	9.18375e-44	2.60015e-43
L2HGDH	ENSG00000087299	643.601	3.10898	0.0537182	57.8756	0	0
TXNDC16	ENSG00000087301	228.603	0.329117	0.056264	5.84951	4.93021e-09	7.49716e-09
C14orf166	ENSG00000087302	1681.3	-0.0789318	0.0331309	-2.38242	0.0171991	0.0204291
NID2	ENSG00000087303	31.6618	0.165081	0.181404	0.910023	0.362811	0.387035
GMCL1	ENSG00000087338	354.817	-0.947269	0.0412873	-22.9434	1.71679e-116	1.03199e-115
SF3B2	ENSG00000087365	2651.42	0.0634392	0.0231578	2.73943	0.00615453	0.0075024
KLHL42	ENSG00000087448	327.49	-0.724077	0.0364166	-19.8832	5.69332e-88	2.65499e-87
GNAS	ENSG00000087460	9106.49	0.438165	0.0413943	10.5852	3.4918e-26	7.62696e-26
DNM1L	ENSG00000087470	2491.82	0.233176	0.0270839	8.60941	7.34399e-18	1.37675e-17
ERGIC2	ENSG00000087502	938.155	-0.123446	0.0278039	-4.43987	9.00152e-06	1.23934e-05
TFAP2C	ENSG00000087510	381.476	1.38432	0.0517468	26.7519	1.17334e-157	9.779e-157
AURKA	ENSG00000087586	696.58	-0.691198	0.0518094	-13.3412	1.33367e-40	3.60813e-40
CASS4	ENSG00000087589	57.9755	-2.78577	0.0888961	-31.3374	1.44401e-215	1.70898e-214
PIR	ENSG00000087842	699.839	-1.00186	0.0603006	-16.6145	5.475e-62	1.93462e-61
AAMDC	ENSG00000087884	130.445	0.731692	0.0458658	15.9529	2.71997e-57	9.06872e-57
RFX2	ENSG00000087903	119.973	-1.92094	0.0564552	-34.026	9.20521e-254	1.36381e-252
METTL2A	ENSG00000087995	205.726	-0.238794	0.029108	-8.20374	2.33018e-16	4.23395e-16
ALG6	ENSG00000088035	347.377	-0.544609	0.0321077	-16.9619	1.57048e-64	5.73531e-64
CNOT3	ENSG00000088038	640.646	-0.0550201	0.0396825	-1.38651	0.165592	0.182836
GP6	ENSG00000088053	27.094	0.0906571	0.0966107	0.938376	0.348051	0.371967
PTPN4	ENSG00000088179	104.956	-1.71866	0.0562036	-30.5791	2.32003e-205	2.63913e-204
DDX18	ENSG00000088205	1256.06	-0.607514	0.0426938	-14.2296	6.005e-46	1.75348e-45
KHSRP	ENSG00000088247	2358.29	-0.531603	0.0333538	-15.9383	3.43579e-57	1.1431e-56
GNA11	ENSG00000088256	126.102	-0.314242	0.0616276	-5.09905	3.41365e-07	4.92013e-07
EDEM2	ENSG00000088298	2411.69	0.798641	0.0300135	26.6094	5.2795e-156	4.35877e-155
DNMT3B	ENSG00000088305	66.763	0.412137	0.0633696	6.5037	7.83679e-11	1.24884e-10
TPX2	ENSG00000088325	1070.08	-0.227395	0.086852	-2.61819	0.00883971	0.0106638
PDRG1	ENSG00000088356	548.238	-0.172176	0.0373631	-4.60819	4.0618e-06	5.65603e-06
EPB41L1	ENSG00000088367	1106.02	-1.49802	0.0890168	-16.8285	1.5086e-63	5.4401e-63
DOCK9	ENSG00000088387	59.7832	-0.846735	0.215979	-3.92045	8.83839e-05	0.000116925
ANKRD10	ENSG00000088448	3895.12	-0.00103755	0.0362667	-0.0286088	0.977177	0.978708
TGDS	ENSG00000088451	434.218	-0.00694253	0.0339144	-0.204708	0.8378	0.849522
DOCK3	ENSG00000088538	50.8235	-0.616947	0.104691	-5.89301	3.79216e-09	5.78472e-09
C3orf18	ENSG00000088543	42.5315	-0.379152	0.0607415	-6.24206	4.31856e-10	6.76459e-10
COQ9	ENSG00000088682	598.512	-0.932003	0.0296381	-31.4461	4.73924e-217	5.68062e-216
KIF9	ENSG00000088727	57.5296	-0.316676	0.0489067	-6.4751	9.47463e-11	1.50694e-10
CRLS1	ENSG00000088766	975.323	-0.587796	0.0414516	-14.1803	1.21335e-45	3.53203e-45
PPP1R13B	ENSG00000088808	264.587	-0.795574	0.0515371	-15.4369	9.24219e-54	2.9607e-53
ATRN	ENSG00000088812	3238.57	-0.440255	0.0553867	-7.94874	1.88412e-15	3.35624e-15
SMOX	ENSG00000088826	1334.47	-0.697307	0.0466666	-14.9423	1.74818e-50	5.38905e-50
SIGLEC1	ENSG00000088827	25386	2.35824	0.0543692	43.3745	0	0
FKBP1A	ENSG00000088832	11383	0.349726	0.0340009	10.2858	8.16652e-25	1.74368e-24
NSFL1C	ENSG00000088833	1426.11	-0.190539	0.0261497	-7.28647	3.18189e-13	5.37258e-13
SLC4A11	ENSG00000088836	80.7039	-0.151434	0.0629307	-2.40636	0.0161124	0.0191672
C20orf194	ENSG00000088854	2024.73	0.416735	0.0384822	10.8293	2.50033e-27	5.5695e-27
ZNF343	ENSG00000088876	145.804	-0.426154	0.0391475	-10.8859	1.34599e-27	3.00772e-27
EBF4	ENSG00000088881	36.5592	4.40528	0.212236	20.7565	1.07112e-95	5.37282e-95
CPXM1	ENSG00000088882	30.2787	0.0810919	0.144779	0.560109	0.575405	0.598387
MAVS	ENSG00000088888	2999.59	0.19519	0.0306007	6.37861	1.78698e-10	2.82303e-10
LZTS3	ENSG00000088899	102.525	1.34285	0.074542	18.0147	1.49384e-72	6.00267e-72
XRN2	ENSG00000088930	2771.87	0.204168	0.0292871	6.97128	3.14075e-12	5.18297e-12
KIZ	ENSG00000088970	114.978	-1.34153	0.0386706	-34.6912	1.06988e-263	1.67325e-262
DYNLL1	ENSG00000088986	3272.03	-0.275272	0.0420523	-6.54594	5.91232e-11	9.45165e-11
TESC	ENSG00000088992	1440.59	-0.291177	0.0809927	-3.59511	0.000324257	0.000418492
SNX5	ENSG00000089006	3596.47	-0.648059	0.0318957	-20.3181	8.90272e-92	4.29407e-91
RPL6	ENSG00000089009	4724.74	-0.266717	0.0464638	-5.74033	9.44948e-09	1.42615e-08
MAPKAPK5	ENSG00000089022	828.444	-0.632924	0.0217601	-29.0864	5.3371e-186	5.37533e-185
P2RX7	ENSG00000089041	2061.69	1.99388	0.0620373	32.1399	1.22081e-226	1.54081e-225
ESF1	ENSG00000089048	516.003	-0.311569	0.0595834	-5.22912	1.70322e-07	2.47671e-07
RBBP9	ENSG00000089050	231.286	-1.20887	0.0389664	-31.0234	2.60998e-211	3.03527e-210
ANAPC5	ENSG00000089053	1872.33	-0.484752	0.0260791	-18.5878	4.03653e-77	1.69262e-76
SLC23A2	ENSG00000089057	6861.99	-0.155569	0.0477126	-3.26054	0.00111201	0.00140097
SLC8B1	ENSG00000089060	1427.15	-1.12963	0.0324932	-34.765	8.22746e-265	1.29105e-263
TMEM230	ENSG00000089063	2796.95	-0.0798431	0.0351528	-2.27132	0.0231278	0.0272138
DZANK1	ENSG00000089091	50.5268	-1.06316	0.058187	-18.2715	1.39629e-74	5.70692e-74
KDM2B	ENSG00000089094	2165.4	-0.177475	0.029282	-6.06088	1.35376e-09	2.09485e-09
TASP1	ENSG00000089123	124.789	-0.38639	0.0345822	-11.1731	5.52214e-29	1.26596e-28
OAS1	ENSG00000089127	16803.9	4.48728	0.090486	49.591	0	0
GCN1	ENSG00000089154	2183.11	0.103492	0.0408974	2.53054	0.0113887	0.0136695
RPLP0	ENSG00000089157	10651.4	-0.389872	0.0499677	-7.80248	6.07035e-15	1.06753e-14
PXN	ENSG00000089159	2753.81	-1.03984	0.0606584	-17.1426	7.14382e-66	2.66213e-65
SIRT4	ENSG00000089163	11.9954	-1.99212	0.0984425	-20.2364	4.68173e-91	2.24506e-90
KIF16B	ENSG00000089177	794.965	0.331511	0.0320607	10.3401	4.64102e-25	9.95314e-25
TRMT6	ENSG00000089195	243.025	-0.5135	0.046183	-11.1188	1.01633e-28	2.32048e-28
PEBP1	ENSG00000089220	5331.73	0.110034	0.0429985	2.55901	0.010497	0.0126186
BRAP	ENSG00000089234	860.081	-0.0676592	0.0196634	-3.44087	0.000579846	0.000740005
ERP29	ENSG00000089248	4151.04	0.556293	0.0355442	15.6507	3.28478e-55	1.0723e-54
FUS	ENSG00000089280	6113.88	0.392546	0.0261387	15.0178	5.61504e-51	1.74431e-50
IGBP1	ENSG00000089289	513.837	-0.0480826	0.0305212	-1.57539	0.115167	0.128973
FXYD5	ENSG00000089327	1397.32	0.266462	0.0490026	5.43772	5.39669e-08	7.96949e-08
ZNF302	ENSG00000089335	421.303	-0.56573	0.0356146	-15.8848	8.07684e-57	2.67264e-56
GRAMD1A	ENSG00000089351	1290.55	-0.860523	0.0785651	-10.953	6.42905e-28	1.44489e-27
HEPH	ENSG00000089472	58.7513	0.723319	0.15469	4.67592	2.92635e-06	4.09602e-06
CDIP1	ENSG00000089486	601.815	0.249234	0.0470525	5.29694	1.1776e-07	1.72326e-07
CMTM1	ENSG00000089505	33.2664	-1.16009	0.070031	-16.5653	1.24094e-61	4.36517e-61
KCNH4	ENSG00000089558	27.9004	0.0969738	0.0905761	1.07063	0.284334	0.306552
GANAB	ENSG00000089597	6474.71	0.356302	0.0510024	6.98599	2.82846e-12	4.67531e-12
GMIP	ENSG00000089639	3233.95	0.568003	0.0401323	14.1533	1.78302e-45	5.17211e-45
RBM41	ENSG00000089682	591.445	-0.608333	0.0389771	-15.6074	6.47873e-55	2.10566e-54
BIRC5	ENSG00000089685	496.047	-0.772147	0.11277	-6.84711	7.5356e-12	1.23213e-11
LAG3	ENSG00000089692	384.85	5.79271	0.0905595	63.9658	0	0
MLF2	ENSG00000089693	5224.54	0.190727	0.048776	3.91025	9.22e-05	0.000121882
OTUB2	ENSG00000089723	38.33	-1.62534	0.0600889	-27.0489	3.93162e-161	3.36245e-160
DDX24	ENSG00000089737	2142.37	-0.180174	0.0236021	-7.63382	2.27896e-14	3.94997e-14
ZBTB25	ENSG00000089775	431.957	-0.821233	0.0399388	-20.5623	5.97476e-94	2.93724e-93
NECAP1	ENSG00000089818	799.346	0.407259	0.0257221	15.833	1.84087e-56	6.07859e-56
ARHGAP4	ENSG00000089820	6142.55	-0.0932924	0.0587402	-1.58822	0.112236	0.1258
ANKRD24	ENSG00000089847	16.3249	-0.225893	0.110798	-2.03878	0.0414724	0.0480433
DHX32	ENSG00000089876	610.016	-0.768371	0.0268867	-28.5781	1.25732e-179	1.21248e-178
RCOR1	ENSG00000089902	1285.94	-0.105254	0.037171	-2.8316	0.00463154	0.00568035
GPATCH2L	ENSG00000089916	2160.32	-0.23659	0.028103	-8.41867	3.80783e-17	7.02783e-17
LTBP4	ENSG00000090006	278.396	0.0338611	0.0448309	0.755307	0.450065	0.474926
BLVRB	ENSG00000090013	2641.83	-0.040904	0.0674116	-0.60678	0.543997	0.567951
SLC9A1	ENSG00000090020	1021.61	0.00825715	0.0586478	0.140792	0.888034	0.896064
SPTLC1	ENSG00000090054	1249.13	0.238453	0.0295492	8.0697	7.04689e-16	1.26506e-15
PAPOLA	ENSG00000090060	4079.05	0.027432	0.0203739	1.34643	0.178164	0.195962
CCNK	ENSG00000090061	1257.27	0.611131	0.0663939	9.20463	3.4285e-20	6.74098e-20
PCBP4	ENSG00000090097	27.2878	-0.246942	0.104497	-2.36314	0.0181208	0.0214912
RGS1	ENSG00000090104	1457.9	0.979031	0.0894901	10.9401	7.41204e-28	1.66369e-27
YPEL3	ENSG00000090238	105.557	-2.70669	0.082049	-32.9887	1.18116e-238	1.60766e-237
MRPS33	ENSG00000090263	465.536	-0.350262	0.0428459	-8.17493	2.96049e-16	5.36398e-16
NDUFB2	ENSG00000090266	1121.23	0.0427906	0.0475809	0.899322	0.368481	0.392935
NUDC	ENSG00000090273	1954.86	-0.247313	0.0365608	-6.76443	1.33834e-11	2.17287e-11
MAEA	ENSG00000090316	2014.13	-1.76019	0.0303823	-57.9347	0	0
ICAM1	ENSG00000090339	7318.02	0.935038	0.0782006	11.9569	5.97374e-33	1.45212e-32
STRN4	ENSG00000090372	1409.54	0.277055	0.039643	6.98875	2.77349e-12	4.58552e-12
IRAK3	ENSG00000090376	527.532	-1.45183	0.0582326	-24.9315	3.38836e-137	2.41952e-136
LYZ	ENSG00000090382	1557.87	0.296547	0.113585	2.61079	0.0090332	0.0108916
MUL1	ENSG00000090432	867.448	-0.337902	0.0376311	-8.97933	2.72421e-19	5.26927e-19
TFAP4	ENSG00000090447	74.7304	-3.52029	0.0893661	-39.3918	0	0
PDCD7	ENSG00000090470	373.056	-0.638241	0.0374326	-17.0504	3.47096e-65	1.27853e-64
SPG21	ENSG00000090487	5320.88	-0.475315	0.0249202	-19.0735	4.19232e-81	1.8232e-80
DNAJB11	ENSG00000090520	2257.46	0.6519	0.0278606	23.3986	4.41122e-121	2.76266e-120
P3H2	ENSG00000090530	641.544	-0.407636	0.063771	-6.39218	1.63535e-10	2.58493e-10
RAB11FIP3	ENSG00000090565	175.418	-0.612396	0.0665846	-9.19727	3.67154e-20	7.21479e-20
GNPTG	ENSG00000090581	2355.06	-0.00167894	0.0375118	-0.0447578	0.9643	0.966707
ZNF268	ENSG00000090612	485.611	-0.504987	0.0322757	-15.646	3.53517e-55	1.1535e-54
GOLGA3	ENSG00000090615	1441.76	-0.133792	0.0374381	-3.57369	0.000351989	0.000453492
PABPC4	ENSG00000090621	1450.6	-0.967488	0.0457062	-21.1675	1.90289e-99	9.88716e-99
CD209	ENSG00000090659	335.688	0.845037	0.113806	7.42522	1.12588e-13	1.92111e-13
CERS4	ENSG00000090661	418.751	-1.56828	0.0467736	-33.5291	1.81672e-246	2.59849e-245
MCOLN1	ENSG00000090674	1059.28	-1.57849	0.0474877	-33.24	2.85125e-242	3.94573e-241
USP48	ENSG00000090686	1203.55	-0.203877	0.027755	-7.34559	2.04855e-13	3.4748e-13
EFNB1	ENSG00000090776	242.28	-0.733137	0.0723268	-10.1364	3.80719e-24	8.03257e-24
PDPR	ENSG00000090857	950.725	-0.410202	0.0543209	-7.55146	4.30415e-14	7.40896e-14
AARS	ENSG00000090861	1980.46	-1.05136	0.0440239	-23.8815	4.76307e-126	3.11628e-125
GLG1	ENSG00000090863	3855.68	-0.117794	0.0394401	-2.98665	0.00282049	0.00349485
KIF4A	ENSG00000090889	340.346	-0.310695	0.107532	-2.88933	0.00386061	0.00475308
TNRC6A	ENSG00000090905	1346.19	-0.0946595	0.0379666	-2.49323	0.0126585	0.0151575
PLEKHG2	ENSG00000090924	2885.48	0.456617	0.0610534	7.47898	7.48995e-14	1.283e-13
NAT14	ENSG00000090971	73.0033	-0.588421	0.0673497	-8.7368	2.39814e-18	4.55154e-18
PITPNM2	ENSG00000090975	40.6438	-0.479332	0.101954	-4.70146	2.58305e-06	3.62054e-06
EXOC1	ENSG00000090989	1713.24	-0.103819	0.0301643	-3.44178	0.000577895	0.000737582
RBM27	ENSG00000091009	280.788	-0.0425876	0.043163	-0.986669	0.323805	0.347348
OSBPL8	ENSG00000091039	3072.51	-0.0086866	0.0386987	-0.224467	0.822394	0.835225
DTX2	ENSG00000091073	850.359	-0.327824	0.0482478	-6.79459	1.08624e-11	1.76725e-11
NLRC4	ENSG00000091106	730.664	-1.25104	0.0457911	-27.3205	2.41863e-164	2.12271e-163
PUS7	ENSG00000091127	308.063	-0.424468	0.0545482	-7.78151	7.16634e-15	1.25854e-14
NRCAM	ENSG00000091129	59.3545	0.465333	0.13238	3.51514	0.000439524	0.000563585
LAMB1	ENSG00000091136	771.639	2.30383	0.0946378	24.3437	6.7573e-131	4.59418e-130
DLD	ENSG00000091140	3404.36	0.110345	0.0273169	4.03945	5.35764e-05	7.1442e-05
WDR7	ENSG00000091157	627.654	-0.386109	0.0365893	-10.5525	4.94626e-26	1.07787e-25
TXNL1	ENSG00000091164	1834.57	-0.320066	0.0256313	-12.4873	8.75547e-36	2.21925e-35
ABCC6	ENSG00000091262	58.0239	-0.443326	0.072383	-6.12472	9.08407e-10	1.41192e-09
CMTM6	ENSG00000091317	6791.16	0.317852	0.0296115	10.7341	7.0409e-27	1.558e-26
ITGA6	ENSG00000091409	441.758	-0.832947	0.0843503	-9.87486	5.35096e-23	1.10884e-22
MAP3K20	ENSG00000091436	450.164	0.27066	0.0758741	3.56723	0.000360775	0.000464429
FH	ENSG00000091483	1328.23	-0.493549	0.03037	-16.2512	2.19019e-59	7.4943e-59
SEL1L3	ENSG00000091490	287.529	0.375191	0.0915442	4.09847	4.15882e-05	5.56992e-05
CDV3	ENSG00000091527	6710.86	1.00029	0.0392204	25.5044	1.76098e-143	1.31699e-142
ALKBH5	ENSG00000091542	954.396	-0.336715	0.0255621	-13.1725	1.2641e-39	3.37317e-39
NLRP1	ENSG00000091592	119.626	-0.535733	0.0797105	-6.72098	1.80507e-11	2.92355e-11
PITPNM3	ENSG00000091622	81.4846	-1.44606	0.108163	-13.3693	9.14084e-41	2.48204e-40
SPAG7	ENSG00000091640	1085.69	-0.24779	0.0338421	-7.32195	2.44401e-13	4.13561e-13
ORC6	ENSG00000091651	392.751	-0.820364	0.0553884	-14.8111	1.24143e-49	3.79033e-49
ZC3HC1	ENSG00000091732	445.314	0.298044	0.0259067	11.5045	1.25181e-30	2.94075e-30
ESR1	ENSG00000091831	54.6287	0.376844	0.0732616	5.14382	2.69213e-07	3.88977e-07
ANGPT2	ENSG00000091879	66.6861	-0.335929	0.0558376	-6.01617	1.78587e-09	2.74991e-09
TMEM101	ENSG00000091947	255.675	-0.495845	0.030955	-16.0182	9.5304e-58	3.19803e-57
CD200	ENSG00000091972	35.1762	-0.124621	0.210255	-0.592714	0.553373	0.577054
CCDC80	ENSG00000091986	931.653	0.294384	0.158072	1.86234	0.0625546	0.0715287
PSME1	ENSG00000092010	3578.75	1.78611	0.0414313	43.11	0	0
PPP2R3C	ENSG00000092020	1185.09	0.632335	0.0287778	21.973	5.21766e-107	2.91228e-106
HAUS4	ENSG00000092036	353.406	0.457322	0.0312465	14.6359	1.65699e-48	4.99942e-48
CEBPE	ENSG00000092067	17.866	-0.820229	0.120375	-6.81394	9.49604e-12	1.54817e-11
SLC7A8	ENSG00000092068	8184.23	-0.788428	0.0713589	-11.0488	2.22252e-28	5.04255e-28
OSGEP	ENSG00000092094	1200.85	-0.433526	0.0369708	-11.7262	9.35665e-32	2.23542e-31
SLC22A17	ENSG00000092096	49.4482	0.101557	0.143136	0.709512	0.478007	0.502263
RNF31	ENSG00000092098	657.208	1.01242	0.0391299	25.8733	1.33021e-147	1.03273e-146
SCFD1	ENSG00000092108	1830.1	0.416777	0.0249804	16.6841	1.70939e-62	6.07381e-62
G2E3	ENSG00000092140	657.517	-0.289892	0.031411	-9.22902	2.73124e-20	5.37983e-20
HECTD1	ENSG00000092148	2334.11	-0.512896	0.0354059	-14.4862	1.48161e-47	4.41345e-47
HNRNPC	ENSG00000092199	11409.4	0.0335053	0.0263643	1.27086	0.203779	0.22295
RPGRIP1	ENSG00000092200	15.7684	-2.18163	0.123136	-17.7173	3.08539e-70	1.20703e-69
SUPT16H	ENSG00000092201	2151.66	-0.511387	0.0241958	-21.1354	3.75902e-99	1.9481e-98
TOX4	ENSG00000092203	2677.34	1.15399	0.0357805	32.2519	3.30617e-228	4.22588e-227
GEMIN2	ENSG00000092208	218.381	0.159669	0.038522	4.14488	3.39992e-05	4.57269e-05
TGM1	ENSG00000092295	96.0173	3.18056	0.0773754	41.1055	0	0
TINF2	ENSG00000092330	2637.68	2.27312	0.028274	80.396	0	0
DAZL	ENSG00000092345	13.4769	-0.0650201	0.231248	-0.281171	0.77858	0.794145
SEMA6A	ENSG00000092421	98.8527	0.343984	0.0614495	5.59783	2.17053e-08	3.24552e-08
TRPM7	ENSG00000092439	3457.88	0.458862	0.0321854	14.2569	4.06373e-46	1.1891e-45
WDR76	ENSG00000092470	166.626	-0.649699	0.0760873	-8.53886	1.35557e-17	2.52474e-17
CAPN3	ENSG00000092529	54.0689	0.471854	0.0652082	7.23611	4.61744e-13	7.76662e-13
SNAP23	ENSG00000092531	1511.82	-0.405846	0.0238611	-17.0087	7.07985e-65	2.59835e-64
TBX15	ENSG00000092607	127.152	2.08435	0.136346	15.2872	9.30711e-53	2.95324e-52
PHGDH	ENSG00000092621	111.13	-0.26013	0.126277	-2.05999	0.0393993	0.0457246
EZR	ENSG00000092820	4332.78	1.39766	0.0362498	38.5564	0	0
MYL6	ENSG00000092841	9798.7	0.40136	0.0460372	8.71818	2.82713e-18	5.35491e-18
AGO1	ENSG00000092847	1409.13	-1.53632	0.03826	-40.1548	0	0
CLSPN	ENSG00000092853	311.883	-0.0565509	0.0718659	-0.786895	0.431344	0.456507
RFFL	ENSG00000092871	625.807	-0.0306673	0.0467221	-0.656377	0.511581	0.535619
UNC13D	ENSG00000092929	613.065	-0.10076	0.0655319	-1.53757	0.124153	0.138715
MFSD11	ENSG00000092931	674.815	-0.461698	0.0269521	-17.1303	8.81978e-66	3.27972e-65
DPYSL2	ENSG00000092964	3956.33	0.171312	0.0451167	3.79709	0.000146406	0.000191931
TGFB2	ENSG00000092969	77.8443	-0.532839	0.104169	-5.11514	3.135e-07	4.52223e-07
GPATCH2	ENSG00000092978	310.937	-0.149218	0.0332267	-4.49089	7.09275e-06	9.798e-06
NUP50	ENSG00000093000	1707.18	0.381212	0.0296525	12.856	7.9622e-38	2.07697e-37
CDC45	ENSG00000093009	153.039	-0.333863	0.100712	-3.31502	0.000916357	0.00115738
COMT	ENSG00000093010	1670.05	0.412488	0.0634108	6.50501	7.76893e-11	1.23817e-10
ADA2	ENSG00000093072	13082.9	1.00251	0.067448	14.8634	5.69522e-50	1.74607e-49
ECHDC1	ENSG00000093144	1482.51	0.217592	0.0285484	7.62185	2.50063e-14	4.32937e-14
LRRFIP2	ENSG00000093167	1170.19	0.758538	0.0318587	23.8094	2.66654e-125	1.73411e-124
SEC22C	ENSG00000093183	1147.55	0.395319	0.0237703	16.6308	4.17082e-62	1.47489e-61
XYLB	ENSG00000093217	230.004	-2.1315	0.0659098	-32.3396	1.94124e-229	2.51093e-228
HDAC6	ENSG00000094631	1308.99	1.07804	0.0371496	29.0189	3.80255e-185	3.81069e-184
CDC6	ENSG00000094804	211.707	-1.64433	0.0950501	-17.2996	4.73468e-67	1.79191e-66
UPRT	ENSG00000094841	516.353	0.319139	0.0256545	12.4399	1.58754e-35	4.01021e-35
CDC23	ENSG00000094880	800.355	-0.45967	0.0250268	-18.3671	2.41019e-75	9.93472e-75
AAAS	ENSG00000094914	579.179	-0.133433	0.0365143	-3.65426	0.00025792	0.000334288
CBX5	ENSG00000094916	2390.11	-1.15947	0.0444694	-26.0735	7.29001e-150	5.76477e-149
SUCO	ENSG00000094975	754.24	0.260467	0.0337677	7.7135	1.2241e-14	2.13827e-14
MSH2	ENSG00000095002	430.258	-1.27647	0.046734	-27.3136	2.92432e-164	2.56334e-163
MAP3K1	ENSG00000095015	3164.19	-0.282079	0.0566476	-4.97954	6.37354e-07	9.11525e-07
DHPS	ENSG00000095059	653.489	0.362866	0.028316	12.8148	1.35419e-37	3.52199e-37
HOOK2	ENSG00000095066	247.658	-0.243482	0.037415	-6.50759	7.63661e-11	1.21722e-10
ARCN1	ENSG00000095139	6191.63	0.874195	0.0323398	27.0316	6.29204e-161	5.37135e-160
TMEM38B	ENSG00000095209	619.426	0.093192	0.0572763	1.62706	0.103725	0.116641
PSMD5	ENSG00000095261	1121.93	-0.0970669	0.0497947	-1.94934	0.0512548	0.0589579
PTGS1	ENSG00000095303	2269.59	-1.28849	0.0399101	-32.2848	1.14228e-228	1.46671e-227
NUP188	ENSG00000095319	1213.86	0.0828951	0.0393156	2.10845	0.0349919	0.0407881
CRAT	ENSG00000095321	779.038	1.1401	0.0437039	26.0868	5.14565e-150	4.07364e-149
SH2D3C	ENSG00000095370	223.105	-2.30732	0.0737587	-31.2821	8.18311e-215	9.66033e-214
NANS	ENSG00000095380	1358.06	0.56615	0.029162	19.4139	5.88503e-84	2.63766e-83
TBC1D2	ENSG00000095383	520.315	-1.26984	0.0582319	-21.8066	2.00919e-105	1.10695e-104
WHRN	ENSG00000095397	645.859	0.723809	0.0954925	7.57975	3.4623e-14	5.97667e-14
CWF19L1	ENSG00000095485	652.181	0.366918	0.0232541	15.7786	4.36526e-56	1.43838e-55
SEMA4G	ENSG00000095539	35.354	-0.716222	0.0688923	-10.3963	2.57878e-25	5.55842e-25
BTAF1	ENSG00000095564	3751.27	0.953482	0.041089	23.2053	4.02672e-119	2.48314e-118
IKZF5	ENSG00000095574	528.34	-0.467843	0.0274327	-17.0542	3.25233e-65	1.19863e-64
BLNK	ENSG00000095585	1653.22	0.879742	0.0323204	27.2194	3.82807e-163	3.34303e-162
SORBS1	ENSG00000095637	45.2043	-0.558968	0.114888	-4.86534	1.14262e-06	1.62046e-06
BAMBI	ENSG00000095739	279.71	1.30942	0.110655	11.8334	2.62271e-32	6.31426e-32
IL11	ENSG00000095752	24.963	-0.257312	0.225878	-1.13916	0.254636	0.275866
WAC	ENSG00000095787	2692.48	0.333948	0.02359	14.1563	1.70636e-45	4.95078e-45
CREM	ENSG00000095794	3103.25	1.37604	0.050862	27.0543	3.39527e-161	2.90727e-160
NUBP2	ENSG00000095906	498.945	-0.627175	0.0557625	-11.2472	2.3895e-29	5.50851e-29
HIVEP1	ENSG00000095951	1741.55	0.0130806	0.071328	0.183386	0.854495	0.865046
TREM2	ENSG00000095970	6955.68	-0.362362	0.0512286	-7.07343	1.51152e-12	2.51294e-12
FKBP5	ENSG00000096060	2301.16	0.4537	0.0585263	7.75207	9.04053e-15	1.58412e-14
SRPK1	ENSG00000096063	1012.22	-0.334492	0.0394895	-8.4704	2.44546e-17	4.52886e-17
BRPF3	ENSG00000096070	710.147	0.154932	0.0377437	4.10485	4.04578e-05	5.42111e-05
MRPS18A	ENSG00000096080	187.926	0.638643	0.0389251	16.407	1.70518e-60	5.92408e-60
TMEM14A	ENSG00000096092	103.228	0.299754	0.0795739	3.76699	0.000165226	0.000216141
EFHC1	ENSG00000096093	135.963	-0.645002	0.0456734	-14.122	2.77842e-45	8.04627e-45
HSP90AB1	ENSG00000096384	22824.7	-0.234165	0.0359184	-6.51935	7.06114e-11	1.12587e-10
CDC5L	ENSG00000096401	1475.37	0.0835365	0.0272265	3.0682	0.0021535	0.00268304
ITPR3	ENSG00000096433	38.2711	0.192884	0.116313	1.65832	0.0972538	0.109681
ZNF184	ENSG00000096654	139.04	-0.698816	0.0336813	-20.7479	1.28048e-95	6.4138e-95
DSP	ENSG00000096696	579.404	3.0673	0.131713	23.2878	5.8963e-120	3.66337e-119
SIRT1	ENSG00000096717	788.711	0.308586	0.0305107	10.114	4.78706e-24	1.00954e-23
HNRNPH3	ENSG00000096746	1872.21	0.0299411	0.0355875	0.841337	0.400159	0.425199
IFT74	ENSG00000096872	440.169	0.836777	0.0386985	21.623	1.09174e-103	5.93575e-103
JAK2	ENSG00000096968	3804.44	3.04896	0.0363108	83.9684	0	0
IL12RB1	ENSG00000096996	219.105	0.612256	0.0502665	12.1802	3.96364e-34	9.78556e-34
ABL1	ENSG00000097007	1674.97	0.0919243	0.0408423	2.25071	0.0244038	0.0286743
ACOT7	ENSG00000097021	324.475	0.0518782	0.0517297	1.00287	0.315923	0.339153
SH3GLB1	ENSG00000097033	5082.58	1.53161	0.0289746	52.8605	0	0
CDC7	ENSG00000097046	142.93	-0.543665	0.0519984	-10.4554	1.38375e-25	2.98994e-25
SYDE2	ENSG00000097096	58.4663	-0.655109	0.0938707	-6.97884	2.97622e-12	4.91493e-12
PCSK5	ENSG00000099139	257.318	-0.135535	0.0562834	-2.40809	0.0160362	0.0190833
SCD	ENSG00000099194	10773.1	0.203726	0.0577568	3.52731	0.000419799	0.000538832
TMED1	ENSG00000099203	172.454	-0.0319845	0.0412437	-0.775499	0.438045	0.46332
ABLIM1	ENSG00000099204	44.6044	-0.269988	0.141293	-1.91083	0.0560266	0.0643101
ERMP1	ENSG00000099219	1323.34	-0.462667	0.0459687	-10.0648	7.90232e-24	1.66104e-23
RAB18	ENSG00000099246	3289.68	0.514896	0.0253268	20.3301	6.96135e-92	3.35999e-91
NRP1	ENSG00000099250	18723.8	-0.378221	0.0499865	-7.56646	3.83519e-14	6.61061e-14
PRTFDC1	ENSG00000099256	78.1098	-0.298064	0.083376	-3.57494	0.000350306	0.00045149
TSPAN15	ENSG00000099282	2278.27	-1.58915	0.0600382	-26.469	2.20625e-154	1.79826e-153
H2AFY2	ENSG00000099284	98.5203	-1.70768	0.108852	-15.6881	1.82514e-55	5.97056e-55
WASHC2A	ENSG00000099290	2518.89	0.752079	0.0325302	23.1194	2.95295e-118	1.80594e-117
MAST3	ENSG00000099308	1810.55	-1.48935	0.0592995	-25.1158	3.34585e-139	2.42613e-138
MZF1	ENSG00000099326	345.01	-1.28433	0.0412124	-31.1637	3.30871e-213	3.86704e-212
OCEL1	ENSG00000099330	141.123	-1.11783	0.053622	-20.8464	1.6423e-96	8.31198e-96
MYO9B	ENSG00000099331	8196.96	-0.919341	0.0367925	-24.9872	8.42612e-138	6.05062e-137
KCNK6	ENSG00000099337	988.924	-0.910416	0.0406963	-22.371	7.54417e-111	4.35789e-110
CATSPERG	ENSG00000099338	68.2049	1.46411	0.0665538	21.9988	2.95427e-107	1.65157e-106
PSMD8	ENSG00000099341	2562.47	0.135061	0.0313263	4.3114	1.62221e-05	2.20968e-05
FBXL19	ENSG00000099364	248.378	-0.14012	0.0537697	-2.60593	0.00916263	0.0110429
STX1B	ENSG00000099365	44.5775	-0.0171638	0.0743944	-0.230713	0.817537	0.830653
HSD3B7	ENSG00000099377	140.408	0.741129	0.0634641	11.6779	1.65292e-31	3.93366e-31
SETD1A	ENSG00000099381	656.598	-0.379853	0.0495264	-7.66972	1.72377e-14	2.99731e-14
BCL7C	ENSG00000099385	233.295	-0.494181	0.0417591	-11.8341	2.60205e-32	6.2656e-32
CIRBP	ENSG00000099622	3879.88	-0.145114	0.0348003	-4.1699	3.04727e-05	4.10547e-05
ATP5D	ENSG00000099624	918.385	-0.293196	0.055893	-5.24567	1.55712e-07	2.26942e-07
CBARP	ENSG00000099625	58.1835	0.00890229	0.0875358	0.101699	0.918996	0.925049
HNRNPM	ENSG00000099783	3547.39	0.436597	0.0305466	14.2929	2.42461e-46	7.11097e-46
MARCH2	ENSG00000099785	574.996	0.255848	0.0547961	4.6691	3.02527e-06	4.23321e-06
NDUFB7	ENSG00000099795	555.442	-0.0920633	0.0529661	-1.73816	0.0821833	0.0932379
TECR	ENSG00000099797	1125.51	0.0260501	0.0556132	0.468416	0.639487	0.661165
TIMM13	ENSG00000099800	733.16	-0.592446	0.0479038	-12.3674	3.92317e-35	9.84294e-35
CDC34	ENSG00000099804	935.176	-0.427075	0.0471012	-9.06718	1.22142e-19	2.38185e-19
MTAP	ENSG00000099810	626.88	-1.20688	0.0454545	-26.5514	2.47314e-155	2.03109e-154
CEP170B	ENSG00000099814	350.858	0.323642	0.059306	5.45714	4.83856e-08	7.15504e-08
POLR2E	ENSG00000099817	2527.04	-0.340058	0.0397855	-8.54728	1.26025e-17	2.35033e-17
POLRMT	ENSG00000099821	396.743	-0.946851	0.0389696	-24.2972	2.10015e-130	1.4169e-129
CDHR5	ENSG00000099834	30.5996	-1.37896	0.0957906	-14.3955	5.52134e-47	1.6326e-46
IZUMO4	ENSG00000099840	21.3636	-0.432102	0.0722018	-5.98464	2.16871e-09	3.33028e-09
RASSF7	ENSG00000099849	134.171	-0.620592	0.0604261	-10.2703	9.59297e-25	2.04452e-24
GADD45B	ENSG00000099860	1252.22	2.64829	0.0671903	39.4148	0	0
PALM	ENSG00000099864	17.2894	-0.059783	0.162072	-0.368866	0.712227	0.73121
MADCAM1	ENSG00000099866	10.9193	-1.99927	0.0990035	-20.1939	1.10671e-90	5.29441e-90
MKNK2	ENSG00000099875	1394.87	-1.38107	0.04646	-29.726	3.54177e-194	3.75545e-193
ARVCF	ENSG00000099889	93.4361	-0.811017	0.0602109	-13.4696	2.36102e-41	6.45709e-41
TRMT2A	ENSG00000099899	528.161	-1.14461	0.0397718	-28.7795	3.87798e-182	3.79168e-181
RANBP1	ENSG00000099901	1643.94	-0.481529	0.0543754	-8.85564	8.32071e-19	1.59256e-18
ZDHHC8	ENSG00000099904	725.627	-0.525704	0.06197	-8.48321	2.19062e-17	4.06441e-17
KLHL22	ENSG00000099910	287.636	-1.77101	0.0355413	-49.8298	0	0
MED15	ENSG00000099917	3342.97	0.560607	0.038596	14.525	8.41383e-48	2.51592e-47
SERPIND1	ENSG00000099937	38.2955	0.13085	0.0541555	2.41618	0.0156843	0.0186867
SNAP29	ENSG00000099940	1355.56	-0.0242997	0.0286156	-0.849177	0.395783	0.42074
CRKL	ENSG00000099942	1375.76	-0.408651	0.0220253	-18.5537	7.61252e-77	3.18263e-76
LZTR1	ENSG00000099949	750.737	-0.0472233	0.0351121	-1.34493	0.178647	0.196479
CECR2	ENSG00000099954	189.178	1.48956	0.119027	12.5144	6.22399e-36	1.58273e-35
SMARCB1	ENSG00000099956	1356.15	-0.0496093	0.0277345	-1.78873	0.0736591	0.0838445
DERL3	ENSG00000099958	27.4334	-0.157882	0.0799675	-1.97433	0.0483445	0.0557379
BCL2L13	ENSG00000099968	2625.56	1.99541	0.0258087	77.3154	0	0
DDTL	ENSG00000099974	47.6003	-1.00286	0.0527022	-19.0288	9.84807e-81	4.26962e-80
DDT	ENSG00000099977	121.489	-0.111957	0.0552503	-2.02635	0.0427284	0.0494495
OSM	ENSG00000099985	207.352	-0.692354	0.0815672	-8.48814	2.09967e-17	3.89773e-17
CABIN1	ENSG00000099991	1074.61	-0.131382	0.0384995	-3.41256	0.000643551	0.000818631
TBC1D10A	ENSG00000099992	354.377	-0.684105	0.0414013	-16.5238	2.47375e-61	8.67138e-61
SF3A1	ENSG00000099995	3248.61	0.0738725	0.0450076	1.64133	0.100728	0.113408
GGT5	ENSG00000099998	42.468	3.36142	0.183474	18.321	5.62752e-75	2.31286e-74
RNF215	ENSG00000099999	128.982	-0.521997	0.0490271	-10.6471	1.79872e-26	3.94847e-26
SEC14L2	ENSG00000100003	130.242	-1.13625	0.0633052	-17.9488	4.90628e-72	1.96084e-71
SPECC1L	ENSG00000100014	352.114	-0.340335	0.0309434	-10.9986	3.88019e-28	8.76675e-28
PPIL2	ENSG00000100023	943.818	-0.149047	0.0304061	-4.90189	9.49202e-07	1.35038e-06
SNRPD3	ENSG00000100028	1216.5	-0.239122	0.0392545	-6.09158	1.11805e-09	1.73354e-09
PES1	ENSG00000100029	838.135	-0.423182	0.0407358	-10.3885	2.79828e-25	6.026e-25
MAPK1	ENSG00000100030	4171.73	0.131951	0.0226316	5.83038	5.53017e-09	8.39769e-09
GGT1	ENSG00000100031	258.146	0.188066	0.0850025	2.21248	0.0269334	0.0315701
PPM1F	ENSG00000100034	802.623	-1.47089	0.0333338	-44.1262	0	0
SLC35E4	ENSG00000100036	48.1051	-0.324102	0.0661351	-4.9006	9.55452e-07	1.35913e-06
TOP3B	ENSG00000100038	49.2851	-0.303556	0.0655387	-4.6317	3.6267e-06	5.06068e-06
CYTH4	ENSG00000100055	5137.06	0.184606	0.048156	3.83351	0.00012633	0.000166015
ESS2	ENSG00000100056	266.345	-0.048435	0.0327648	-1.47826	0.139337	0.154966
MFNG	ENSG00000100060	582.079	-0.861462	0.0665192	-12.9506	2.33224e-38	6.11779e-38
LRP5L	ENSG00000100068	63.3246	-1.41763	0.0632103	-22.4273	2.1341e-111	1.23734e-110
SLC25A1	ENSG00000100075	1387.87	0.286083	0.0494983	5.77965	7.48576e-09	1.13245e-08
GRK3	ENSG00000100077	1806.97	-1.12787	0.0535569	-21.0593	1.87763e-98	9.66308e-98
GGA1	ENSG00000100083	2467.05	-0.924582	0.0305215	-30.2928	1.42638e-201	1.58411e-200
HIRA	ENSG00000100084	404.867	1.41207	0.0433577	32.568	1.16543e-232	1.5314e-231
SH3BP1	ENSG00000100092	1967.36	-0.359332	0.0555153	-6.47265	9.62965e-11	1.53107e-10
LGALS1	ENSG00000100097	7957.09	-0.138883	0.0661791	-2.09859	0.0358531	0.0417608
HPS4	ENSG00000100099	798.379	-0.64347	0.0260963	-24.6575	3.05999e-134	2.12252e-133
PIK3IP1	ENSG00000100100	258.778	-1.54527	0.0625567	-24.7018	1.02179e-134	7.12262e-134
SRRD	ENSG00000100104	284.14	-0.294297	0.0312381	-9.42109	4.46423e-21	8.92719e-21
PATZ1	ENSG00000100105	424.43	-0.21121	0.0387591	-5.44929	5.05711e-08	7.47273e-08
TRIOBP	ENSG00000100106	1409.93	-0.0527367	0.0322057	-1.6375	0.101526	0.114297
TFIP11	ENSG00000100109	637.229	-0.00870049	0.0330245	-0.263455	0.7922	0.806833
GCAT	ENSG00000100116	70.7653	-0.263531	0.078501	-3.35704	0.000787805	0.000998426
CRYBB1	ENSG00000100122	716.415	0.0602485	0.0650296	0.926477	0.354198	0.378364
ANKRD54	ENSG00000100124	456.327	-1.01729	0.0416173	-24.444	5.83205e-132	3.99798e-131
EIF3L	ENSG00000100129	1549.32	-0.71894	0.0355568	-20.2195	6.60006e-91	3.16281e-90
SNU13	ENSG00000100138	1190.63	-0.712974	0.0421213	-16.9267	2.86063e-64	1.04171e-63
MICALL1	ENSG00000100139	881.735	0.644706	0.046001	14.015	1.26143e-44	3.61879e-44
CCDC134	ENSG00000100147	173.22	0.869778	0.0803848	10.8202	2.76256e-27	6.14971e-27
DEPDC5	ENSG00000100150	556.025	-0.243254	0.0271347	-8.96468	3.11174e-19	6.01059e-19
PICK1	ENSG00000100151	274.722	-0.601022	0.034898	-17.2223	1.8078e-66	6.78889e-66
TTC28	ENSG00000100154	123.953	-0.246772	0.0645101	-3.82533	0.000130596	0.000171494
SLC16A8	ENSG00000100156	15.793	-1.29562	0.121511	-10.6626	1.52316e-26	3.34671e-26
CENPM	ENSG00000100162	198.703	-0.723447	0.0939498	-7.70036	1.35683e-14	2.3654e-14
SEPT3	ENSG00000100167	444.817	0.336426	0.0812563	4.1403	3.4685e-05	4.66269e-05
SLC5A4	ENSG00000100191	8.37414	-1.45299	0.13544	-10.7279	7.52532e-27	1.66388e-26
KDELR3	ENSG00000100196	136.788	-0.0677707	0.0810884	-0.835763	0.403289	0.42846
CYP2D6	ENSG00000100197	18.7725	-1.27275	0.08543	-14.8982	3.38675e-50	1.04082e-49
DDX17	ENSG00000100201	12656.7	0.104558	0.0352396	2.96706	0.00300659	0.00371988
TCF20	ENSG00000100207	617.575	0.0979173	0.0379406	2.58081	0.00985701	0.0118635
HSCB	ENSG00000100209	224.33	0.717808	0.0430547	16.672	2.09374e-62	7.43384e-62
CBY1	ENSG00000100211	117.257	-1.21223	0.0465734	-26.0285	2.35981e-149	1.85981e-148
TOMM22	ENSG00000100216	956.427	-0.405546	0.0348007	-11.6534	2.20488e-31	5.2357e-31
XBP1	ENSG00000100219	2262.13	0.721585	0.05436	13.2742	3.26781e-40	8.79843e-40
RTCB	ENSG00000100220	9278.63	2.35512	0.0302766	77.7869	0	0
JOSD1	ENSG00000100221	1039.16	0.0417097	0.040529	1.02913	0.303417	0.326224
FBXO7	ENSG00000100225	4790.73	1.47418	0.0229509	64.2316	0	0
GTPBP1	ENSG00000100226	3591.35	3.18388	0.0433836	73.3892	0	0
POLDIP3	ENSG00000100227	1496.44	0.127452	0.0272367	4.67943	2.87678e-06	4.02743e-06
TIMP3	ENSG00000100234	2849.05	-1.17001	0.121945	-9.59456	8.42737e-22	1.70561e-21
PPP6R2	ENSG00000100239	1668.7	0.112888	0.0242141	4.66208	3.1303e-06	4.378e-06
SBF1	ENSG00000100241	1051.6	0.282771	0.0371608	7.60939	2.75402e-14	4.76221e-14
SUN2	ENSG00000100242	1270.69	0.773193	0.0398574	19.399	7.87049e-84	3.52193e-83
CYB5R3	ENSG00000100243	2610.96	0.411822	0.0501593	8.21027	2.20693e-16	4.01313e-16
DNAL4	ENSG00000100246	135.475	-0.852162	0.0399316	-21.3405	4.7738e-101	2.5195e-100
LMF2	ENSG00000100258	1416.39	0.959368	0.0324242	29.588	2.13348e-192	2.24191e-191
RHBDD3	ENSG00000100263	607.238	-0.0913936	0.0313088	-2.9191	0.00351045	0.00432994
PACSIN2	ENSG00000100266	3280.43	0.150069	0.0285478	5.25677	1.46606e-07	2.13826e-07
TTLL1	ENSG00000100271	57.5297	-1.12712	0.0584751	-19.2751	8.68616e-83	3.84532e-82
RASL10A	ENSG00000100276	195.437	-1.43784	0.0821392	-17.5049	1.315e-68	5.05436e-68
AP1B1	ENSG00000100280	11749.3	-0.515499	0.0406924	-12.6682	8.87265e-37	2.28228e-36
HMGXB4	ENSG00000100281	682.5	-0.0788359	0.0305823	-2.57783	0.0099423	0.0119621
TOM1	ENSG00000100284	2821.41	-0.873562	0.0421746	-20.713	2.64548e-95	1.31945e-94
NEFH	ENSG00000100285	608.463	-0.762317	0.0498626	-15.2883	9.14423e-53	2.90221e-52
CHKB	ENSG00000100288	55.0574	0.367914	0.0468056	7.86048	3.82661e-15	6.76417e-15
BIK	ENSG00000100290	3.86878	-0.891206	0.205439	-4.33805	1.43753e-05	1.96268e-05
HMOX1	ENSG00000100292	26190.4	-0.685704	0.0682178	-10.0517	9.02988e-24	1.89578e-23
MCAT	ENSG00000100294	121.404	-1.26115	0.0507049	-24.8723	1.48314e-136	1.05265e-135
THOC5	ENSG00000100296	514.546	-0.244517	0.0249583	-9.79702	1.15959e-22	2.38639e-22
MCM5	ENSG00000100297	962.435	-0.601008	0.0462375	-12.9983	1.25126e-38	3.29144e-38
APOBEC3H	ENSG00000100298	69.9338	2.15533	0.0958148	22.4948	4.66852e-112	2.72024e-111
ARSA	ENSG00000100299	2849.37	0.551396	0.0595005	9.26709	1.91298e-20	3.78131e-20
TSPO	ENSG00000100300	421.496	0.0221108	0.0786504	0.281127	0.778613	0.794145
TTLL12	ENSG00000100304	366.011	-1.12219	0.0487797	-23.0052	4.13598e-117	2.49579e-116
CBX7	ENSG00000100307	160.969	1.61002	0.0662373	24.3069	1.65692e-130	1.11948e-129
PDGFB	ENSG00000100311	1776.41	0.224288	0.0676768	3.31411	0.000919364	0.00116108
RPL3	ENSG00000100316	11228.1	-0.355717	0.045416	-7.83243	4.78538e-15	8.43561e-15
ZMAT5	ENSG00000100319	171.056	-0.353632	0.0401984	-8.79717	1.4031e-18	2.67385e-18
RBFOX2	ENSG00000100320	330.507	-0.141487	0.0541603	-2.61237	0.0089918	0.0108445
TAB1	ENSG00000100324	507.829	-0.191746	0.0332811	-5.76143	8.34064e-09	1.25988e-08
ASCC2	ENSG00000100325	1458.52	0.00218092	0.0278491	0.0783123	0.93758	0.942271
MTMR3	ENSG00000100330	171.822	-0.269622	0.0371012	-7.26719	3.67037e-13	6.18622e-13
MIEF1	ENSG00000100335	1821.51	-1.04718	0.0459602	-22.7845	6.53352e-115	3.8842e-114
APOL4	ENSG00000100336	337.188	4.88398	0.119283	40.9447	0	0
APOL1	ENSG00000100342	941.374	5.77966	0.0735768	78.5528	0	0
PNPLA3	ENSG00000100344	143.747	-2.45943	0.106276	-23.1419	1.75321e-118	1.07502e-117
MYH9	ENSG00000100345	10809.5	-0.254917	0.0363955	-7.00409	2.48597e-12	4.11355e-12
SAMM50	ENSG00000100347	937.267	-0.668937	0.0313057	-21.3679	2.65802e-101	1.40548e-100
TXN2	ENSG00000100348	1170.78	-0.460518	0.0382482	-12.0403	2.18264e-33	5.33889e-33
FOXRED2	ENSG00000100350	739.372	-1.25393	0.0736666	-17.0217	5.67187e-65	2.08324e-64
EIF3D	ENSG00000100353	3413.97	-0.0397693	0.0220984	-1.79964	0.0719171	0.0819014
TNRC6B	ENSG00000100354	1456.34	-0.641627	0.0326254	-19.6665	4.17726e-86	1.90813e-85
SGSM3	ENSG00000100359	28.3363	-0.285628	0.0511568	-5.58338	2.35885e-08	3.52261e-08
IFT27	ENSG00000100360	365.804	-0.917008	0.0393496	-23.3041	4.02732e-120	2.50549e-119
PVALB	ENSG00000100362	63.2529	0.356847	0.14554	2.45188	0.0142114	0.0169692
KIAA0930	ENSG00000100364	4225.49	-0.393646	0.0372106	-10.5789	3.73498e-26	8.15178e-26
NCF4	ENSG00000100365	7423.64	-0.218761	0.0374049	-5.84847	4.96116e-09	7.5426e-09
CSF2RB	ENSG00000100368	5482.12	1.74402	0.0564072	30.9184	6.75695e-210	7.7999e-209
SLC25A17	ENSG00000100372	492.661	-0.295768	0.0258325	-11.4495	2.36617e-30	5.53918e-30
FAM118A	ENSG00000100376	390.239	0.593883	0.0755823	7.85744	3.9205e-15	6.92665e-15
KCTD17	ENSG00000100379	214.882	-0.11839	0.0449542	-2.63357	0.0084493	0.0102059
ST13	ENSG00000100380	4834.37	-0.190768	0.0221968	-8.59439	8.37088e-18	1.56759e-17
RBX1	ENSG00000100387	1842.38	0.621174	0.0476731	13.0299	8.27631e-39	2.18116e-38
EP300	ENSG00000100393	3239.64	0.37557	0.0368945	10.1795	2.44705e-24	5.17765e-24
L3MBTL2	ENSG00000100395	541.391	-0.468485	0.0276087	-16.9687	1.39923e-64	5.11658e-64
RANGAP1	ENSG00000100401	1445.35	0.8077	0.0338996	23.8262	1.78683e-125	1.16417e-124
ZC3H7B	ENSG00000100403	1460.87	1.22499	0.043933	27.8832	4.26865e-171	3.91757e-170
PHF5A	ENSG00000100410	438.13	-0.208544	0.0337364	-6.18157	6.34679e-10	9.90519e-10
ACO2	ENSG00000100412	1810.04	-0.149921	0.0370789	-4.0433	5.27049e-05	7.03132e-05
POLR3H	ENSG00000100413	419.071	-0.903182	0.0481668	-18.7511	1.89536e-78	8.0195e-78
TRMU	ENSG00000100416	606.908	-0.593111	0.030773	-19.2738	8.92257e-83	3.94749e-82
PMM1	ENSG00000100417	276.61	-0.108505	0.0382483	-2.83687	0.00455588	0.0055895
DESI1	ENSG00000100418	965.474	0.918754	0.0365695	25.1235	2.75224e-139	1.99982e-138
CERK	ENSG00000100422	780.554	-1.26374	0.0351373	-35.9659	2.85826e-283	4.97982e-282
BRD1	ENSG00000100425	627.815	0.123593	0.0425072	2.90757	0.0036425	0.00449065
ZBED4	ENSG00000100426	627.45	0.0671614	0.0246536	2.7242	0.00644577	0.00784586
MLC1	ENSG00000100427	19.4192	0.349044	0.152444	2.28966	0.0220412	0.025984
HDAC10	ENSG00000100429	69.0079	-0.169486	0.045008	-3.7657	0.000166085	0.000217244
ABHD4	ENSG00000100439	495.502	-1.305	0.0581287	-22.4503	1.27159e-111	7.38781e-111
KHNYN	ENSG00000100441	1169.28	0.511008	0.0359503	14.2143	7.47137e-46	2.1785e-45
FKBP3	ENSG00000100442	1129.27	0.820573	0.0344955	23.7878	4.46433e-125	2.89256e-124
SDR39U1	ENSG00000100445	238.082	-0.2263	0.0494801	-4.57356	4.79497e-06	6.66112e-06
CTSG	ENSG00000100448	7.20301	0.347105	0.324524	1.06958	0.284808	0.307039
RBM23	ENSG00000100461	1345.11	-0.0437816	0.0328999	-1.33075	0.183271	0.201359
PRMT5	ENSG00000100462	385.055	-0.830784	0.0433138	-19.1806	5.37815e-82	2.36008e-81
COCH	ENSG00000100473	101.805	0.478989	0.123098	3.89111	9.9787e-05	0.000131676
AP4S1	ENSG00000100478	183.017	0.275135	0.0355142	7.74718	9.39533e-15	1.64582e-14
POLE2	ENSG00000100479	105.681	-0.76799	0.0563943	-13.6182	3.1204e-42	8.67567e-42
VCPKMT	ENSG00000100483	186.424	-0.406009	0.0326436	-12.4376	1.63272e-35	4.12359e-35
SOS2	ENSG00000100485	1088.59	-0.403139	0.0415372	-9.70549	2.85701e-22	5.83775e-22
NIN	ENSG00000100503	1379.39	-0.407284	0.0399454	-10.196	2.06571e-24	4.37672e-24
PYGL	ENSG00000100504	6930.97	0.235054	0.0649434	3.61937	0.000295319	0.00038167
PSMC6	ENSG00000100519	1933.5	0.120501	0.024337	4.95136	7.36977e-07	1.05186e-06
GNPNAT1	ENSG00000100522	906.115	0.440082	0.0509932	8.63022	6.12335e-18	1.15038e-17
DDHD1	ENSG00000100523	1913.74	0.61713	0.044467	13.8784	8.56367e-44	2.42655e-43
CDKN3	ENSG00000100526	234.576	-0.902985	0.0788641	-11.4499	2.35458e-30	5.51297e-30
CNIH1	ENSG00000100528	2297.46	-0.319989	0.0283355	-11.2929	1.42312e-29	3.29422e-29
CGRRF1	ENSG00000100532	542.063	0.0264296	0.028875	0.915311	0.360028	0.384387
ATP6V1D	ENSG00000100554	2346.98	-0.553375	0.0294563	-18.7863	9.77317e-79	4.14637e-78
PLEK2	ENSG00000100558	304.768	-0.618012	0.0754963	-8.18599	2.70077e-16	4.89846e-16
PIGH	ENSG00000100564	511.211	0.0334354	0.0293967	1.13739	0.255377	0.276647
LRRC74A	ENSG00000100565	34.1844	-2.4241	0.0805373	-30.099	4.98689e-199	5.43533e-198
PSMA3	ENSG00000100567	5121.18	1.03716	0.0352701	29.4062	4.57294e-190	4.72761e-189
VTI1B	ENSG00000100568	1115.43	-0.235112	0.0221955	-10.5928	3.21863e-26	7.03794e-26
TIMM9	ENSG00000100575	289.153	-0.418283	0.045454	-9.20234	3.50252e-20	6.88459e-20
GSTZ1	ENSG00000100577	218.093	-0.0687316	0.0403918	-1.70162	0.0888261	0.100458
KIAA0586	ENSG00000100578	503.216	-0.693803	0.0324697	-21.3677	2.66958e-101	1.41106e-100
TMED8	ENSG00000100580	1040.42	-0.0101336	0.0337727	-0.300051	0.764138	0.780685
SAMD15	ENSG00000100583	15.4397	0.547287	0.0709744	7.71104	1.24796e-14	2.1794e-14
AHSA1	ENSG00000100591	1859.98	0.505656	0.0286152	17.6709	7.03151e-70	2.74011e-69
DAAM1	ENSG00000100592	561.109	0.378539	0.0486646	7.77853	7.33701e-15	1.28803e-14
SPTLC2	ENSG00000100596	2227.48	1.89874	0.037593	50.5079	0	0
RIN3	ENSG00000100599	3191.71	-1.28019	0.0620668	-20.6261	1.60193e-94	7.93347e-94
LGMN	ENSG00000100600	66910.3	1.02495	0.0495685	20.6774	5.5319e-95	2.7503e-94
ALKBH1	ENSG00000100601	339.62	0.496802	0.0239649	20.7304	1.84095e-95	9.20146e-95
SNW1	ENSG00000100603	1565.66	0.251696	0.0217205	11.588	4.74199e-31	1.12092e-30
ITPK1	ENSG00000100605	1151.76	-0.2088	0.033857	-6.16711	6.95485e-10	1.08457e-09
DHRS7	ENSG00000100612	1104.18	0.0635736	0.0361065	1.76072	0.0782855	0.0889522
PPM1A	ENSG00000100614	1201.2	-0.293094	0.0237274	-12.3525	4.71934e-35	1.18299e-34
ASB2	ENSG00000100628	72.7079	-1.54512	0.0890061	-17.3597	1.66716e-67	6.34208e-67
CEP128	ENSG00000100629	209.082	-0.487534	0.0443328	-10.9971	3.94463e-28	8.90948e-28
ERH	ENSG00000100632	1421.54	0.185384	0.0406676	4.55852	5.15143e-06	7.14643e-06
HIF1A	ENSG00000100644	10141.7	0.96166	0.0395297	24.3276	1.00184e-130	6.80094e-130
SUSD6	ENSG00000100647	5137.72	0.32245	0.0429063	7.51523	5.68123e-14	9.75669e-14
SRSF5	ENSG00000100650	5756.03	-0.0872276	0.0340287	-2.56335	0.0103667	0.0124674
SLC10A1	ENSG00000100652	21.8733	0.290051	0.0730141	3.97253	7.11133e-05	9.44505e-05
EIF5	ENSG00000100664	6893.54	-0.108757	0.0351774	-3.09166	0.00199038	0.00248378
DICER1	ENSG00000100697	3543.37	-0.00159013	0.0422401	-0.0376451	0.969971	0.972114
ZFYVE21	ENSG00000100711	680.165	-0.293624	0.0276874	-10.605	2.82563e-26	6.18341e-26
MTHFD1	ENSG00000100714	1073.08	-0.198267	0.0446821	-4.43728	9.11017e-06	1.25418e-05
ZC3H14	ENSG00000100722	908.826	-0.649586	0.0230259	-28.2111	4.27177e-175	4.03365e-174
TELO2	ENSG00000100726	452.832	-0.468409	0.0375489	-12.4747	1.02655e-35	2.59824e-35
PCNX1	ENSG00000100731	5897.3	1.97215	0.045677	43.1759	0	0
BDKRB1	ENSG00000100739	36.2495	0.329307	0.216555	1.52066	0.128345	0.143172
GSKIP	ENSG00000100744	820.813	-0.0963014	0.0363983	-2.64577	0.00815059	0.00985698
VRK1	ENSG00000100749	471.17	-0.369404	0.038142	-9.68497	3.49313e-22	7.12924e-22
PSMC1	ENSG00000100764	568.151	0.127656	0.0296292	4.30845	1.64401e-05	2.23872e-05
PAPLN	ENSG00000100767	128.31	-1.08025	0.0885094	-12.2049	2.92631e-34	7.24365e-34
RPS6KA5	ENSG00000100784	238.064	2.02073	0.0641531	31.4986	9.08122e-218	1.09504e-216
PPP4R3A	ENSG00000100796	1829.67	0.163027	0.0287611	5.66832	1.44206e-08	2.16524e-08
C14orf93	ENSG00000100802	105.367	0.320185	0.0356018	8.9935	2.39477e-19	4.64037e-19
PSMB5	ENSG00000100804	1802.37	-0.140133	0.0358659	-3.90714	9.33939e-05	0.000123425
YY1	ENSG00000100811	2133.73	0.467818	0.0286879	16.3071	8.78237e-60	3.01833e-59
ACIN1	ENSG00000100813	6967.99	0.413392	0.0360077	11.4807	1.65018e-30	3.87209e-30
CCNB1IP1	ENSG00000100814	219.666	-0.614593	0.0412795	-14.8886	3.90986e-50	1.20106e-49
TRIP11	ENSG00000100815	984.56	-0.294066	0.0393588	-7.47141	7.93386e-14	1.35838e-13
APEX1	ENSG00000100823	3016.98	-0.380775	0.0495507	-7.68455	1.53535e-14	2.67398e-14
PABPN1	ENSG00000100836	1128.37	-0.520369	0.0407956	-12.7555	2.90451e-37	7.51655e-37
ARHGAP5	ENSG00000100852	1886.29	1.49784	0.041411	36.1701	1.79804e-286	3.17195e-285
CINP	ENSG00000100865	574.612	0.533566	0.0334627	15.9451	3.08044e-57	1.02584e-56
SRP54	ENSG00000100883	2648.88	1.13649	0.0267495	42.4865	0	0
CHD8	ENSG00000100888	3421.32	1.57102	0.0299489	52.4567	0	0
PCK2	ENSG00000100889	1362.48	0.476742	0.037489	12.7168	4.76699e-37	1.2307e-36
KIAA0391	ENSG00000100890	149.14	-0.224234	0.0456718	-4.90968	9.12262e-07	1.29861e-06
DCAF11	ENSG00000100897	665.916	-0.115519	0.03216	-3.59202	0.000328128	0.000423411
PSMA6	ENSG00000100902	507.039	0.459644	0.0389185	11.8104	3.44861e-32	8.28846e-32
NFKBIA	ENSG00000100906	6087.44	0.68443	0.0860446	7.95437	1.80045e-15	3.20881e-15
EMC9	ENSG00000100908	118.756	0.0609238	0.0511542	1.19098	0.233661	0.254101
PSME2	ENSG00000100911	6423.22	2.44327	0.0488859	49.979	0	0
BRMS1L	ENSG00000100916	204.872	-0.354293	0.0351672	-10.0745	7.16065e-24	1.50604e-23
REC8	ENSG00000100918	290.924	1.06002	0.0563326	18.8172	5.46049e-79	2.32368e-78
TM9SF1	ENSG00000100926	106.284	0.251293	0.0376851	6.66825	2.5888e-11	4.17462e-11
SEC23A	ENSG00000100934	1856.48	0.629809	0.0393529	16.0041	1.1956e-57	4.00241e-57
GMPR2	ENSG00000100938	1024.91	0.0469903	0.0240828	1.9512	0.0510337	0.0587179
PNN	ENSG00000100941	1902.68	-0.491759	0.0489179	-10.0528	8.93334e-24	1.87579e-23
RABGGTA	ENSG00000100949	1270.02	1.18419	0.0304917	38.8363	0	0
PLTP	ENSG00000100979	4697.46	0.117255	0.0892543	1.31372	0.188941	0.207378
PCIF1	ENSG00000100982	1388.48	0.128317	0.0566064	2.26683	0.0234009	0.0275213
GSS	ENSG00000100983	1361.97	0.160609	0.0304709	5.2709	1.35758e-07	1.98271e-07
MMP9	ENSG00000100985	4696.58	-1.83813	0.124755	-14.7339	3.90589e-49	1.18739e-48
TRPC4AP	ENSG00000100991	4749.3	0.687336	0.0361024	19.0385	8.18519e-81	3.54978e-80
PYGB	ENSG00000100994	1333.88	0.106887	0.0355485	3.0068	0.00264015	0.00327543
ABHD12	ENSG00000100997	9794.77	0.178096	0.0414998	4.29149	1.77478e-05	2.41329e-05
PROCR	ENSG00000101000	944.721	1.62967	0.0683492	23.8432	1.19016e-125	7.76865e-125
GINS1	ENSG00000101003	552.24	0.439289	0.0676095	6.49744	8.16982e-11	1.30103e-10
NINL	ENSG00000101004	85.4467	-0.70993	0.0717348	-9.89659	4.30695e-23	8.94207e-23
CD40	ENSG00000101017	8934.92	2.60309	0.0659728	39.457	0	0
UQCC1	ENSG00000101019	982.866	-0.532479	0.027538	-19.3361	2.66711e-83	1.18707e-82
ZMYND8	ENSG00000101040	1086.18	-0.891257	0.033427	-26.6628	1.27311e-156	1.0548e-155
IFT52	ENSG00000101052	439.173	-0.177896	0.0290997	-6.11331	9.7586e-10	1.51525e-09
MYBL2	ENSG00000101057	505.331	-0.338905	0.122835	-2.75901	0.0057976	0.0070765
NDRG3	ENSG00000101079	698.989	-0.196108	0.0374448	-5.23724	1.62992e-07	2.37306e-07
SLA2	ENSG00000101082	62.8677	0.654948	0.0664212	9.86052	6.17282e-23	1.27801e-22
C20orf24	ENSG00000101084	1851.54	1.73957	0.032397	53.6953	0	0
NFATC2	ENSG00000101096	998.025	-1.4383	0.0601281	-23.9207	1.8676e-126	1.2276e-125
PABPC1L	ENSG00000101104	247.075	-0.167868	0.0593717	-2.8274	0.00469273	0.00575339
STK4	ENSG00000101109	3435.05	0.905464	0.0292507	30.9553	2.15732e-210	2.49646e-209
SALL4	ENSG00000101115	66.5441	-2.41588	0.151187	-15.9793	1.78018e-57	5.94237e-57
ADNP	ENSG00000101126	1037.41	-0.718395	0.0375791	-19.1169	1.82709e-81	7.97049e-81
PFDN4	ENSG00000101132	252.548	-0.0269018	0.0616911	-0.436073	0.662784	0.683493
DOK5	ENSG00000101134	23.2681	-0.715025	0.169035	-4.23004	2.33649e-05	3.16119e-05
CSTF1	ENSG00000101138	547.354	-0.947935	0.0207508	-45.6819	0	0
RAE1	ENSG00000101146	1046.63	-0.307498	0.0210591	-14.6017	2.73972e-48	8.24672e-48
TPD52L2	ENSG00000101150	5532	0.00595732	0.0305638	0.194914	0.84546	0.856486
DNAJC5	ENSG00000101152	3317.37	0.413923	0.0285037	14.5217	8.82629e-48	2.63813e-47
NELFCD	ENSG00000101158	1269.62	-0.114154	0.0241132	-4.73408	2.20049e-06	3.08926e-06
CTSZ	ENSG00000101160	16085.3	0.904552	0.083866	10.7857	4.02254e-27	8.93333e-27
PRPF6	ENSG00000101161	1033.28	-0.0717868	0.0273301	-2.62666	0.00862275	0.0104101
TUBB1	ENSG00000101162	23.3208	-0.0420478	0.0656982	-0.640013	0.522164	0.546333
PRELID3B	ENSG00000101166	2254.79	-0.0758125	0.0324832	-2.3339	0.019601	0.0231978
MTG2	ENSG00000101181	521.047	-0.247457	0.0251638	-9.83384	8.04921e-23	1.66234e-22
PSMA7	ENSG00000101182	4455.57	-0.0304472	0.0399679	-0.761792	0.446184	0.471149
SLCO4A1	ENSG00000101187	59.7198	1.54693	0.1139	13.5815	5.15489e-42	1.42729e-41
MRGBP	ENSG00000101189	397.897	0.603065	0.0278921	21.6214	1.13068e-103	6.14273e-103
TCFL5	ENSG00000101190	82.3921	-1.03465	0.0778308	-13.2936	2.52283e-40	6.80172e-40
DIDO1	ENSG00000101191	1196.52	0.00810022	0.0245772	0.329583	0.741715	0.759155
GID8	ENSG00000101193	1128.44	-0.463014	0.017814	-25.9916	6.1699e-149	4.84359e-148
SLC17A9	ENSG00000101194	489.925	-1.34122	0.0774307	-17.3216	3.23146e-67	1.22498e-66
BIRC7	ENSG00000101197	103.137	-0.806698	0.145242	-5.55418	2.78924e-08	4.1552e-08
NKAIN4	ENSG00000101198	17.1012	-0.036449	0.164394	-0.221717	0.824534	0.837157
ARFGAP1	ENSG00000101199	1160.26	0.143802	0.0327054	4.39689	1.09815e-05	1.50575e-05
EEF1A2	ENSG00000101210	10.3926	-0.479897	0.187797	-2.5554	0.0106066	0.0127471
GMEB2	ENSG00000101216	290.223	0.00644531	0.0325509	0.198007	0.84304	0.854218
C20orf27	ENSG00000101220	990.873	-0.517281	0.076797	-6.7357	1.63142e-11	2.64382e-11
CDC25B	ENSG00000101224	2049.01	1.80003	0.0543009	33.1492	5.81161e-241	8.02664e-240
RNF24	ENSG00000101236	788.9	0.847004	0.0508101	16.67	2.16605e-62	7.68668e-62
ARFRP1	ENSG00000101246	636.568	-0.128194	0.0298354	-4.29672	1.73342e-05	2.35795e-05
NDUFAF5	ENSG00000101247	248.135	-0.359856	0.0351652	-10.2333	1.40644e-24	2.98981e-24
TRIB3	ENSG00000101255	176.667	-1.4166	0.0963374	-14.7046	6.02672e-49	1.82857e-48
RASSF2	ENSG00000101265	3556.87	-1.04785	0.0465553	-22.5077	3.48952e-112	2.03833e-111
CSNK2A1	ENSG00000101266	1663.69	-0.0599925	0.0220002	-2.7269	0.00639315	0.00778383
CDS2	ENSG00000101290	4405.35	0.190485	0.0413691	4.60454	4.1338e-06	5.75344e-06
HM13	ENSG00000101294	10358.4	0.274702	0.0432255	6.35509	2.083e-10	3.28514e-10
SNPH	ENSG00000101298	20.3782	-1.08455	0.106407	-10.1924	2.14297e-24	4.53837e-24
MYLK2	ENSG00000101306	25.3421	-2.55718	0.169408	-15.0947	1.75353e-51	5.48858e-51
SIRPB1	ENSG00000101307	629.772	0.464897	0.108782	4.27366	1.92293e-05	2.61095e-05
SEC23B	ENSG00000101310	2661.15	0.0754676	0.0284703	2.65075	0.00803133	0.00971945
FERMT1	ENSG00000101311	25.3687	-0.349715	0.123688	-2.8274	0.00469271	0.00575339
CCM2L	ENSG00000101331	15.6623	-0.809909	0.258692	-3.13078	0.00174341	0.00217984
PLCB4	ENSG00000101333	26.3164	-0.158522	0.146273	-1.08374	0.278479	0.300516
MYL9	ENSG00000101335	455.796	0.0630717	0.142628	0.442212	0.658336	0.679114
HCK	ENSG00000101336	8817.08	0.571902	0.052187	10.9587	6.03531e-28	1.35749e-27
TM9SF4	ENSG00000101337	1633.19	-0.0827598	0.0335668	-2.46552	0.0136813	0.0163543
TLDC2	ENSG00000101342	287.593	1.01279	0.0452405	22.3869	5.28471e-111	3.05648e-110
CRNKL1	ENSG00000101343	681.666	-0.206802	0.0267834	-7.72128	1.15166e-14	2.01322e-14
POFUT1	ENSG00000101346	678.97	-0.601002	0.0397328	-15.1261	1.08955e-51	3.42019e-51
SAMHD1	ENSG00000101347	15273.4	0.839414	0.0274577	30.5712	2.95635e-205	3.35733e-204
KIF3B	ENSG00000101350	508.08	-0.281157	0.0381535	-7.3691	1.71786e-13	2.9181e-13
MROH8	ENSG00000101353	26.4981	-0.849073	0.0681904	-12.4515	1.3725e-35	3.47076e-35
NOP56	ENSG00000101361	2143.62	-0.797252	0.0327897	-24.3141	1.39104e-130	9.4165e-130
MANBAL	ENSG00000101363	604.232	0.475177	0.0329414	14.4249	3.608e-47	1.06954e-46
IDH3B	ENSG00000101365	1449.05	-0.159141	0.028796	-5.52652	3.2665e-08	4.85434e-08
MAPRE1	ENSG00000101367	5855.3	0.125118	0.0226287	5.52917	3.21745e-08	4.78348e-08
JAG1	ENSG00000101384	190.834	-0.759307	0.0708186	-10.7219	8.03718e-27	1.77538e-26
CDK5RAP1	ENSG00000101391	597.279	-0.312403	0.0262993	-11.8787	1.52666e-32	3.68811e-32
SNTA1	ENSG00000101400	69.8056	0.166405	0.0584329	2.8478	0.00440231	0.0054058
TTI1	ENSG00000101407	507.955	-0.295666	0.0349707	-8.45467	2.79878e-17	5.18048e-17
E2F1	ENSG00000101412	124.975	-1.58231	0.0851894	-18.5741	5.20891e-77	2.18228e-76
[truncated: 12,061 more rows]

## Sheet: Ctrl_vs_IFNG (6 hours)
hgnc	Gene	baseMean	log2FoldChange	lfcSE	stat	pvalue	padj
TSPAN6	ENSG00000000003	102.731	-0.689266	0.0911622	-7.56087	4.00377e-14	7.9219e-14
DPM1	ENSG00000000419	1209.4	-0.249534	0.0376168	-6.63359	3.2761e-11	5.94042e-11
SCYL3	ENSG00000000457	428.03	0.997087	0.0324692	30.7087	4.35267e-207	1.10069e-205
C1orf112	ENSG00000000460	187.218	-0.63339	0.0512054	-12.3696	3.81769e-35	1.2385e-34
FGR	ENSG00000000938	687.167	0.190253	0.0916501	2.07586	0.0379072	0.0451827
CFH	ENSG00000000971	1434.25	3.96114	0.0803787	49.2809	0	0
FUCA2	ENSG00000001036	2570.99	-0.0557995	0.0272351	-2.04881	0.0404808	0.0481157
GCLC	ENSG00000001084	9701.83	0.55777	0.060037	9.29045	1.53643e-20	3.61241e-20
NFYA	ENSG00000001167	984.63	-0.0289089	0.0323246	-0.894331	0.371145	0.399655
STPG1	ENSG00000001460	54.2396	-0.447876	0.0560399	-7.99209	1.32671e-15	2.73995e-15
NIPAL3	ENSG00000001461	233.351	-0.701857	0.0536073	-13.0926	3.63181e-39	1.28558e-38
LAS1L	ENSG00000001497	803.019	-0.322377	0.0363377	-8.8717	7.20354e-19	1.62233e-18
ENPP4	ENSG00000001561	443.52	1.3319	0.112361	11.8537	2.05793e-32	6.29283e-32
CFTR	ENSG00000001626	34.2402	-1.166	0.0720887	-16.1746	7.62316e-59	3.79001e-58
ANKIB1	ENSG00000001629	1099.21	1.03911	0.0300379	34.5933	3.18709e-262	1.16694e-260
CYP51A1	ENSG00000001630	70.6612	-0.132363	0.064611	-2.04862	0.0404996	0.048134
KRIT1	ENSG00000001631	829.449	0.068854	0.0258224	2.66644	0.00766584	0.00963455
RAD52	ENSG00000002016	221.406	-0.453358	0.0352084	-12.8764	6.10915e-38	2.10784e-37
BAD	ENSG00000002330	133.09	-0.468252	0.0447213	-10.4704	1.18083e-25	3.14084e-25
LAP3	ENSG00000002549	43559.3	2.96996	0.0561213	52.9204	0	0
HS3ST1	ENSG00000002587	1683.6	-0.446635	0.120272	-3.71354	0.000204377	0.000282218
AOC1	ENSG00000002726	47.9994	-1.05607	0.107535	-9.82076	9.16519e-23	2.27793e-22
MAD1L1	ENSG00000002822	705.389	-0.242279	0.0379036	-6.392	1.63732e-10	2.90298e-10
LASP1	ENSG00000002834	5728.23	-0.502172	0.0347199	-14.4635	2.06011e-47	8.44712e-47
SNX11	ENSG00000002919	1169.27	-0.363058	0.0329425	-11.021	3.02794e-28	8.52478e-28
TMEM176A	ENSG00000002933	1052.9	0.689628	0.125476	5.49609	3.883e-08	6.33793e-08
M6PR	ENSG00000003056	8028.55	-0.110634	0.0378081	-2.92619	0.00343142	0.00441892
ICA1	ENSG00000003147	422.07	-0.769391	0.0455731	-16.8826	6.04512e-64	3.20976e-63
DBNDD1	ENSG00000003249	33.5834	0.459361	0.123723	3.71281	0.000204974	0.000283015
ALS2	ENSG00000003393	845.953	-0.337915	0.0319493	-10.5766	3.82574e-26	1.02928e-25
CASP10	ENSG00000003400	934.779	2.64728	0.0416113	63.6191	0	0
CFLAR	ENSG00000003402	6016.46	0.759992	0.052989	14.3424	1.18794e-46	4.79679e-46
TFPI	ENSG00000003436	521.08	-0.740568	0.0971658	-7.62169	2.5038e-14	4.98208e-14
NDUFAF7	ENSG00000003509	362.928	-0.615702	0.0293342	-20.9892	8.22395e-98	6.94885e-97
RBM5	ENSG00000003756	2198.03	-0.0214357	0.0219766	-0.975389	0.329368	0.357461
MTMR7	ENSG00000003987	84.1573	0.23695	0.053766	4.40705	1.04786e-05	1.5382e-05
SLC7A2	ENSG00000003989	340.64	1.72803	0.116732	14.8034	1.39219e-49	5.95321e-49
ARF5	ENSG00000004059	1066.87	0.152716	0.034464	4.43117	9.37211e-06	1.3788e-05
SARM1	ENSG00000004139	121.774	-0.784793	0.0676185	-11.6062	3.83354e-31	1.14291e-30
POLDIP2	ENSG00000004142	1700.67	-0.274225	0.0304382	-9.00921	2.07543e-19	4.74789e-19
PLXND1	ENSG00000004399	6619.42	-1.43084	0.0453428	-31.556	1.48168e-218	4.15817e-217
AK2	ENSG00000004455	2301.95	0.283236	0.0287686	9.84532	7.1809e-23	1.78886e-22
CD38	ENSG00000004468	2661.38	3.44368	0.120833	28.4994	1.19215e-178	2.32477e-177
FKBP4	ENSG00000004478	1132.02	-0.171158	0.0461047	-3.71238	0.000205318	0.000283461
KDM1A	ENSG00000004487	957.404	-0.52081	0.0261178	-19.9408	1.8031e-88	1.3557e-87
RBM6	ENSG00000004534	2126.63	-0.0858001	0.0336027	-2.55337	0.0106685	0.0132649
CAMKK1	ENSG00000004660	183.412	-1.12528	0.0565929	-19.8838	5.62567e-88	4.19168e-87
RECQL	ENSG00000004700	1495.53	0.497307	0.0359687	13.8261	1.77416e-43	6.78952e-43
VPS50	ENSG00000004766	874.839	-0.011341	0.0291743	-0.388731	0.697475	0.719163
HSPB6	ENSG00000004776	26.5003	0.238838	0.204823	1.16607	0.243586	0.26876
ARHGAP33	ENSG00000004777	230.227	-0.148081	0.0851736	-1.73858	0.0821087	0.09514
NDUFAB1	ENSG00000004779	1427.98	-0.110611	0.0459299	-2.40827	0.0160285	0.0196719
PDK4	ENSG00000004799	833.93	-4.03013	0.165018	-24.4224	9.8952e-132	1.24331e-130
SLC25A13	ENSG00000004864	1736.98	0.304613	0.0309999	9.82627	8.67732e-23	2.15858e-22
ST7	ENSG00000004866	480.367	0.419826	0.0484346	8.66788	4.40248e-18	9.73253e-18
CDC27	ENSG00000004897	1976.9	0.299688	0.0237029	12.6435	1.21539e-36	4.07351e-36
HCCS	ENSG00000004961	1139.73	0.565328	0.0281398	20.09	9.03289e-90	6.90982e-89
DVL2	ENSG00000004975	675.668	-0.0343092	0.0301149	-1.13928	0.254587	0.280326
UPF1	ENSG00000005007	2531.97	0.34769	0.049109	7.07995	1.44201e-12	2.73502e-12
SKAP2	ENSG00000005020	3965.86	0.108123	0.0297112	3.63914	0.000273549	0.000374863
SLC25A5	ENSG00000005022	6939.68	-0.114587	0.0402943	-2.84374	0.00445877	0.00569187
MCUB	ENSG00000005059	2231.39	1.14169	0.0369247	30.9195	6.5431e-210	1.69422e-208
POLR2J	ENSG00000005075	425.018	-0.0578069	0.0374913	-1.54188	0.123104	0.140331
DHX33	ENSG00000005100	357.117	-0.492004	0.0342597	-14.361	9.08911e-47	3.67538e-46
LIG3	ENSG00000005156	376.685	0.198598	0.0308785	6.4316	1.26268e-10	2.24555e-10
RPAP3	ENSG00000005175	906.845	0.187157	0.0386418	4.84339	1.27642e-06	1.95347e-06
REXO5	ENSG00000005189	127.754	-0.661186	0.0494773	-13.3634	9.88868e-41	3.59728e-40
CIAPIN1	ENSG00000005194	1160.58	-0.202233	0.0269401	-7.50678	6.05987e-14	1.1938e-13
SPPL2B	ENSG00000005206	452.588	-0.433513	0.049809	-8.70351	3.2178e-18	7.13263e-18
FAM214B	ENSG00000005238	1346.45	0.187176	0.0379727	4.92923	8.25555e-07	1.27483e-06
COPZ2	ENSG00000005243	54.0925	-0.174626	0.097426	-1.79239	0.0730704	0.0850684
PRKAR2B	ENSG00000005249	210.922	-0.222881	0.0772828	-2.88397	0.00392693	0.00503443
MSL3	ENSG00000005302	1358.02	0.164533	0.0419924	3.91817	8.92222e-05	0.000125572
CREBBP	ENSG00000005339	1988.78	0.409085	0.0347321	11.7783	5.04936e-32	1.53236e-31
TSPOAP1	ENSG00000005379	50.2692	0.561448	0.0879154	6.38623	1.70031e-10	3.01201e-10
MPO	ENSG00000005381	72.4147	-0.0274965	0.467485	-0.0588179	0.953097	0.957798
GCFC2	ENSG00000005436	243.817	-0.80462	0.0350745	-22.9403	1.84133e-116	1.96427e-115
WDR54	ENSG00000005448	54.4613	-0.610996	0.0804171	-7.59783	3.0114e-14	5.9769e-14
CROT	ENSG00000005469	257.655	-0.606528	0.0408029	-14.8648	5.57716e-50	2.40168e-49
ABCB4	ENSG00000005471	324.734	-0.138538	0.0654417	-2.11697	0.0342624	0.0409773
KMT2E	ENSG00000005483	2220.65	0.189009	0.0246008	7.68305	1.55344e-14	3.10909e-14
RHBDD2	ENSG00000005486	638.658	-0.622598	0.0435997	-14.2799	2.9209e-46	1.1727e-45
IBTK	ENSG00000005700	2892.34	0.199689	0.0266217	7.501	6.33319e-14	1.24712e-13
ZNF195	ENSG00000005801	678.628	-0.25533	0.0237676	-10.7428	6.40952e-27	1.75668e-26
MYCBP2	ENSG00000005810	2876.26	0.410689	0.0361242	11.3688	5.98154e-30	1.74121e-29
FBXL3	ENSG00000005812	910.148	-0.165348	0.0350255	-4.72079	2.34929e-06	3.55326e-06
ITGAL	ENSG00000005844	1959.64	0.890919	0.0619314	14.3856	6.37364e-47	2.58252e-46
PDK2	ENSG00000005882	123.073	-1.73288	0.0581563	-29.7969	4.28429e-195	9.68442e-194
ITGA3	ENSG00000005884	350.068	0.490126	0.0875308	5.59947	2.15013e-08	3.54074e-08
ZFX	ENSG00000005889	1448.12	0.0420933	0.0337567	1.24696	0.212411	0.236012
LAMP2	ENSG00000005893	8243.36	0.11184	0.0337874	3.31011	0.000932582	0.00124156
ITGA2B	ENSG00000005961	16.049	0.482712	0.207825	2.32268	0.0201961	0.024617
GDE1	ENSG00000006007	1886.79	-0.226938	0.0316091	-7.17952	6.99585e-13	1.33862e-12
C19orf60	ENSG00000006015	932.843	-0.296601	0.0416923	-7.11405	1.12683e-12	2.14359e-12
CRLF1	ENSG00000006016	9.02185	-0.270203	0.0772429	-3.4981	0.000468584	0.0006352
OSBPL7	ENSG00000006025	232.153	-0.522179	0.0514991	-10.1396	3.68725e-24	9.46727e-24
TMEM98	ENSG00000006042	69.3668	0.448412	0.128692	3.48438	0.000493278	0.000667452
MAP3K14	ENSG00000006062	257.561	-0.0630491	0.0447656	-1.40843	0.159004	0.179077
TMEM132A	ENSG00000006118	528.834	1.41974	0.0775425	18.3092	6.98457e-75	4.34527e-74
AP2B1	ENSG00000006125	4849.89	0.819409	0.0509902	16.0699	4.14602e-58	2.03537e-57
ZNF263	ENSG00000006194	706.865	0.232939	0.0303333	7.67932	1.59941e-14	3.20064e-14
SPATA20	ENSG00000006282	848.983	-0.417056	0.0822311	-5.07175	3.94174e-07	6.17158e-07
TNFRSF12A	ENSG00000006327	546.689	0.312393	0.0688248	4.53896	5.65318e-06	8.38966e-06
MAP3K9	ENSG00000006432	392.158	1.77248	0.0640218	27.6855	1.04308e-168	1.8494e-167
RALA	ENSG00000006451	3575.69	1.8986	0.0579488	32.7633	1.9631e-235	6.14726e-234
BAIAP2L1	ENSG00000006453	132.326	0.212409	0.0540486	3.92997	8.49582e-05	0.000119679
KDM7A	ENSG00000006459	1739.64	0.529834	0.0495907	10.6841	1.20769e-26	3.29328e-26
ETV1	ENSG00000006468	126.788	-1.17015	0.0983334	-11.8998	1.18567e-32	3.64305e-32
AGK	ENSG00000006530	703.417	-0.245841	0.0252204	-9.7477	1.88697e-22	4.66353e-22
ALDH3B1	ENSG00000006534	2225.86	0.0658858	0.070821	0.930315	0.352208	0.380751
PHTF2	ENSG00000006576	2245.77	0.585562	0.060676	9.65063	4.88552e-22	1.19337e-21
FARP2	ENSG00000006607	1106.44	1.71305	0.0290996	58.8684	0	0
GGCT	ENSG00000006625	500.712	0.130085	0.0452342	2.8758	0.00403007	0.00516242
DBF4	ENSG00000006634	491.855	-0.588735	0.0439841	-13.3852	7.38304e-41	2.69275e-40
TBXA2R	ENSG00000006638	20.3504	0.215091	0.1088	1.97693	0.0480493	0.0567613
IFRD1	ENSG00000006652	1994.8	0.209123	0.0371019	5.63646	1.73584e-08	2.87195e-08
COX10	ENSG00000006695	462.834	0.302984	0.0371946	8.14592	3.76401e-16	7.88703e-16
GTF2IRD1	ENSG00000006704	185.949	0.138075	0.0417646	3.30602	0.000946307	0.00125912
PAF1	ENSG00000006712	746.571	0.2997	0.027586	10.8642	1.7072e-27	4.73158e-27
VPS41	ENSG00000006715	2586.45	0.0145514	0.0262999	0.553286	0.580067	0.605565
ELAC2	ENSG00000006744	2142.26	0.0927778	0.0323929	2.86414	0.00418146	0.00534807
SCIN	ENSG00000006747	367.347	3.87997	0.126347	30.7089	4.33091e-207	1.09716e-205
ARSD	ENSG00000006756	799.519	-0.0638571	0.0365002	-1.7495	0.0802047	0.0930529
PNPLA4	ENSG00000006757	180.082	-0.712602	0.0523338	-13.6165	3.19601e-42	1.19257e-41
ADIPOR2	ENSG00000006831	1204.16	0.0944383	0.0357374	2.64256	0.00822809	0.0103108
CDKL3	ENSG00000006837	16.314	-0.410411	0.0587475	-6.98601	2.82807e-12	5.3116e-12
MARK4	ENSG00000007047	287.873	-0.0518695	0.0363852	-1.42557	0.153994	0.173754
CCDC124	ENSG00000007080	704.758	0.00482625	0.0379026	0.127333	0.898677	0.908041
CEACAM21	ENSG00000007129	97.2368	0.131851	0.0669812	1.96848	0.0490124	0.057865
PAFAH1B1	ENSG00000007168	3446.98	0.26167	0.0160552	16.2982	1.01679e-59	5.11122e-59
KIAA0100	ENSG00000007202	2982.22	0.523437	0.0420813	12.4387	1.61067e-35	5.26774e-35
GAS7	ENSG00000007237	7953.58	0.311565	0.0357243	8.72139	2.7481e-18	6.10302e-18
TRAPPC6A	ENSG00000007255	266.254	-0.121992	0.0550717	-2.21515	0.0267496	0.0322915
MATK	ENSG00000007264	1145.07	-1.4228	0.085511	-16.6388	3.65055e-62	1.89678e-61
ST7L	ENSG00000007341	271.485	-0.142783	0.0264343	-5.40144	6.61096e-08	1.06937e-07
RPUSD1	ENSG00000007376	448.227	-0.148301	0.0430415	-3.44555	0.000569908	0.000767373
RHBDF1	ENSG00000007384	47.0484	-1.03875	0.0885015	-11.737	8.23158e-32	2.48467e-31
LUC7L	ENSG00000007392	1294.24	0.00132161	0.0273217	0.048372	0.96142	0.965264
TSR3	ENSG00000007520	562.363	-0.0305825	0.0434617	-0.703665	0.481642	0.509892
PIGQ	ENSG00000007541	237.891	-0.525377	0.0401889	-13.0727	4.71737e-39	1.6644e-38
CRAMP1	ENSG00000007545	349.252	0.0442219	0.0353671	1.25037	0.211166	0.234758
TEAD3	ENSG00000007866	24.581	-0.143055	0.130543	-1.09585	0.273146	0.299565
DNAJC11	ENSG00000007923	878.512	-0.187501	0.0361973	-5.17998	2.21906e-07	3.50878e-07
MYLIP	ENSG00000007944	248.375	0.219302	0.0560973	3.90931	9.25583e-05	0.000130137
E2F2	ENSG00000007968	159.423	-1.70325	0.116024	-14.6802	8.62954e-49	3.63268e-48
PSMB1	ENSG00000008018	3701.81	0.18684	0.0323186	5.78119	7.41721e-09	1.24521e-08
SYN1	ENSG00000008056	16.2214	-1.20758	0.131397	-9.19031	3.9171e-20	9.1198e-20
JARID2	ENSG00000008083	746.955	-1.00448	0.0399264	-25.1583	1.14595e-139	1.55974e-138
CDKL5	ENSG00000008086	144.832	0.812159	0.0589333	13.781	3.31715e-43	1.26188e-42
CDK11A	ENSG00000008128	47.8346	0.193	0.0497627	3.87841	0.000105143	0.000147447
NADK	ENSG00000008130	4215.76	0.44975	0.0367095	12.2516	1.64719e-34	5.25039e-34
CYTH3	ENSG00000008256	581.749	0.13235	0.0460839	2.87193	0.00407969	0.00522265
SYPL1	ENSG00000008282	1842.69	-0.271029	0.0259612	-10.4398	1.63204e-25	4.32463e-25
CYB561	ENSG00000008283	97.6538	-0.258695	0.0502006	-5.15322	2.56051e-07	4.04095e-07
SPAG9	ENSG00000008294	4833.42	0.329458	0.0379287	8.68623	3.74659e-18	8.29169e-18
AASS	ENSG00000008311	39.2655	0.509563	0.112683	4.52208	6.1234e-06	9.07409e-06
PLEKHG6	ENSG00000008323	90.9028	0.863429	0.0568177	15.1965	3.73199e-52	1.67108e-51
SS18L2	ENSG00000008324	558.541	0.0887426	0.0437799	2.02702	0.0426608	0.0506341
MPND	ENSG00000008382	175.308	-0.140134	0.0552395	-2.53684	0.0111857	0.0138871
MGST1	ENSG00000008394	93.5066	-0.660041	0.14506	-4.55012	5.36163e-06	7.96708e-06
CRY1	ENSG00000008405	410.029	0.000152969	0.047905	0.00319317	0.997452	0.997878
PGLYRP1	ENSG00000008438	9.81875	0.181432	0.104845	1.73047	0.083546	0.0967035
NFIX	ENSG00000008441	34.0112	1.91052	0.107439	17.7824	9.68046e-71	5.65935e-70
ST3GAL1	ENSG00000008513	2612.55	-0.0816486	0.0404583	-2.01809	0.0435816	0.0516789
MMP25	ENSG00000008516	472.232	1.69509	0.0839107	20.2011	9.57949e-91	7.41672e-90
IL32	ENSG00000008517	816.852	4.19274	0.136584	30.6971	6.21828e-207	1.56964e-205
PKD1	ENSG00000008710	574.962	-0.39438	0.04957	-7.95602	1.77656e-15	3.65609e-15
MED24	ENSG00000008838	826.709	-0.0548749	0.0273666	-2.00518	0.0449438	0.0532269
RHOBTB2	ENSG00000008853	314.358	-0.919895	0.0464255	-19.8144	2.23467e-87	1.65714e-86
HEATR5B	ENSG00000008869	2303.73	0.524425	0.0523193	10.0235	1.20125e-23	3.04702e-23
SEC62	ENSG00000008952	1907.68	-0.100917	0.040669	-2.48143	0.0130855	0.0161686
RPS20	ENSG00000008988	4962.76	0.211715	0.0525765	4.02679	5.6544e-05	8.04124e-05
CSDE1	ENSG00000009307	9524.98	0.0726957	0.0314399	2.31221	0.0207661	0.0252921
UBE3C	ENSG00000009335	1867.26	0.231263	0.0263789	8.76697	1.83543e-18	4.09622e-18
REV3L	ENSG00000009413	865.151	-0.965804	0.0359666	-26.8528	7.83308e-159	1.2659e-157
MASP2	ENSG00000009724	54.4577	-0.23108	0.0792489	-2.91587	0.00354693	0.0045614
FAM76A	ENSG00000009780	291.836	0.341022	0.0306108	11.1406	7.96044e-29	2.26566e-28
TRAF3IP3	ENSG00000009790	571.362	-0.415013	0.0577779	-7.18291	6.82447e-13	1.30618e-12
POMT2	ENSG00000009830	331.353	-0.386162	0.0386556	-9.9898	1.68916e-23	4.27074e-23
VTA1	ENSG00000009844	5004.49	0.47241	0.0558312	8.4614	2.64191e-17	5.71027e-17
MLXIPL	ENSG00000009950	68.7928	-2.09248	0.109185	-19.1646	7.31774e-82	4.99453e-81
BAZ1B	ENSG00000009954	2326.14	-0.191976	0.0217829	-8.81315	1.21682e-18	2.72732e-18
RANBP9	ENSG00000010017	778.709	-0.0903698	0.0406092	-2.22535	0.0260576	0.0314913
ETV7	ENSG00000010030	1295.59	6.86205	0.130564	52.5571	0	0
SPRTN	ENSG00000010072	441.117	-0.444097	0.0270238	-16.4336	1.0999e-60	5.58693e-60
METTL13	ENSG00000010165	625.73	-0.111789	0.0286789	-3.89796	9.70072e-05	0.000136256
DYRK4	ENSG00000010219	786.722	-0.849703	0.0481356	-17.6523	9.77142e-70	5.6352e-69
ZNF207	ENSG00000010244	4453.91	0.281505	0.0205422	13.7037	9.64289e-43	3.63328e-42
UQCRC1	ENSG00000010256	3973.09	-0.0579226	0.0439037	-1.31931	0.187065	0.209206
STARD3NL	ENSG00000010270	2512.35	0.126797	0.0302492	4.19176	2.76797e-05	3.99238e-05
CD9	ENSG00000010278	3097.58	-1.81278	0.0801947	-22.6047	3.89678e-113	3.99335e-112
NCAPD2	ENSG00000010292	1194.1	-1.09792	0.0571434	-19.2134	2.85813e-82	1.96505e-81
IFFO1	ENSG00000010295	1603.53	-0.472623	0.0406236	-11.6342	2.76191e-31	8.24993e-31
GIPR	ENSG00000010310	66.512	-0.77995	0.0922992	-8.45024	2.90709e-17	6.28052e-17
PHF7	ENSG00000010318	173.492	-1.09489	0.0387028	-28.2897	4.62237e-176	8.73529e-175
NISCH	ENSG00000010322	3431.47	-1.37669	0.0485621	-28.3491	8.57867e-177	1.63881e-175
STAB1	ENSG00000010327	34298.3	-0.333342	0.0596434	-5.58891	2.28497e-08	3.75927e-08
FUZ	ENSG00000010361	62.9763	-0.920271	0.0492374	-18.6905	5.91753e-78	3.83412e-77
IDS	ENSG00000010404	2401.59	-0.521328	0.0480524	-10.8491	2.01315e-27	5.56962e-27
ZNF200	ENSG00000010539	687.502	1.00045	0.0278469	35.9269	1.16098e-282	4.9019e-281
CD4	ENSG00000010610	17243	0.296453	0.0740516	4.00333	6.24561e-05	8.86135e-05
LRRC23	ENSG00000010626	72.5761	-0.770258	0.0534968	-14.3982	5.31033e-47	2.1579e-46
BTK	ENSG00000010671	3109.27	1.14322	0.030582	37.3822	7.61487e-306	3.6541e-304
HFE	ENSG00000010704	605.225	-1.07958	0.0406114	-26.5832	1.06194e-155	1.66453e-154
SCMH1	ENSG00000010803	447.01	0.685144	0.0444587	15.4108	1.38507e-53	6.34542e-53
FYN	ENSG00000010810	142.471	-1.98842	0.108314	-18.3579	2.85449e-75	1.7901e-74
HIVEP2	ENSG00000010818	1388.67	2.85915	0.111329	25.6821	1.85424e-145	2.6794e-144
ELOA	ENSG00000011007	1891.99	0.174844	0.0229577	7.61593	2.61806e-14	5.20576e-14
LYPLA2	ENSG00000011009	1173.7	0.0942043	0.0315307	2.9877	0.00281081	0.00363938
CLCN6	ENSG00000011021	1909.28	0.587236	0.0491607	11.9452	6.87686e-33	2.12362e-32
MRC2	ENSG00000011028	801.856	-1.33328	0.0875302	-15.2323	2.15984e-52	9.69892e-52
TSPAN9	ENSG00000011105	45.1031	0.00962104	0.0870131	0.11057	0.911957	0.920138
BTBD7	ENSG00000011114	1577.05	0.3056	0.0263744	11.587	4.79792e-31	1.4277e-30
APBA3	ENSG00000011132	340.961	-0.0509779	0.0425257	-1.19875	0.230624	0.25516
MKS1	ENSG00000011143	184.531	-0.3454	0.0404888	-8.53075	1.454e-17	3.16165e-17
ABHD5	ENSG00000011198	311.192	0.142124	0.0283314	5.0165	5.26217e-07	8.19519e-07
ANOS1	ENSG00000011201	767.208	-0.339951	0.126334	-2.69089	0.00712622	0.00898123
AKAP8L	ENSG00000011243	533.849	0.0258936	0.0330745	0.782887	0.433694	0.461984
MBTD1	ENSG00000011258	490.88	-0.196104	0.0323994	-6.05269	1.42446e-09	2.44661e-09
UTP18	ENSG00000011260	1647.1	0.162006	0.0251787	6.43425	1.24087e-10	2.20815e-10
RNF216	ENSG00000011275	1531.3	-0.0315015	0.0249968	-1.26022	0.20759	0.230984
TTC19	ENSG00000011295	1119.83	-0.372225	0.0287074	-12.9662	1.90239e-38	6.63714e-38
PTBP1	ENSG00000011304	4932.51	0.198418	0.0219711	9.03084	1.70363e-19	3.90879e-19
LARS2	ENSG00000011376	725.676	0.544069	0.0310396	17.5282	8.72856e-69	4.98674e-68
PIK3C2A	ENSG00000011405	1649.47	-0.0939328	0.0309817	-3.03188	0.00243037	0.00315755
PLAUR	ENSG00000011422	8955.18	0.289622	0.0656534	4.41138	1.02713e-05	1.50857e-05
ANLN	ENSG00000011426	900.483	-1.71128	0.117118	-14.6116	2.36783e-48	9.9053e-48
WIZ	ENSG00000011451	1285.85	0.794809	0.0589468	13.4835	1.95629e-41	7.21172e-41
RABGAP1	ENSG00000011454	1928.09	0.558276	0.0412509	13.5337	9.89442e-42	3.66576e-41
DCN	ENSG00000011465	493.201	-0.216311	0.226215	-0.956221	0.33896	0.367362
QPCTL	ENSG00000011478	129.591	-0.688414	0.0496674	-13.8605	1.09942e-43	4.22461e-43
PPP5C	ENSG00000011485	707.172	-0.673033	0.0362031	-18.5905	3.83614e-77	2.45723e-76
CEP68	ENSG00000011523	513.569	0.722961	0.0303789	23.7981	3.49256e-125	4.09211e-124
MAP4K3	ENSG00000011566	1023.4	0.985767	0.0420831	23.4243	2.41638e-121	2.72448e-120
ZBTB32	ENSG00000011590	7.84224	0.302261	0.12361	2.44528	0.0144741	0.0178264
TYROBP	ENSG00000011600	9905.63	0.155615	0.0428876	3.62844	0.000285138	0.000390364
TMEM159	ENSG00000011638	166.283	0.246113	0.0437189	5.62945	1.80788e-08	2.98947e-08
GABRA3	ENSG00000011677	179.237	-0.41725	0.10206	-4.08827	4.34611e-05	6.20494e-05
BRCA1	ENSG00000012048	489.757	-1.25558	0.0582922	-21.5394	6.66326e-103	6.04812e-102
ERCC1	ENSG00000012061	757.941	-0.519643	0.0379028	-13.7099	8.86189e-43	3.34402e-42
CD22	ENSG00000012124	59.3321	-2.13558	0.113113	-18.8801	1.6631e-79	1.10246e-78
SEMA3B	ENSG00000012171	16.3592	0.539629	0.114776	4.70161	2.58123e-06	3.89358e-06
MBTPS2	ENSG00000012174	1004.88	-0.343364	0.0471016	-7.28986	3.10282e-13	5.99664e-13
PRICKLE3	ENSG00000012211	287.277	0.271526	0.0482724	5.62486	1.85655e-08	3.06735e-08
EXTL3	ENSG00000012232	407.619	0.147067	0.0346709	4.2418	2.2173e-05	3.2136e-05
ELOVL5	ENSG00000012660	2941.56	0.555194	0.0376214	14.7574	2.75668e-49	1.17274e-48
ALOX5	ENSG00000012779	4548.9	-0.256626	0.0568947	-4.51054	6.46627e-06	9.57109e-06
KDM5D	ENSG00000012817	668.597	0.0555813	0.306025	0.181624	0.855878	0.868166
CALCOCO1	ENSG00000012822	1214.24	-0.68538	0.0581131	-11.7939	4.19656e-32	1.27465e-31
UBR7	ENSG00000012963	842.079	-0.446767	0.0376585	-11.8636	1.82868e-32	5.59427e-32
MAP4K5	ENSG00000012983	510.105	0.565868	0.0406528	13.9195	4.82064e-44	1.86204e-43
EHD3	ENSG00000013016	91.7325	-0.821425	0.12313	-6.67121	2.53703e-11	4.61697e-11
PSMC4	ENSG00000013275	6024.71	1.06037	0.0445204	23.8177	2.18934e-125	2.57591e-124
MAN2B2	ENSG00000013288	2234.57	0.360926	0.0451267	7.99807	1.26382e-15	2.61159e-15
CLDN11	ENSG00000013297	24.1207	-0.477334	0.145426	-3.28231	0.00102959	0.00136786
SLC25A39	ENSG00000013306	1782.41	-0.458804	0.0353895	-12.9644	1.9473e-38	6.79044e-38
MVP	ENSG00000013364	3494.33	1.74127	0.0455129	38.2588	0	0
NUB1	ENSG00000013374	2411.02	2.22879	0.0348621	63.9315	0	0
PGM3	ENSG00000013375	725.31	0.0234874	0.0316844	0.741291	0.458517	0.486884
RWDD2A	ENSG00000013392	196.678	-0.297987	0.0344541	-8.64881	5.2038e-18	1.14914e-17
CLK1	ENSG00000013441	1466.13	-0.1635	0.0356001	-4.59268	4.37586e-06	6.52989e-06
POLR3B	ENSG00000013503	320.703	-0.440715	0.0490952	-8.97676	2.78861e-19	6.3546e-19
ANGEL1	ENSG00000013523	1594.68	-0.0538106	0.0448321	-1.20027	0.230034	0.254567
RNF14	ENSG00000013561	1381.07	-0.285284	0.0278664	-10.2376	1.34545e-24	3.48959e-24
DNASE1L1	ENSG00000013563	265.714	0.00274709	0.0405024	0.0678254	0.945925	0.951202
DDX11	ENSG00000013573	223.616	-0.974764	0.0626939	-15.548	1.64178e-54	7.63089e-54
HEBP1	ENSG00000013583	1520.71	-0.457849	0.0387498	-11.8155	3.24505e-32	9.8799e-32
GPRC5A	ENSG00000013588	107.507	-0.132294	0.139126	-0.950897	0.341657	0.370027
MAMLD1	ENSG00000013619	233.074	-1.07652	0.111155	-9.68485	3.49712e-22	8.58256e-22
CD6	ENSG00000013725	58.0059	-0.00805798	0.0847182	-0.0951151	0.924223	0.931578
TACC3	ENSG00000013810	1128.3	-1.46644	0.0586449	-25.0054	5.33904e-138	7.16288e-137
UFL1	ENSG00000014123	1208.81	-0.458505	0.0403216	-11.3712	5.81792e-30	1.69428e-29
POLA2	ENSG00000014138	502.625	-0.3547	0.0469306	-7.55796	4.09447e-14	8.10021e-14
ZC3H3	ENSG00000014164	783.607	1.54011	0.0561545	27.4263	1.33092e-165	2.28483e-164
CAPN1	ENSG00000014216	2328.49	0.453932	0.0329222	13.788	3.00806e-43	1.14585e-42
ACPP	ENSG00000014257	402.895	1.39434	0.0730186	19.0957	2.7398e-81	1.85111e-80
MDH1	ENSG00000014641	5418.03	-0.624906	0.0368002	-16.9811	1.1338e-64	6.10072e-64
SLC30A9	ENSG00000014824	1429.18	-0.252992	0.0232742	-10.87	1.60131e-27	4.44335e-27
MTMR11	ENSG00000014914	16.5875	1.22685	0.121102	10.1307	4.03799e-24	1.03546e-23
COX15	ENSG00000014919	941.312	-0.549657	0.0211573	-25.9796	8.42336e-149	1.24929e-147
CCDC88C	ENSG00000015133	335.93	0.761651	0.0637771	11.9424	7.1152e-33	2.19675e-32
YAF2	ENSG00000015153	293.909	-0.328879	0.0331115	-9.93247	3.007e-23	7.56593e-23
ZMYND11	ENSG00000015171	1282.96	0.31919	0.0381127	8.37489	5.52743e-17	1.18668e-16
WAS	ENSG00000015285	4000.4	0.461259	0.0560116	8.23505	1.79483e-16	3.79536e-16
BID	ENSG00000015475	3765.06	-0.453935	0.0431845	-10.5115	7.64397e-26	2.03974e-25
MATR3	ENSG00000015479	301.898	-0.128758	0.0309762	-4.15668	3.229e-05	4.64163e-05
XYLT2	ENSG00000015532	144.718	-0.856817	0.0534435	-16.0322	7.61354e-58	3.72076e-57
NUDCD3	ENSG00000015676	1062.79	-0.232694	0.0361887	-6.43002	1.27589e-10	2.26875e-10
GLT8D1	ENSG00000016864	579.488	-0.774936	0.0273617	-28.322	1.8531e-176	3.51614e-175
ATP2C1	ENSG00000017260	3017	0.294625	0.043517	6.77034	1.28483e-11	2.3645e-11
IGF1	ENSG00000017427	478.909	-0.0662928	0.0855645	-0.77477	0.438475	0.466689
SLC38A5	ENSG00000017483	283.484	0.239243	0.0942038	2.53964	0.0110968	0.0137796
RALBP1	ENSG00000017797	878.283	-0.0841773	0.0324595	-2.5933	0.00950596	0.0118614
RUFY3	ENSG00000018189	1105.42	1.13272	0.0364767	31.0531	1.03571e-211	2.74238e-210
SLC11A1	ENSG00000018280	4788.13	-1.38386	0.0913446	-15.1499	7.58884e-52	3.38298e-51
WWTR1	ENSG00000018408	87.4752	-0.112555	0.122859	-0.916125	0.359601	0.388146
AGPS	ENSG00000018510	1423.03	-0.419531	0.030774	-13.6326	2.56162e-42	9.57629e-42
CXorf56	ENSG00000018610	495.994	1.2648	0.0411194	30.7592	9.21201e-208	2.35492e-206
TTC27	ENSG00000018699	367.436	0.112289	0.0384021	2.92402	0.00345542	0.00444901
ZNF582	ENSG00000018869	87.2939	-0.148985	0.0711591	-2.09369	0.0362879	0.0433202
PHLDB1	ENSG00000019144	348.351	-0.14141	0.0610711	-2.3155	0.0205857	0.0250767
MARCO	ENSG00000019169	155.592	-1.188	0.23315	-5.09543	3.47953e-07	5.4619e-07
PRDM11	ENSG00000019485	71.0061	0.148873	0.0597766	2.49049	0.0127567	0.0157748
SNAI2	ENSG00000019549	44.8231	-0.0576217	0.215643	-0.267208	0.789309	0.806166
CD74	ENSG00000019582	48195.2	2.3393	0.0841834	27.7882	6.02967e-170	1.07996e-168
HGF	ENSG00000019991	1775.71	4.17103	0.0888601	46.9393	0	0
ZRANB1	ENSG00000019995	203.37	-0.473976	0.0304564	-15.5625	1.30967e-54	6.09732e-54
NCDN	ENSG00000020129	471.523	0.293441	0.0434656	6.7511	1.46731e-11	2.69255e-11
ADGRA2	ENSG00000020181	169.476	-0.618781	0.0990881	-6.24476	4.24446e-10	7.41975e-10
ZFP64	ENSG00000020256	225.392	-0.393631	0.0312714	-12.5875	2.47242e-36	8.24335e-36
MNAT1	ENSG00000020426	148.076	0.185042	0.0481513	3.84294	0.000121569	0.000169755
SAMD4A	ENSG00000020577	1911.22	1.88465	0.0509661	36.9785	2.53982e-299	1.17467e-297
RUNX3	ENSG00000020633	3742.42	0.228615	0.0602361	3.79531	0.00014746	0.000205073
MRE11	ENSG00000020922	655.319	-0.689587	0.0392793	-17.556	5.35127e-69	3.06098e-68
SERPINB1	ENSG00000021355	4152.27	0.948065	0.0439474	21.5727	3.24201e-103	2.95991e-102
SPAST	ENSG00000021574	640.85	-0.0848284	0.0289022	-2.93502	0.00333527	0.00429865
OSBPL5	ENSG00000021762	49.4392	0.115122	0.0975921	1.17962	0.238152	0.263116
AQR	ENSG00000021776	3998.94	0.382556	0.0641801	5.96067	2.51209e-09	4.27965e-09
CPS1	ENSG00000021826	68.8265	-0.178386	0.106637	-1.67284	0.094359	0.108656
FHL1	ENSG00000022267	270.087	-0.59873	0.10634	-5.63031	1.79886e-08	2.97517e-08
RTFDC1	ENSG00000022277	1642.75	-0.193812	0.025691	-7.54397	4.55875e-14	9.00604e-14
NLRP2	ENSG00000022556	221.454	0.536549	0.164722	3.2573	0.00112479	0.00149039
SLC45A4	ENSG00000022567	647.278	0.746795	0.0598921	12.469	1.10193e-35	3.61734e-35
RNF10	ENSG00000022840	2861	0.235148	0.0250658	9.38121	6.52184e-21	1.54737e-20
ZNF839	ENSG00000022976	197.838	-0.226983	0.0322111	-7.04674	1.83162e-12	3.45951e-12
ZDHHC6	ENSG00000023041	1416.59	0.304867	0.0246773	12.3542	4.62544e-35	1.4964e-34
GRAMD1B	ENSG00000023171	467.748	2.42631	0.0652087	37.2084	4.99182e-303	2.37112e-301
RNH1	ENSG00000023191	3115.78	0.189891	0.0334797	5.67184	1.41272e-08	2.34454e-08
NDUFS1	ENSG00000023228	2591	-0.376038	0.0201488	-18.6631	9.88394e-78	6.39228e-77
RB1CC1	ENSG00000023287	1099.72	-0.641698	0.034244	-18.739	2.38184e-78	1.5504e-77
ERP44	ENSG00000023318	4086.23	0.384933	0.0336884	11.4263	3.09134e-30	9.04376e-30
ALAS1	ENSG00000023330	8200.2	1.46462	0.0537006	27.2739	8.66366e-164	1.46408e-162
BIRC3	ENSG00000023445	1327.6	1.22907	0.143899	8.54119	1.32851e-17	2.89325e-17
AKAP11	ENSG00000023516	4212.98	-0.369329	0.0466281	-7.92074	2.36098e-15	4.84391e-15
GLRX2	ENSG00000023572	409.723	0.174439	0.0462768	3.76947	0.000163594	0.000226882
SNAPC1	ENSG00000023608	95.9657	-1.11628	0.0517744	-21.5603	4.23394e-103	3.86052e-102
DERA	ENSG00000023697	1166.33	-0.589556	0.0288677	-20.4227	1.05096e-92	8.33888e-92
STRAP	ENSG00000023734	2840.94	-0.137483	0.0331601	-4.14603	3.38296e-05	4.85648e-05
ABCC2	ENSG00000023839	31.5277	-0.85489	0.091172	-9.37667	6.80872e-21	1.6138e-20
DEF6	ENSG00000023892	1014.22	-1.66655	0.0528985	-31.5046	7.51206e-218	2.09148e-216
PLEKHO1	ENSG00000023902	5388.63	1.5933	0.0496388	32.0978	4.7257e-226	1.37849e-224
GCLM	ENSG00000023909	2112.53	0.835034	0.0560115	14.9083	2.91208e-50	1.26058e-49
UBR2	ENSG00000024048	2964.29	0.480585	0.0497145	9.66689	4.16839e-22	1.02033e-21
EHD2	ENSG00000024422	298.66	0.0638257	0.132134	0.483038	0.629068	0.653759
DEPDC1	ENSG00000024526	225.062	-1.74539	0.12787	-13.6497	2.0262e-42	7.58882e-42
CCDC28A	ENSG00000024862	425.937	-1.30683	0.0446481	-29.2695	2.5369e-188	5.43733e-187
RRAGD	ENSG00000025039	3810.05	0.53091	0.0467561	11.3549	7.01264e-30	2.03967e-29
HSF2	ENSG00000025156	261.666	-0.629887	0.0357019	-17.6429	1.15295e-69	6.64362e-69
PHF20	ENSG00000025293	1737.4	-0.18413	0.0215714	-8.53582	1.39166e-17	3.02796e-17
HSD17B6	ENSG00000025423	11.8809	-0.269243	0.124095	-2.16966	0.0300329	0.0361031
NR1H3	ENSG00000025434	4143	0.577365	0.109441	5.27559	1.32328e-07	2.10968e-07
TYMP	ENSG00000025708	13108.3	1.70971	0.0584605	29.2456	5.10581e-188	1.09266e-186
NCAPH2	ENSG00000025770	307.683	-0.0988932	0.0448471	-2.20512	0.0274458	0.0331092
TOMM34	ENSG00000025772	674.456	-0.272144	0.0388655	-7.00219	2.51988e-12	4.7391e-12
SEC63	ENSG00000025796	1599.76	-0.0430309	0.0268027	-1.60547	0.10839	0.124051
KPNA6	ENSG00000025800	2567.14	0.0314673	0.0258051	1.21942	0.222685	0.246764
VIM	ENSG00000026025	18777	0.103793	0.0498598	2.08169	0.0373709	0.0445586
RTEL1-TNFRSF6B	ENSG00000026036	103.992	0.858974	0.0627141	13.6967	1.06298e-42	4.00038e-42
FAS	ENSG00000026103	1292.49	3.34228	0.0548194	60.969	0	0
RNASET2	ENSG00000026297	1898.22	0.283748	0.0589507	4.8133	1.48457e-06	2.26659e-06
CD44	ENSG00000026508	10955.8	0.202763	0.0837924	2.41982	0.0155281	0.019086
KCNG1	ENSG00000026559	50.165	-1.43078	0.128831	-11.1059	1.17445e-28	3.33256e-28
AGPAT4	ENSG00000026652	733.688	-0.228574	0.0560584	-4.07743	4.55357e-05	6.49718e-05
SLAMF7	ENSG00000026751	27439.2	3.23877	0.118678	27.2904	5.51194e-164	9.34835e-163
BTN3A1	ENSG00000026950	317.716	2.01153	0.0497932	40.3977	0	0
MIPEP	ENSG00000027001	390.673	-0.561455	0.035581	-15.7796	4.29683e-56	2.04099e-55
PRKCH	ENSG00000027075	138.866	-1.63497	0.0942555	-17.3461	2.10924e-67	1.1801e-66
IFNGR1	ENSG00000027697	5179.63	-2.16964	0.0402222	-53.9413	0	0
B4GALT7	ENSG00000027847	477.8	-0.136552	0.0319873	-4.26893	1.96412e-05	2.85065e-05
SH2D2A	ENSG00000027869	19.9376	-0.604183	0.133529	-4.52472	6.04748e-06	8.96442e-06
VRK2	ENSG00000028116	2119.16	2.72377	0.0445527	61.1359	0	0
TNFRSF1B	ENSG00000028137	5514.27	-1.37003	0.0426813	-32.099	4.5584e-226	1.33246e-224
VEZT	ENSG00000028203	1777.88	0.674502	0.0273422	24.6689	2.30471e-134	2.9647e-133
POU2F2	ENSG00000028277	1073.73	-0.79494	0.0868846	-9.14938	5.72619e-20	1.32855e-19
BRD9	ENSG00000028310	613.858	0.232756	0.0370541	6.28152	3.35273e-10	5.87993e-10
SNX1	ENSG00000028528	4381.06	0.275704	0.026163	10.5379	5.77517e-26	1.54488e-25
TBPL1	ENSG00000028839	243.833	-0.12245	0.0333028	-3.67688	0.000236108	0.00032514
ARNTL2	ENSG00000029153	1147	2.56351	0.0668685	38.3365	0	0
BCLAF1	ENSG00000029363	3303.43	0.0120543	0.0233569	0.516092	0.60579	0.630873
SLC39A9	ENSG00000029364	2345.13	0.315731	0.0378694	8.33738	7.59566e-17	1.62327e-16
IBSP	ENSG00000029559	11.4597	-1.23065	0.230714	-5.33411	9.60156e-08	1.54142e-07
TFB1M	ENSG00000029639	346.963	-0.0348545	0.0362103	-0.962559	0.335769	0.364071
RABEP1	ENSG00000029725	2694.31	-0.0202653	0.0269685	-0.751443	0.452386	0.480767
HMGB3	ENSG00000029993	1208.14	0.270443	0.0527466	5.12721	2.94069e-07	4.62743e-07
NUP160	ENSG00000030066	1463.85	0.733832	0.0340901	21.5263	8.84018e-103	8.01373e-102
BAK1	ENSG00000030110	821.427	0.904716	0.0426171	21.229	5.15846e-100	4.48534e-99
IKZF2	ENSG00000030419	212.052	1.45502	0.0664476	21.8972	2.75997e-106	2.62729e-105
GRN	ENSG00000030582	30577.8	0.0752577	0.0352882	2.13266	0.0329528	0.0394748
FAM13B	ENSG00000031003	1647.01	0.538425	0.0250912	21.4587	3.78669e-102	3.41069e-101
ARHGAP31	ENSG00000031081	2807.41	0.711723	0.0476477	14.9372	1.88729e-50	8.19497e-50
CENPQ	ENSG00000031691	114.795	-0.861777	0.0627019	-13.744	5.5311e-43	2.09277e-42
SARS	ENSG00000031698	2074.54	0.127205	0.026806	4.74538	2.08117e-06	3.15792e-06
RANBP3	ENSG00000031823	1071.43	-0.16858	0.0213347	-7.90168	2.75163e-15	5.62814e-15
ARID4A	ENSG00000032219	1123.1	-1.09114	0.0366093	-29.805	3.36619e-195	7.62137e-194
EIPR1	ENSG00000032389	565.285	-0.26872	0.0238438	-11.2701	1.84457e-29	5.31775e-29
PNPLA6	ENSG00000032444	937.413	-0.245284	0.0493345	-4.97185	6.63172e-07	1.02916e-06
IFT88	ENSG00000032742	262.239	-0.725753	0.0372787	-19.4683	2.0387e-84	1.44549e-83
ALG1	ENSG00000033011	610.599	-0.318518	0.0477191	-6.67485	2.47482e-11	4.50842e-11
ZCCHC8	ENSG00000033030	1153.69	0.141824	0.036525	3.88293	0.000103204	0.000144786
ABCF2	ENSG00000033050	968.859	-0.320405	0.0352774	-9.08246	1.06146e-19	2.44699e-19
CHPF2	ENSG00000033100	1040.21	-0.120837	0.0330146	-3.6601	0.000252121	0.000346444
FUT8	ENSG00000033170	985.091	-1.43916	0.0381714	-37.7026	0	0
UBA6	ENSG00000033178	5131.85	1.06126	0.0427518	24.8237	4.97398e-136	6.52981e-135
GAB2	ENSG00000033327	2546.36	0.323521	0.0544475	5.94188	2.81767e-09	4.7927e-09
ATP6V0A1	ENSG00000033627	5298.14	0.200817	0.0367923	5.45813	4.81188e-08	7.83044e-08
PIAS1	ENSG00000033800	2517.48	0.0374719	0.030642	1.22289	0.22137	0.245385
SLC4A7	ENSG00000033867	1662.25	-1.62879	0.0411501	-39.5815	0	0
APBA2	ENSG00000034053	23.4819	-0.219844	0.122044	-1.80135	0.0716471	0.0834458
MAP2K3	ENSG00000034152	1112.39	-0.0701977	0.0444023	-1.58095	0.11389	0.130127
TMSB10	ENSG00000034510	19617.1	1.56299	0.057539	27.1639	1.73286e-162	2.90048e-161
ASTE1	ENSG00000034533	150.868	-0.371427	0.0338784	-10.9635	5.72157e-28	1.60218e-27
RNF19A	ENSG00000034677	4285.76	2.22996	0.0535537	41.6397	0	0
PEX3	ENSG00000034693	305.311	0.715561	0.0449618	15.9149	4.99807e-57	2.4066e-56
GABARAPL2	ENSG00000034713	1876.47	-0.528743	0.0415702	-12.7193	4.62105e-37	1.56145e-36
SH3YL1	ENSG00000035115	385.341	-0.836819	0.037572	-22.2724	6.8444e-110	6.77692e-109
FAM136A	ENSG00000035141	878.524	-0.519701	0.0320833	-16.1985	5.16596e-59	2.57565e-58
VCL	ENSG00000035403	2291.74	0.733876	0.0658364	11.147	7.40786e-29	2.10925e-28
DEPDC1B	ENSG00000035499	206.341	-1.04234	0.0918791	-11.3447	7.87957e-30	2.28851e-29
NSMAF	ENSG00000035681	2991.7	0.26381	0.033502	7.87444	3.42261e-15	6.98431e-15
ADSS	ENSG00000035687	757.749	-0.628566	0.0340678	-18.4505	5.17079e-76	3.27189e-75
STAP1	ENSG00000035720	440.9	4.2721	0.122525	34.8672	2.3343e-266	8.89437e-265
TIMP2	ENSG00000035862	4459.17	-0.3814	0.0630882	-6.04551	1.48939e-09	2.55532e-09
RFC1	ENSG00000035928	771.441	0.0256143	0.0371068	0.690287	0.490014	0.51817
TBC1D23	ENSG00000036054	1169.79	-0.156783	0.0278987	-5.61972	1.91266e-08	3.15856e-08
CUL3	ENSG00000036257	1271.47	0.0371855	0.0429352	0.866084	0.386444	0.414764
ZZZ3	ENSG00000036549	847.999	-0.206831	0.0251273	-8.23131	1.85169e-16	3.91324e-16
SLC18A1	ENSG00000036565	36.3597	0.580905	0.111752	5.19818	2.0125e-07	3.18646e-07
USP2	ENSG00000036672	319.64	-1.76606	0.104596	-16.8846	5.84214e-64	3.10315e-63
TUBG2	ENSG00000037042	312.789	-0.239868	0.0390563	-6.14159	8.16975e-10	1.41357e-09
RPL26L1	ENSG00000037241	326.824	-0.285061	0.047909	-5.95005	2.68059e-09	4.56395e-09
NSUN2	ENSG00000037474	1855.28	0.186157	0.0334018	5.57326	2.5002e-08	4.10711e-08
FBXO42	ENSG00000037637	1058.17	-0.107357	0.0308923	-3.47521	0.000510463	0.00069004
MFAP3	ENSG00000037749	514.667	0.226524	0.0373643	6.06258	1.33958e-09	2.30222e-09
MRI1	ENSG00000037757	158	-0.825394	0.0550325	-14.9983	7.5317e-51	3.29688e-50
METTL1	ENSG00000037897	282.121	-0.154721	0.0498605	-3.10308	0.00191517	0.00250463
HOXC8	ENSG00000037965	15.5418	-0.390206	0.192422	-2.02787	0.0425736	0.0505391
AGA	ENSG00000038002	345.904	-0.131538	0.0388634	-3.38462	0.000712762	0.000954877
PI4K2B	ENSG00000038210	944.13	0.924332	0.0512283	18.0434	8.89334e-73	5.36884e-72
BOD1L1	ENSG00000038219	1796.42	-0.226423	0.0424453	-5.33447	9.58248e-08	1.53854e-07
MAT2B	ENSG00000038274	2224.31	0.162643	0.0283094	5.7452	9.18115e-09	1.53657e-08
EDC4	ENSG00000038358	802.837	0.131205	0.0378859	3.46316	0.000533867	0.000720707
TRIO	ENSG00000038382	2992.19	0.42476	0.0420419	10.1033	5.34405e-24	1.36514e-23
VCAN	ENSG00000038427	1005.33	-0.630145	0.170191	-3.70258	0.000213419	0.000294443
CLEC16A	ENSG00000038532	1145.67	0.44679	0.0383657	11.6456	2.41727e-31	7.22815e-31
MSR1	ENSG00000038945	21969.2	1.68785	0.0865481	19.5019	1.05734e-84	7.53482e-84
SKIV2L2	ENSG00000039123	967.649	-0.281668	0.0339629	-8.29341	1.10045e-16	2.34075e-16
ZFYVE16	ENSG00000039319	3337.71	-0.376482	0.0434163	-8.67145	4.26634e-18	9.43453e-18
RIPOR1	ENSG00000039523	2888.9	-0.058636	0.0597631	-0.98114	0.326524	0.354621
RAI14	ENSG00000039560	435.989	-0.148828	0.100911	-1.47485	0.140253	0.158927
PNKP	ENSG00000039650	764.448	0.105648	0.0283163	3.73099	0.000190725	0.000263729
PHLPP2	ENSG00000040199	379.757	0.769817	0.0533638	14.4258	3.56031e-47	1.4518e-46
SPDL1	ENSG00000040275	503.767	-0.7171	0.0438645	-16.3481	4.49e-60	2.27329e-59
STAU2	ENSG00000040341	628.665	-0.361421	0.0322038	-11.2229	3.14686e-29	9.02956e-29
PQLC2	ENSG00000040487	948.699	-0.57975	0.0328229	-17.663	8.08503e-70	4.6684e-69
CTNS	ENSG00000040531	1695.34	1.20806	0.0281572	42.9041	0	0
PHF23	ENSG00000040633	1034.06	0.220695	0.0259609	8.50108	1.87829e-17	4.07606e-17
INPP4A	ENSG00000040933	2538.04	0.338459	0.0365246	9.26659	1.92198e-20	4.50684e-20
PSMA4	ENSG00000041357	5935.89	1.23909	0.0309508	40.0343	0	0
LSG1	ENSG00000041802	1003.03	-0.023406	0.0260427	-0.898755	0.368783	0.397234
PARP3	ENSG00000041880	58.002	-0.424332	0.0635864	-6.67332	2.50076e-11	4.55273e-11
TNC	ENSG00000041982	1700.39	-0.236584	0.146275	-1.6174	0.105792	0.121265
THAP3	ENSG00000041988	207.68	0.204911	0.0327068	6.26509	3.72601e-10	6.52399e-10
RIPOR3	ENSG00000042062	42.8147	1.28823	0.0753701	17.0921	1.69984e-65	9.25986e-65
TDP1	ENSG00000042088	488.315	-0.833636	0.0289459	-28.7998	2.15872e-182	4.37343e-181
AIFM2	ENSG00000042286	476.743	0.546479	0.0597801	9.14149	6.15976e-20	1.4282e-19
SPATA7	ENSG00000042317	163.128	-1.32903	0.0448718	-29.6183	8.67612e-193	1.93629e-191
MED17	ENSG00000042429	170.877	0.511814	0.0285194	17.9462	5.13878e-72	3.0615e-71
RETSAT	ENSG00000042445	470.721	-0.235762	0.0339986	-6.93447	4.0775e-12	7.62261e-12
CAPG	ENSG00000042493	10385.2	-0.205356	0.0557869	-3.68108	0.000232246	0.000319915
AP2S1	ENSG00000042753	5023.45	-0.122677	0.0419976	-2.92105	0.0034885	0.00448914
ADAM28	ENSG00000042980	4667.94	-0.0347559	0.0441625	-0.787001	0.431281	0.459624
DCUN1D1	ENSG00000043093	3223.65	0.121596	0.0420773	2.88983	0.00385444	0.00494601
JADE2	ENSG00000043143	586.102	1.50699	0.0398084	37.8562	0	0
LCP2	ENSG00000043462	11190.7	2.40454	0.0570134	42.175	0	0
TRIT1	ENSG00000043514	285.042	-1.02741	0.0377978	-27.1818	1.06501e-162	1.78688e-161
ADRB1	ENSG00000043591	20.7642	-0.440688	0.131104	-3.36136	0.000775593	0.00103698
CUL7	ENSG00000044090	579.292	0.0754637	0.0430569	1.75265	0.079662	0.0924513
CTNNA1	ENSG00000044115	6687.92	0.562651	0.0307307	18.3091	7.00015e-75	4.35304e-74
PHKA2	ENSG00000044446	501.531	-0.0756136	0.0438899	-1.7228	0.0849245	0.0982182
CNTLN	ENSG00000044459	919.125	1.21167	0.0369854	32.7606	2.14269e-235	6.69471e-234
HSPA5	ENSG00000044574	18070	-0.0783349	0.0438451	-1.78663	0.0739977	0.0860979
DSG2	ENSG00000046604	143.886	0.011933	0.167084	0.0714192	0.943064	0.948812
GEMIN8	ENSG00000046647	214.875	0.000671086	0.0423823	0.0158341	0.987367	0.98828
OFD1	ENSG00000046651	603.385	0.652099	0.0473779	13.7638	4.20898e-43	1.59812e-42
GPM6B	ENSG00000046653	57.9928	0.661989	0.0737296	8.97861	2.74213e-19	6.25069e-19
WDR37	ENSG00000047056	2106.96	-0.101242	0.0436234	-2.32083	0.020296	0.0247345
YTHDC2	ENSG00000047188	1489.46	0.887656	0.0325445	27.2752	8.36179e-164	1.41476e-162
CTPS2	ENSG00000047230	375.204	-0.56394	0.0434628	-12.9752	1.69069e-38	5.89999e-38
ATP6V1H	ENSG00000047249	3716.36	-0.0890946	0.0375891	-2.37022	0.0177774	0.0217423
POLR2B	ENSG00000047315	2849.2	0.257963	0.0282946	9.11705	7.71981e-20	1.78579e-19
FAM214A	ENSG00000047346	245.65	-1.44293	0.0484039	-29.8101	2.88784e-195	6.54888e-194
ARAP2	ENSG00000047365	1301.49	2.46754	0.07082	34.8424	5.55173e-266	2.10397e-264
TPR	ENSG00000047410	2960.05	-0.379549	0.0359597	-10.5549	4.82385e-26	1.29261e-25
KIAA0556	ENSG00000047578	603.418	0.455202	0.0441657	10.3067	6.57249e-25	1.71605e-24
DTNBP1	ENSG00000047579	963.264	1.09194	0.0308114	35.4394	4.21876e-275	1.70448e-273
C12orf4	ENSG00000047621	1531.3	0.234182	0.0279936	8.36554	5.98414e-17	1.28316e-16
SCML1	ENSG00000047634	949.569	-0.0989321	0.0451553	-2.19093	0.0284569	0.0342819
WWC3	ENSG00000047644	769.391	0.727449	0.0556482	13.0723	4.7418e-39	1.6726e-38
ARHGAP6	ENSG00000047648	348.553	-1.60625	0.0603014	-26.637	2.53011e-156	3.99701e-155
MAP4	ENSG00000047849	9513.97	1.29674	0.0552644	23.4643	9.44028e-122	1.06782e-120
GOPC	ENSG00000047932	974.825	0.161228	0.0385083	4.18685	2.82856e-05	4.07726e-05
USP28	ENSG00000048028	406.155	-0.354852	0.034132	-10.3965	2.57306e-25	6.7862e-25
HDAC9	ENSG00000048052	172.86	-0.12245	0.0688008	-1.77977	0.0751128	0.0873376
TSPAN17	ENSG00000048140	629.267	1.16872	0.0387666	30.1477	1.15014e-199	2.75016e-198
NOP16	ENSG00000048162	363.37	-0.130833	0.0491281	-2.6631	0.00774237	0.00972552
CC2D2A	ENSG00000048342	136.094	0.362493	0.0579795	6.25208	4.0501e-10	7.08352e-10
RRM2B	ENSG00000048392	1775.13	0.353992	0.0381595	9.27666	1.7488e-20	4.10624e-20
ZNF800	ENSG00000048405	988.317	0.278469	0.0295102	9.43636	3.85939e-21	9.21273e-21
SNX29	ENSG00000048471	1853.78	0.0818264	0.04828	1.69483	0.0901076	0.103999
MRPS10	ENSG00000048544	1300.68	-0.101022	0.0236051	-4.27968	1.87158e-05	2.71816e-05
RSF1	ENSG00000048649	1325.61	0.0779975	0.0326195	2.39113	0.0167967	0.0205841
VPS13D	ENSG00000048707	1938.37	0.142583	0.0299433	4.76175	1.91919e-06	2.91653e-06
CELF2	ENSG00000048740	4269.59	0.669337	0.0323048	20.7195	2.31308e-95	1.90187e-94
FAM120A	ENSG00000048828	2649.7	-0.0295085	0.034496	-0.855418	0.39232	0.420621
R3HDM1	ENSG00000048991	826.766	-0.415517	0.0462528	-8.98361	2.62019e-19	5.97662e-19
COL9A2	ENSG00000049089	79.9107	-0.0233148	0.0781988	-0.298148	0.765591	0.783877
KITLG	ENSG00000049130	544.758	-1.09439	0.0994457	-11.0049	3.62043e-28	1.01806e-27
ERCC8	ENSG00000049167	385.196	-0.0413089	0.0383886	-1.07607	0.281894	0.308655
ADAMTS6	ENSG00000049192	35.9327	-0.16963	0.106565	-1.5918	0.11143	0.127396
H6PD	ENSG00000049239	1279.75	0.00382044	0.0500904	0.0762708	0.939204	0.945322
VAMP3	ENSG00000049245	4801.83	0.455097	0.0271865	16.7398	6.71828e-63	3.52065e-62
PER3	ENSG00000049246	455.564	0.143979	0.0745667	1.93087	0.0534991	0.0629981
TNFRSF9	ENSG00000049249	256.041	-0.0487037	0.14105	-0.345293	0.729874	0.749984
LTBP1	ENSG00000049323	129.845	0.200252	0.219634	0.911753	0.361899	0.390356
RCN1	ENSG00000049449	1381.34	1.35508	0.0543063	24.9526	2.00258e-137	2.67391e-136
RFC2	ENSG00000049541	690.551	-0.444204	0.0432282	-10.2758	9.0609e-25	2.35788e-24
ARID1B	ENSG00000049618	1379.81	0.0126953	0.0312584	0.406139	0.684641	0.706914
CLPTM1L	ENSG00000049656	1434.22	0.0860678	0.0485157	1.77402	0.0760595	0.0884238
NEDD4L	ENSG00000049759	336.516	-0.305545	0.0572973	-5.33262	9.68045e-08	1.55373e-07
PPP1R3F	ENSG00000049769	37.2357	-0.344645	0.0580337	-5.93871	2.87271e-09	4.88513e-09
HEXB	ENSG00000049860	8421.47	-0.392736	0.0361996	-10.8492	2.01226e-27	5.56827e-27
PTCD2	ENSG00000049883	344.125	-0.819352	0.0339848	-24.1094	1.99242e-128	2.40253e-127
NEXMIF	ENSG00000050030	80.8515	-0.817912	0.113091	-7.23236	4.74662e-13	9.12087e-13
JKAMP	ENSG00000050130	2053.06	0.281683	0.0283468	9.93702	2.8729e-23	7.2298e-23
DKK3	ENSG00000050165	127.806	0.104695	0.0989067	1.05852	0.289818	0.316788
ARHGEF5	ENSG00000050327	23.6161	0.514307	0.107122	4.80112	1.57783e-06	2.40688e-06
NFE2L3	ENSG00000050344	556.069	0.327168	0.0825297	3.96425	7.36274e-05	0.00010403
MCUR1	ENSG00000050393	822.551	-0.0601751	0.0365759	-1.64521	0.099926	0.114784
LIMA1	ENSG00000050405	1145.17	0.248473	0.049165	5.05385	4.32988e-07	6.76649e-07
LETMD1	ENSG00000050426	673.31	-0.615296	0.0338635	-18.1699	8.93518e-74	5.45263e-73
SLC4A8	ENSG00000050438	405.613	-0.811446	0.0665031	-12.2016	3.04674e-34	9.66759e-34
TNIP3	ENSG00000050730	410.785	-0.976023	0.219298	-4.45067	8.56028e-06	1.26095e-05
MAPK9	ENSG00000050748	1397.91	-0.440353	0.0350165	-12.5756	2.87716e-36	9.57919e-36
COL23A1	ENSG00000050767	353.032	-0.895859	0.0862876	-10.3822	2.98678e-25	7.86113e-25
BCAR1	ENSG00000050820	123.125	0.112039	0.111933	1.00095	0.316852	0.344569
FAM160A2	ENSG00000051009	597.545	0.178095	0.0320202	5.56196	2.66764e-08	4.37808e-08
HERPUD1	ENSG00000051108	6425.57	1.50805	0.0446578	33.769	5.63463e-250	1.93699e-248
HOMER3	ENSG00000051128	636.497	-0.929699	0.0432993	-21.4715	2.87761e-102	2.59687e-101
RAD51	ENSG00000051180	225.893	-0.337481	0.0630204	-5.35511	8.55041e-08	1.37581e-07
POLQ	ENSG00000051341	417.415	-1.08291	0.0802423	-13.4955	1.6633e-41	6.13645e-41
PIK3CB	ENSG00000051382	954.862	-0.325609	0.032697	-9.95839	2.31781e-23	5.84335e-23
CYBA	ENSG00000051523	5584.82	0.289064	0.0416632	6.93812	3.97359e-12	7.43231e-12
THOC3	ENSG00000051596	172.057	-0.852649	0.0497179	-17.1497	6.31383e-66	3.45687e-65
HEBP2	ENSG00000051620	545.363	0.56837	0.0446509	12.7292	4.07064e-37	1.37745e-36
MPHOSPH9	ENSG00000051825	541.393	-0.982414	0.0373228	-26.3221	1.07179e-152	1.63976e-151
PLEKHA5	ENSG00000052126	33.4759	-0.541779	0.100685	-5.38091	7.41098e-08	1.1959e-07
SIKE1	ENSG00000052723	1126.83	0.15598	0.0252702	6.17249	6.7223e-10	1.16628e-09
RRP12	ENSG00000052749	618.078	0.0244124	0.0479425	0.509202	0.610611	0.63561
FNIP2	ENSG00000052795	4802.88	0.988537	0.0506638	19.5117	8.73428e-85	6.2337e-84
MSMO1	ENSG00000052802	1538.99	-0.303985	0.0660384	-4.60316	4.16137e-06	6.21905e-06
TTC17	ENSG00000052841	1311.55	0.0177075	0.0226299	0.782482	0.433931	0.462203
FOXN3	ENSG00000053254	1507.1	-0.168422	0.0359626	-4.68326	2.82345e-06	4.25166e-06
AKR7A2	ENSG00000053371	712.142	-0.784246	0.0465144	-16.8603	8.819e-64	4.66849e-63
MRTO4	ENSG00000053372	613.221	-0.505775	0.0444001	-11.3913	4.62022e-30	1.34828e-29
NNAT	ENSG00000053438	46.2962	0.223339	0.0875636	2.5506	0.0107538	0.0133686
USE1	ENSG00000053501	222.708	-0.305541	0.0469163	-6.51248	7.39219e-11	1.32468e-10
NRIP2	ENSG00000053702	46.9239	-0.963137	0.0516986	-18.6299	1.84013e-77	1.18354e-76
AP5M1	ENSG00000053770	1362.1	-0.328031	0.026947	-12.1732	4.31894e-34	1.36582e-33
ANAPC4	ENSG00000053900	1261.28	0.00647878	0.0253586	0.255486	0.798347	0.814628
KCNQ1	ENSG00000053918	667.711	0.282209	0.074726	3.77659	0.000158991	0.00022065
TRAPPC3	ENSG00000054116	1852.38	-0.0196441	0.0239336	-0.820773	0.411775	0.43997
THRAP3	ENSG00000054118	4229.78	0.340921	0.0289834	11.7626	6.08119e-32	1.84162e-31
PHPT1	ENSG00000054148	810.206	0.457188	0.0429223	10.6515	1.71561e-26	4.65665e-26
LY75	ENSG00000054219	135.444	0.432292	0.0876814	4.93025	8.2123e-07	1.26829e-06
ARID4B	ENSG00000054267	1482.09	0.516655	0.0331853	15.5688	1.1859e-54	5.52661e-54
OPN3	ENSG00000054277	111.16	-1.01145	0.0559574	-18.0754	4.9827e-73	3.01449e-72
SDCCAG8	ENSG00000054282	1744.77	-0.160925	0.0347746	-4.62767	3.69808e-06	5.5361e-06
HHAT	ENSG00000054392	26.7386	-0.252917	0.0910798	-2.77687	0.00548844	0.00697275
KIF1B	ENSG00000054523	3723.39	0.64592	0.0387257	16.6794	1.85175e-62	9.65711e-62
TBC1D22A	ENSG00000054611	1038.49	-0.0879934	0.0291874	-3.01478	0.00257168	0.00333713
SYNE2	ENSG00000054654	234.639	1.74914	0.0793238	22.0507	9.41518e-108	9.09186e-107
PLEKHH1	ENSG00000054690	177.983	1.36331	0.0799061	17.0614	2.87772e-65	1.56039e-64
ATP9A	ENSG00000054793	546.637	0.402003	0.0936062	4.29463	1.74989e-05	2.54351e-05
FAM168A	ENSG00000054965	1685.22	0.265181	0.0465784	5.69323	1.24658e-08	2.07616e-08
RELT	ENSG00000054967	1041.48	0.0659429	0.0392448	1.6803	0.0928999	0.107072
GALC	ENSG00000054983	6927.87	0.588327	0.0517981	11.3581	6.7613e-30	1.96697e-29
NOP58	ENSG00000055044	1378.43	-0.574511	0.0359996	-15.9588	2.47465e-57	1.19895e-56
SZRD1	ENSG00000055070	2607.4	0.934648	0.0296492	31.5236	4.12646e-218	1.15344e-216
CUL1	ENSG00000055130	2913.85	1.29117	0.0370705	34.8301	8.52701e-266	3.22284e-264
FAM114A2	ENSG00000055147	750.358	-0.0256211	0.0224105	-1.14326	0.252929	0.278567
CYFIP2	ENSG00000055163	113.232	0.485659	0.101993	4.76169	1.9198e-06	2.91714e-06
TAB2	ENSG00000055208	3404.79	0.252495	0.0356155	7.08945	1.34642e-12	2.55544e-12
GINM1	ENSG00000055211	1069.79	-0.180235	0.033162	-5.43498	5.48015e-08	8.8922e-08
EIF2AK2	ENSG00000055332	4884.08	1.09278	0.0566736	19.2821	7.59894e-83	5.2683e-82
USP36	ENSG00000055483	2203.45	0.576131	0.0556968	10.3441	4.45283e-25	1.1676e-24
KMT2C	ENSG00000055609	5045.54	0.219295	0.0342087	6.4105	1.4504e-10	2.57483e-10
MCOLN3	ENSG00000055732	227.667	-0.940156	0.109866	-8.55727	1.15574e-17	2.52403e-17
CCDC85A	ENSG00000055813	10.2072	-0.80405	0.186461	-4.31217	1.61659e-05	2.35293e-05
PUM2	ENSG00000055917	2000.24	-0.0687469	0.0275571	-2.49471	0.0126062	0.0155941
MRPL43	ENSG00000055950	575.069	-0.277453	0.0307859	-9.01233	2.01727e-19	4.61785e-19
HPF1	ENSG00000056050	301.166	-0.652993	0.0533495	-12.2399	1.90231e-34	6.05947e-34
ZFR	ENSG00000056097	2678.51	0.362826	0.030201	12.0137	3.01065e-33	9.37121e-33
ZNF280C	ENSG00000056277	275.599	-0.198909	0.0483548	-4.11353	3.8966e-05	5.57734e-05
TRAF1	ENSG00000056558	1522.03	1.12281	0.138028	8.13463	4.13192e-16	8.64377e-16
RC3H2	ENSG00000056586	1574.57	0.706285	0.0358484	19.702	2.07345e-86	1.51758e-85
IL17RB	ENSG00000056736	54.7785	-0.00579298	0.0499254	-0.116033	0.907627	0.916031
TRAF3IP2	ENSG00000056972	177.816	-0.0228023	0.0634327	-0.359473	0.719241	0.739707
GYG2	ENSG00000056998	19.365	-0.0819046	0.127945	-0.640156	0.522071	0.549466
DCBLD2	ENSG00000057019	483.147	-0.449293	0.0711284	-6.31664	2.67303e-10	4.70256e-10
SOAT1	ENSG00000057252	2727.99	0.584386	0.0365182	16.0026	1.2256e-57	5.96675e-57
PKP2	ENSG00000057294	62.6086	-0.421363	0.174586	-2.4135	0.0158002	0.0194002
MSH4	ENSG00000057468	13.617	-0.391124	0.134314	-2.91202	0.00359105	0.00461688
GDI2	ENSG00000057608	9087.41	1.06201	0.0305625	34.7489	1.43863e-264	5.35109e-263
PRDM1	ENSG00000057657	1355.73	0.908482	0.053606	16.9474	2.01219e-64	1.07654e-63
ATG5	ENSG00000057663	1512.84	0.0648147	0.0238008	2.72322	0.00646494	0.00817673
TMCC3	ENSG00000057704	126.676	-0.686782	0.0923305	-7.4383	1.01988e-13	1.99742e-13
PITHD1	ENSG00000057757	1109.96	-0.687527	0.0324204	-21.2066	8.29594e-100	7.18675e-99
MTA3	ENSG00000057935	284.018	-0.469126	0.0350517	-13.3838	7.51666e-41	2.74077e-40
USP13	ENSG00000058056	385.325	-1.54921	0.0469254	-33.0144	5.04987e-239	1.62474e-237
ATP11B	ENSG00000058063	1339.71	0.659391	0.0339942	19.3971	8.15997e-84	5.73933e-83
LAMC2	ENSG00000058085	109.53	-0.759921	0.201913	-3.7636	0.000167485	0.000232141
CDK14	ENSG00000058091	46.6243	-0.45588	0.117224	-3.88895	0.000100677	0.000141326
SEC61A1	ENSG00000058262	5589.29	0.377465	0.0298379	12.6505	1.11105e-36	3.72559e-36
PPP1R12A	ENSG00000058272	2716.67	0.118959	0.0286125	4.15759	3.21623e-05	4.62421e-05
RASGRF1	ENSG00000058335	159.765	0.41618	0.0740074	5.62348	1.87146e-08	3.09161e-08
CROCC	ENSG00000058453	118.49	-0.0337518	0.0662262	-0.509645	0.6103	0.635334
POLR3E	ENSG00000058600	752.509	-0.57703	0.0344969	-16.727	8.33336e-63	4.36052e-62
ATP2B4	ENSG00000058668	1012.25	-0.984653	0.0730525	-13.4787	2.08741e-41	7.68903e-41
RIOK2	ENSG00000058729	611.942	-0.649574	0.0308986	-21.0228	4.06067e-98	3.44349e-97
YIPF1	ENSG00000058799	885.965	0.180531	0.0272769	6.61846	3.62956e-11	6.57116e-11
NDC1	ENSG00000058804	571.333	-0.959854	0.0467771	-20.5197	1.43471e-93	1.15203e-92
DGKG	ENSG00000058866	67.7803	0.943037	0.0755418	12.4836	9.16896e-36	3.01627e-35
FLYWCH1	ENSG00000059122	817.528	-0.560402	0.0602839	-9.29605	1.45764e-20	3.42831e-20
UNKL	ENSG00000059145	325.182	-0.768413	0.050022	-15.3615	2.96622e-53	1.3523e-52
TBXAS1	ENSG00000059377	1637.63	-1.12655	0.0480105	-23.4646	9.37485e-122	1.06128e-120
PARP12	ENSG00000059378	3452.38	2.10001	0.0490306	42.8307	0	0
ALDH18A1	ENSG00000059573	480.615	-0.565908	0.0532211	-10.6331	2.08945e-26	5.66153e-26
TARBP1	ENSG00000059588	661.882	-1.11888	0.0524487	-21.3328	5.63742e-101	4.99446e-100
GATB	ENSG00000059691	1014.75	-0.136807	0.0496918	-2.75311	0.00590323	0.00748417
MXD1	ENSG00000059728	2920.26	0.381315	0.0660447	5.77359	7.75995e-09	1.30166e-08
CDK17	ENSG00000059758	1095.76	0.826798	0.0345402	23.9372	1.25526e-126	1.49188e-125
DNAJC25	ENSG00000059769	268.967	0.403331	0.0377572	10.6822	1.23286e-26	3.3606e-26
SLC2A3	ENSG00000059804	4677.39	1.62543	0.0814551	19.9549	1.35767e-88	1.02189e-87
PSD	ENSG00000059915	32.9733	-0.289683	0.0618963	-4.68014	2.86682e-06	4.31511e-06
CTDP1	ENSG00000060069	545.47	-0.0402019	0.0271862	-1.47876	0.139204	0.157776
YBX3	ENSG00000060138	1819.52	0.12563	0.0440497	2.85202	0.00434428	0.00555177
WNK1	ENSG00000060237	9734.73	-0.306092	0.0498314	-6.14257	8.11992e-10	1.40512e-09
CCAR1	ENSG00000060339	2500.37	-0.286708	0.0243713	-11.7642	5.97207e-32	1.80964e-31
OGFR	ENSG00000060491	2356.46	1.29816	0.0368512	35.2271	7.68202e-272	3.02547e-270
GNA15	ENSG00000060558	1046.84	-0.555803	0.0519078	-10.7075	9.38577e-27	2.56589e-26
PIGV	ENSG00000060642	227.013	-0.61752	0.0308288	-20.0306	2.9809e-89	2.26426e-88
PTPRU	ENSG00000060656	31.3803	-0.0714967	0.099369	-0.719507	0.471829	0.500295
SNRNP40	ENSG00000060688	700.75	-0.622595	0.0279012	-22.3143	2.68575e-110	2.66678e-109
COL11A1	ENSG00000060718	476.425	0.0620411	0.210907	0.294163	0.768634	0.786707
QSER1	ENSG00000060749	1495.52	0.236158	0.0332648	7.09935	1.25349e-12	2.38292e-12
MPC1	ENSG00000060762	1117.55	-0.01396	0.0444485	-0.314072	0.753467	0.772139
ACAA1	ENSG00000060971	1292.29	-0.222791	0.034416	-6.47348	9.57741e-11	1.7106e-10
BCAT1	ENSG00000060982	4478.51	-0.702511	0.0558992	-12.5675	3.188e-36	1.06015e-35
HDAC7	ENSG00000061273	679.609	-0.382477	0.0462616	-8.2677	1.36574e-16	2.89845e-16
LZTS1	ENSG00000061337	40.0643	1.27605	0.144557	8.82728	1.07254e-18	2.40586e-18
SPAG4	ENSG00000061656	11.0062	-0.168684	0.105543	-1.59825	0.109986	0.125785
NCKAP1	ENSG00000061676	187.686	-0.0638595	0.0968147	-0.659605	0.509507	0.537128
MRPS35	ENSG00000061794	1910.28	-0.442448	0.0297257	-14.8844	4.16324e-50	1.79776e-49
GUCY1B3	ENSG00000061918	54.2415	0.695378	0.096538	7.20315	5.88352e-13	1.12824e-12
SFSWAP	ENSG00000061936	1426.85	0.384905	0.0409897	9.3903	5.98273e-21	1.42114e-20
TNK2	ENSG00000061938	1152.17	0.621549	0.0613748	10.1271	4.18903e-24	1.0738e-23
MON2	ENSG00000061987	2481.28	0.392787	0.0514325	7.63695	2.22435e-14	4.43105e-14
CDH3	ENSG00000062038	194.009	0.423701	0.17638	2.4022	0.0162967	0.0199853
GPBP1	ENSG00000062194	2076.39	0.598362	0.0270865	22.0907	3.88005e-108	3.77271e-107
DGAT2	ENSG00000062282	79.8295	0.363337	0.104969	3.46139	0.000537396	0.000725123
ZNF112	ENSG00000062370	109.142	-0.856034	0.0462532	-18.5076	1.79453e-76	1.14065e-75
CS	ENSG00000062485	7677.9	0.511	0.0493434	10.356	3.93114e-25	1.03196e-24
MRPS24	ENSG00000062582	16.2478	-0.249011	0.0644042	-3.86637	0.000110467	0.000154652
ELMO2	ENSG00000062598	2177.75	1.11458	0.0337042	33.0694	8.18228e-240	2.66303e-238
WAPL	ENSG00000062650	2775.48	0.0875866	0.0278436	3.14566	0.00165711	0.00217687
VMP1	ENSG00000062716	6122.63	0.725383	0.0375492	19.3182	3.77505e-83	2.62628e-82
APPBP2	ENSG00000062725	1014.3	-0.168907	0.0248877	-6.78677	1.14673e-11	2.11338e-11
POLD1	ENSG00000062822	742.244	-0.341905	0.0544022	-6.28477	3.28336e-10	5.76042e-10
SEZ6	ENSG00000063015	33.9868	-1.47951	0.0694797	-21.2941	1.2878e-100	1.13236e-99
EIF4B	ENSG00000063046	2639.39	-0.828254	0.0383958	-21.5715	3.32823e-103	3.03666e-102
BICRA	ENSG00000063169	378.539	0.560564	0.0537585	10.4275	1.85783e-25	4.91644e-25
SPHK2	ENSG00000063176	536.267	0.327234	0.0500623	6.53654	6.29581e-11	1.13051e-10
RPL18	ENSG00000063177	3180.01	-0.2354	0.0441845	-5.32767	9.94795e-08	1.59612e-07
CA11	ENSG00000063180	139.951	3.28175	0.056824	57.753	0	0
ISOC2	ENSG00000063241	727.742	-0.130466	0.0443401	-2.94238	0.00325696	0.00420156
U2AF2	ENSG00000063244	2180.34	0.139729	0.0363453	3.84449	0.000120803	0.000168719
EPN1	ENSG00000063245	2425.41	0.025499	0.0450145	0.566463	0.571079	0.597024
MED29	ENSG00000063322	1377.51	0.341401	0.0285192	11.9709	5.04749e-33	1.56179e-32
AHRR	ENSG00000063438	2555.59	0.161665	0.04277	3.77986	0.000156914	0.000217855
ZNF275	ENSG00000063587	204.854	0.0463946	0.0375342	1.23606	0.216436	0.240252
MTMR1	ENSG00000063601	684.401	0.660558	0.0484074	13.6458	2.13836e-42	8.00675e-42
GPC1	ENSG00000063660	99.5506	-0.529068	0.0954218	-5.54452	2.94762e-08	4.83025e-08
ADCK1	ENSG00000063761	309.693	-0.625896	0.034348	-18.2222	3.43828e-74	2.11286e-73
HAGH	ENSG00000063854	814.836	-0.545984	0.0364165	-14.9927	8.18946e-51	3.57812e-50
RNF4	ENSG00000063978	4551.3	0.447962	0.050732	8.82997	1.04706e-18	2.34982e-18
CASP8	ENSG00000064012	1220.73	1.02009	0.0327813	31.1181	1.37116e-212	3.65816e-211
LIMCH1	ENSG00000064042	184.712	-0.80599	0.0966692	-8.33761	7.58089e-17	1.62036e-16
INTS13	ENSG00000064102	705.525	-0.0140175	0.0307061	-0.456506	0.648026	0.67192
TM7SF3	ENSG00000064115	1114.82	-0.634146	0.0371244	-17.0816	2.03319e-65	1.10501e-64
SPA17	ENSG00000064199	21.5343	-0.639562	0.0782837	-8.1698	3.08905e-16	6.48434e-16
TSPAN32	ENSG00000064201	57.6865	1.14004	0.123523	9.22943	2.72069e-20	6.35535e-20
ST3GAL6	ENSG00000064225	1981.76	-0.905292	0.0342197	-26.4553	3.169e-154	4.92333e-153
TAF2	ENSG00000064313	1033.4	0.18881	0.0250578	7.53498	4.88413e-14	9.63937e-14
HIPK2	ENSG00000064393	1786.81	-0.292962	0.0419305	-6.98684	2.81141e-12	5.28102e-12
TNPO3	ENSG00000064419	1713.44	0.0270235	0.0301666	0.895807	0.370356	0.398897
RFXANK	ENSG00000064490	418.769	0.0164142	0.0349549	0.469581	0.638654	0.662836
TMEM161A	ENSG00000064545	165.189	-0.782028	0.0398968	-19.6013	1.50867e-85	1.08835e-84
LPAR2	ENSG00000064547	256.872	0.426972	0.0581984	7.33649	2.19274e-13	4.25181e-13
CTSA	ENSG00000064601	10392.9	0.118135	0.0347595	3.39865	0.000677195	0.00090818
SUGP2	ENSG00000064607	5085.04	0.27329	0.0393295	6.94872	3.68608e-12	6.90096e-12
SLC12A2	ENSG00000064651	417.894	-0.09159	0.0482969	-1.89639	0.0579079	0.0680074
SNX24	ENSG00000064652	1026.54	-0.395193	0.0381249	-10.3657	3.55005e-25	9.32967e-25
EYA2	ENSG00000064655	382.61	0.965029	0.0692763	13.9302	4.15418e-44	1.60637e-43
CNN2	ENSG00000064666	1959.6	-0.419173	0.0516258	-8.11944	4.68353e-16	9.78462e-16
ABCA7	ENSG00000064687	679.563	0.225211	0.0633584	3.55455	0.000378629	0.000515495
DDX20	ENSG00000064703	505.138	-0.694363	0.034657	-20.0353	2.71241e-89	2.06367e-88
BTBD1	ENSG00000064726	2101.76	-0.0293163	0.0382513	-0.766413	0.443431	0.47182
FAR2	ENSG00000064763	469.297	-0.0417207	0.0468895	-0.889768	0.37359	0.402104
CHI3L2	ENSG00000064886	117.383	0.156411	0.154287	1.01377	0.310694	0.33824
SBNO2	ENSG00000064932	2951.29	2.12451	0.0599178	35.4571	2.25657e-275	9.16977e-274
PMS1	ENSG00000064933	495.206	-0.884564	0.0332497	-26.6037	6.15547e-156	9.68075e-155
HMG20B	ENSG00000064961	1090.67	-0.283766	0.0364199	-7.79152	6.62081e-15	1.34076e-14
CALCRL	ENSG00000064989	77.7781	0.132794	0.101575	1.30735	0.191093	0.213442
TAF11	ENSG00000064995	430.407	-0.238964	0.0296456	-8.06067	7.588e-16	1.57891e-15
ANKS1A	ENSG00000064999	658.188	-0.0230909	0.0312714	-0.738402	0.46027	0.488592
AP3D1	ENSG00000065000	5935.67	0.505754	0.0227552	22.2259	1.92992e-109	1.90553e-108
ZNF76	ENSG00000065029	601.695	-0.424578	0.0309687	-13.7099	8.85961e-43	3.34402e-42
SLC9A3R2	ENSG00000065054	31.7713	-1.13805	0.110565	-10.293	7.57561e-25	1.97612e-24
NTHL1	ENSG00000065057	33.8347	-1.41048	0.0787174	-17.9182	8.50167e-72	5.04574e-71
UHRF1BP1	ENSG00000065060	3540.45	0.833157	0.0470248	17.7174	3.07865e-70	1.78867e-69
GNAI3	ENSG00000065135	4313.13	0.410661	0.0259307	15.8369	1.73206e-56	8.272e-56
IPO5	ENSG00000065150	2006.56	-0.307995	0.0360423	-8.54536	1.28134e-17	2.79269e-17
OAT	ENSG00000065154	2958.74	-0.510461	0.0393785	-12.9629	1.98498e-38	6.92013e-38
WDR3	ENSG00000065183	593.055	-0.487489	0.0410323	-11.8806	1.49263e-32	4.57619e-32
PKN2	ENSG00000065243	1044.56	0.403866	0.0282048	14.319	1.66422e-46	6.70266e-46
WDR18	ENSG00000065268	483.073	-0.306708	0.0548493	-5.59183	2.24691e-08	3.69837e-08
TRAM2	ENSG00000065308	334.954	-0.779733	0.0517066	-15.0799	2.19458e-51	9.69392e-51
NTN1	ENSG00000065320	79.6973	1.67425	0.113203	14.7898	1.70464e-49	7.27603e-49
MCM10	ENSG00000065328	169.716	-1.8534	0.120719	-15.353	3.38034e-53	1.5401e-52
DGKA	ENSG00000065357	719.413	-0.161069	0.0559632	-2.87812	0.00400058	0.00512651
ANKRD44	ENSG00000065413	1751.31	1.6106	0.0448573	35.905	2.54891e-282	1.07298e-280
KARS	ENSG00000065427	4866.52	1.44938	0.0292343	49.578	0	0
ADAT1	ENSG00000065457	501.057	-0.626761	0.024706	-25.3688	5.57164e-142	7.77155e-141
PDIA5	ENSG00000065485	176.1	-0.361774	0.0524067	-6.90321	5.08422e-12	9.46558e-12
TBC1D22B	ENSG00000065491	495.146	1.24988	0.0363566	34.3784	5.30107e-259	1.90621e-257
NDUFB4	ENSG00000065518	1194.56	0.336347	0.0552	6.09324	1.10649e-09	1.90675e-09
SPEN	ENSG00000065526	2982.88	-0.0571875	0.0344224	-1.66135	0.0966439	0.111132
MYLK	ENSG00000065534	87.1963	-1.21285	0.0882172	-13.7485	5.20079e-43	1.96991e-42
ZC3H15	ENSG00000065548	1607.64	-0.0616022	0.0343947	-1.79104	0.073287	0.0852993
MAP2K4	ENSG00000065559	2412.66	0.524597	0.0484705	10.823	2.67812e-27	7.39191e-27
TMEM206	ENSG00000065600	763.157	-0.0587673	0.0303196	-1.93826	0.0525918	0.0619504
SLK	ENSG00000065613	2281.97	0.852111	0.044496	19.1503	9.62395e-82	6.5495e-81
CYB5R4	ENSG00000065615	2085.46	0.183427	0.0343889	5.33389	9.61333e-08	1.54314e-07
SEC61A2	ENSG00000065665	280.648	-0.384597	0.0311754	-12.3365	5.75819e-35	1.85603e-34
PRKCQ	ENSG00000065675	28.5684	3.4738	0.127153	27.3198	2.46863e-164	4.20204e-163
ASB1	ENSG00000065802	629.205	-0.36943	0.0360718	-10.2415	1.29176e-24	3.35158e-24
FAM107B	ENSG00000065809	2152.73	1.00197	0.0546131	18.3467	3.50661e-75	2.1971e-74
ME1	ENSG00000065833	4799.99	0.48436	0.0526902	9.1926	3.83476e-20	8.92957e-20
TBC1D1	ENSG00000065882	1380.02	0.601018	0.0281318	21.3643	2.86963e-101	2.55685e-100
CDK13	ENSG00000065883	1087.52	-0.113223	0.0257228	-4.40167	1.0742e-05	1.57605e-05
MTHFD2	ENSG00000065911	7374.99	1.24516	0.0321987	38.671	0	0
SLC9A7	ENSG00000065923	1067.54	-0.938119	0.0709131	-13.2291	5.95639e-40	2.13803e-39
FOXJ2	ENSG00000065970	819.663	0.0121961	0.0479782	0.254202	0.79934	0.815582
YBX1	ENSG00000065978	18537.7	-0.0241259	0.0348346	-0.692584	0.488571	0.516722
PDE4A	ENSG00000065989	1421.4	0.0993035	0.0648201	1.53199	0.125526	0.142952
PPP2R5A	ENSG00000066027	965.241	-0.375753	0.0311926	-12.0462	2.03054e-33	6.33726e-33
ELAVL1	ENSG00000066044	1983	-0.256426	0.0234062	-10.9555	6.25632e-28	1.75087e-27
DIP2B	ENSG00000066084	2688.9	0.703071	0.0385162	18.2539	1.92615e-74	1.18883e-73
SMARCD1	ENSG00000066117	1460.88	0.520249	0.0414399	12.5543	3.76479e-36	1.2496e-35
KDM4A	ENSG00000066135	860.726	0.192966	0.0318847	6.05199	1.43067e-09	2.45697e-09
NFYC	ENSG00000066136	1462.07	0.0346283	0.0372379	0.92992	0.352412	0.380913
ZMYND12	ENSG00000066185	35.9112	-0.853316	0.102512	-8.32407	8.49956e-17	1.81341e-16
SLC9A3	ENSG00000066230	15.8774	-0.890266	0.155304	-5.73239	9.90255e-09	1.65474e-08
ASPM	ENSG00000066279	643.039	-1.24028	0.115564	-10.7325	7.16638e-27	1.96335e-26
CD84	ENSG00000066294	8556.61	-0.208093	0.0573086	-3.6311	0.000282221	0.000386483
ELOVL1	ENSG00000066322	5920.6	0.560883	0.0607583	9.23138	2.67166e-20	6.24393e-20
SPI1	ENSG00000066336	12852.7	0.188066	0.0398849	4.71523	2.41443e-06	3.64902e-06
ZNRD1	ENSG00000066379	105.58	-0.124836	0.0480006	-2.60072	0.0093027	0.011616
ZBTB11	ENSG00000066422	614.524	-0.272898	0.0293383	-9.30178	1.38114e-20	3.2522e-20
ATXN3	ENSG00000066427	716.139	-0.296799	0.0260351	-11.4	4.18188e-30	1.22087e-29
GOLGA5	ENSG00000066455	1078.52	0.0275725	0.0293441	0.939625	0.34741	0.375882
LRRC40	ENSG00000066557	640.192	-0.252358	0.0356151	-7.08572	1.38322e-12	2.62422e-12
ISOC1	ENSG00000066583	777.007	1.22553	0.0433428	28.2753	6.96481e-176	1.31091e-174
TRMT11	ENSG00000066651	315.559	-0.119161	0.0310305	-3.84012	0.000122973	0.000171664
THUMPD1	ENSG00000066654	993.908	0.0337548	0.0207632	1.6257	0.104013	0.119303
MSANTD3	ENSG00000066697	398.66	-0.394487	0.0766072	-5.14947	2.61222e-07	4.11977e-07
ATG2B	ENSG00000066739	848.951	-0.201655	0.0326038	-6.18502	6.20927e-10	1.07941e-09
ARFGEF1	ENSG00000066777	1721.94	0.321929	0.0328275	9.80668	1.05379e-22	2.61818e-22
ZFAT	ENSG00000066827	217.064	0.285252	0.0723347	3.9435	8.02999e-05	0.000113241
MTFR1	ENSG00000066855	828.756	0.08441	0.0407522	2.0713	0.038331	0.0456762
STAG3	ENSG00000066923	86.6241	-0.194211	0.0617371	-3.14577	0.00165648	0.00217623
FECH	ENSG00000066926	1822.23	-0.0281866	0.0423151	-0.666111	0.50534	0.533015
MYO9A	ENSG00000066933	926.85	0.633989	0.0294239	21.5468	5.67842e-103	5.1709e-102
DDX3Y	ENSG00000067048	933.762	0.0688459	0.301247	0.228536	0.819229	0.834301
PFKP	ENSG00000067057	2595.81	1.56845	0.0546627	28.6932	4.6416e-181	9.29643e-180
IDI1	ENSG00000067064	2803.9	0.0878698	0.0468813	1.8743	0.0608886	0.071365
SP100	ENSG00000067066	5182.99	0.703786	0.0251068	28.0316	6.68821e-173	1.22763e-171
KLF6	ENSG00000067082	6219.52	1.37508	0.0475239	28.9346	4.38355e-184	9.06364e-183
PLPP1	ENSG00000067113	280.111	0.836458	0.0636235	13.147	1.77105e-39	6.29131e-39
NEO1	ENSG00000067141	162.63	0.0911638	0.0973112	0.936828	0.348847	0.37735
TRAM1	ENSG00000067167	7321.47	0.368653	0.0348941	10.5649	4.33456e-26	1.16327e-25
PHKA1	ENSG00000067177	110.217	-0.5399	0.078203	-6.90384	5.0617e-12	9.42491e-12
TNFRSF1A	ENSG00000067182	3509.8	0.29105	0.0370737	7.85057	4.1415e-15	8.42807e-15
CACNB1	ENSG00000067191	47.9201	-0.3643	0.0852583	-4.2729	1.92949e-05	2.80168e-05
EVI5	ENSG00000067208	1059.96	-0.57666	0.0312549	-18.4502	5.19313e-76	3.28454e-75
STOML1	ENSG00000067221	266.988	1.62505	0.0460872	35.2602	2.39307e-272	9.4779e-271
PKM	ENSG00000067225	33838.9	-0.00128243	0.0355058	-0.0361189	0.971188	0.973686
DHX29	ENSG00000067248	875.553	-0.337202	0.0364916	-9.24054	2.45246e-20	5.73833e-20
DNTTIP2	ENSG00000067334	1953.31	-0.274542	0.0260614	-10.5344	5.99344e-26	1.60235e-25
METTL22	ENSG00000067365	402.086	-0.417005	0.0318447	-13.095	3.51844e-39	1.24608e-38
TP53BP1	ENSG00000067369	660.953	0.519272	0.0338474	15.3416	4.03362e-53	1.83596e-52
TRO	ENSG00000067445	40.7917	0.108101	0.141381	0.764603	0.444508	0.472823
RRP15	ENSG00000067533	392.616	0.198923	0.049926	3.98436	6.76635e-05	9.58152e-05
RHOA	ENSG00000067560	23511.5	0.11956	0.032594	3.66817	0.000244291	0.000336046
DHX8	ENSG00000067596	1446.57	0.369001	0.0368627	10.0101	1.37547e-23	3.4839e-23
ZFY	ENSG00000067646	188.109	-0.0202533	0.298305	-0.0678947	0.945869	0.951202
IARS2	ENSG00000067704	2400.73	-0.195442	0.0365643	-5.34515	9.03418e-08	1.45183e-07
SYT1	ENSG00000067715	90.2163	-1.94064	0.109748	-17.6826	5.70769e-70	3.30384e-69
NAV3	ENSG00000067798	74.3288	0.0248051	0.128121	0.193606	0.846485	0.859381
IDH3G	ENSG00000067829	1082.37	-0.0823212	0.0290896	-2.82992	0.00465595	0.00594035
ROGDI	ENSG00000067836	273.88	-0.140868	0.0499837	-2.81828	0.00482821	0.00615567
ROCK1	ENSG00000067900	3004.99	0.440293	0.0274016	16.0681	4.26931e-58	2.09517e-57
CBFB	ENSG00000067955	3476.91	0.182614	0.0348063	5.24658	1.54947e-07	2.4622e-07
PDK3	ENSG00000067992	986.692	-0.0529739	0.0541435	-0.978398	0.327877	0.355899
HYAL2	ENSG00000068001	340.037	-0.418024	0.0404492	-10.3345	4.91742e-25	1.2875e-24
HDAC4	ENSG00000068024	488.432	0.803906	0.049921	16.1036	2.40816e-58	1.18719e-57
RASSF1	ENSG00000068028	592.537	-0.623011	0.0444777	-14.0073	1.40696e-44	5.48734e-44
IFI35	ENSG00000068079	3919.95	2.95834	0.0649341	45.5592	0	0
HEATR6	ENSG00000068097	483.598	-0.237541	0.0281676	-8.43313	3.36548e-17	7.25968e-17
COASY	ENSG00000068120	1420.28	0.119572	0.0311902	3.83363	0.000126265	0.00017619
PLEKHH3	ENSG00000068137	79.4098	-1.14146	0.0633339	-18.023	1.28634e-72	7.7423e-72
MEF2A	ENSG00000068305	4209.05	-0.593517	0.0336735	-17.6256	1.56593e-69	8.99753e-69
OTUD5	ENSG00000068308	1190.55	0.417665	0.0385358	10.8384	2.26476e-27	6.2559e-27
TFE3	ENSG00000068323	4421.26	0.426534	0.0559838	7.61888	2.55883e-14	5.09015e-14
TBC1D25	ENSG00000068354	372.788	0.360538	0.0379203	9.50779	1.94762e-21	4.68494e-21
ACSL4	ENSG00000068366	6622.47	0.502563	0.0542702	9.26038	2.03701e-20	4.77261e-20
INPP5A	ENSG00000068383	76.1433	-0.32438	0.106104	-3.0572	0.00223417	0.00291071
GPKOW	ENSG00000068394	261.395	-0.101712	0.0330152	-3.08076	0.00206472	0.0026942
GRIPAP1	ENSG00000068400	1769.01	0.445699	0.0345914	12.8847	5.49094e-38	1.89594e-37
FTSJ1	ENSG00000068438	533.513	-0.571707	0.0297736	-19.2018	3.5742e-82	2.45257e-81
PRR11	ENSG00000068489	405.158	-0.605128	0.0601368	-10.0625	8.08958e-24	2.05826e-23
REEP1	ENSG00000068615	61.261	-2.19529	0.0983257	-22.3267	2.03187e-110	2.02323e-109
ATP11A	ENSG00000068650	5313.74	0.62905	0.0516921	12.1692	4.53629e-34	1.43391e-33
POLR1A	ENSG00000068654	1463.92	0.162943	0.0402441	4.04888	5.14643e-05	7.32896e-05
LAPTM4A	ENSG00000068697	5011.82	-0.100302	0.0371327	-2.70118	0.00690942	0.00871738
TTC7A	ENSG00000068724	1880.81	0.0761629	0.0545133	1.39714	0.16237	0.182693
IP6K2	ENSG00000068745	755.958	-0.268053	0.0242847	-11.038	2.50634e-28	7.06761e-28
SRBD1	ENSG00000068784	391.556	-0.299987	0.0338046	-8.87415	7.04712e-19	1.58786e-18
KIF2A	ENSG00000068796	1295.14	0.571883	0.0278518	20.533	1.09126e-93	8.78758e-93
RASGRP2	ENSG00000068831	31.1889	-0.791338	0.103596	-7.63867	2.1948e-14	4.3728e-14
PSME4	ENSG00000068878	2917.1	0.838607	0.0327439	25.6111	1.14871e-144	1.64302e-143
IFT80	ENSG00000068885	130.178	-0.858901	0.0437649	-19.6254	9.39048e-86	6.79867e-85
SIRT2	ENSG00000068903	1852.02	0.174263	0.0308395	5.65062	1.59868e-08	2.64752e-08
ERLEC1	ENSG00000068912	1480.96	0.0487073	0.0402998	1.20862	0.226807	0.251135
PPP2R5B	ENSG00000068971	316.516	0.981475	0.0412329	23.8032	3.09312e-125	3.63016e-124
PITX1	ENSG00000069011	44.2102	1.85618	0.116544	15.9268	4.13158e-57	1.9928e-56
MAST4	ENSG00000069020	117.146	2.15706	0.0950567	22.6924	5.32684e-114	5.53141e-113
NUP133	ENSG00000069248	778.577	-0.48082	0.0310149	-15.5029	3.31795e-54	1.53556e-53
NUCKS1	ENSG00000069275	3688.5	-0.594219	0.042748	-13.9005	6.2897e-44	2.42548e-43
VPS35	ENSG00000069329	5321.71	-0.234394	0.0288144	-8.13464	4.13179e-16	8.64377e-16
DNAJA2	ENSG00000069345	2196.1	0.244618	0.0183634	13.3209	1.74952e-40	6.33649e-40
BCL3	ENSG00000069399	3602.1	1.20667	0.0917235	13.1555	1.58258e-39	5.62748e-39
KCNAB2	ENSG00000069424	6223.11	-0.787486	0.0660668	-11.9195	9.36288e-33	2.88436e-32
GAL	ENSG00000069482	64.8938	-1.43499	0.139214	-10.3078	6.49465e-25	1.69604e-24
CLEC2D	ENSG00000069493	315.604	-1.18726	0.0465749	-25.4915	2.45147e-143	3.4606e-142
FUNDC1	ENSG00000069509	535.497	-0.149687	0.0587259	-2.54891	0.0108061	0.0134312
DRD4	ENSG00000069696	10.7999	-0.0151088	0.127801	-0.118221	0.905893	0.914609
ATP1B3	ENSG00000069849	5776.46	0.0937676	0.0276082	3.39636	0.000682879	0.000915716
NEDD4	ENSG00000069869	264.329	-0.124573	0.0561804	-2.21738	0.0265972	0.0321213
PIGB	ENSG00000069943	407.726	-0.0807906	0.0432653	-1.86733	0.0618555	0.0724439
MAPK6	ENSG00000069956	3613.28	0.880404	0.0377464	23.3242	2.51877e-120	2.81958e-119
GNB5	ENSG00000069966	66.5882	-0.133843	0.0677196	-1.97643	0.0481065	0.0568241
RAB27A	ENSG00000069974	579.422	1.82258	0.0441744	41.2588	0	0
HDHD5	ENSG00000069998	672.875	-0.865883	0.0377132	-22.9597	1.17947e-116	1.26493e-115
UFD1	ENSG00000070010	1133.16	0.18016	0.0223989	8.04322	8.75046e-16	1.81811e-15
LRP6	ENSG00000070018	401.32	0.273874	0.069114	3.96265	7.41229e-05	0.000104698
SCT	ENSG00000070031	1.81714	0.211413	0.171153	1.23522	0.216747	0.240545
PHRF1	ENSG00000070047	1486.64	0.278572	0.0421885	6.60303	4.02851e-11	7.28312e-11
ELP1	ENSG00000070061	1808.47	0.129789	0.0584564	2.22026	0.026401	0.0318926
NUCB2	ENSG00000070081	458.882	0.0483326	0.055103	0.877132	0.380415	0.408761
PFN2	ENSG00000070087	323.141	0.0588837	0.106043	0.55528	0.578703	0.604324
DAPP1	ENSG00000070190	3017.46	1.56289	0.0410121	38.108	0	0
SLC44A1	ENSG00000070214	729.021	-0.457323	0.0475332	-9.62113	6.51137e-22	1.58583e-21
TMEM260	ENSG00000070269	431.403	-0.313239	0.025075	-12.4921	8.24332e-36	2.71431e-35
SMG6	ENSG00000070366	572.438	0.189817	0.0333174	5.69725	1.21758e-08	2.02881e-08
EXOC5	ENSG00000070367	3353.34	0.467097	0.0332507	14.0477	7.95529e-45	3.11564e-44
CLTCL1	ENSG00000070371	177.108	-0.664943	0.0553308	-12.0176	2.87199e-33	8.94555e-33
FSTL3	ENSG00000070404	340.746	-0.0805087	0.0731349	-1.10082	0.270973	0.297275
DGCR2	ENSG00000070413	817.535	-0.133394	0.0274482	-4.85985	1.17477e-06	1.80103e-06
RNF126	ENSG00000070423	795.911	0.0745941	0.0361267	2.06479	0.0389427	0.0463698
MNT	ENSG00000070444	446.971	-0.0317421	0.0423564	-0.749405	0.453613	0.481962
ZXDC	ENSG00000070476	962.497	-0.0402854	0.041126	-0.97956	0.327304	0.355358
JMJD6	ENSG00000070495	740.286	0.517246	0.0326576	15.8385	1.68909e-56	8.07228e-56
POLB	ENSG00000070501	682.017	1.65361	0.0381592	43.3347	0	0
WIPI1	ENSG00000070540	1159.76	-0.104316	0.0374921	-2.78234	0.00539688	0.00685829
GBA2	ENSG00000070610	1448.11	0.00337767	0.0340708	0.099137	0.92103	0.928692
NDST1	ENSG00000070614	6238.51	0.258248	0.061962	4.16785	3.07491e-05	4.42782e-05
AP3M2	ENSG00000070718	477.19	-0.674993	0.038704	-17.4399	4.11078e-68	2.32773e-67
PABPC1	ENSG00000070756	16140.6	-0.0740011	0.0290261	-2.54947	0.0107888	0.0134109
TESK2	ENSG00000070759	454.716	1.25242	0.0467095	26.8129	2.28612e-158	3.67767e-157
CFAP20	ENSG00000070761	313.501	-0.721875	0.0325237	-22.1954	3.80645e-109	3.73995e-108
CSNK2A2	ENSG00000070770	1244.29	0.189203	0.0296718	6.37654	1.81133e-10	3.20505e-10
PTPN21	ENSG00000070778	151.747	1.05343	0.0776319	13.5696	6.0651e-42	2.25536e-41
EIF2B3	ENSG00000070785	660.356	-0.388035	0.0286478	-13.545	8.47902e-42	3.14386e-41
TCOF1	ENSG00000070814	900.211	-0.282625	0.0313237	-9.02272	1.83477e-19	4.20693e-19
CDC42	ENSG00000070831	11305.3	0.736662	0.0627855	11.733	8.63499e-32	2.60476e-31
OSBPL3	ENSG00000070882	1720.99	0.663958	0.0375128	17.6995	4.23219e-70	2.4538e-69
RAD18	ENSG00000070950	273.372	-0.469175	0.039163	-11.9801	4.51997e-33	1.39918e-32
ATP2B1	ENSG00000070961	2511.76	-0.728948	0.0547113	-13.3235	1.6891e-40	6.1208e-40
NCK2	ENSG00000071051	576.83	0.0292771	0.0461571	0.634293	0.52589	0.553261
MAP4K4	ENSG00000071054	1953.49	-0.292403	0.0469184	-6.23217	4.6002e-10	8.03164e-10
MGAT4A	ENSG00000071073	3658.88	-0.37968	0.0457923	-8.29135	1.11971e-16	2.38135e-16
RPL31	ENSG00000071082	3086.69	-0.264428	0.056689	-4.66454	3.09306e-06	4.6472e-06
WDR1	ENSG00000071127	10810.2	0.137998	0.0229439	6.0146	1.80334e-09	3.08793e-09
SNX13	ENSG00000071189	1748.55	0.00400411	0.0285891	0.140058	0.888614	0.898649
ARHGAP10	ENSG00000071205	2178.22	1.05356	0.0364399	28.9122	8.38369e-184	1.72331e-182
RPS6KA2	ENSG00000071242	126.077	-0.850142	0.086186	-9.86404	5.96013e-23	1.48792e-22
ING3	ENSG00000071243	374.358	-0.275255	0.0287921	-9.5601	1.17638e-21	2.84435e-21
VASH1	ENSG00000071246	1253.79	-0.715233	0.0539624	-13.2543	4.26182e-40	1.53369e-39
LMCD1	ENSG00000071282	213.619	-0.121649	0.179303	-0.678451	0.497486	0.525637
BUD23	ENSG00000071462	1225.26	-0.0677165	0.0317119	-2.13537	0.0327311	0.0392226
SEL1L	ENSG00000071537	3051.87	0.115534	0.0278941	4.14188	3.44465e-05	4.94403e-05
TRIP13	ENSG00000071539	356.846	-0.689759	0.0851771	-8.09794	5.58981e-16	1.16641e-15
ATP6AP1	ENSG00000071553	8457.84	0.0444549	0.0326012	1.3636	0.172694	0.193765
TCF3	ENSG00000071564	567.252	0.0245826	0.0414624	0.59289	0.553255	0.580202
TRIB2	ENSG00000071575	222.979	1.96714	0.086027	22.8665	1.00192e-115	1.05997e-114
DAZAP1	ENSG00000071626	2964.31	0.183983	0.0319863	5.75193	8.82306e-09	1.47734e-08
MBD3	ENSG00000071655	448.499	-0.0654779	0.0403208	-1.62392	0.104393	0.1197
HLTF	ENSG00000071794	416.791	-1.61004	0.0461637	-34.8768	1.67249e-266	6.39001e-265
FAM50A	ENSG00000071859	2079.55	0.101153	0.0316476	3.19623	0.00139234	0.00183695
FAM3A	ENSG00000071889	392.88	-0.0517416	0.0352537	-1.46769	0.142188	0.161015
CPSF1	ENSG00000071894	1457.33	-0.0709497	0.0443599	-1.59941	0.109729	0.125512
CYBRD1	ENSG00000071967	858.472	-0.509729	0.0615211	-8.28544	1.17675e-16	2.50153e-16
PDCD2	ENSG00000071994	1149.16	-0.099729	0.0256497	-3.88812	0.000101024	0.000141784
RDH11	ENSG00000072042	1643.94	-0.481824	0.035059	-13.7432	5.59287e-43	2.11557e-42
PRKACA	ENSG00000072062	4953.28	0.50174	0.103374	4.85362	1.21226e-06	1.85709e-06
ADGRL1	ENSG00000072071	184.803	-0.0515752	0.0602003	-0.856727	0.391596	0.419908
ACTN1	ENSG00000072110	4547.76	-0.0927052	0.0424161	-2.18561	0.028844	0.0347275
ZFYVE26	ENSG00000072121	2856.26	0.936968	0.0439896	21.2997	1.14141e-100	1.0049e-99
EPN2	ENSG00000072134	132.931	-0.224722	0.046246	-4.85928	1.17811e-06	1.80596e-06
PTPN18	ENSG00000072135	2022.42	-0.0525233	0.0398804	-1.31702	0.187832	0.209964
LIMS2	ENSG00000072163	59.5742	-0.261693	0.14465	-1.80914	0.0704292	0.082075
ALDH3A2	ENSG00000072210	707.102	-0.821159	0.0395096	-20.7838	6.06533e-96	5.01344e-95
TFRC	ENSG00000072274	4413.96	0.85469	0.0639909	13.3564	1.08643e-40	3.94809e-40
SREBF1	ENSG00000072310	1039.26	0.327519	0.0490685	6.67473	2.47688e-11	4.51159e-11
AFF4	ENSG00000072364	4327.34	0.698603	0.0379909	18.3887	1.61826e-75	1.01756e-74
UBE2D1	ENSG00000072401	1698.82	0.685583	0.0335697	20.4227	1.05185e-92	8.34128e-92
MPP5	ENSG00000072415	1373.99	0.27999	0.0293578	9.53715	1.46815e-21	3.54251e-21
RHOBTB1	ENSG00000072422	566.216	-0.364087	0.0488738	-7.44952	9.36792e-14	1.83726e-13
SMC1A	ENSG00000072501	2686.88	-0.0371358	0.0383877	-0.967387	0.33335	0.361616
HSD17B10	ENSG00000072506	817.267	0.0409938	0.0447541	0.915978	0.359678	0.3882
MARK2	ENSG00000072518	1498.28	0.491588	0.0307118	16.0065	1.15187e-57	5.61557e-57
HMMR	ENSG00000072571	418.531	-1.31927	0.0870161	-15.1612	6.38634e-52	2.85054e-51
CHFR	ENSG00000072609	2898.61	0.21882	0.0237838	9.2004	3.56628e-20	8.3099e-20
P4HA2	ENSG00000072682	383.206	0.0847686	0.0729968	1.16127	0.245534	0.270804
FCGR2B	ENSG00000072694	427.197	0.111913	0.110345	1.01421	0.310481	0.338059
NFATC3	ENSG00000072736	883.626	-0.414578	0.0475374	-8.7211	2.75519e-18	6.11781e-18
TRNT1	ENSG00000072756	618.913	-0.328463	0.0283345	-11.5924	4.50568e-31	1.34244e-30
ACADVL	ENSG00000072778	5913.27	-0.0186963	0.0449178	-0.416233	0.67724	0.699889
STK10	ENSG00000072786	2515.46	0.097788	0.0322834	3.02905	0.00245325	0.00318669
FBXW11	ENSG00000072803	2590.63	0.583745	0.038155	15.2993	7.72772e-53	3.50038e-52
ACAP1	ENSG00000072818	78.8539	0.102516	0.0650047	1.57705	0.114784	0.131092
CRMP1	ENSG00000072832	23.0034	-0.965254	0.143657	-6.71914	1.82804e-11	3.34317e-11
EVC	ENSG00000072840	90.5243	-0.800146	0.131859	-6.06819	1.29357e-09	2.22506e-09
DERL2	ENSG00000072849	1334.35	0.0859289	0.0301405	2.85094	0.00435899	0.00556905
SIDT1	ENSG00000072858	68.9232	-1.00662	0.0964235	-10.4396	1.63488e-25	4.33133e-25
NDE1	ENSG00000072864	832.872	0.620618	0.0462262	13.4257	4.2769e-41	1.56638e-40
MRVI1	ENSG00000072952	92.8754	-2.41942	0.129698	-18.6542	1.16644e-77	7.52993e-77
AP1M1	ENSG00000072958	2952.15	0.362368	0.0424795	8.53042	1.45818e-17	3.17024e-17
PVR	ENSG00000073008	1099.43	0.724046	0.0421297	17.1861	3.37314e-66	1.85042e-65
XRCC1	ENSG00000073050	412.762	-0.643401	0.0336878	-19.0989	2.57779e-81	1.74416e-80
SCARB1	ENSG00000073060	2757.14	-1.24738	0.0596299	-20.9186	3.62461e-97	3.03345e-96
MCM2	ENSG00000073111	484.524	-1.46124	0.0579077	-25.234	1.69579e-140	2.33753e-139
PANX2	ENSG00000073150	23.9764	0.0769957	0.126804	0.607201	0.543717	0.570583
SELENOO	ENSG00000073169	372.903	0.0724951	0.0543254	1.33446	0.182052	0.203811
ALPK1	ENSG00000073331	1125.32	0.490852	0.0308681	15.9016	6.17892e-57	2.97214e-56
LLGL2	ENSG00000073350	244.842	-0.43049	0.0489709	-8.79073	1.48596e-18	3.32313e-18
PDE8A	ENSG00000073417	1330.36	0.104182	0.0470307	2.21519	0.026747	0.0322912
CLCN4	ENSG00000073464	837.567	-0.174864	0.0607195	-2.87987	0.00397839	0.00509948
NLE1	ENSG00000073536	189.872	-0.189648	0.0633945	-2.99155	0.00277569	0.00359556
SDHA	ENSG00000073578	2707.05	0.0633168	0.0325442	1.94556	0.0517075	0.0609292
SMARCE1	ENSG00000073584	816.925	-0.353837	0.0188996	-18.722	3.27864e-78	2.13021e-77
GSDMB	ENSG00000073605	42.026	-0.167126	0.0757161	-2.20727	0.0272953	0.0329333
KDM5A	ENSG00000073614	2150.89	-0.123431	0.0230105	-5.36413	8.13385e-08	1.31029e-07
PPP2R3A	ENSG00000073711	364.564	0.342972	0.077043	4.4517	8.51925e-06	1.25517e-05
FERMT2	ENSG00000073712	617.707	0.601331	0.0697484	8.62143	6.61254e-18	1.45588e-17
DHRS9	ENSG00000073737	147.228	-0.0671203	0.11518	-0.582741	0.560068	0.586646
PTGS2	ENSG00000073756	854.819	1.92842	0.125758	15.3344	4.50749e-53	2.04899e-52
IGF2BP2	ENSG00000073792	2232.76	0.73245	0.0383759	19.0862	3.28827e-81	2.21954e-80
MAP3K13	ENSG00000073803	328.636	0.685224	0.0685478	9.99631	1.58188e-23	4.00238e-23
ST6GAL1	ENSG00000073849	2545.83	1.20925	0.0593197	20.3853	2.2571e-92	1.78185e-91
TBX21	ENSG00000073861	1289.52	8.4481	0.171119	49.3696	0	0
FRY	ENSG00000073910	228.767	-0.768963	0.0889166	-8.64814	5.23443e-18	1.15572e-17
PICALM	ENSG00000073921	8289.56	0.115109	0.0286069	4.02383	5.72585e-05	8.14174e-05
NSF	ENSG00000073969	1245.17	-0.301335	0.0300118	-10.0406	1.01106e-23	2.56737e-23
GLI2	ENSG00000074047	23.815	0.0309902	0.2007	0.154411	0.877286	0.888087
CLASP1	ENSG00000074054	987.747	0.245854	0.0302292	8.133	4.18804e-16	8.75988e-16
MRPS34	ENSG00000074071	939.304	-0.883681	0.0423125	-20.8847	7.38434e-97	6.16165e-96
NOTCH3	ENSG00000074181	113.438	-2.46713	0.122199	-20.1895	1.21178e-90	9.35102e-90
CLNS1A	ENSG00000074201	1118.06	-0.480014	0.0254617	-18.8524	2.80997e-79	1.85746e-78
TEAD2	ENSG00000074219	25.4371	0.125031	0.141068	0.886318	0.375446	0.403916
EED	ENSG00000074266	738.726	-0.204324	0.0244776	-8.34739	6.97858e-17	1.49366e-16
TSG101	ENSG00000074319	1717.96	0.0588986	0.0243854	2.41532	0.0157213	0.0193084
NCBP3	ENSG00000074356	1972.07	0.0529081	0.0409975	1.29052	0.196871	0.219578
ATP2A3	ENSG00000074370	324.063	-0.216429	0.0797723	-2.71309	0.00666594	0.00842228
CA12	ENSG00000074410	28.2345	-2.27365	0.229626	-9.90154	4.09934e-23	1.02721e-22
MGLL	ENSG00000074416	3340.94	-1.13676	0.0679918	-16.719	9.52255e-63	4.98092e-62
BCS1L	ENSG00000074582	362.104	-0.477635	0.0350201	-13.6389	2.35166e-42	8.79369e-42
NUAK1	ENSG00000074590	507.394	-2.72034	0.0611534	-44.4838	0	0
DPP8	ENSG00000074603	1756.03	-0.0431693	0.0175144	-2.46478	0.0137097	0.0169116
SLC24A1	ENSG00000074621	287.063	-0.165587	0.0399043	-4.1496	3.33062e-05	4.78281e-05
ZNF532	ENSG00000074657	493.179	0.238882	0.045426	5.25869	1.45082e-07	2.3091e-07
SCARF1	ENSG00000074660	2416.06	1.99643	0.042629	46.8328	0	0
LMAN1	ENSG00000074695	2244.87	0.0912263	0.0323675	2.81846	0.00482553	0.00615336
HACD3	ENSG00000074696	1967.4	-0.520696	0.0334472	-15.5677	1.20674e-54	5.62186e-54
IPCEF1	ENSG00000074706	1236.3	-0.0202161	0.0724568	-0.27901	0.780237	0.79777
ZZEF1	ENSG00000074755	2724.43	0.285346	0.0385978	7.39281	1.43757e-13	2.80258e-13
ENO1	ENSG00000074800	31732.7	-0.0209808	0.0344051	-0.609818	0.541982	0.568804
MYDGF	ENSG00000074842	2839.75	0.00244525	0.0370235	0.0660461	0.947341	0.95249
ANO8	ENSG00000074855	192.084	-0.393875	0.0608364	-6.47433	9.52327e-11	1.70136e-10
TUBE1	ENSG00000074935	194.145	-1.0592	0.0441321	-24.0007	2.7348e-127	3.27803e-126
ARHGEF10L	ENSG00000074964	1763.84	0.567096	0.0451419	12.5625	3.39401e-36	1.12786e-35
TXK	ENSG00000074966	152.252	0.710067	0.0790316	8.9846	2.59685e-19	5.92434e-19
TACR2	ENSG00000075073	15.383	0.547436	0.07757	7.05731	1.69751e-12	3.21485e-12
ACTR6	ENSG00000075089	645.074	0.824159	0.0315086	26.1566	8.29165e-151	1.24952e-149
TIPIN	ENSG00000075131	227.633	-0.429418	0.0407573	-10.536	5.89714e-26	1.57691e-25
SRI	ENSG00000075142	2340.26	1.4319	0.0464521	30.8253	1.20127e-208	3.09905e-207
EIF4G3	ENSG00000075151	2867.03	0.160814	0.0286177	5.61938	1.9164e-08	3.16438e-08
NUP37	ENSG00000075188	457.051	-0.552436	0.0324917	-17.0024	7.88554e-65	4.25444e-64
SEMA3A	ENSG00000075213	66.6153	-1.37641	0.120838	-11.3905	4.66283e-30	1.36044e-29
GTSE1	ENSG00000075218	435.414	-1.47423	0.113617	-12.9754	1.68622e-38	5.88586e-38
SEMA3C	ENSG00000075223	262.96	-0.584009	0.119081	-4.90432	9.37535e-07	1.44378e-06
TTC38	ENSG00000075234	460.001	0.0527622	0.0362291	1.45635	0.145297	0.164337
ACAT1	ENSG00000075239	2030.1	-0.18125	0.033638	-5.38826	7.11432e-08	1.14904e-07
GRAMD4	ENSG00000075240	2805.41	-2.22551	0.0610101	-36.4777	2.50237e-291	1.12767e-289
CELSR1	ENSG00000075275	501.947	-1.29123	0.0737686	-17.5037	1.34158e-68	7.64598e-68
ZNF638	ENSG00000075292	2644.77	-0.083606	0.031146	-2.68433	0.00726764	0.00914881
SLC25A40	ENSG00000075303	1131.49	-1.05676	0.0371695	-28.4308	8.42398e-178	1.62694e-176
TIMM21	ENSG00000075336	433.956	-1.01613	0.0399053	-25.4636	4.99233e-143	7.01221e-142
RASAL2	ENSG00000075391	1602.16	-0.146421	0.0509635	-2.87305	0.00406535	0.00520525
VPS9D1	ENSG00000075399	1275.75	3.60574	0.0484664	74.3967	0	0
ZNF37A	ENSG00000075407	352.972	-0.301416	0.104743	-2.87768	0.00400611	0.00513314
MARK3	ENSG00000075413	2312.27	0.368354	0.0261516	14.0853	4.67376e-45	1.83864e-44
SLC25A3	ENSG00000075415	7375.01	-0.43826	0.02959	-14.8111	1.24228e-49	5.32676e-49
FNDC3B	ENSG00000075420	2960.62	-0.0157577	0.0421229	-0.374089	0.708338	0.729269
FOSL2	ENSG00000075426	790.404	-0.414292	0.0758553	-5.46161	4.71828e-08	7.68258e-08
FRYL	ENSG00000075539	2020.71	0.731278	0.0309929	23.595	4.33284e-123	4.95283e-122
TMEM131	ENSG00000075568	3119.25	1.28383	0.0300259	42.7574	0	0
FSCN1	ENSG00000075618	10808.7	-1.0209	0.0739776	-13.8001	2.54471e-43	9.70664e-43
ACTB	ENSG00000075624	321092	0.130895	0.0393444	3.32689	0.000878196	0.00117076
PLD1	ENSG00000075651	853.473	-0.860573	0.0432403	-19.9021	3.90231e-88	2.91998e-87
WDR62	ENSG00000075702	267.538	-0.558931	0.0745361	-7.4988	6.44049e-14	1.26754e-13
DLG1	ENSG00000075711	749.23	0.133275	0.0359984	3.70224	0.000213707	0.000294812
RAB7A	ENSG00000075785	13843.2	0.55676	0.0404	13.7812	3.30839e-43	1.25889e-42
BCAP29	ENSG00000075790	1531.4	0.515414	0.0313616	16.4345	1.08267e-60	5.5014e-60
SEC31B	ENSG00000075826	351.154	-0.696141	0.0573402	-12.1405	6.43939e-34	2.02772e-33
SART3	ENSG00000075856	936.043	-0.0447683	0.0263475	-1.69914	0.089292	0.103083
ARHGAP15	ENSG00000075884	340.722	0.155935	0.0691875	2.2538	0.0242086	0.0293324
EXOSC7	ENSG00000075914	506.9	-0.536498	0.0341416	-15.7139	1.21476e-55	5.7391e-55
KIFAP3	ENSG00000075945	497.492	0.100914	0.0324433	3.11048	0.00186786	0.00244481
MKRN2	ENSG00000075975	916.115	-0.319553	0.0308338	-10.3637	3.62508e-25	9.52328e-25
MCM6	ENSG00000076003	688.231	-1.36486	0.0594512	-22.9577	1.23365e-116	1.32103e-115
REXO2	ENSG00000076043	497.126	-0.430516	0.0448913	-9.59019	8.79265e-22	2.13256e-21
RBM7	ENSG00000076053	912.827	0.356689	0.0314561	11.3392	8.38726e-30	2.43445e-29
RBMS2	ENSG00000076067	828.568	0.485381	0.0451422	10.7523	5.78133e-27	1.58575e-26
BAZ2A	ENSG00000076108	3594.69	1.25495	0.0413381	30.3582	1.95623e-202	4.78341e-201
PTPN23	ENSG00000076201	2767.81	0.761357	0.065381	11.6449	2.43543e-31	7.28092e-31
MLH1	ENSG00000076242	925.412	-0.355804	0.0272796	-13.0428	6.98057e-39	2.45367e-38
UNG	ENSG00000076248	283.76	-1.5988	0.0533797	-29.9514	4.21474e-197	9.73058e-196
FMO4	ENSG00000076258	128.858	-0.682376	0.0440634	-15.4862	4.29865e-54	1.98617e-53
KLHL20	ENSG00000076321	430.605	-0.0432696	0.0257188	-1.68241	0.0924893	0.106625
SLC46A1	ENSG00000076351	330.528	-1.68462	0.0636747	-26.4567	3.05818e-154	4.75642e-153
PLXNA2	ENSG00000076356	385.94	-0.433805	0.0566404	-7.65894	1.8748e-14	3.74481e-14
SPAG5	ENSG00000076382	465.207	-1.30996	0.0808714	-16.1981	5.2044e-59	2.5939e-58
ANKRD13A	ENSG00000076513	1636.48	0.79962	0.0262396	30.4739	5.7872e-204	1.43254e-202
TPD52	ENSG00000076554	573.141	0.417824	0.0766218	5.45307	4.95082e-08	8.05468e-08
TRAF4	ENSG00000076604	145.31	-0.427144	0.0576542	-7.40872	1.27523e-13	2.49025e-13
PAG1	ENSG00000076641	3534.28	0.428986	0.0482666	8.88785	6.23043e-19	1.4052e-18
GPATCH1	ENSG00000076650	208.952	-0.162779	0.0285498	-5.70157	1.18707e-08	1.97963e-08
NT5C2	ENSG00000076685	1622.44	0.676669	0.0342388	19.7632	6.17495e-87	4.55747e-86
MCAM	ENSG00000076706	20.7454	-0.20064	0.134924	-1.48706	0.136999	0.155402
GPC4	ENSG00000076716	345.782	0.0813181	0.102989	0.78958	0.429773	0.458086
MBNL3	ENSG00000076770	661.861	-0.149414	0.0638632	-2.3396	0.0193046	0.023561
XAB2	ENSG00000076924	576.595	-0.144519	0.0242994	-5.94742	2.72396e-09	4.63667e-09
ARHGEF1	ENSG00000076928	3987.3	0.242344	0.0476521	5.08568	3.66303e-07	5.74417e-07
STXBP2	ENSG00000076944	1146.86	0.146875	0.0354816	4.13946	3.48122e-05	4.995e-05
MAP2K7	ENSG00000076984	473.726	-0.197695	0.0306258	-6.45518	1.08089e-10	1.92688e-10
NMRK2	ENSG00000077009	17.5895	-0.771864	0.21382	-3.60988	0.000306338	0.000418899
DGKD	ENSG00000077044	604.281	-0.0421363	0.0443308	-0.950498	0.341859	0.370161
CTTNBP2	ENSG00000077063	896.96	-1.29286	0.0489308	-26.4221	7.63321e-154	1.18067e-152
TOP2B	ENSG00000077097	2185.2	-0.174542	0.0316592	-5.51315	3.52459e-08	5.76096e-08
TM9SF3	ENSG00000077147	5019.41	-0.0820767	0.0330853	-2.48076	0.0131104	0.0161964
NFKB2	ENSG00000077150	1911.94	0.55894	0.0855606	6.53268	6.46036e-11	1.15962e-10
UBE2T	ENSG00000077152	185.334	-1.67535	0.0811719	-20.6396	1.21146e-94	9.86853e-94
PPP1R12B	ENSG00000077157	737.441	0.599426	0.0376537	15.9195	4.64433e-57	2.23781e-56
DNAJC10	ENSG00000077232	3319.18	-0.18793	0.0299848	-6.26752	3.66844e-10	6.4272e-10
GTF3C1	ENSG00000077235	1386.76	-0.12398	0.0269245	-4.60474	4.12983e-06	6.17257e-06
IL4R	ENSG00000077238	2084.66	0.579514	0.039211	14.7794	1.99015e-49	8.47925e-49
USP33	ENSG00000077254	2266.64	0.378568	0.0298763	12.6712	8.53984e-37	2.87112e-36
CAPN6	ENSG00000077274	43.9773	0.212514	0.251648	0.84449	0.398396	0.426614
SNRPA	ENSG00000077312	1322.4	0.651249	0.0494911	13.1589	1.51248e-39	5.38095e-39
EXOSC5	ENSG00000077348	206.918	-0.663615	0.0583435	-11.3743	5.6171e-30	1.63614e-29
DYNC1I2	ENSG00000077380	1368.7	0.370645	0.0315134	11.7615	6.16266e-32	1.86578e-31
APBB1IP	ENSG00000077420	1974.41	-0.291343	0.046316	-6.29033	3.16801e-10	5.55945e-10
LRCH4	ENSG00000077454	564.871	0.478224	0.0470766	10.1584	3.0398e-24	7.81345e-24
FAM76B	ENSG00000077458	591.147	-0.0840264	0.0310714	-2.7043	0.00684481	0.00863829
SIRT6	ENSG00000077463	383.512	0.0235003	0.0351517	0.668538	0.50379	0.531579
POLD3	ENSG00000077514	547.306	-0.214101	0.0327899	-6.52948	6.59984e-11	1.18435e-10
ACTN2	ENSG00000077522	20.6561	0.492645	0.128291	3.84005	0.000123009	0.000171697
CAPZB	ENSG00000077549	17544.7	-0.138974	0.0292171	-4.75658	1.969e-06	2.99062e-06
GPR137B	ENSG00000077585	2205.94	-0.444756	0.0535424	-8.30661	9.84745e-17	2.09781e-16
NAALAD2	ENSG00000077616	398.954	-0.367773	0.0779804	-4.71622	2.40272e-06	3.63249e-06
JADE1	ENSG00000077684	267.043	-0.998499	0.0396595	-25.1768	7.20119e-140	9.83953e-139
SLC25A43	ENSG00000077713	457.925	0.515733	0.0660994	7.8024	6.07431e-15	1.23115e-14
UBE2A	ENSG00000077721	5071.84	1.42269	0.0338628	42.0135	0	0
FGFR1	ENSG00000077782	579.869	0.133427	0.0690654	1.93189	0.0533731	0.062855
FBLN1	ENSG00000077942	75.6886	-0.227031	0.189823	-1.19601	0.231691	0.256301
CST7	ENSG00000077984	25.037	0.024594	0.108977	0.22568	0.82145	0.83626
PIAS2	ENSG00000078043	2953.83	1.0437	0.0368978	28.2864	5.08607e-176	9.59867e-175
ARAF	ENSG00000078061	1011.38	0.0437704	0.0313083	1.39805	0.162099	0.182417
MCCC1	ENSG00000078070	748.12	-0.465997	0.0294643	-15.8157	2.4266e-56	1.15615e-55
LAMP3	ENSG00000078081	1135.47	3.40584	0.154417	22.0561	8.34441e-108	8.08562e-107
FAP	ENSG00000078098	39.4277	0.0608278	0.190266	0.319698	0.749197	0.768065
ACER3	ENSG00000078124	3364.21	0.520958	0.0312846	16.6522	2.91457e-62	1.51549e-61
UBE2K	ENSG00000078140	2041.57	0.0663087	0.0223274	2.96984	0.00297955	0.00385325
PIK3C3	ENSG00000078142	1053.32	-0.233187	0.0220058	-10.5966	3.08865e-26	8.32722e-26
N4BP2	ENSG00000078177	789.352	0.134474	0.0434588	3.09429	0.00197286	0.00257816
TIGAR	ENSG00000078237	2471.09	-0.310883	0.0282475	-11.0057	3.58794e-28	1.00933e-27
TULP3	ENSG00000078246	144.423	-0.546807	0.0376137	-14.5374	7.01627e-48	2.90143e-47
SYNJ2	ENSG00000078269	319.371	1.4843	0.0727702	20.3971	1.77419e-92	1.40299e-91
PPP2R5C	ENSG00000078304	2063.38	-0.0301183	0.024763	-1.21626	0.223884	0.248054
GNB1	ENSG00000078369	12241.2	0.657135	0.0418637	15.697	1.58562e-55	7.48368e-55
EDN1	ENSG00000078401	616.703	3.50041	0.111869	31.2903	6.3294e-215	1.73135e-213
MLLT10	ENSG00000078403	1010.3	0.0604718	0.0266957	2.26523	0.0234987	0.0285017
ZCWPW1	ENSG00000078487	134.837	-0.272341	0.0454226	-5.99572	2.02585e-09	3.46387e-09
ITM2A	ENSG00000078596	10.0046	0.198711	0.220485	0.901246	0.367457	0.395927
NRDC	ENSG00000078618	3294.73	0.342941	0.0211958	16.1797	7.01681e-59	3.49102e-58
VDAC3	ENSG00000078668	2941.3	-0.294737	0.0276804	-10.6479	1.78393e-26	4.84022e-26
PCM1	ENSG00000078674	3819.14	-0.710434	0.0369642	-19.2195	2.5414e-82	1.74986e-81
TNRC6C	ENSG00000078687	77.9741	0.175343	0.0801479	2.18775	0.0286881	0.0345486
CBFA2T2	ENSG00000078699	894.553	-0.0435527	0.0323042	-1.3482	0.177593	0.199072
ITCH	ENSG00000078747	2139.07	0.376336	0.0301815	12.4691	1.10078e-35	3.61444e-35
PKD2L2	ENSG00000078795	18.7579	0.349417	0.0644091	5.42496	5.79671e-08	9.39609e-08
TP53INP2	ENSG00000078804	1427.5	0.722607	0.0687849	10.5053	8.16495e-26	2.17753e-25
SDF4	ENSG00000078808	3703	0.118288	0.0254094	4.65529	3.23529e-06	4.85517e-06
MYH7B	ENSG00000078814	84.5635	0.220981	0.0763109	2.8958	0.00378191	0.00485515
TOLLIP	ENSG00000078902	2660.77	0.0898386	0.0266259	3.3741	0.000740567	0.000991371
UBE2D4	ENSG00000078967	425.774	-0.486995	0.0422137	-11.5364	8.64532e-31	2.55847e-30
THOC1	ENSG00000079134	787.188	-0.255102	0.0312249	-8.16983	3.08817e-16	6.48345e-16
FKBP7	ENSG00000079150	49.3599	-0.567539	0.0806911	-7.03348	2.01446e-12	3.80025e-12
OSBPL6	ENSG00000079156	605.455	2.69608	0.0682326	39.5131	0	0
SLC1A3	ENSG00000079215	2093.77	-0.810814	0.0630681	-12.8562	7.94237e-38	2.73365e-37
XRCC5	ENSG00000079246	6120.76	-0.11868	0.0273541	-4.33867	1.4335e-05	2.09099e-05
LXN	ENSG00000079257	193.931	-0.907583	0.0718645	-12.6291	1.45944e-36	4.88567e-36
SP140	ENSG00000079263	586.552	2.40365	0.0843928	28.4817	1.9762e-178	3.84839e-177
MKNK1	ENSG00000079277	7344.33	-0.22509	0.0392269	-5.73815	9.5716e-09	1.60077e-08
TNS1	ENSG00000079308	508.349	-0.825697	0.099879	-8.26698	1.37397e-16	2.91548e-16
REXO1	ENSG00000079313	1091.45	0.664065	0.0515992	12.8697	6.66762e-38	2.29884e-37
SAR1A	ENSG00000079332	2221.03	0.456885	0.0374618	12.196	3.26437e-34	1.03535e-33
CDC14A	ENSG00000079335	198.126	-0.0929888	0.0378666	-2.45569	0.0140614	0.0173317
RAPGEF3	ENSG00000079337	36.4396	-0.266511	0.091631	-2.90852	0.00363145	0.00466711
CEACAM1	ENSG00000079385	279.771	3.80964	0.091073	41.8306	0	0
SENP1	ENSG00000079387	402.308	0.159475	0.0401512	3.97186	7.13123e-05	0.00010085
CIC	ENSG00000079432	1817.34	0.691761	0.0522723	13.2338	5.59772e-40	2.01083e-39
LIPE	ENSG00000079435	31.1809	-0.371298	0.0697469	-5.3235	1.01789e-07	1.6315e-07
FDFT1	ENSG00000079459	2328.72	-0.470549	0.0448516	-10.4912	9.47868e-26	2.52454e-25
PAFAH1B3	ENSG00000079462	129.505	-0.402701	0.0580268	-6.93991	3.92336e-12	7.34031e-12
OPHN1	ENSG00000079482	291.761	-0.176172	0.0510119	-3.45354	0.000553288	0.000745852
KIF22	ENSG00000079616	757.004	-0.196491	0.0627429	-3.13168	0.0017381	0.00228006
CARMIL1	ENSG00000079691	343.68	1.00923	0.0424028	23.801	3.2582e-125	3.8207e-124
PGM1	ENSG00000079739	216.826	-0.346383	0.0838937	-4.12883	3.64612e-05	5.22627e-05
DDX1	ENSG00000079785	1973.78	-0.0552288	0.0297769	-1.85476	0.063631	0.0744302
DNM2	ENSG00000079805	5283.94	0.041345	0.0304397	1.35826	0.174381	0.195596
EPB41L2	ENSG00000079819	2213.07	-0.18516	0.0388321	-4.76823	1.85854e-06	2.82742e-06
MOXD1	ENSG00000079931	25.118	0.496261	0.221261	2.24288	0.0249047	0.0301499
STX7	ENSG00000079950	5106.7	0.0159724	0.0228381	0.699376	0.484317	0.512532
RABL2B	ENSG00000079974	445.931	-0.214825	0.0391482	-5.48747	4.07732e-08	6.64816e-08
KEAP1	ENSG00000079999	2084.04	0.375768	0.0369258	10.1763	2.52988e-24	6.52664e-24
DDX43	ENSG00000080007	21.2838	1.22826	0.0881077	13.9404	3.59805e-44	1.39286e-43
PTPRH	ENSG00000080031	38.9915	0.869491	0.0965058	9.00972	2.06581e-19	4.72665e-19
SLC35C2	ENSG00000080189	1474.65	0.658371	0.030766	21.3993	1.35667e-101	1.21341e-100
CRYBG3	ENSG00000080200	1059.48	0.975448	0.0437139	22.3144	2.68045e-110	2.6634e-109
RFX3	ENSG00000080298	545.472	1.16723	0.0463471	25.1845	5.92164e-140	8.10694e-139
RIF1	ENSG00000080345	1934.04	0.349031	0.0338025	10.3256	5.39796e-25	1.41279e-24
RAB21	ENSG00000080371	2246.79	0.068982	0.0312787	2.2054	0.0274264	0.0330886
SMARCA2	ENSG00000080503	1377.69	-0.682931	0.0347672	-19.643	6.64129e-86	4.81819e-85
SESN1	ENSG00000080546	764.67	-1.47485	0.0455441	-32.383	4.76646e-230	1.43504e-228
MID2	ENSG00000080561	17.6161	0.882601	0.183917	4.79891	1.59534e-06	2.43281e-06
COL5A3	ENSG00000080573	29.1221	-1.2332	0.226824	-5.4368	5.42467e-08	8.80523e-08
SRCAP	ENSG00000080603	480.937	0.411428	0.0583766	7.04783	1.81727e-12	3.43425e-12
PUM3	ENSG00000080608	816.171	0.011687	0.0428685	0.272624	0.785143	0.802377
CNOT4	ENSG00000080802	856.747	0.485763	0.0330188	14.7117	5.4214e-49	2.29248e-48
PSEN1	ENSG00000080815	3676.23	0.509521	0.0347831	14.6485	1.37651e-48	5.77894e-48
CPOX	ENSG00000080819	633.343	-0.262006	0.0395176	-6.63011	3.35428e-11	6.0806e-11
CLDND1	ENSG00000080822	4416.89	1.04636	0.0709945	14.7386	3.64037e-49	1.54587e-48
HSP90AA1	ENSG00000080824	27108.1	0.65377	0.0351867	18.58	4.66279e-77	2.98402e-76
RBL1	ENSG00000080839	376.47	-1.15683	0.0490787	-23.571	7.65407e-123	8.72093e-122
DLGAP4	ENSG00000080845	872.227	0.796143	0.0434413	18.3269	5.0531e-75	3.15342e-74
NDC80	ENSG00000080986	367.856	-1.81081	0.104908	-17.261	9.2493e-67	5.11184e-66
AP4E1	ENSG00000081014	687.187	0.442101	0.0403167	10.9657	5.58561e-28	1.56442e-27
RSBN1	ENSG00000081019	368.74	-0.252846	0.0307872	-8.21272	2.1623e-16	4.56007e-16
MAGI3	ENSG00000081026	141.531	0.972294	0.050497	19.2545	1.29465e-82	8.96691e-82
CXCL2	ENSG00000081041	468.62	-0.162617	0.124751	-1.30354	0.192391	0.214786
TCF7	ENSG00000081059	72.4194	-0.130721	0.0649916	-2.01135	0.044288	0.0524724
OSTM1	ENSG00000081087	3655.6	-0.0520283	0.0375949	-1.38392	0.166383	0.186998
PCNP	ENSG00000081154	2633.95	-0.124003	0.0308231	-4.02305	5.745e-05	8.16763e-05
EXD2	ENSG00000081177	564.707	0.409692	0.0353483	11.5901	4.62381e-31	1.37705e-30
ARG2	ENSG00000081181	61.1174	-0.52726	0.0736363	-7.16033	8.04804e-13	1.53744e-12
MEF2C	ENSG00000081189	2315.15	-0.875091	0.0627274	-13.9507	3.11486e-44	1.20714e-43
PTPRC	ENSG00000081237	16813.4	1.60183	0.0403028	39.745	0	0
UBA5	ENSG00000081307	791.642	-0.498211	0.0312582	-15.9386	3.42032e-57	1.65143e-56
STK17B	ENSG00000081320	1918.11	-0.190747	0.0608409	-3.13518	0.00171746	0.00225383
CDC14B	ENSG00000081377	233.838	-0.735017	0.0576339	-12.7532	2.9918e-37	1.01532e-36
ZNF510	ENSG00000081386	193.204	-0.37692	0.0310553	-12.137	6.72114e-34	2.1155e-33
LRP2	ENSG00000081479	58.7882	0.769367	0.282763	2.72089	0.00651061	0.00823268
ZNF506	ENSG00000081665	204.679	-0.319584	0.0767893	-4.16183	3.15708e-05	4.54149e-05
JMJD4	ENSG00000081692	103.321	-0.235881	0.0446454	-5.28344	1.26779e-07	2.02191e-07
DUSP12	ENSG00000081721	509.356	-0.0799922	0.0312889	-2.55657	0.010571	0.0131494
AACS	ENSG00000081760	425.94	0.0763166	0.0361804	2.10934	0.0349156	0.0417372
KIAA0141	ENSG00000081791	1445.55	-0.38218	0.0289825	-13.1866	1.04835e-39	3.74107e-39
HSPB11	ENSG00000081870	853.822	0.423515	0.0420639	10.0684	7.62312e-24	1.94169e-23
PHLPP1	ENSG00000081913	168.564	-1.10447	0.0531712	-20.772	7.75042e-96	6.39126e-95
ATP8B1	ENSG00000081923	269.623	0.162419	0.05346	3.03814	0.0023804	0.00309577
SMARCD3	ENSG00000082014	161.281	0.0292658	0.0776015	0.377129	0.706077	0.727126
WDR70	ENSG00000082068	632.082	-0.198973	0.0238547	-8.34105	7.36344e-17	1.5746e-16
FYB1	ENSG00000082074	7141.14	2.40354	0.0463362	51.8718	0	0
STRADB	ENSG00000082146	796.608	-0.315896	0.0307696	-10.2665	9.97551e-25	2.59253e-24
BZW1	ENSG00000082153	3296.74	0.0478193	0.0312077	1.53229	0.125451	0.142891
ME2	ENSG00000082212	5313.97	0.316297	0.038174	8.28566	1.1746e-16	2.49734e-16
C5orf22	ENSG00000082213	1302.01	0.316535	0.046575	6.79624	1.07387e-11	1.98093e-11
CCNT2	ENSG00000082258	1430.18	0.199107	0.0278427	7.15114	8.6061e-13	1.64271e-12
FAM135A	ENSG00000082269	1627.45	0.60158	0.0348062	17.2837	6.24204e-67	3.46206e-66
EPB41L3	ENSG00000082397	7202.71	-0.104406	0.0362914	-2.87687	0.00401646	0.00514593
COBLL1	ENSG00000082438	129.66	-0.616313	0.112099	-5.49792	3.84308e-08	6.27642e-08
TRAF5	ENSG00000082512	497.348	-0.0882165	0.0614832	-1.43481	0.151342	0.170941
MRPL22	ENSG00000082515	635.669	-0.0848043	0.0378941	-2.23793	0.0252258	0.0305149
GEMIN5	ENSG00000082516	337.299	-0.216032	0.0337473	-6.40147	1.53888e-10	2.73051e-10
NFE2L1	ENSG00000082641	3892.09	0.498979	0.0272784	18.2921	9.56995e-75	5.94055e-74
GSK3B	ENSG00000082701	2330.97	0.832659	0.0334484	24.8938	8.67588e-137	1.14862e-135
ITGB5	ENSG00000082781	1602.93	-1.11784	0.0672723	-16.6166	5.28209e-62	2.73238e-61
ERC1	ENSG00000082805	1616.79	0.258389	0.0274689	9.4066	5.12423e-21	1.22051e-20
XPO1	ENSG00000082898	6423.1	0.0518455	0.0496776	1.04364	0.296653	0.32373
RNF13	ENSG00000082996	3737.78	0.326993	0.0386684	8.45634	2.75907e-17	5.96165e-17
PALB2	ENSG00000083093	484.471	0.0447209	0.0297815	1.50163	0.133191	0.151278
DOPEY1	ENSG00000083097	1185.83	2.02263	0.0361759	55.9111	0	0
LYRM2	ENSG00000083099	1420.28	-0.119158	0.0272724	-4.36917	1.24718e-05	1.82413e-05
BCKDHB	ENSG00000083123	357.328	-0.764098	0.0421379	-18.1333	1.7402e-73	1.05781e-72
KAT6A	ENSG00000083168	1640.77	0.549832	0.0341738	16.0893	3.03304e-58	1.49316e-57
ZCCHC6	ENSG00000083223	1479.79	0.664215	0.0319902	20.7631	9.33443e-96	7.69297e-95
ULK2	ENSG00000083290	1601.2	-0.290435	0.061062	-4.75639	1.97082e-06	2.99306e-06
TNPO1	ENSG00000083312	7208.22	0.0695696	0.026374	2.63781	0.00834435	0.0104527
PLOD1	ENSG00000083444	3163.15	-0.165787	0.0543244	-3.0518	0.00227476	0.00296222
ITGAE	ENSG00000083457	428.903	-0.168279	0.0413194	-4.07264	4.64829e-05	6.62896e-05
DIS3	ENSG00000083520	1366.75	0.16746	0.0299556	5.59027	2.26719e-08	3.73089e-08
PIBF1	ENSG00000083535	251.247	-0.413094	0.0371267	-11.1266	9.30964e-29	2.64699e-28
TDRD3	ENSG00000083544	300.696	-0.446566	0.0481814	-9.26843	1.88901e-20	4.431e-20
NUFIP1	ENSG00000083635	154.175	-0.411762	0.0407233	-10.1112	4.92667e-24	1.25967e-23
PDS5B	ENSG00000083642	990.336	-0.157791	0.0313594	-5.03169	4.86172e-07	7.58245e-07
OXCT1	ENSG00000083720	297.34	-0.0195995	0.0622989	-0.314605	0.753062	0.77178
RRAGB	ENSG00000083750	253.453	-0.0563194	0.0325921	-1.72801	0.0839865	0.0971893
CYLD	ENSG00000083799	3695.73	1.97726	0.0363927	54.3313	0	0
SLC27A5	ENSG00000083807	54.6744	-0.31406	0.0542182	-5.79251	6.93426e-09	1.16524e-08
ZNF324	ENSG00000083812	109.222	-0.457663	0.0354863	-12.8969	4.68658e-38	1.62019e-37
ZNF671	ENSG00000083814	176.208	-0.472666	0.0394696	-11.9755	4.77809e-33	1.47876e-32
ZNF416	ENSG00000083817	67.4852	-0.711143	0.0422667	-16.8251	1.59714e-63	8.41356e-63
ZNF586	ENSG00000083828	279.304	-0.0885292	0.0311334	-2.84354	0.00446151	0.00569485
ZNF446	ENSG00000083838	40.3007	-0.668418	0.052179	-12.8101	1.43957e-37	4.92587e-37
ZNF264	ENSG00000083844	774.59	0.139867	0.0341248	4.0987	4.15475e-05	5.93595e-05
RPS5	ENSG00000083845	2387.73	-0.148552	0.0538695	-2.75763	0.00582218	0.00738607
FAT1	ENSG00000083857	357.43	0.256256	0.122754	2.08756	0.0368376	0.0439488
YTHDC1	ENSG00000083896	1004.45	-0.130274	0.0380629	-3.42259	0.000620269	0.000833826
CHMP2B	ENSG00000083937	1579.22	0.00707135	0.0406789	0.173833	0.861996	0.873805
SMAP2	ENSG00000084070	2661.92	0.295445	0.0515295	5.7335	9.83785e-09	1.64412e-08
PPIE	ENSG00000084072	868.592	-0.275699	0.0427371	-6.45105	1.11076e-10	1.97912e-10
ZMPSTE24	ENSG00000084073	1878.58	0.03688	0.035081	1.05128	0.293129	0.320333
STARD7	ENSG00000084090	5472.62	-0.0627618	0.037073	-1.69292	0.09047	0.104408
NOA1	ENSG00000084092	291.649	-0.582729	0.024583	-23.7046	3.23285e-124	3.74414e-123
REST	ENSG00000084093	1529.85	0.0193684	0.0244923	0.790794	0.429064	0.457365
SSH1	ENSG00000084112	3591.46	-0.60933	0.0364267	-16.7276	8.25267e-63	4.32151e-62
GSTP1	ENSG00000084207	2340.98	-0.255327	0.0488706	-5.22455	1.74578e-07	2.77039e-07
APLP2	ENSG00000084234	14970.9	-0.291508	0.0301687	-9.66261	4.34668e-22	1.06341e-21
FAM234B	ENSG00000084444	580.117	0.705572	0.0568193	12.4178	2.09154e-35	6.82299e-35
WBP11	ENSG00000084463	1941.79	-0.0970329	0.0248985	-3.89713	9.73387e-05	0.000136708
EIF3I	ENSG00000084623	2451.91	-0.0350522	0.0306773	-1.14261	0.2532	0.278844
COL16A1	ENSG00000084636	26.0079	-0.466095	0.21971	-2.12141	0.0338872	0.0405458
TXLNA	ENSG00000084652	3582.28	0.912288	0.032457	28.1076	7.91015e-174	1.46531e-172
NCOA1	ENSG00000084676	1480.6	1.78995	0.0343298	52.1398	0	0
AGBL5	ENSG00000084693	228	-0.16785	0.0481363	-3.48698	0.000488506	0.000661313
KIF3C	ENSG00000084731	243.997	0.0494752	0.047363	1.0446	0.29621	0.323297
RAB10	ENSG00000084733	8548.78	0.412848	0.0295353	13.9781	2.11981e-44	8.24011e-44
HADHA	ENSG00000084754	6057.62	0.103467	0.0287016	3.60491	0.000312258	0.000426827
MAPRE3	ENSG00000084764	72.4492	-0.438698	0.0691827	-6.34116	2.28043e-10	4.0189e-10
CAD	ENSG00000084774	760.533	-0.538528	0.0519633	-10.3636	3.6294e-25	9.53284e-25
CD59	ENSG00000085063	7593.3	0.567539	0.0424171	13.3799	7.92026e-41	2.88719e-40
CD82	ENSG00000085117	2282.94	-1.1802	0.0789663	-14.9456	1.6639e-50	7.23392e-50
BCORL1	ENSG00000085185	307.847	1.5662	0.0796239	19.67	3.89899e-86	2.84482e-85
ATRX	ENSG00000085224	2505.08	-0.222558	0.031694	-7.0221	2.18565e-12	4.11824e-12
AK6	ENSG00000085231	733.145	0.314853	0.0412905	7.62531	2.43441e-14	4.84606e-14
FCN1	ENSG00000085265	108.215	-0.577446	0.237791	-2.42837	0.0151667	0.0186516
MYNN	ENSG00000085274	337.773	-0.0390684	0.0291028	-1.34243	0.179458	0.20105
SCAMP1	ENSG00000085365	1064.21	-0.629738	0.041102	-15.3213	5.50664e-53	2.50076e-52
PREP	ENSG00000085377	1052.94	-0.108626	0.0288341	-3.76728	0.000165033	0.000228855
HACE1	ENSG00000085382	370.667	0.0671916	0.0359861	1.86715	0.06188	0.0724665
SEH1L	ENSG00000085415	1285.81	0.300851	0.0290655	10.3508	4.15052e-25	1.08874e-24
WDR47	ENSG00000085433	635.967	0.317736	0.032219	9.86178	6.09602e-23	1.52103e-22
WDFY1	ENSG00000085449	4078.98	1.14385	0.0344323	33.2201	5.51339e-242	1.80695e-240
OVGP1	ENSG00000085465	11.6792	-0.977919	0.103419	-9.45589	3.20298e-21	7.65752e-21
SLC25A24	ENSG00000085491	4845.17	0.347096	0.0411413	8.43667	3.26493e-17	7.04603e-17
MAP3K4	ENSG00000085511	393.034	-1.02219	0.0360045	-28.3907	2.63602e-177	5.0701e-176
PILRA	ENSG00000085514	2305	-0.178711	0.0698108	-2.55994	0.0104691	0.0130285
ZNF213	ENSG00000085644	205.199	-0.066663	0.0384749	-1.73263	0.0831606	0.0962811
AKR1B1	ENSG00000085662	4828.18	-0.0669214	0.0388381	-1.72308	0.0848734	0.0981672
CPNE3	ENSG00000085719	2030.54	0.0722709	0.034002	2.12549	0.0335457	0.0401611
RRN3	ENSG00000085721	1027.71	0.0160001	0.0340777	0.469519	0.638699	0.662836
CTTN	ENSG00000085733	292.136	-0.545884	0.088907	-6.13995	8.25478e-10	1.42811e-09
MTIF2	ENSG00000085760	1064.87	-0.264704	0.0257722	-10.2709	9.5295e-25	2.47799e-24
DDHD2	ENSG00000085788	706.503	-0.209516	0.0275223	-7.6126	2.68641e-14	5.33977e-14
EPS15	ENSG00000085832	4187.24	0.367779	0.0329801	11.1515	7.03761e-29	2.00545e-28
ORC1	ENSG00000085840	142.976	-1.31803	0.068238	-19.3152	4.00344e-83	2.7838e-82
MGST2	ENSG00000085871	859.614	-0.109422	0.0515743	-2.12164	0.0338676	0.0405258
CHERP	ENSG00000085872	986.113	0.256923	0.0607723	4.22763	2.36166e-05	3.41826e-05
ATG16L1	ENSG00000085978	587.584	0.0211139	0.0295032	0.715648	0.474209	0.502629
USP40	ENSG00000085982	1060.68	-0.208175	0.0253584	-8.20933	2.22433e-16	4.69018e-16
POMGNT1	ENSG00000085998	484.954	-0.0416896	0.0328334	-1.26973	0.20418	0.227388
RAD54L	ENSG00000085999	118.562	-1.16475	0.101082	-11.5229	1.01185e-30	2.99003e-30
MAST2	ENSG00000086015	1505.97	0.0992565	0.0496036	2.00099	0.0453933	0.0537373
DNAJA1	ENSG00000086061	7380.16	1.2764	0.0334634	38.1431	0	0
B4GALT1	ENSG00000086062	5253.68	0.751803	0.0657988	11.4258	3.10837e-30	9.09168e-30
CHMP5	ENSG00000086065	2841.46	0.459522	0.0421411	10.9044	1.09868e-27	3.06134e-27
NFX1	ENSG00000086102	2189.45	0.472146	0.0291431	16.2009	4.96641e-59	2.47792e-58
DIMT1	ENSG00000086189	771.305	-0.213029	0.0300953	-7.07848	1.45748e-12	2.76324e-12
IPO11	ENSG00000086200	472.924	-0.284283	0.039134	-7.26436	3.74806e-13	7.21788e-13
EIF2AK1	ENSG00000086232	1851.23	-0.248374	0.0243002	-10.2211	1.59522e-24	4.12976e-24
NME8	ENSG00000086288	33.7043	-0.924725	0.0770714	-11.9983	3.62703e-33	1.12475e-32
EPDR1	ENSG00000086289	29.3008	-0.124367	0.141594	-0.878339	0.37976	0.408119
SNX10	ENSG00000086300	9885.8	2.53746	0.0723194	35.0869	1.06952e-269	4.14256e-268
SEPHS1	ENSG00000086475	617.842	-0.43481	0.024756	-17.5638	4.66541e-69	2.67083e-68
MRPL28	ENSG00000086504	626.76	0.0388172	0.0428881	0.905081	0.365422	0.393885
ITPKC	ENSG00000086544	166.478	0.456676	0.044902	10.1705	2.68523e-24	6.92104e-24
FAT2	ENSG00000086570	109.199	-1.03452	0.0743419	-13.9157	5.08395e-44	1.9632e-43
RBM22	ENSG00000086589	1375.51	0.198277	0.0286243	6.92686	4.30296e-12	8.03447e-12
TMED2	ENSG00000086598	4708.57	-0.0961113	0.0361145	-2.66129	0.00778415	0.00977537
ERO1B	ENSG00000086619	506.594	0.384854	0.0409107	9.40716	5.09717e-21	1.21427e-20
ZFAND6	ENSG00000086666	2641.17	-0.0327998	0.0264483	-1.24015	0.214921	0.238688
TXLNG	ENSG00000086712	379.009	-0.639967	0.0319958	-20.0016	5.33388e-89	4.03412e-88
LAT2	ENSG00000086730	2446.82	0.674525	0.0522053	12.9206	3.44359e-38	1.1943e-37
HUWE1	ENSG00000086758	9311.18	0.885705	0.0491665	18.0144	1.50137e-72	9.02876e-72
ZW10	ENSG00000086827	646.15	-0.326758	0.0282154	-11.5808	5.15606e-31	1.53232e-30
ALG9	ENSG00000086848	83.7388	-0.207595	0.0404217	-5.13572	2.81067e-07	4.42679e-07
ACOX3	ENSG00000087008	521.823	-0.213914	0.0280601	-7.62342	2.47044e-14	4.9164e-14
MTMR2	ENSG00000087053	1236.92	0.0574215	0.0383424	1.4976	0.134237	0.152417
PPP1R15A	ENSG00000087074	3367.68	0.651258	0.0525055	12.4036	2.49777e-35	8.13119e-35
HSD17B14	ENSG00000087076	1244.88	-0.117545	0.0466598	-2.5192	0.0117623	0.014581
TRIP6	ENSG00000087077	212.419	-0.539365	0.0625431	-8.6239	6.47121e-18	1.42565e-17
ACHE	ENSG00000087085	28.5302	-0.410805	0.15238	-2.69592	0.00701951	0.00885071
FTL	ENSG00000087086	541290	-0.119504	0.0484948	-2.46427	0.0137292	0.0169342
SRRT	ENSG00000087087	1917.48	-0.0108113	0.0238874	-0.452595	0.65084	0.674491
BAX	ENSG00000087088	1734.67	0.292137	0.036469	8.01056	1.14189e-15	2.36381e-15
NLK	ENSG00000087095	936.052	0.746321	0.0412112	18.1097	2.67314e-73	1.62281e-72
PIGS	ENSG00000087111	1582.12	0.366818	0.0427673	8.57708	9.73135e-18	2.13286e-17
ADAMTS2	ENSG00000087116	81.3166	0.324704	0.150441	2.15834	0.030901	0.0371182
ATXN7L3	ENSG00000087152	1043.11	0.535478	0.0384562	13.9244	4.50566e-44	1.74181e-43
PGS1	ENSG00000087157	976.495	0.294571	0.0353792	8.3261	8.35467e-17	1.78304e-16
PSMC5	ENSG00000087191	1794.09	-0.149089	0.0268032	-5.56238	2.66124e-08	4.36809e-08
UIMC1	ENSG00000087206	463.576	0.151801	0.0226876	6.69092	2.21779e-11	4.04595e-11
CETP	ENSG00000087237	16.817	3.16421	0.105053	30.1201	2.64552e-199	6.27252e-198
MMP2	ENSG00000087245	1379.73	-1.01486	0.0647817	-15.6658	2.59118e-55	1.21846e-54
LPCAT2	ENSG00000087253	6599.18	1.21267	0.0361234	33.57	4.59185e-247	1.55196e-245
OGFOD1	ENSG00000087263	908.16	0.0190025	0.0325339	0.584084	0.559164	0.585791
SH3BP2	ENSG00000087266	7295.18	1.13963	0.0407172	27.9889	2.21882e-172	4.05678e-171
NOP14	ENSG00000087269	565.08	-0.215392	0.0338795	-6.35757	2.04968e-10	3.6186e-10
ADD1	ENSG00000087274	3183.03	0.195355	0.0222457	8.78173	1.60975e-18	3.59656e-18
L2HGDH	ENSG00000087299	234.482	0.61265	0.0420714	14.5621	4.88962e-48	2.03337e-47
TXNDC16	ENSG00000087301	217.032	-0.0201942	0.0512446	-0.394075	0.693526	0.7153
C14orf166	ENSG00000087302	1701.11	-0.201991	0.0361711	-5.58431	2.34625e-08	3.85737e-08
NID2	ENSG00000087303	28.0221	-0.282185	0.164275	-1.71776	0.0858412	0.0992375
GMCL1	ENSG00000087338	406.928	-0.894175	0.040085	-22.307	3.16242e-110	3.13787e-109
SF3B2	ENSG00000087365	2600.27	-0.0716536	0.0253506	-2.8265	0.00470598	0.00600364
KLHL42	ENSG00000087448	381.101	-0.365549	0.0315338	-11.5923	4.50867e-31	1.34305e-30
GNAS	ENSG00000087460	8575.25	0.103288	0.0393803	2.62284	0.00871994	0.0109106
DNM1L	ENSG00000087470	2579.63	0.0589823	0.0247574	2.38241	0.0171998	0.0210634
ERGIC2	ENSG00000087502	966.39	-0.424045	0.0314493	-13.4835	1.95725e-41	7.21336e-41
TFAP2C	ENSG00000087510	248.049	0.402356	0.0570503	7.05266	1.7553e-12	3.32339e-12
AURKA	ENSG00000087586	687.79	-1.36934	0.0545786	-25.0894	6.49603e-139	8.78214e-138
CASS4	ENSG00000087589	81.2129	-0.975637	0.0745293	-13.0906	3.72434e-39	1.318e-38
PIR	ENSG00000087842	783.714	-0.535798	0.0575345	-9.31264	1.24697e-20	2.93921e-20
AAMDC	ENSG00000087884	109.843	0.39869	0.0485289	8.21553	2.11236e-16	4.45675e-16
RFX2	ENSG00000087903	151.756	-1.12715	0.0560543	-20.1081	6.26838e-90	4.80291e-89
METTL2A	ENSG00000087995	228.134	-0.0802699	0.0313492	-2.56051	0.0104518	0.0130104
ALG6	ENSG00000088035	349.234	-0.715184	0.0337162	-21.2119	7.4227e-100	6.44217e-99
CNOT3	ENSG00000088038	739.576	0.120987	0.0398162	3.03865	0.00237642	0.00309088
GP6	ENSG00000088053	31.5207	0.569828	0.121098	4.70549	2.53256e-06	3.82181e-06
PTPN4	ENSG00000088179	120.935	-1.19255	0.0450919	-26.4471	3.93621e-154	6.10178e-153
DDX18	ENSG00000088205	1512.63	-0.278672	0.0401085	-6.94797	3.70587e-12	6.93709e-12
KHSRP	ENSG00000088247	2764.11	-0.140755	0.0335462	-4.19586	2.71834e-05	3.9236e-05
GNA11	ENSG00000088256	126.419	-0.304381	0.0614249	-4.95533	7.22087e-07	1.11861e-06
EDEM2	ENSG00000088298	2775.3	0.993744	0.0281185	35.3413	1.36305e-273	5.42902e-272
DNMT3B	ENSG00000088305	84.3398	0.589699	0.0564691	10.4429	1.57975e-25	4.18687e-25
TPX2	ENSG00000088325	941.28	-1.36462	0.0996428	-13.6951	1.0854e-42	4.08148e-42
PDRG1	ENSG00000088356	589.273	0.22682	0.0399058	5.68389	1.31667e-08	2.18899e-08
EPB41L1	ENSG00000088367	817.324	-1.59061	0.0944037	-16.849	1.06652e-63	5.63307e-63
DOCK9	ENSG00000088387	62.4352	-1.98478	0.222558	-8.91805	4.74567e-19	1.07377e-18
ANKRD10	ENSG00000088448	3896.78	-0.109655	0.0363234	-3.01886	0.00253728	0.00329311
TGDS	ENSG00000088451	422.232	-0.201894	0.035465	-5.69275	1.25008e-08	2.08173e-08
DOCK3	ENSG00000088538	67.4603	-0.387625	0.104227	-3.71904	0.000199978	0.00027628
C3orf18	ENSG00000088543	64.6857	0.456344	0.0590149	7.73269	1.05295e-14	2.11976e-14
COQ9	ENSG00000088682	715.176	-0.753544	0.0318085	-23.69	4.57272e-124	5.27852e-123
KIF9	ENSG00000088727	58.6983	-0.428857	0.0486988	-8.8063	1.29341e-18	2.89622e-18
CRLS1	ENSG00000088766	1156.23	-0.283131	0.0461739	-6.13184	8.68707e-10	1.50123e-09
PPP1R13B	ENSG00000088808	362.037	0.390437	0.0560065	6.97128	3.14063e-12	5.89155e-12
ATRN	ENSG00000088812	4780.37	0.289254	0.0614567	4.70663	2.51845e-06	3.80175e-06
SMOX	ENSG00000088826	1238.47	-0.781289	0.0499791	-15.6323	4.38584e-55	2.0555e-54
SIGLEC1	ENSG00000088827	13127.2	1.11017	0.0617459	17.9797	2.80988e-72	1.679e-71
FKBP1A	ENSG00000088832	12725.8	0.408682	0.0309857	13.1894	1.00996e-39	3.60958e-39
NSFL1C	ENSG00000088833	1500.02	0.0580937	0.0228087	2.547	0.0108654	0.0135025
SLC4A11	ENSG00000088836	90.6837	-0.19541	0.0608594	-3.21084	0.00132349	0.00174824
C20orf194	ENSG00000088854	2381.46	0.701592	0.0428957	16.3558	3.95727e-60	2.00429e-59
ZNF343	ENSG00000088876	170.033	0.223677	0.0389483	5.74291	9.30655e-09	1.55718e-08
EBF4	ENSG00000088881	86.1551	5.1747	0.197892	26.1491	1.00814e-150	1.51436e-149
CPXM1	ENSG00000088882	61.83	1.86542	0.145505	12.8203	1.2618e-37	4.3239e-37
MAVS	ENSG00000088888	3527.47	0.292979	0.0354494	8.26471	1.4003e-16	2.97091e-16
LZTS3	ENSG00000088899	113.131	1.67976	0.0774236	21.6957	2.25285e-104	2.09353e-103
XRN2	ENSG00000088930	2646.32	-0.266401	0.0299184	-8.90425	5.37474e-19	1.21454e-18
KIZ	ENSG00000088970	101.624	-1.40433	0.0386772	-36.309	1.16616e-288	5.1238e-287
DYNLL1	ENSG00000088986	3565.51	-0.0390342	0.0396613	-0.984189	0.325022	0.353045
TESC	ENSG00000088992	1379.33	-0.791531	0.0833423	-9.49735	2.15294e-21	5.17176e-21
SNX5	ENSG00000089006	3962.98	-0.459495	0.0343054	-13.3943	6.53274e-41	2.38448e-40
RPL6	ENSG00000089009	5229.44	-0.342506	0.0472987	-7.24133	4.44299e-13	8.54212e-13
MAPKAPK5	ENSG00000089022	907.486	-0.38253	0.0195838	-19.533	5.75954e-85	4.11898e-84
P2RX7	ENSG00000089041	5265.22	3.08559	0.0561957	54.9079	0	0
ESF1	ENSG00000089048	637.696	0.181489	0.0565602	3.20878	0.00133301	0.00176065
RBBP9	ENSG00000089050	265.667	-0.929818	0.0347112	-26.7873	4.54912e-158	7.29311e-157
ANAPC5	ENSG00000089053	2033.21	-0.580246	0.0239102	-24.2677	4.29791e-130	5.30541e-129
SLC23A2	ENSG00000089057	8517.41	0.0729241	0.0471746	1.54583	0.122145	0.139283
SLC8B1	ENSG00000089060	1515.03	-0.862188	0.033067	-26.074	7.1905e-150	1.07437e-148
TMEM230	ENSG00000089063	2925.3	-0.349965	0.0375846	-9.31138	1.26177e-20	2.9736e-20
DZANK1	ENSG00000089091	62.1165	-0.381043	0.0490843	-7.76303	8.29212e-15	1.67462e-14
KDM2B	ENSG00000089094	2132.15	-0.187484	0.026453	-7.08744	1.36614e-12	2.59252e-12
TASP1	ENSG00000089123	126.744	-0.319688	0.0349993	-9.13414	6.59257e-20	1.52654e-19
OAS1	ENSG00000089127	3028.94	1.76924	0.0939853	18.8247	4.74119e-79	3.1223e-78
GCN1	ENSG00000089154	2580.08	0.223005	0.0469352	4.75133	2.02081e-06	3.06832e-06
RPLP0	ENSG00000089157	12622.7	-0.231239	0.0505111	-4.57799	4.69458e-06	6.99955e-06
PXN	ENSG00000089159	3413.53	-0.469516	0.0627964	-7.4768	7.61528e-14	1.49603e-13
SIRT4	ENSG00000089163	9.58088	-1.71387	0.100518	-17.0504	3.47021e-65	1.87731e-64
KIF16B	ENSG00000089177	838.154	0.563835	0.0310629	18.1514	1.25161e-73	7.62134e-73
TRMT6	ENSG00000089195	277.694	-0.216371	0.0446366	-4.8474	1.25091e-06	1.91505e-06
PEBP1	ENSG00000089220	4896.78	-0.163948	0.0410994	-3.98907	6.63331e-05	9.4026e-05
BRAP	ENSG00000089234	809.006	-0.226017	0.0191152	-11.8239	2.93672e-32	8.95087e-32
ERP29	ENSG00000089248	3601.54	0.0467061	0.037656	1.24033	0.214852	0.23863
FUS	ENSG00000089280	6026.45	0.206152	0.0279627	7.3724	1.67589e-13	3.26132e-13
IGBP1	ENSG00000089289	472.441	-0.28961	0.0327398	-8.84582	9.0861e-19	2.04172e-18
FXYD5	ENSG00000089327	1305.19	-0.0910181	0.0486154	-1.87221	0.061178	0.0716802
ZNF302	ENSG00000089335	427.92	-0.706498	0.0359533	-19.6504	5.73153e-86	4.16461e-85
GRAMD1A	ENSG00000089351	1696.71	-0.151381	0.0732433	-2.06682	0.038751	0.0461532
HEPH	ENSG00000089472	51.9479	0.384535	0.150317	2.55815	0.0105229	0.0130943
CDIP1	ENSG00000089486	534.849	-0.013934	0.0461667	-0.301818	0.762791	0.781238
CMTM1	ENSG00000089505	37.8488	-0.54782	0.0684058	-8.00838	1.16231e-15	2.40501e-15
KCNH4	ENSG00000089558	28.1265	-0.53688	0.0960636	-5.5888	2.2865e-08	3.76134e-08
GANAB	ENSG00000089597	8777.96	0.525106	0.0589413	8.90896	5.15124e-19	1.16441e-18
GMIP	ENSG00000089639	2801.63	0.203159	0.0411121	4.94158	7.74924e-07	1.19875e-06
RBM41	ENSG00000089682	629.408	-0.534289	0.0383249	-13.941	3.56798e-44	1.3816e-43
BIRC5	ENSG00000089685	473.019	-1.51857	0.122778	-12.3685	3.87021e-35	1.25496e-34
LAG3	ENSG00000089692	66.0978	3.47928	0.0992549	35.054	3.39401e-269	1.30739e-267
MLF2	ENSG00000089693	6095.35	0.23383	0.0554685	4.21556	2.49164e-05	3.60231e-05
OTUB2	ENSG00000089723	52.1216	-0.362136	0.053339	-6.78933	1.12656e-11	2.07676e-11
DDX24	ENSG00000089737	2222.45	0.0323418	0.0238524	1.35591	0.175126	0.196385
ZBTB25	ENSG00000089775	456.558	-0.641812	0.0354461	-18.1067	2.82239e-73	1.71194e-72
NECAP1	ENSG00000089818	763.654	0.287471	0.0254422	11.299	1.32754e-29	3.84296e-29
ARHGAP4	ENSG00000089820	6037.04	-0.165824	0.0604053	-2.74519	0.0060475	0.00765947
ANKRD24	ENSG00000089847	20.6005	-0.182973	0.104081	-1.75799	0.0787498	0.0914304
DHX32	ENSG00000089876	685.721	-0.416651	0.0264363	-15.7606	5.81e-56	2.75602e-55
RCOR1	ENSG00000089902	1359.23	0.0314073	0.0376395	0.834425	0.404041	0.432232
GPATCH2L	ENSG00000089916	2361.99	-0.15854	0.0259261	-6.11505	9.65289e-10	1.66568e-09
LTBP4	ENSG00000090006	276.615	-0.215659	0.0471702	-4.57194	4.83231e-06	7.19804e-06
BLVRB	ENSG00000090013	2709.61	-0.106563	0.0596992	-1.785	0.0742609	0.0863756
SLC9A1	ENSG00000090020	1085.95	-0.0617789	0.0647538	-0.954059	0.340054	0.368433
SPTLC1	ENSG00000090054	1311.31	0.119234	0.0298883	3.98932	6.62637e-05	9.39371e-05
PAPOLA	ENSG00000090060	4215.15	-0.0977055	0.0206555	-4.73023	2.24261e-06	3.39519e-06
CCNK	ENSG00000090061	1495.77	0.860862	0.0741005	11.6175	3.35895e-31	1.00248e-30
PCBP4	ENSG00000090097	29.3754	-0.368072	0.101211	-3.63669	0.00027616	0.000378368
RGS1	ENSG00000090104	888.537	-0.404078	0.0873126	-4.62795	3.69307e-06	5.52978e-06
YPEL3	ENSG00000090238	119.59	-2.08272	0.0780553	-26.6826	7.4932e-157	1.19179e-155
MRPS33	ENSG00000090263	531.474	-0.408031	0.0421792	-9.67376	3.89782e-22	9.54596e-22
NDUFB2	ENSG00000090266	1235.7	0.0520984	0.046652	1.11675	0.264103	0.290169
NUDC	ENSG00000090273	1948.93	-0.205145	0.0365242	-5.61668	1.94664e-08	3.21279e-08
MAEA	ENSG00000090316	2288.74	-0.986321	0.0288972	-34.1321	2.46214e-255	8.59001e-254
ICAM1	ENSG00000090339	16462.4	2.12722	0.0742008	28.6684	9.44463e-181	1.88624e-179
STRN4	ENSG00000090372	1463.23	0.471685	0.042481	11.1034	1.20705e-28	3.42435e-28
IRAK3	ENSG00000090376	623.069	-0.905785	0.0603263	-15.0148	5.87775e-51	2.57529e-50
LYZ	ENSG00000090382	1422.46	-0.140595	0.11517	-1.22076	0.222178	0.246222
MUL1	ENSG00000090432	907.144	-0.278589	0.0378003	-7.37001	1.70618e-13	3.31933e-13
TFAP4	ENSG00000090447	86.8648	-2.76747	0.0819993	-33.7499	1.07311e-249	3.68e-248
PDCD7	ENSG00000090470	396.699	-0.495276	0.038238	-12.9524	2.27587e-38	7.92637e-38
SPG21	ENSG00000090487	5965.76	-0.412567	0.026582	-15.5205	2.51999e-54	1.1678e-53
DNAJB11	ENSG00000090520	1996.95	0.0753101	0.0267367	2.81673	0.00485155	0.00618429
P3H2	ENSG00000090530	923.628	0.346983	0.0591077	5.87036	4.34854e-09	7.35392e-09
RAB11FIP3	ENSG00000090565	186.916	-0.12863	0.0682813	-1.88383	0.0595879	0.0699046
GNPTG	ENSG00000090581	2280.05	-0.166417	0.0373836	-4.45162	8.52265e-06	1.25554e-05
ZNF268	ENSG00000090612	494.357	-0.543838	0.0328685	-16.5458	1.71545e-61	8.81875e-61
GOLGA3	ENSG00000090615	1771.46	0.205632	0.0345193	5.957	2.56904e-09	4.37615e-09
PABPC4	ENSG00000090621	1696.96	-0.735207	0.0421101	-17.4592	2.93207e-68	1.66229e-67
CD209	ENSG00000090659	441.404	1.5372	0.120433	12.764	2.60434e-37	8.86826e-37
CERS4	ENSG00000090661	501.487	-0.977946	0.0409536	-23.8794	5.01825e-126	5.93411e-125
MCOLN1	ENSG00000090674	1184.7	-0.620848	0.0384233	-16.1581	9.95517e-59	4.94069e-58
USP48	ENSG00000090686	1253.76	-0.251574	0.0258421	-9.73505	2.13714e-22	5.27346e-22
EFNB1	ENSG00000090776	306.374	0.136143	0.0733096	1.85709	0.0632981	0.0740532
PDPR	ENSG00000090857	1117.13	-0.207931	0.0579648	-3.5872	0.000334254	0.000456495
AARS	ENSG00000090861	2438.02	-0.714825	0.0425427	-16.8025	2.3396e-63	1.23063e-62
GLG1	ENSG00000090863	4477.68	0.00791764	0.0470596	0.168247	0.866389	0.877878
KIF4A	ENSG00000090889	343.038	-0.750421	0.110598	-6.78515	1.1597e-11	2.13701e-11
TNRC6A	ENSG00000090905	1274.46	-0.214148	0.0341315	-6.27421	3.51406e-10	6.15978e-10
PLEKHG2	ENSG00000090924	3726.35	1.42741	0.0616667	23.1473	1.54904e-118	1.69887e-117
NAT14	ENSG00000090971	59.3967	-0.769763	0.0649505	-11.8515	2.11269e-32	6.45747e-32
PITPNM2	ENSG00000090975	42.934	0.121189	0.104719	1.15728	0.247158	0.272531
EXOC1	ENSG00000090989	1714.78	-0.171249	0.0293993	-5.82494	5.71332e-09	9.62834e-09
RBM27	ENSG00000091009	292.703	0.0226773	0.0425315	0.53319	0.593902	0.618997
OSBPL8	ENSG00000091039	3639.31	0.0785454	0.0359971	2.18199	0.02911	0.0350297
DTX2	ENSG00000091073	932.973	-0.0627095	0.0501047	-1.25157	0.210727	0.234326
NLRC4	ENSG00000091106	724.622	-1.43971	0.0481641	-29.8918	2.51253e-196	5.77226e-195
PUS7	ENSG00000091127	299.198	-0.53799	0.0497853	-10.8062	3.21721e-27	8.86594e-27
NRCAM	ENSG00000091129	102.954	1.47372	0.132774	11.0995	1.26185e-28	3.5791e-28
LAMB1	ENSG00000091136	419.619	0.0575795	0.0998533	0.576641	0.564182	0.590384
DLD	ENSG00000091140	3650.91	-0.145693	0.0274639	-5.30491	1.12731e-07	1.80154e-07
WDR7	ENSG00000091157	830.254	-0.0566628	0.0328336	-1.72575	0.0843916	0.097634
TXNL1	ENSG00000091164	1948.34	-0.0771484	0.0274238	-2.81319	0.00490526	0.00625049
ABCC6	ENSG00000091262	63.8529	-0.140389	0.0751614	-1.86783	0.0617856	0.072368
CMTM6	ENSG00000091317	7645.34	0.235155	0.0284697	8.25984	1.45863e-16	3.09281e-16
ITGA6	ENSG00000091409	611.749	-0.159868	0.0758453	-2.10782	0.0350466	0.0418867
MAP3K20	ENSG00000091436	646.116	0.931767	0.0664739	14.017	1.22633e-44	4.78686e-44
FH	ENSG00000091483	1492.27	-0.672084	0.0310314	-21.6582	5.0893e-104	4.69525e-103
SEL1L3	ENSG00000091490	416.158	0.723051	0.0933634	7.74448	9.59758e-15	1.93549e-14
CDV3	ENSG00000091527	7021.94	0.74654	0.0389695	19.157	8.45878e-82	5.76493e-81
ALKBH5	ENSG00000091542	991.343	-0.364359	0.0267015	-13.6456	2.14368e-42	8.02452e-42
NLRP1	ENSG00000091592	119.635	-0.348483	0.0809032	-4.30741	1.65178e-05	2.40314e-05
PITPNM3	ENSG00000091622	81.3691	-1.83211	0.0961115	-19.0624	5.18908e-81	3.4925e-80
SPAG7	ENSG00000091640	1139.12	-0.157321	0.0353226	-4.45384	8.43497e-06	1.24288e-05
ORC6	ENSG00000091651	390.728	-1.17553	0.0645986	-18.1974	5.40719e-74	3.31264e-73
ZC3HC1	ENSG00000091732	400.804	0.0361737	0.0249646	1.449	0.147337	0.166551
ESR1	ENSG00000091831	46.6827	-0.376622	0.0780276	-4.82678	1.38759e-06	2.12014e-06
ANGPT2	ENSG00000091879	73.4519	-0.0588446	0.0562041	-1.04698	0.295109	0.322199
TMEM101	ENSG00000091947	259.297	-0.338211	0.030062	-11.2504	2.3043e-29	6.6295e-29
CD200	ENSG00000091972	31.6844	-0.323483	0.18251	-1.77242	0.0763256	0.0887184
CCDC80	ENSG00000091986	730.665	-0.359715	0.13375	-2.68947	0.00715656	0.00901786
PSME1	ENSG00000092010	4179.05	1.68328	0.0348358	48.3204	0	0
PPP2R3C	ENSG00000092020	987.56	0.128031	0.0285036	4.49177	7.06349e-06	1.04375e-05
HAUS4	ENSG00000092036	293.767	-0.542646	0.0332145	-16.3376	5.332e-60	2.69572e-59
CEBPE	ENSG00000092067	35.4284	1.84571	0.0995731	18.5363	1.05256e-76	6.70243e-76
SLC7A8	ENSG00000092068	7046.33	-0.386085	0.0793833	-4.86355	1.153e-06	1.76861e-06
OSGEP	ENSG00000092094	1469.96	-0.0998519	0.0371638	-2.68681	0.00721386	0.00908517
SLC22A17	ENSG00000092096	54.4284	0.0294554	0.151153	0.194871	0.845494	0.858562
RNF31	ENSG00000092098	660.698	0.928652	0.0431705	21.5113	1.22068e-102	1.10514e-101
SCFD1	ENSG00000092108	1743.98	0.134904	0.0273229	4.93738	7.91787e-07	1.22416e-06
G2E3	ENSG00000092140	672.947	-0.380216	0.0342235	-11.1098	1.12403e-28	3.19012e-28
HECTD1	ENSG00000092148	2741.75	-0.398054	0.0316331	-12.5835	2.60396e-36	8.67987e-36
HNRNPC	ENSG00000092199	13455.7	0.251401	0.0275059	9.13991	6.25015e-20	1.44821e-19
RPGRIP1	ENSG00000092200	22.2019	-1.42443	0.103552	-13.7557	4.70865e-43	1.78591e-42
SUPT16H	ENSG00000092201	2526.34	-0.426185	0.0262124	-16.2589	1.93118e-59	9.68692e-59
TOX4	ENSG00000092203	2942.16	1.16048	0.0386154	30.0523	2.03594e-198	4.77884e-197
GEMIN2	ENSG00000092208	183.099	-0.396588	0.041878	-9.47007	2.79646e-21	6.70274e-21
TGM1	ENSG00000092295	35.2326	1.51075	0.0770766	19.6007	1.52582e-85	1.10015e-84
TINF2	ENSG00000092330	1146.87	0.465712	0.0295622	15.7536	6.486e-56	3.07255e-55
DAZL	ENSG00000092345	10.3905	-1.46076	0.231869	-6.29994	2.97756e-10	5.23045e-10
SEMA6A	ENSG00000092421	104.184	0.599801	0.0581432	10.3159	5.97053e-25	1.56033e-24
TRPM7	ENSG00000092439	3774.34	0.560394	0.0332358	16.8612	8.6853e-64	4.60118e-63
WDR76	ENSG00000092470	166.507	-1.34877	0.0818798	-16.4725	5.78221e-61	2.95092e-60
CAPN3	ENSG00000092529	47.9699	0.0311891	0.0685201	0.455182	0.648978	0.672759
SNAP23	ENSG00000092531	2193.41	0.413868	0.0267375	15.4789	4.81464e-54	2.22311e-53
TBX15	ENSG00000092607	37.458	-0.2374	0.180274	-1.31688	0.187879	0.209999
PHGDH	ENSG00000092621	110.785	-0.823073	0.136639	-6.0237	1.70477e-09	2.92093e-09
EZR	ENSG00000092820	3176.45	0.554069	0.0363727	15.2331	2.1321e-52	9.57741e-52
MYL6	ENSG00000092841	9726.13	0.314799	0.0441998	7.12218	1.06231e-12	2.02276e-12
AGO1	ENSG00000092847	1769.21	-1.06139	0.0428015	-24.7979	9.45163e-136	1.23504e-134
CLSPN	ENSG00000092853	285.149	-1.03873	0.0855922	-12.1358	6.82107e-34	2.14647e-33
RFFL	ENSG00000092871	667.764	0.0859134	0.0435194	1.97414	0.0483655	0.0571252
UNC13D	ENSG00000092929	537.933	-0.633246	0.0637569	-9.93221	3.0151e-23	7.58496e-23
MFSD11	ENSG00000092931	791.921	-0.162597	0.0289215	-5.62202	1.8874e-08	3.11758e-08
DPYSL2	ENSG00000092964	3642.28	-0.281115	0.0435648	-6.45281	1.09795e-10	1.95704e-10
TGFB2	ENSG00000092969	75.9847	-0.212483	0.103054	-2.06185	0.0392217	0.0466822
GPATCH2	ENSG00000092978	307.968	-0.195167	0.0319143	-6.11535	9.6348e-10	1.66276e-09
NUP50	ENSG00000093000	1687.54	0.158158	0.0279499	5.65863	1.52587e-08	2.52843e-08
CDC45	ENSG00000093009	156.563	-0.784836	0.114702	-6.84239	7.78844e-12	1.44219e-11
COMT	ENSG00000093010	1146.96	-0.288355	0.111289	-2.59105	0.00956822	0.0119338
ADA2	ENSG00000093072	11784.7	0.706955	0.0705123	10.026	1.17189e-23	2.97308e-23
ECHDC1	ENSG00000093144	1720.28	0.20216	0.0307104	6.58279	4.61707e-11	8.32791e-11
LRRFIP2	ENSG00000093167	1084.96	0.477415	0.0286948	16.6377	3.71736e-62	1.93077e-61
SEC22C	ENSG00000093183	1223.08	0.297478	0.0241002	12.3434	5.29002e-35	1.70865e-34
XYLB	ENSG00000093217	394.909	-0.324874	0.0588072	-5.52439	3.30629e-08	5.40917e-08
HDAC6	ENSG00000094631	1116.88	0.498161	0.0403836	12.3357	5.81572e-35	1.87372e-34
CDC6	ENSG00000094804	228.857	-1.7781	0.104732	-16.9775	1.20448e-64	6.47859e-64
UPRT	ENSG00000094841	552.785	0.505368	0.0296349	17.0531	3.3134e-65	1.79317e-64
CDC23	ENSG00000094880	887.837	-0.398208	0.024672	-16.1401	1.33404e-58	6.60209e-58
AAAS	ENSG00000094914	663.976	-0.224188	0.0372778	-6.01398	1.81021e-09	3.09931e-09
CBX5	ENSG00000094916	3040.1	-0.805002	0.0459935	-17.5025	1.37094e-68	7.81015e-68
SUCO	ENSG00000094975	751.029	0.252518	0.0316985	7.96624	1.63572e-15	3.36921e-15
MSH2	ENSG00000095002	458.091	-1.40035	0.0466265	-30.0333	3.60571e-198	8.43531e-197
MAP3K1	ENSG00000095015	3167.64	0.178161	0.0598647	2.97606	0.00291979	0.003777
DHPS	ENSG00000095059	565.115	-0.171994	0.0271099	-6.34433	2.23397e-10	3.93801e-10
HOOK2	ENSG00000095066	292.546	-0.0830953	0.0377103	-2.20352	0.0275583	0.0332363
ARCN1	ENSG00000095139	6829.81	0.847351	0.0381522	22.2098	2.76385e-109	2.72127e-108
TMEM38B	ENSG00000095209	989.32	0.488041	0.0543096	8.98627	2.55758e-19	5.83664e-19
PSMD5	ENSG00000095261	1139.54	-0.0975967	0.0494773	-1.97256	0.0485463	0.0573243
PTGS1	ENSG00000095303	2652.68	-1.20854	0.0310915	-38.8704	0	0
NUP188	ENSG00000095319	1562.01	0.346456	0.0426221	8.12856	4.34422e-16	9.08383e-16
CRAT	ENSG00000095321	616.158	0.533198	0.0428971	12.4297	1.80329e-35	5.89223e-35
SH2D3C	ENSG00000095370	403.819	-0.504939	0.073013	-6.91573	4.65445e-12	8.67925e-12
NANS	ENSG00000095380	1430.97	0.481564	0.0284139	16.9482	1.9852e-64	1.0625e-63
TBC1D2	ENSG00000095383	603.051	-0.790493	0.0606341	-13.0371	7.52641e-39	2.64355e-38
WHRN	ENSG00000095397	431.734	-0.130428	0.0979088	-1.33214	0.182814	0.204631
CWF19L1	ENSG00000095485	600.979	-0.0308013	0.0251001	-1.22714	0.21977	0.243765
SEMA4G	ENSG00000095539	47.9024	0.0851763	0.0691039	1.23258	0.217731	0.241599
BTAF1	ENSG00000095564	3671.44	0.658934	0.0451918	14.5808	3.71977e-48	1.55101e-47
IKZF5	ENSG00000095574	590.508	0.0272753	0.0336121	0.811472	0.417095	0.445383
BLNK	ENSG00000095585	1593.43	0.871674	0.038122	22.8654	1.02783e-115	1.08657e-114
SORBS1	ENSG00000095637	124.801	1.91076	0.120435	15.8655	1.09813e-56	5.2677e-56
BAMBI	ENSG00000095739	155.519	0.0660623	0.100277	0.658797	0.510026	0.537594
IL11	ENSG00000095752	24.4661	-0.221414	0.207786	-1.06559	0.28661	0.31355
WAC	ENSG00000095787	2394.09	0.0141709	0.0225392	0.628721	0.529532	0.556818
CREM	ENSG00000095794	2610.43	1.43276	0.0531795	26.942	7.07689e-160	1.15565e-158
NUBP2	ENSG00000095906	586.723	-0.326962	0.0549749	-5.94747	2.72311e-09	4.63579e-09
HIVEP1	ENSG00000095951	1515.31	-0.492339	0.0663232	-7.42333	1.14214e-13	2.23407e-13
TREM2	ENSG00000095970	6320.35	-0.712865	0.0521701	-13.6642	1.66031e-42	6.23004e-42
FKBP5	ENSG00000096060	2370.29	0.150874	0.0653569	2.30847	0.020973	0.0255351
SRPK1	ENSG00000096063	1142.76	-0.157049	0.0489942	-3.20546	0.00134845	0.00178054
BRPF3	ENSG00000096070	668.954	0.304879	0.0453093	6.72883	1.71028e-11	3.13106e-11
MRPS18A	ENSG00000096080	162.945	0.454172	0.0369187	12.302	8.83982e-35	2.83374e-34
TMEM14A	ENSG00000096092	99.2304	-0.239849	0.0815585	-2.94082	0.00327342	0.00422163
EFHC1	ENSG00000096093	133.835	-1.10012	0.0444036	-24.7755	1.64606e-135	2.14491e-134
HSP90AB1	ENSG00000096384	26617.6	0.236531	0.0357658	6.61333	3.75762e-11	6.79863e-11
CDC5L	ENSG00000096401	1350.7	-0.372095	0.0283467	-13.1266	2.31933e-39	8.22647e-39
ITPR3	ENSG00000096433	32.7876	0.150534	0.129044	1.16653	0.243401	0.268599
ZNF184	ENSG00000096654	146.762	-0.55888	0.0328529	-17.0116	6.73752e-65	3.63784e-64
DSP	ENSG00000096696	296.228	0.866549	0.154236	5.61834	1.92803e-08	3.18282e-08
SIRT1	ENSG00000096717	776.972	0.156608	0.0306827	5.10412	3.32342e-07	5.22034e-07
HNRNPH3	ENSG00000096746	1878.35	-0.14628	0.0340524	-4.29574	1.74111e-05	2.53103e-05
IFT74	ENSG00000096872	276.654	-0.69154	0.0405353	-17.0602	2.9352e-65	1.59033e-64
JAK2	ENSG00000096968	4668.93	3.07059	0.0328156	93.5711	0	0
IL12RB1	ENSG00000096996	390.838	1.62673	0.049284	33.0074	6.36936e-239	2.04459e-237
ABL1	ENSG00000097007	1856.86	0.613354	0.0402387	15.2429	1.83575e-52	8.25148e-52
ACOT7	ENSG00000097021	402.187	0.567914	0.0469643	12.0925	1.15767e-33	3.62837e-33
SH3GLB1	ENSG00000097033	3467.03	0.739304	0.0271688	27.2115	4.74651e-163	7.98276e-162
CDC7	ENSG00000097046	152.407	-0.511015	0.0542192	-9.42498	4.30178e-21	1.02566e-20
SYDE2	ENSG00000097096	59.3239	-0.923603	0.0976681	-9.45654	3.18297e-21	7.61228e-21
PCSK5	ENSG00000099139	293.071	-0.0458177	0.058208	-0.787138	0.431201	0.459573
SCD	ENSG00000099194	12157.7	-0.0135471	0.0643066	-0.210664	0.833149	0.847285
TMED1	ENSG00000099203	150.723	-0.280394	0.041246	-6.7981	1.0601e-11	1.95604e-11
ABLIM1	ENSG00000099204	46.6536	-0.196179	0.158645	-1.23659	0.216238	0.240075
ERMP1	ENSG00000099219	1392.78	-0.607267	0.0469301	-12.9398	2.68209e-38	9.32957e-38
RAB18	ENSG00000099246	3719.94	0.732101	0.0300534	24.36	4.54518e-131	5.66035e-130
NRP1	ENSG00000099250	18042.3	-0.61549	0.0565703	-10.8801	1.43424e-27	3.98446e-27
PRTFDC1	ENSG00000099256	63.4522	-0.816347	0.093289	-8.75073	2.11976e-18	4.72252e-18
TSPAN15	ENSG00000099282	2121.45	-1.63117	0.0565974	-28.8207	1.18155e-182	2.3972e-181
H2AFY2	ENSG00000099284	96.476	-1.66333	0.107564	-15.4637	6.10304e-54	2.8134e-53
WASHC2A	ENSG00000099290	2718.12	0.830995	0.0281241	29.5474	7.08542e-192	1.55658e-190
MAST3	ENSG00000099308	2534.59	-0.143222	0.0617533	-2.31927	0.0203807	0.0248355
MZF1	ENSG00000099326	437.244	-0.515307	0.0427687	-12.0487	1.9705e-33	6.15125e-33
OCEL1	ENSG00000099330	130.359	-1.02415	0.0525268	-19.4977	1.14874e-84	8.17789e-84
MYO9B	ENSG00000099331	9123.96	-0.619205	0.0376507	-16.446	8.95438e-61	4.55659e-60
KCNK6	ENSG00000099337	1398.5	0.270001	0.0356715	7.5691	3.75814e-14	7.44322e-14
CATSPERG	ENSG00000099338	58.0734	0.931266	0.0672481	13.8482	1.30391e-43	5.00082e-43
PSMD8	ENSG00000099341	2782.32	0.165029	0.0305298	5.4055	6.46293e-08	1.04561e-07
FBXL19	ENSG00000099364	326.149	0.588071	0.0553283	10.6288	2.19011e-26	5.92972e-26
STX1B	ENSG00000099365	63.1374	0.724393	0.0779789	9.2896	1.54876e-20	3.64078e-20
HSD3B7	ENSG00000099377	221.877	1.58541	0.0611916	25.9089	5.28649e-148	7.7912e-147
SETD1A	ENSG00000099381	803.873	0.297207	0.0521533	5.69873	1.20705e-08	2.01199e-08
BCL7C	ENSG00000099385	266.384	-0.266362	0.0393905	-6.76208	1.3602e-11	2.4996e-11
CIRBP	ENSG00000099622	3819.9	-0.180069	0.0350938	-5.13108	2.88081e-07	4.53472e-07
ATP5D	ENSG00000099624	1078.25	-0.228572	0.0486485	-4.69844	2.62159e-06	3.9532e-06
CBARP	ENSG00000099625	69.6521	0.920476	0.0913874	10.0722	7.32877e-24	1.86705e-23
HNRNPM	ENSG00000099783	3930.26	0.3373	0.0312696	10.7869	3.97125e-27	1.09289e-26
MARCH2	ENSG00000099785	625.397	0.270205	0.0540827	4.99614	5.84885e-07	9.09375e-07
NDUFB7	ENSG00000099795	650.654	-0.0481737	0.0506758	-0.950626	0.341794	0.370119
TECR	ENSG00000099797	1135.84	-0.225204	0.0565084	-3.98532	6.73882e-05	9.54638e-05
TIMM13	ENSG00000099800	830.961	-0.343112	0.0421143	-8.14715	3.72606e-16	7.80985e-16
CDC34	ENSG00000099804	1112.45	0.10296	0.044715	2.30259	0.0213021	0.0259089
MTAP	ENSG00000099810	687.582	-1.08813	0.0403574	-26.9624	4.0857e-160	6.69521e-159
CEP170B	ENSG00000099814	438.439	0.888802	0.0657257	13.5229	1.14564e-41	4.23887e-41
POLR2E	ENSG00000099817	2791.12	-0.388677	0.0356388	-10.906	1.079e-27	3.00768e-27
POLRMT	ENSG00000099821	491.627	-0.294405	0.0367968	-8.00085	1.23567e-15	2.55417e-15
CDHR5	ENSG00000099834	46.0941	0.266632	0.0914586	2.91533	0.00355312	0.00456894
IZUMO4	ENSG00000099840	24.2037	-0.230389	0.0714531	-3.22434	0.00126263	0.00166957
RASSF7	ENSG00000099849	170.777	0.0372467	0.0544443	0.684125	0.493896	0.522001
GADD45B	ENSG00000099860	1093.03	2.10636	0.0648949	32.458	4.17331e-231	1.26186e-229
PALM	ENSG00000099864	16.5255	-0.287495	0.152972	-1.87939	0.0601914	0.0705654
MADCAM1	ENSG00000099866	12.1625	-1.296	0.088861	-14.5846	3.52145e-48	1.46918e-47
MKNK2	ENSG00000099875	1952.51	0.107147	0.0443439	2.41628	0.0156798	0.019259
ARVCF	ENSG00000099889	102.045	0.165034	0.062034	2.66039	0.00780506	0.00979989
TRMT2A	ENSG00000099899	671.259	-0.16916	0.0386339	-4.37854	1.19479e-05	1.74933e-05
RANBP1	ENSG00000099901	1719.88	-0.575712	0.0529287	-10.8771	1.48168e-27	4.11463e-27
ZDHHC8	ENSG00000099904	974.113	0.315508	0.0626749	5.03405	4.80235e-07	7.49152e-07
KLHL22	ENSG00000099910	326.764	-0.911734	0.0342551	-26.616	4.42771e-156	6.98694e-155
MED15	ENSG00000099917	3585.71	0.811817	0.0430763	18.846	3.1675e-79	2.09084e-78
SERPIND1	ENSG00000099937	41.7941	0.232261	0.0530184	4.38076	1.18268e-05	1.73195e-05
SNAP29	ENSG00000099940	1511.61	0.127457	0.0306982	4.15193	3.29685e-05	4.73722e-05
CRKL	ENSG00000099942	1571.53	-0.0692968	0.0236026	-2.93599	0.0033249	0.00428646
LZTR1	ENSG00000099949	822.184	0.350694	0.0376444	9.31597	1.2084e-20	2.84926e-20
CECR2	ENSG00000099954	88.0904	0.966477	0.126221	7.65705	1.90248e-14	3.79794e-14
SMARCB1	ENSG00000099956	1385.37	-0.161367	0.025081	-6.43385	1.24412e-10	2.21365e-10
DERL3	ENSG00000099958	27.4952	-0.370901	0.082809	-4.47899	7.4996e-06	1.10714e-05
BCL2L13	ENSG00000099968	1310.68	0.451121	0.0250966	17.9754	3.03707e-72	1.81399e-71
DDTL	ENSG00000099974	60.9568	-0.378317	0.049037	-7.71492	1.21061e-14	2.43125e-14
DDT	ENSG00000099977	150.699	0.0226338	0.0515218	0.439305	0.660441	0.683785
OSM	ENSG00000099985	178.532	-1.46967	0.0823042	-17.8566	2.56855e-71	1.50914e-70
CABIN1	ENSG00000099991	1377.52	0.438846	0.045933	9.55404	1.24738e-21	3.01497e-21
TBC1D10A	ENSG00000099992	424.954	-0.182788	0.0351903	-5.19426	2.0553e-07	3.25313e-07
SF3A1	ENSG00000099995	3574.92	0.0569667	0.0465885	1.22276	0.221419	0.24542
GGT5	ENSG00000099998	78.8272	3.83863	0.192087	19.9838	7.62309e-89	5.75621e-88
RNF215	ENSG00000099999	141.372	-0.320068	0.0487635	-6.56368	5.24966e-11	9.458e-11
SEC14L2	ENSG00000100003	161.088	-0.623133	0.0705861	-8.82798	1.06583e-18	2.39119e-18
SPECC1L	ENSG00000100014	379.717	-0.0627375	0.0310426	-2.02101	0.0432788	0.0513328
PPIL2	ENSG00000100023	1045.69	0.102143	0.034008	3.00351	0.00266884	0.00346065
SNRPD3	ENSG00000100028	1340.46	-0.216149	0.0375921	-5.74987	8.93136e-09	1.4953e-08
PES1	ENSG00000100029	968.572	-0.0129111	0.0352535	-0.366235	0.71419	0.734888
MAPK1	ENSG00000100030	4591.01	0.176621	0.0241335	7.31848	2.50796e-13	4.85702e-13
GGT1	ENSG00000100031	323.501	0.152932	0.0804204	1.90165	0.0572165	0.0672347
PPM1F	ENSG00000100034	902.089	-1.29497	0.0310949	-41.6458	0	0
SLC35E4	ENSG00000100036	49.4883	0.614278	0.0698725	8.79141	1.4769e-18	3.3034e-18
TOP3B	ENSG00000100038	60.1546	0.256745	0.0686797	3.7383	0.000185266	0.000256332
CYTH4	ENSG00000100055	3594.32	-0.292197	0.0431177	-6.77672	1.22937e-11	2.26332e-11
ESS2	ENSG00000100056	254.959	-0.0304121	0.0314942	-0.965642	0.334224	0.362479
MFNG	ENSG00000100060	576.641	-1.28081	0.0699173	-18.319	5.83923e-75	3.63644e-74
LRP5L	ENSG00000100068	73.7541	-0.612024	0.058688	-10.4284	1.83884e-25	4.86711e-25
SLC25A1	ENSG00000100075	1605.33	0.778568	0.0499371	15.591	8.38615e-55	3.91856e-54
GRK3	ENSG00000100077	2164.87	-0.44026	0.0527507	-8.34604	7.05877e-17	1.51014e-16
GGA1	ENSG00000100083	3172.59	-0.244948	0.0311275	-7.86918	3.56974e-15	7.28245e-15
HIRA	ENSG00000100084	260.179	0.535489	0.0459795	11.6463	2.39749e-31	7.17054e-31
SH3BP1	ENSG00000100092	2220.09	-0.139988	0.0566666	-2.47038	0.0134971	0.0166581
LGALS1	ENSG00000100097	8758.84	-0.037656	0.0584006	-0.644788	0.519065	0.546548
HPS4	ENSG00000100099	1028.23	0.0787278	0.0242178	3.25082	0.00115071	0.00152373
PIK3IP1	ENSG00000100100	371.329	-0.133881	0.0596161	-2.24571	0.0247227	0.0299346
SRRD	ENSG00000100104	281.973	-0.166295	0.025572	-6.50302	7.87248e-11	1.40949e-10
PATZ1	ENSG00000100105	422.616	0.403293	0.0398402	10.1228	4.37831e-24	1.12191e-23
TRIOBP	ENSG00000100106	1530.58	0.124476	0.0313559	3.96977	7.19428e-05	0.000101731
TFIP11	ENSG00000100109	617.886	0.0103989	0.0308466	0.337116	0.736029	0.755701
GCAT	ENSG00000100116	80.2442	-0.466074	0.0740848	-6.29109	3.1525e-10	5.53292e-10
CRYBB1	ENSG00000100122	654.482	-0.27388	0.0691526	-3.96051	7.47893e-05	0.000105629
ANKRD54	ENSG00000100124	548.323	-0.314367	0.0399199	-7.87495	3.40886e-15	6.95726e-15
EIF3L	ENSG00000100129	1813.26	-0.651499	0.032351	-20.1384	3.39911e-90	2.61298e-89
SNU13	ENSG00000100138	1269.23	-0.638278	0.0368147	-17.3376	2.44834e-67	1.36819e-66
MICALL1	ENSG00000100139	1121.85	1.33292	0.0532399	25.036	2.47818e-138	3.3311e-137
CCDC134	ENSG00000100147	212.119	1.47248	0.0654458	22.4993	4.21558e-112	4.27641e-111
DEPDC5	ENSG00000100150	623.445	-0.264653	0.0288991	-9.15784	5.29463e-20	1.22944e-19
PICK1	ENSG00000100151	315.23	-0.401304	0.0341711	-11.744	7.58438e-32	2.29178e-31
TTC28	ENSG00000100154	123.143	-0.216181	0.0652929	-3.31095	0.000929797	0.00123797
SLC16A8	ENSG00000100156	16.0021	-0.398819	0.110664	-3.60388	0.000313497	0.000428354
CENPM	ENSG00000100162	204.629	-0.862753	0.101947	-8.46277	2.6109e-17	5.64497e-17
SEPT3	ENSG00000100167	332.378	-0.0334348	0.0860548	-0.388529	0.697624	0.719264
SLC5A4	ENSG00000100191	8.67612	-1.45534	0.128377	-11.3365	8.65444e-30	2.51097e-29
KDELR3	ENSG00000100196	120.183	-0.447013	0.0839804	-5.32283	1.02164e-07	1.63733e-07
CYP2D6	ENSG00000100197	23.4308	-0.292833	0.0784251	-3.73392	0.000188521	0.000260758
DDX17	ENSG00000100201	12727.3	0.00669544	0.0335641	0.199482	0.841886	0.855454
TCF20	ENSG00000100207	690.699	0.548657	0.0444161	12.3527	4.71218e-35	1.52376e-34
HSCB	ENSG00000100209	176.371	0.0137489	0.0414089	0.332027	0.739869	0.759366
CBY1	ENSG00000100211	135.261	-0.692915	0.0475256	-14.5798	3.77534e-48	1.57371e-47
TOMM22	ENSG00000100216	1089.74	-0.338453	0.0341525	-9.91006	3.76414e-23	9.45068e-23
XBP1	ENSG00000100219	2305.65	0.378019	0.0501123	7.54344	4.57721e-14	9.03998e-14
RTCB	ENSG00000100220	3395.98	0.0256661	0.033582	0.764282	0.444699	0.472991
JOSD1	ENSG00000100221	1316.53	0.605239	0.0503733	12.0151	2.96117e-33	9.22127e-33
FBXO7	ENSG00000100225	3517.86	0.596432	0.0246861	24.1606	5.7735e-129	7.01602e-128
GTPBP1	ENSG00000100226	2077.15	2.15493	0.0504793	42.6893	0	0
POLDIP3	ENSG00000100227	1370.75	-0.0904406	0.0285872	-3.16367	0.00155794	0.00204965
TIMP3	ENSG00000100234	2729.03	-1.52399	0.123971	-12.2931	9.86087e-35	3.15817e-34
PPP6R2	ENSG00000100239	1807.57	0.198083	0.0247016	8.01904	1.06577e-15	2.20785e-15
SBF1	ENSG00000100241	1209.65	0.444778	0.0448871	9.90881	3.81169e-23	9.56665e-23
SUN2	ENSG00000100242	1213.65	0.257285	0.0452702	5.68333	1.32099e-08	2.19592e-08
CYB5R3	ENSG00000100243	2626.53	0.277251	0.0492799	5.62606	1.84375e-08	3.04692e-08
DNAL4	ENSG00000100246	159.255	-0.56594	0.0398391	-14.2056	8.45573e-46	3.36792e-45
LMF2	ENSG00000100258	1326.33	0.935273	0.033001	28.3407	1.08904e-176	2.07478e-175
RHBDD3	ENSG00000100263	554.039	-0.179946	0.0338256	-5.31981	1.03878e-07	1.66365e-07
PACSIN2	ENSG00000100266	2428.61	-0.444559	0.0270252	-16.4498	8.41323e-61	4.28432e-60
TTLL1	ENSG00000100271	70.5405	-0.652282	0.0590675	-11.043	2.37002e-28	6.68588e-28
RASL10A	ENSG00000100276	203.913	-1.43188	0.0722996	-19.8048	2.70661e-87	2.00606e-86
AP1B1	ENSG00000100280	12727.1	-0.770453	0.0414232	-18.5995	3.2402e-77	2.07929e-76
HMGXB4	ENSG00000100281	717.101	-0.0902882	0.0294623	-3.06453	0.0021801	0.00284212
TOM1	ENSG00000100284	3295.58	-0.402122	0.0407187	-9.87561	5.31115e-23	1.32802e-22
NEFH	ENSG00000100285	419.408	-1.40714	0.0503081	-27.9705	3.71153e-172	6.77716e-171
CHKB	ENSG00000100288	56.8192	0.367654	0.0455594	8.06977	7.0431e-16	1.46662e-15
BIK	ENSG00000100290	3.03924	-0.728348	0.18808	-3.87254	0.000107708	0.000150969
HMOX1	ENSG00000100292	22469.6	-1.4522	0.0706291	-20.5609	6.14367e-94	4.96436e-93
MCAT	ENSG00000100294	130.259	-1.14475	0.0423298	-27.0435	4.55875e-161	7.56741e-160
THOC5	ENSG00000100296	542.843	-0.305107	0.0266593	-11.4447	2.50107e-30	7.32911e-30
MCM5	ENSG00000100297	911.987	-1.01432	0.0476312	-21.2953	1.25433e-100	1.10362e-99
APOBEC3H	ENSG00000100298	7.74555	-0.0251736	0.122492	-0.205511	0.837173	0.851034
ARSA	ENSG00000100299	3393.11	0.726385	0.0658916	11.0239	2.92955e-28	8.24944e-28
TSPO	ENSG00000100300	520.98	0.0974589	0.0725337	1.34364	0.179066	0.200643
TTLL12	ENSG00000100304	482.605	-0.412593	0.0430113	-9.59268	8.58274e-22	2.08309e-21
CBX7	ENSG00000100307	135.23	0.792468	0.0656131	12.0779	1.38205e-33	4.32487e-33
PDGFB	ENSG00000100311	1829.66	0.812885	0.0677954	11.9903	3.99644e-33	1.23794e-32
RPL3	ENSG00000100316	12249.1	-0.639187	0.0454582	-14.061	6.59592e-45	2.58757e-44
ZMAT5	ENSG00000100319	171.631	-0.472561	0.0384514	-12.2898	1.02742e-34	3.2868e-34
RBFOX2	ENSG00000100320	325.58	-0.246996	0.0600812	-4.11104	3.93876e-05	5.63309e-05
TAB1	ENSG00000100324	534.39	-0.149925	0.0335622	-4.46707	7.92964e-06	1.1694e-05
ASCC2	ENSG00000100325	1402.82	-0.146815	0.0292631	-5.01707	5.24653e-07	8.17355e-07
MTMR3	ENSG00000100330	185.598	-0.0836695	0.0395203	-2.11713	0.034249	0.0409648
MIEF1	ENSG00000100335	2629.22	-0.0740846	0.0502847	-1.4733	0.14067	0.15936
APOL4	ENSG00000100336	4595.84	8.05239	0.106148	75.86	0	0
APOL1	ENSG00000100342	1656.21	6.19351	0.0743269	83.328	0	0
PNPLA3	ENSG00000100344	153.005	-2.37854	0.102273	-23.2568	1.21316e-119	1.35051e-118
MYH9	ENSG00000100345	12772.8	0.0371707	0.0319993	1.16161	0.245394	0.270671
SAMM50	ENSG00000100347	1053.38	-0.590255	0.0315534	-18.7066	4.37588e-78	2.84048e-77
TXN2	ENSG00000100348	1325.66	-0.342705	0.0330473	-10.3701	3.39083e-25	8.91456e-25
FOXRED2	ENSG00000100350	887.559	-0.926131	0.0706583	-13.1072	2.99515e-39	1.06182e-38
EIF3D	ENSG00000100353	3214.25	-0.206255	0.0241812	-8.52957	1.46888e-17	3.19302e-17
TNRC6B	ENSG00000100354	1553.1	-0.617845	0.0319116	-19.3612	1.64099e-83	1.15016e-82
SGSM3	ENSG00000100359	29.8841	-0.111706	0.050066	-2.23119	0.0256688	0.0310321
IFT27	ENSG00000100360	418.31	-0.834715	0.0367902	-22.6885	5.81545e-114	6.03433e-113
PVALB	ENSG00000100362	64.5408	0.224581	0.144932	1.54956	0.121248	0.138294
KIAA0930	ENSG00000100364	5404.91	0.139476	0.0379712	3.67321	0.000239525	0.000329717
NCF4	ENSG00000100365	7509.98	0.0322977	0.0392391	0.8231	0.410451	0.438655
CSF2RB	ENSG00000100368	8051.91	2.34752	0.0492993	47.6177	0	0
SLC25A17	ENSG00000100372	569.269	0.190913	0.0255207	7.48069	7.39314e-14	1.45259e-13
FAM118A	ENSG00000100376	329.43	0.123882	0.0768631	1.61173	0.107022	0.122585
KCTD17	ENSG00000100379	249.248	0.230797	0.0438274	5.26605	1.39389e-07	2.21999e-07
ST13	ENSG00000100380	5422.18	-0.170089	0.0232485	-7.31614	2.55207e-13	4.94107e-13
RBX1	ENSG00000100387	1708.37	0.332914	0.0447923	7.4324	1.06646e-13	2.08806e-13
EP300	ENSG00000100393	3380.43	0.416213	0.03933	10.5826	3.58927e-26	9.66395e-26
L3MBTL2	ENSG00000100395	584.501	-0.16403	0.0246528	-6.65361	2.85989e-11	5.19376e-11
RANGAP1	ENSG00000100401	1401.14	0.706084	0.0355591	19.8566	9.65618e-88	7.18719e-87
ZC3H7B	ENSG00000100403	1473.19	1.08524	0.0477111	22.7461	1.56806e-114	1.63431e-113
PHF5A	ENSG00000100410	447.298	-0.148229	0.0325743	-4.55049	5.35199e-06	7.95444e-06
ACO2	ENSG00000100412	2243.22	-0.207309	0.0354309	-5.8511	4.88341e-09	8.24754e-09
POLR3H	ENSG00000100413	461.814	-0.47034	0.0425747	-11.0474	2.25629e-28	6.3689e-28
TRMU	ENSG00000100416	644.786	-0.510097	0.028443	-17.934	6.401e-72	3.80541e-71
PMM1	ENSG00000100417	317.621	0.386915	0.0370159	10.4527	1.42441e-25	3.77943e-25
DESI1	ENSG00000100418	1144.53	1.06481	0.0346442	30.7356	1.90239e-207	4.82808e-206
CERK	ENSG00000100422	823.426	-1.42181	0.0362099	-39.2659	0	0
BRD1	ENSG00000100425	660.444	0.346207	0.0461731	7.49801	6.47918e-14	1.27498e-13
ZBED4	ENSG00000100426	658.971	0.0191778	0.0244576	0.784125	0.432967	0.461245
MLC1	ENSG00000100427	19.2189	0.431044	0.149936	2.87485	0.00404216	0.00517649
HDAC10	ENSG00000100429	74.0486	-0.134005	0.0452018	-2.9646	0.00303079	0.00391771
ABHD4	ENSG00000100439	667.167	-0.615528	0.0631666	-9.74452	1.94706e-22	4.80864e-22
KHNYN	ENSG00000100441	1296.54	0.420657	0.0376042	11.1864	4.75206e-29	1.35939e-28
FKBP3	ENSG00000100442	896.425	0.0327439	0.0354694	0.923159	0.355924	0.384473
SDR39U1	ENSG00000100445	315.787	0.31937	0.0568617	5.61661	1.9474e-08	3.21329e-08
CTSG	ENSG00000100448	6.13618	0.224943	0.324408	0.693396	0.488061	0.516222
RBM23	ENSG00000100461	1529.53	0.0384643	0.0295731	1.30065	0.193377	0.215836
PRMT5	ENSG00000100462	476.781	-0.476277	0.0408277	-11.6655	1.91165e-31	5.73088e-31
COCH	ENSG00000100473	81.878	0.456964	0.122164	3.74057	0.000183604	0.000254107
AP4S1	ENSG00000100478	181.278	0.346793	0.0339071	10.2277	1.48955e-24	3.85976e-24
POLE2	ENSG00000100479	100.805	-1.21566	0.0675107	-18.0069	1.72072e-72	1.0317e-71
VCPKMT	ENSG00000100483	204.357	-0.0482878	0.0320138	-1.50834	0.131466	0.14944
SOS2	ENSG00000100485	1183.51	-0.139946	0.040239	-3.47787	0.000505419	0.000683485
NIN	ENSG00000100503	1654.3	-0.547599	0.0399436	-13.7093	8.92948e-43	3.36862e-42
PYGL	ENSG00000100504	6440.57	-0.388465	0.0592604	-6.55522	5.55591e-11	1.00033e-10
PSMC6	ENSG00000100519	1895.35	-0.00145326	0.026732	-0.0543641	0.956645	0.96102
GNPNAT1	ENSG00000100522	1022.56	0.241304	0.0570576	4.22914	2.34589e-05	3.39614e-05
DDHD1	ENSG00000100523	2799.26	1.02156	0.0481495	21.2163	6.74985e-100	5.86182e-99
CDKN3	ENSG00000100526	236.098	-1.24408	0.0862841	-14.4185	3.96097e-47	1.61237e-46
CNIH1	ENSG00000100528	2262.39	-0.456974	0.0274958	-16.6198	5.01081e-62	2.593e-61
CGRRF1	ENSG00000100532	431.639	-0.470995	0.0292507	-16.102	2.46932e-58	1.21692e-57
ATP6V1D	ENSG00000100554	2787.84	-0.244287	0.0319792	-7.63894	2.19018e-14	4.36422e-14
PLEK2	ENSG00000100558	257.734	-0.94871	0.0773054	-12.2722	1.27682e-34	4.08003e-34
PIGH	ENSG00000100564	495.982	0.204887	0.0322812	6.34694	2.19645e-10	3.87333e-10
LRRC74A	ENSG00000100565	42.914	-0.695704	0.0675932	-10.2925	7.61572e-25	1.98548e-24
PSMA3	ENSG00000100567	4652.72	0.515703	0.034514	14.9419	1.75985e-50	7.64633e-50
VTI1B	ENSG00000100568	1251.95	-0.133828	0.023205	-5.76724	8.05824e-09	1.35089e-08
TIMM9	ENSG00000100575	307.556	-0.200838	0.0440834	-4.55587	5.21703e-06	7.7596e-06
GSTZ1	ENSG00000100577	225.452	-0.298159	0.0389474	-7.65543	1.92669e-14	3.84573e-14
KIAA0586	ENSG00000100578	544.526	-0.70605	0.0384355	-18.3697	2.29535e-75	1.44203e-74
TMED8	ENSG00000100580	1290.36	0.221603	0.0416003	5.32697	9.98647e-08	1.60194e-07
SAMD15	ENSG00000100583	14.5776	0.422084	0.0647967	6.51397	7.31877e-11	1.31169e-10
AHSA1	ENSG00000100591	1576.19	0.0586339	0.0310929	1.88576	0.0593268	0.0696273
DAAM1	ENSG00000100592	583.864	0.356805	0.0477661	7.46985	8.0289e-14	1.57662e-13
SPTLC2	ENSG00000100596	1672.75	0.918205	0.0446048	20.5853	3.71524e-94	3.01247e-93
RIN3	ENSG00000100599	3357.01	-0.806147	0.0648668	-12.4277	1.848e-35	6.03691e-35
LGMN	ENSG00000100600	33380.8	0.201198	0.051754	3.88758	0.00010125	0.000142087
ALKBH1	ENSG00000100601	305.998	0.187914	0.0264006	7.11779	1.09673e-12	2.08746e-12
SNW1	ENSG00000100603	1400.2	-0.0300313	0.0253618	-1.18411	0.236369	0.261269
ITPK1	ENSG00000100605	1255.92	-0.226673	0.0340544	-6.65622	2.80967e-11	5.10387e-11
DHRS7	ENSG00000100612	1077.5	-0.11625	0.0405684	-2.86554	0.00416292	0.00532581
PPM1A	ENSG00000100614	1223.22	-0.310626	0.0219794	-14.1326	2.39069e-45	9.44454e-45
ASB2	ENSG00000100628	177.3	1.19224	0.0764329	15.5985	7.45496e-55	3.4846e-54
CEP128	ENSG00000100629	220.088	-0.432421	0.0473359	-9.13515	6.53157e-20	1.51267e-19
ERH	ENSG00000100632	1379.59	-0.140144	0.040046	-3.49957	0.000466012	0.000631836
HIF1A	ENSG00000100644	8323.33	-0.0113834	0.0404807	-0.281205	0.778553	0.796222
SUSD6	ENSG00000100647	6523.98	0.787726	0.0487893	16.1455	1.22232e-58	6.05346e-58
SRSF5	ENSG00000100650	5948.11	-0.11802	0.0359831	-3.27988	0.00103852	0.00137933
SLC10A1	ENSG00000100652	26.8467	0.582741	0.0711004	8.19603	2.48464e-16	5.23356e-16
EIF5	ENSG00000100664	7712.16	0.216397	0.0353774	6.11683	9.54573e-10	1.6478e-09
DICER1	ENSG00000100697	5006.96	0.671032	0.0434465	15.445	8.15279e-54	3.75338e-53
ZFYVE21	ENSG00000100711	711.108	0.0458496	0.0287457	1.59501	0.11071	0.126593
MTHFD1	ENSG00000100714	1616.64	0.239288	0.0395186	6.05508	1.40349e-09	2.41089e-09
ZC3H14	ENSG00000100722	1003.55	-0.429297	0.0235789	-18.2068	4.55725e-74	2.79437e-73
TELO2	ENSG00000100726	504.716	-0.248069	0.0390542	-6.35193	2.12631e-10	3.75058e-10
PCNX1	ENSG00000100731	6864.44	2.00948	0.0497949	40.3552	0	0
BDKRB1	ENSG00000100739	39.024	0.533484	0.185093	2.88225	0.00394842	0.00506153
GSKIP	ENSG00000100744	828.952	-0.224595	0.0374788	-5.99258	2.06539e-09	3.52933e-09
VRK1	ENSG00000100749	484.961	-0.468207	0.0442358	-10.5843	3.52226e-26	9.48717e-26
PSMC1	ENSG00000100764	538.106	0.0536859	0.0336343	1.59616	0.110452	0.126308
PAPLN	ENSG00000100767	150.852	-0.515938	0.0860353	-5.99682	2.01221e-09	3.44139e-09
RPS6KA5	ENSG00000100784	198.699	1.3695	0.0555764	24.6417	4.51147e-134	5.77173e-133
PPP4R3A	ENSG00000100796	1870.67	0.151702	0.0269168	5.63595	1.74093e-08	2.88004e-08
C14orf93	ENSG00000100802	75.2119	-0.849252	0.0416718	-20.3796	2.539e-92	2.00103e-91
PSMB5	ENSG00000100804	1913.28	-0.00860928	0.0321986	-0.26738	0.789176	0.806089
YY1	ENSG00000100811	1865.79	-0.0851785	0.0271518	-3.13712	0.00170618	0.00223923
ACIN1	ENSG00000100813	8162.9	0.793892	0.0447128	17.7554	1.56579e-70	9.12347e-70
CCNB1IP1	ENSG00000100814	233.331	-0.474685	0.0382652	-12.4051	2.45064e-35	7.98147e-35
TRIP11	ENSG00000100815	1099.02	-0.226623	0.0378535	-5.98684	2.13962e-09	3.65262e-09
APEX1	ENSG00000100823	3825.6	-0.0627222	0.0447413	-1.40189	0.160949	0.181195
PABPN1	ENSG00000100836	1237.08	-0.369553	0.042246	-8.74763	2.17872e-18	4.8508e-18
ARHGAP5	ENSG00000100852	1754.84	1.2489	0.0391085	31.9341	8.96877e-224	2.59467e-222
CINP	ENSG00000100865	557.272	0.128117	0.0326898	3.91919	8.88481e-05	0.000125071
SRP54	ENSG00000100883	2396.26	0.723246	0.02703	26.7572	1.01835e-157	1.6289e-156
CHD8	ENSG00000100888	2622.31	0.882718	0.0298609	29.5611	4.7354e-192	1.04194e-190
PCK2	ENSG00000100889	1549.25	0.440158	0.0386488	11.3887	4.76312e-30	1.38883e-29
KIAA0391	ENSG00000100890	187.812	0.0113781	0.0388149	0.293137	0.769417	0.787451
DCAF11	ENSG00000100897	812.173	0.0260414	0.0309612	0.8411	0.400292	0.428514
PSMA6	ENSG00000100902	541.146	0.318205	0.0373266	8.52488	1.52967e-17	3.32413e-17
NFKBIA	ENSG00000100906	6316.98	0.488629	0.0775146	6.3037	2.90613e-10	5.10689e-10
EMC9	ENSG00000100908	113.481	-0.275879	0.058556	-4.71137	2.46059e-06	3.71719e-06
PSME2	ENSG00000100911	10382.3	2.50518	0.0468149	53.5125	0	0
BRMS1L	ENSG00000100916	208.19	-0.377916	0.0342019	-11.0495	2.20322e-28	6.22158e-28
REC8	ENSG00000100918	293.171	0.907523	0.0570843	15.8979	6.54941e-57	3.14927e-56
TM9SF1	ENSG00000100926	113.067	0.235973	0.0444082	5.31371	1.07413e-07	1.7189e-07
SEC23A	ENSG00000100934	1707.81	0.222129	0.0386612	5.74553	9.1631e-09	1.53373e-08
GMPR2	ENSG00000100938	1042.38	-0.203663	0.0236988	-8.59383	8.4119e-18	1.84655e-17
PNN	ENSG00000100941	2069.14	-0.354065	0.0482599	-7.33662	2.19049e-13	4.24805e-13
RABGGTA	ENSG00000100949	1035.92	0.415909	0.0291961	14.2454	4.7909e-46	1.91527e-45
PLTP	ENSG00000100979	4303.96	-0.0994231	0.0886202	-1.1219	0.261905	0.287911
PCIF1	ENSG00000100982	1368.57	0.24059	0.0583884	4.12051	3.78036e-05	5.41427e-05
GSS	ENSG00000100983	1428.89	-0.000756019	0.0331785	-0.0227864	0.981821	0.983219
MMP9	ENSG00000100985	4766.68	-2.3596	0.122614	-19.2442	1.57941e-82	1.09123e-81
TRPC4AP	ENSG00000100991	4450.45	0.352528	0.0361691	9.74666	1.90637e-22	4.71063e-22
PYGB	ENSG00000100994	1450.57	0.109655	0.0374608	2.92719	0.00342043	0.00440679
ABHD12	ENSG00000100997	8499.44	-0.166949	0.0421025	-3.9653	7.33033e-05	0.000103593
PROCR	ENSG00000101000	929.938	1.72814	0.0714236	24.1956	2.47249e-129	3.02289e-128
GINS1	ENSG00000101003	513.754	-0.11898	0.0712101	-1.67083	0.0947562	0.109095
NINL	ENSG00000101004	84.5826	-0.62961	0.0685765	-9.18113	4.26596e-20	9.92707e-20
CD40	ENSG00000101017	9454.65	2.5421	0.0649366	39.1474	0	0
UQCC1	ENSG00000101019	1139.04	-0.293785	0.0287556	-10.2166	1.6705e-24	4.32385e-24
ZMYND8	ENSG00000101040	1187.38	-0.640495	0.0326025	-19.6456	6.31042e-86	4.58288e-85
IFT52	ENSG00000101052	424.649	-0.492639	0.030193	-16.3164	7.55076e-60	3.80788e-59
MYBL2	ENSG00000101057	516.137	-0.714621	0.12383	-5.77096	7.88217e-09	1.32184e-08
NDRG3	ENSG00000101079	718.176	-0.662849	0.038355	-17.2819	6.43531e-67	3.56784e-66
SLA2	ENSG00000101082	74.3271	0.842462	0.0706952	11.9168	9.67382e-33	2.97754e-32
C20orf24	ENSG00000101084	1760.36	1.46424	0.0331757	44.1358	0	0
NFATC2	ENSG00000101096	1153.48	-0.725518	0.0528164	-13.7366	6.12919e-43	2.31657e-42
PABPC1L	ENSG00000101104	283.047	-0.0254336	0.0574252	-0.4429	0.657838	0.68119
STK4	ENSG00000101109	3275.4	0.353359	0.025666	13.7676	3.99247e-43	1.51632e-42
SALL4	ENSG00000101115	64.4608	-1.97229	0.150546	-13.1009	3.25412e-39	1.15305e-38
ADNP	ENSG00000101126	1089.05	-0.511163	0.0377048	-13.557	7.20417e-42	2.67611e-41
PFDN4	ENSG00000101132	276.779	0.143412	0.0596961	2.40237	0.016289	0.0199776
DOK5	ENSG00000101134	18.2405	-0.656202	0.155433	-4.22177	2.42389e-05	3.50689e-05
CSTF1	ENSG00000101138	584.567	-0.611147	0.0217082	-28.1528	2.21749e-174	4.12407e-173
RAE1	ENSG00000101146	1072.21	-0.301622	0.0211894	-14.2345	5.59327e-46	2.23286e-45
TPD52L2	ENSG00000101150	5030.87	-0.285439	0.0319866	-8.92371	4.50923e-19	1.02077e-18
DNAJC5	ENSG00000101152	3489.62	0.352106	0.0312925	11.2521	2.26147e-29	6.50763e-29
NELFCD	ENSG00000101158	1492.82	0.121963	0.0263076	4.63604	3.55148e-06	5.32002e-06
CTSZ	ENSG00000101160	19215.3	1.24551	0.0754225	16.5138	2.91781e-61	1.4956e-60
PRPF6	ENSG00000101161	1109.25	-0.0233022	0.0287569	-0.810319	0.417757	0.446056
TUBB1	ENSG00000101162	35.0056	0.992719	0.0681186	14.5734	4.14771e-48	1.72739e-47
PRELID3B	ENSG00000101166	3159.11	0.506351	0.0376736	13.4405	3.50192e-41	1.28456e-40
MTG2	ENSG00000101181	535.063	-0.122702	0.0262115	-4.68123	2.85156e-06	4.2926e-06
PSMA7	ENSG00000101182	4887.31	0.138571	0.0378764	3.6585	0.000253691	0.000348466
SLCO4A1	ENSG00000101187	132.355	1.99816	0.122884	16.2606	1.87893e-59	9.43152e-59
MRGBP	ENSG00000101189	365.973	0.182	0.0271473	6.70418	2.02536e-11	3.69922e-11
TCFL5	ENSG00000101190	85.6633	-0.770334	0.0718803	-10.7169	8.47931e-27	2.31944e-26
DIDO1	ENSG00000101191	1290.92	0.0776004	0.0291922	2.65826	0.00785455	0.00985939
GID8	ENSG00000101193	1287.04	-0.115508	0.0176431	-6.54692	5.87349e-11	1.05616e-10
SLC17A9	ENSG00000101194	601.484	-0.660936	0.0687593	-9.61232	7.09349e-22	1.72611e-21
BIRC7	ENSG00000101197	153.434	-0.352439	0.133156	-2.64681	0.00812549	0.0101913
NKAIN4	ENSG00000101198	17.1661	0.135681	0.158739	0.854744	0.392693	0.420988
ARFGAP1	ENSG00000101199	1430.87	0.618963	0.0346924	17.8414	3.36881e-71	1.97686e-70
EEF1A2	ENSG00000101210	10.9342	-0.0294921	0.176647	-0.166955	0.867405	0.878844
GMEB2	ENSG00000101216	330.108	0.353655	0.0364345	9.70658	2.82652e-22	6.95744e-22
C20orf27	ENSG00000101220	1122.47	-0.574267	0.06698	-8.57371	1.00201e-17	2.19376e-17
CDC25B	ENSG00000101224	1496.53	0.713524	0.0520947	13.6967	1.06283e-42	4.00038e-42
RNF24	ENSG00000101236	1542.42	1.7371	0.0426678	40.7123	0	0
ARFRP1	ENSG00000101246	679.865	0.140189	0.0297228	4.71653	2.39904e-06	3.62772e-06
NDUFAF5	ENSG00000101247	262.539	-0.462516	0.0347455	-13.3115	1.98405e-40	7.17482e-40
TRIB3	ENSG00000101255	211.218	-0.50062	0.0942988	-5.30887	1.10309e-07	1.76423e-07
RASSF2	ENSG00000101265	5591.99	0.32923	0.0407293	8.08337	6.30018e-16	1.31328e-15
CSNK2A1	ENSG00000101266	1723	-0.141922	0.0205068	-6.92073	4.49332e-12	8.38434e-12
CDS2	ENSG00000101290	4766.16	0.132621	0.0507681	2.61229	0.00899368	0.0112421
HM13	ENSG00000101294	12842.6	0.58274	0.0449034	12.9776	1.63841e-38	5.72182e-38
SNPH	ENSG00000101298	19.9887	-0.784968	0.107737	-7.28599	3.19323e-13	6.16969e-13
MYLK2	ENSG00000101306	24.6588	-3.61553	0.18688	-19.3469	2.16639e-83	1.51389e-82
SIRPB1	ENSG00000101307	854.937	0.63632	0.0996712	6.38419	1.72307e-10	3.05079e-10
SEC23B	ENSG00000101310	3044.84	0.0860128	0.0278242	3.09129	0.00199289	0.00260336
FERMT1	ENSG00000101311	25.4641	-0.45771	0.132597	-3.4519	0.000556654	0.000750172
CCM2L	ENSG00000101331	6.39171	-2.33217	0.318059	-7.33251	2.25888e-13	4.37946e-13
PLCB4	ENSG00000101333	22.6793	-0.651379	0.143786	-4.5302	5.89293e-06	8.73809e-06
MYL9	ENSG00000101335	427.167	-0.149689	0.106606	-1.40413	0.160279	0.18047
HCK	ENSG00000101336	6845.83	-0.307368	0.0543805	-5.65218	1.58426e-08	2.62394e-08
TM9SF4	ENSG00000101337	1732.15	-0.1172	0.0376969	-3.10902	0.0018771	0.00245622
TLDC2	ENSG00000101342	245.795	0.501203	0.0484163	10.352	4.10047e-25	1.07581e-24
CRNKL1	ENSG00000101343	769.571	-0.0847828	0.0244881	-3.46221	0.000535768	0.000722997
POFUT1	ENSG00000101346	783.716	-0.453967	0.0391942	-11.5825	5.05514e-31	1.50265e-30
SAMHD1	ENSG00000101347	14927.2	0.185778	0.0303531	6.12058	9.32342e-10	1.60981e-09
KIF3B	ENSG00000101350	630.188	0.088206	0.0367447	2.40051	0.0163722	0.0200727
MROH8	ENSG00000101353	28.0321	-0.78581	0.0658741	-11.929	8.36068e-33	2.57788e-32
NOP56	ENSG00000101361	1988.93	-0.625245	0.0347092	-18.0138	1.51758e-72	9.11458e-72
MANBAL	ENSG00000101363	554.816	0.374724	0.0335534	11.168	5.84893e-29	1.67078e-28
IDH3B	ENSG00000101365	1572.36	-0.287194	0.0282601	-10.1625	2.91427e-24	7.49626e-24
MAPRE1	ENSG00000101367	6032.6	-0.017193	0.0265991	-0.646375	0.518036	0.545587
JAG1	ENSG00000101384	635.226	2.07588	0.0635526	32.664	5.07154e-234	1.57061e-232
CDK5RAP1	ENSG00000101391	578.488	-0.565884	0.0259149	-21.8363	1.04985e-105	9.91328e-105
SNTA1	ENSG00000101400	57.2128	-0.239568	0.0617246	-3.88124	0.000103924	0.000145767
TTI1	ENSG00000101407	541.547	-0.17883	0.0321197	-5.56761	2.58259e-08	4.24048e-08
E2F1	ENSG00000101412	133.435	-1.7996	0.094462	-19.0511	6.43718e-81	4.3222e-80
[truncated: 12,061 more rows]

## Sheet: Ctrl_vs_IL4 (6 hours)
hgnc	Gene	baseMean	log2FoldChange	lfcSE	stat	pvalue	padj
TSPAN6	ENSG00000000003	118.321	-0.465486	0.079186	-5.87839	4.14286e-09	1.25644e-08
DPM1	ENSG00000000419	1417.37	0.212571	0.0358666	5.92672	3.09042e-09	9.45828e-09
SCYL3	ENSG00000000457	289.7	-0.186962	0.0313826	-5.9575	2.56133e-09	7.88878e-09
C1orf112	ENSG00000000460	216.899	-0.418387	0.0500525	-8.35896	6.32709e-17	3.1939e-16
FGR	ENSG00000000938	520.115	-0.462916	0.0853476	-5.42389	5.83159e-08	1.60486e-07
CFH	ENSG00000000971	127.535	0.0467899	0.0935593	0.500109	0.616998	0.666999
FUCA2	ENSG00000001036	2811.86	0.065928	0.024393	2.70274	0.00687708	0.011053
GCLC	ENSG00000001084	5122.01	-1.77263	0.0614422	-28.8504	5.00948e-183	4.96009e-181
NFYA	ENSG00000001167	1001.29	0.121044	0.0286993	4.21767	2.46838e-05	5.30988e-05
STPG1	ENSG00000001460	52.3554	-0.401292	0.0521038	-7.70179	1.34173e-14	5.90631e-14
NIPAL3	ENSG00000001461	229.15	-0.363605	0.0518569	-7.0117	2.35435e-12	9.00006e-12
LAS1L	ENSG00000001497	893.831	-0.0780253	0.0303833	-2.56803	0.0102278	0.0160315
ENPP4	ENSG00000001561	216.411	-0.273985	0.112934	-2.42607	0.0152633	0.0233517
CFTR	ENSG00000001626	72.4795	1.00341	0.0591515	16.9634	1.53283e-64	3.62822e-63
ANKIB1	ENSG00000001629	821.499	-0.0921729	0.0245075	-3.76101	0.000169232	0.000331208
CYP51A1	ENSG00000001630	76.0912	0.0284232	0.0615616	0.461703	0.644294	0.692938
KRIT1	ENSG00000001631	829.658	-0.0286009	0.0229184	-1.24794	0.212051	0.259975
RAD52	ENSG00000002016	247.031	-0.0804522	0.0293066	-2.74519	0.0060476	0.00979148
BAD	ENSG00000002330	150.468	-0.0490422	0.039941	-1.22787	0.219497	0.268219
LAP3	ENSG00000002549	9948.91	-0.112597	0.0625912	-1.79893	0.0720297	0.0978869
HS3ST1	ENSG00000002587	4934.25	2.01912	0.0929978	21.7114	1.59991e-104	7.47334e-103
AOC1	ENSG00000002726	68.3017	-0.353571	0.105133	-3.3631	0.000770738	0.00140552
MAD1L1	ENSG00000002822	880.366	0.294139	0.0370212	7.94515	1.93952e-15	9.01237e-15
LASP1	ENSG00000002834	6391.77	-0.184715	0.0314513	-5.87304	4.27882e-09	1.29516e-08
SNX11	ENSG00000002919	1365.62	0.0256806	0.0329384	0.779656	0.435594	0.492913
TMEM176A	ENSG00000002933	597.823	-0.151887	0.126617	-1.19958	0.230302	0.280132
M6PR	ENSG00000003056	8310.62	-0.0155414	0.0343777	-0.452079	0.651212	0.699095
ICA1	ENSG00000003147	520.299	-0.384792	0.0416823	-9.23156	2.66717e-20	1.61015e-19
DBNDD1	ENSG00000003249	32.3016	0.155935	0.117425	1.32796	0.184192	0.228756
ALS2	ENSG00000003393	952.535	-0.0298232	0.02514	-1.18628	0.235511	0.285677
CASP10	ENSG00000003400	347.791	-0.222183	0.0439016	-5.06093	4.17221e-07	1.07007e-06
CFLAR	ENSG00000003402	4095.31	-0.116038	0.0451882	-2.56787	0.0102324	0.016037
TFPI	ENSG00000003436	598.865	-0.422444	0.0859338	-4.91593	8.83642e-07	2.19816e-06
NDUFAF7	ENSG00000003509	437.767	-0.0531884	0.0267516	-1.98823	0.0467862	0.0660124
RBM5	ENSG00000003756	2361.66	0.013755	0.0181074	0.759635	0.447473	0.504447
MTMR7	ENSG00000003987	92.8257	0.276025	0.0462087	5.97345	2.32285e-09	7.1763e-09
SLC7A2	ENSG00000003989	376.164	1.4527	0.117392	12.3748	3.57968e-35	4.00082e-34
ARF5	ENSG00000004059	1062.04	-0.100041	0.0340376	-2.93912	0.00329145	0.00553496
SARM1	ENSG00000004139	147.882	-0.204843	0.0620382	-3.30188	0.000960399	0.00172719
POLDIP2	ENSG00000004142	1931.34	-0.00333074	0.0261833	-0.127209	0.898775	0.914979
PLXND1	ENSG00000004399	7666.66	-0.741689	0.0379118	-19.5635	3.16344e-85	1.11754e-83
AK2	ENSG00000004455	2517.41	0.671987	0.0294252	22.8371	1.96415e-115	1.04606e-113
CD38	ENSG00000004468	264.916	-1.69671	0.134959	-12.572	3.00917e-36	3.47364e-35
FKBP4	ENSG00000004478	1372.38	0.382261	0.0402961	9.48631	2.39354e-21	1.51796e-20
KDM1A	ENSG00000004487	1081.65	-0.00977538	0.0228332	-0.428121	0.668563	0.714611
RBM6	ENSG00000004534	2246.45	0.043231	0.0256312	1.68665	0.0916697	0.122076
CAMKK1	ENSG00000004660	234.948	-0.0775105	0.0491201	-1.57798	0.114571	0.149375
RECQL	ENSG00000004700	1237.71	-0.0902455	0.0338258	-2.66795	0.00763155	0.012189
VPS50	ENSG00000004766	917.411	0.0135281	0.0274834	0.492228	0.622558	0.672286
HSPB6	ENSG00000004776	32.7107	0.157336	0.195119	0.806361	0.420035	0.477575
ARHGAP33	ENSG00000004777	233.906	-0.474142	0.081984	-5.78335	7.32287e-09	2.16985e-08
NDUFAB1	ENSG00000004779	1655.62	0.220191	0.0452206	4.86926	1.12018e-06	2.76069e-06
PDK4	ENSG00000004799	1275.53	-0.352016	0.142732	-2.46627	0.0136527	0.0210225
SLC25A13	ENSG00000004864	1671.94	-0.0399811	0.0266462	-1.50044	0.1335	0.17137
ST7	ENSG00000004866	573.066	0.564967	0.0365699	15.4489	7.66887e-54	1.41874e-52
CDC27	ENSG00000004897	2175.65	0.360854	0.0225328	16.0146	1.01063e-57	2.03282e-56
HCCS	ENSG00000004961	1078.3	0.313726	0.0256528	12.2297	2.15812e-34	2.35218e-33
DVL2	ENSG00000004975	664.016	-0.177563	0.029556	-6.00769	1.88191e-09	5.86038e-09
UPF1	ENSG00000005007	2721.67	0.4829	0.0422818	11.421	3.28484e-30	3.08516e-29
SKAP2	ENSG00000005020	3784.28	-0.138762	0.0278368	-4.98484	6.20144e-07	1.56511e-06
SLC25A5	ENSG00000005022	7555.02	0.0328893	0.038272	0.859357	0.390143	0.447387
MCUB	ENSG00000005059	1268.06	-0.764817	0.0379547	-20.1508	2.64813e-90	1.02569e-88
POLR2J	ENSG00000005075	489.302	0.100135	0.0370803	2.7005	0.00692351	0.0111238
DHX33	ENSG00000005100	412.293	0.157159	0.0339767	4.6255	3.73701e-06	8.78194e-06
LIG3	ENSG00000005156	372.598	0.109735	0.0295349	3.71544	0.00020285	0.000393877
RPAP3	ENSG00000005175	847.886	0.07904	0.0350358	2.25598	0.0240718	0.0357089
REXO5	ENSG00000005189	175.222	0.0672666	0.0485539	1.3854	0.16593	0.208208
CIAPIN1	ENSG00000005194	1384.31	0.261658	0.0235356	11.1175	1.03087e-28	9.15606e-28
SPPL2B	ENSG00000005206	521.521	0.0483498	0.0451511	1.07084	0.284239	0.338105
FAM214B	ENSG00000005238	1307.46	0.128313	0.0374856	3.42299	0.00061937	0.00114118
COPZ2	ENSG00000005243	67.8808	-0.00129305	0.0852109	-0.0151747	0.987893	0.990076
PRKAR2B	ENSG00000005249	253.18	-0.289181	0.0822875	-3.51427	0.000440961	0.000824567
MSL3	ENSG00000005302	1140.32	-0.256403	0.0390907	-6.55919	5.40993e-11	1.8823e-10
CREBBP	ENSG00000005339	1837.04	0.152901	0.0291874	5.2386	1.618e-07	4.30283e-07
TSPOAP1	ENSG00000005379	44.0976	0.345502	0.0898919	3.84352	0.000121282	0.000241225
MPO	ENSG00000005381	93.0241	-0.374821	0.434447	-0.862755	0.388272	0.445569
GCFC2	ENSG00000005436	300.083	0.0965456	0.0313643	3.0782	0.00208253	0.00359004
WDR54	ENSG00000005448	66.7827	-0.0350303	0.072248	-0.484862	0.627775	0.677503
CROT	ENSG00000005469	282.159	0.0970265	0.0405667	2.39178	0.016767	0.0254886
ABCB4	ENSG00000005471	489.339	0.692081	0.0566604	12.2146	2.59935e-34	2.82433e-33
KMT2E	ENSG00000005483	2109.65	0.0205675	0.0213305	0.964229	0.334931	0.391153
RHBDD2	ENSG00000005486	905.849	0.395309	0.0400108	9.88006	5.08012e-23	3.5013e-22
IBTK	ENSG00000005700	2914.64	0.123645	0.0238199	5.19086	2.09328e-07	5.51254e-07
ZNF195	ENSG00000005801	741.259	0.132976	0.0227126	5.85472	4.77825e-09	1.43705e-08
MYCBP2	ENSG00000005810	2182.25	-0.557253	0.0301242	-18.4985	2.12153e-76	6.30628e-75
FBXL3	ENSG00000005812	916.765	-0.338971	0.0319804	-10.5993	3.00075e-26	2.40676e-25
ITGAL	ENSG00000005844	941.839	-0.158135	0.0608241	-2.59987	0.00932597	0.01469
PDK2	ENSG00000005882	152.448	-0.505085	0.0479517	-10.5332	6.07277e-26	4.7985e-25
ITGA3	ENSG00000005884	365.451	0.683285	0.084206	8.11445	4.87993e-16	2.3457e-15
ZFX	ENSG00000005889	1424.32	0.0688173	0.0315394	2.18194	0.0291136	0.0425959
LAMP2	ENSG00000005893	7790.16	-0.117363	0.0325687	-3.60354	0.000313917	0.000596282
ITGA2B	ENSG00000005961	16.3614	-0.123911	0.130943	-0.946304	0.343994	0.400253
GDE1	ENSG00000006007	2122.17	0.0400288	0.0249594	1.60376	0.108768	0.142404
C19orf60	ENSG00000006015	1066.15	0.0346236	0.0381085	0.908553	0.363586	0.420535
CRLF1	ENSG00000006016	10.886	0.319653	0.0686932	4.65334	3.26598e-06	7.72798e-06
OSBPL7	ENSG00000006025	305.559	0.187078	0.0478826	3.90701	9.34439e-05	0.000188497
TMEM98	ENSG00000006042	80.2995	-0.186097	0.138839	-1.34038	0.180121	0.22427
MAP3K14	ENSG00000006062	330.503	0.449388	0.0415631	10.8122	3.014e-27	2.5345e-26
TMEM132A	ENSG00000006118	328.352	-0.0539235	0.0737056	-0.731606	0.464409	0.521242
AP2B1	ENSG00000006125	4129.58	0.252818	0.0474161	5.33191	9.71859e-08	2.64045e-07
ZNF263	ENSG00000006194	697.571	0.119835	0.0248515	4.82203	1.42104e-06	3.46511e-06
SPATA20	ENSG00000006282	944.54	-0.149029	0.0787384	-1.89271	0.058397	0.0810365
TNFRSF12A	ENSG00000006327	648.566	0.585474	0.0538179	10.8788	1.45474e-27	1.23662e-26
MAP3K9	ENSG00000006432	296.932	0.387606	0.061303	6.3228	2.56866e-10	8.51978e-10
RALA	ENSG00000006451	1648.77	-0.0965705	0.044968	-2.14754	0.0317506	0.04616
BAIAP2L1	ENSG00000006453	133.864	0.218398	0.0507492	4.30348	1.68136e-05	3.69547e-05
KDM7A	ENSG00000006459	2004.38	0.847387	0.0457676	18.515	1.56269e-76	4.65497e-75
ETV1	ENSG00000006468	137.698	-1.37726	0.0848665	-16.2285	3.1701e-59	6.61299e-58
AGK	ENSG00000006530	708.939	-0.123494	0.0216618	-5.70102	1.19093e-08	3.47106e-08
ALDH3B1	ENSG00000006534	1830.02	-0.0519507	0.0581634	-0.893186	0.371757	0.429174
PHTF2	ENSG00000006576	2032.87	0.213851	0.0525196	4.07184	4.66438e-05	9.7143e-05
FARP2	ENSG00000006607	536.527	0.0783817	0.0312741	2.50628	0.0122009	0.0189107
GGCT	ENSG00000006625	527.279	-0.112509	0.0434061	-2.59201	0.00954168	0.0150147
DBF4	ENSG00000006634	594.375	0.0901808	0.0403142	2.23695	0.0252898	0.0373699
TBXA2R	ENSG00000006638	22.7388	0.650925	0.103314	6.30044	2.96794e-10	9.79101e-10
IFRD1	ENSG00000006652	1776.01	-0.134146	0.0309659	-4.33206	1.47718e-05	3.27176e-05
COX10	ENSG00000006695	465.11	0.456742	0.0291347	15.6769	2.1766e-55	4.17503e-54
GTF2IRD1	ENSG00000006704	189.428	-0.318296	0.0386017	-8.24566	1.6425e-16	8.10015e-16
PAF1	ENSG00000006712	707.645	-0.0135126	0.0254477	-0.530997	0.595421	0.646657
VPS41	ENSG00000006715	2638.9	0.00895011	0.0269795	0.331738	0.740087	0.779098
ELAC2	ENSG00000006744	2186.17	0.116595	0.0261841	4.45289	8.47216e-06	1.91941e-05
SCIN	ENSG00000006747	36.6796	-1.10706	0.140501	-7.87937	3.2904e-15	1.50302e-14
ARSD	ENSG00000006756	828.492	-0.107952	0.0355962	-3.03269	0.00242384	0.00414639
PNPLA4	ENSG00000006757	229.647	-0.0792221	0.0462455	-1.71308	0.0866986	0.115972
ADIPOR2	ENSG00000006831	1264.45	0.169852	0.0339178	5.00774	5.50742e-07	1.39849e-06
CDKL3	ENSG00000006837	17.0418	-0.139719	0.0559338	-2.49794	0.0124918	0.0193323
MARK4	ENSG00000007047	283.035	-0.263004	0.0335842	-7.83116	4.83397e-15	2.18469e-14
CCDC124	ENSG00000007080	772.058	0.131786	0.035171	3.747	0.000178964	0.00034938
CEACAM21	ENSG00000007129	113.662	0.912543	0.0629892	14.4873	1.45774e-47	2.30549e-46
PAFAH1B1	ENSG00000007168	3350.08	0.0288893	0.0143516	2.01297	0.0441176	0.0625738
KIAA0100	ENSG00000007202	3647.35	1.10423	0.0379946	29.0629	1.05849e-185	1.07843e-183
GAS7	ENSG00000007237	5931.59	-0.806087	0.0378473	-21.2984	1.1749e-100	5.26e-99
TRAPPC6A	ENSG00000007255	278.552	-0.150008	0.0532229	-2.81849	0.00482501	0.00791687
MATK	ENSG00000007264	2314.02	0.697332	0.0663306	10.513	7.52742e-26	5.92252e-25
ST7L	ENSG00000007341	287.287	-0.011302	0.0245617	-0.460148	0.64541	0.693926
RPUSD1	ENSG00000007376	500.954	0.175473	0.0387173	4.53216	5.83843e-06	1.34351e-05
RHBDF1	ENSG00000007384	51.6978	-0.590734	0.0761368	-7.75885	8.57035e-15	3.80965e-14
LUC7L	ENSG00000007392	1362.62	0.0519061	0.0248714	2.08698	0.03689	0.0530395
TSR3	ENSG00000007520	596.896	-0.0511217	0.0426231	-1.19939	0.230377	0.280175
PIGQ	ENSG00000007541	289.545	-0.0716533	0.038441	-1.86398	0.0623241	0.0859517
CRAMP1	ENSG00000007545	334.371	-0.183482	0.0290705	-6.31162	2.76138e-10	9.14174e-10
TEAD3	ENSG00000007866	26.3889	0.0895521	0.120482	0.74328	0.457312	0.514109
DNAJC11	ENSG00000007923	1027.57	0.295697	0.0318901	9.2724	1.82004e-20	1.10683e-19
MYLIP	ENSG00000007944	223.608	-0.164102	0.0500506	-3.27873	0.00104274	0.00186686
E2F2	ENSG00000007968	229.3	-0.944047	0.0992579	-9.51105	1.88753e-21	1.2063e-20
PSMB1	ENSG00000008018	3664.36	0.0647505	0.0313779	2.06357	0.0390589	0.0559519
SYN1	ENSG00000008056	25.017	0.191564	0.115832	1.6538	0.0981672	0.129648
JARID2	ENSG00000008083	870.736	-0.576885	0.0358544	-16.0897	3.01477e-58	6.17895e-57
CDKL5	ENSG00000008086	107.142	-0.381111	0.0623037	-6.11698	9.53641e-10	3.04386e-09
CDK11A	ENSG00000008128	48.5732	0.153295	0.0465824	3.29084	0.000998878	0.00179067
NADK	ENSG00000008130	2997.4	-0.455848	0.0367703	-12.3972	2.70604e-35	3.03404e-34
CYTH3	ENSG00000008256	634.42	0.196051	0.0406507	4.82281	1.41553e-06	3.45226e-06
SYPL1	ENSG00000008282	2000.78	-0.197657	0.0228377	-8.65486	4.93524e-18	2.65657e-17
CYB561	ENSG00000008283	100.102	-0.123913	0.0510448	-2.42752	0.0152023	0.0232609
SPAG9	ENSG00000008294	4359.84	0.0260911	0.0324215	0.804747	0.420966	0.478517
AASS	ENSG00000008311	43.4991	0.106548	0.100941	1.05556	0.291171	0.345561
PLEKHG6	ENSG00000008323	69.2921	-0.00977646	0.0560017	-0.174574	0.861414	0.883469
SS18L2	ENSG00000008324	609.831	0.133028	0.0428607	3.10374	0.00191091	0.00330999
MPND	ENSG00000008382	153.005	-0.160813	0.0550226	-2.92268	0.00347033	0.00581351
MGST1	ENSG00000008394	100.036	-0.403029	0.126716	-3.18058	0.0014698	0.0025851
CRY1	ENSG00000008405	426.198	-0.00225639	0.0407607	-0.0553569	0.955854	0.963115
PGLYRP1	ENSG00000008438	8.51496	-0.079018	0.100827	-0.783697	0.433218	0.490501
NFIX	ENSG00000008441	22.8055	0.110537	0.116731	0.946939	0.34367	0.399934
ST3GAL1	ENSG00000008513	2417.86	-0.564134	0.0394527	-14.299	2.21969e-46	3.39226e-45
MMP25	ENSG00000008516	165.936	-0.743262	0.0950799	-7.81724	5.39954e-15	2.42936e-14
IL32	ENSG00000008517	52.0454	-0.528332	0.135203	-3.90768	9.31848e-05	0.000188028
PKD1	ENSG00000008710	640.595	-0.119344	0.0449286	-2.65631	0.00790014	0.0125937
MED24	ENSG00000008838	877.798	0.0777796	0.026364	2.95022	0.00317546	0.00535592
RHOBTB2	ENSG00000008853	295.153	-0.449593	0.0441136	-10.1917	2.15905e-24	1.58601e-23
HEATR5B	ENSG00000008869	1947.82	0.268613	0.0418149	6.42387	1.32851e-10	4.50203e-10
SEC62	ENSG00000008952	2063.27	0.0769148	0.0362808	2.11999	0.0340072	0.0491358
RPS20	ENSG00000008988	5088.58	0.114284	0.0504473	2.26541	0.0234873	0.0348824
CSDE1	ENSG00000009307	9584.77	0.0216858	0.029161	0.743656	0.457085	0.513923
UBE3C	ENSG00000009335	1904.89	0.255941	0.0250637	10.2116	1.75928e-24	1.2964e-23
REV3L	ENSG00000009413	958.357	-0.366849	0.0322919	-11.3604	6.58331e-30	6.11369e-29
MASP2	ENSG00000009724	62.1856	0.091061	0.097008	0.938696	0.347887	0.4043
FAM76A	ENSG00000009780	252.458	-0.223616	0.0272499	-8.20609	2.28499e-16	1.11902e-15
TRAF3IP3	ENSG00000009790	492.951	-0.555461	0.0596044	-9.31912	1.17309e-20	7.20878e-20
POMT2	ENSG00000009830	351.73	-0.190725	0.0338039	-5.64211	1.67982e-08	4.84777e-08
VTA1	ENSG00000009844	4456.97	0.253049	0.0358356	7.06137	1.64874e-12	6.37724e-12
MLXIPL	ENSG00000009950	106.288	-0.422899	0.0995139	-4.24965	2.14104e-05	4.64338e-05
BAZ1B	ENSG00000009954	2521.16	0.0955095	0.0190031	5.02601	5.00797e-07	1.27627e-06
RANBP9	ENSG00000010017	943.29	0.503883	0.0410226	12.2831	1.11675e-34	1.2286e-33
ETV7	ENSG00000010030	15.8894	-1.02891	0.202982	-5.06897	3.99979e-07	1.02885e-06
SPRTN	ENSG00000010072	542.845	0.0970168	0.0258485	3.75328	0.000174536	0.00034102
METTL13	ENSG00000010165	672.22	0.123721	0.0248729	4.9741	6.55513e-07	1.64963e-06
DYRK4	ENSG00000010219	993.667	-0.197912	0.0510622	-3.87591	0.000106228	0.000212668
ZNF207	ENSG00000010244	6121.78	0.892061	0.0214109	41.6639	0	0
UQCRC1	ENSG00000010256	5038.42	0.346608	0.0353985	9.79158	1.22368e-22	8.29552e-22
STARD3NL	ENSG00000010270	2460.45	-0.156094	0.0247203	-6.3144	2.71219e-10	8.98526e-10
CD9	ENSG00000010278	4060.37	-0.62834	0.0718656	-8.74326	2.26486e-18	1.23858e-17
NCAPD2	ENSG00000010292	1422.61	-0.310095	0.0550056	-5.63751	1.72523e-08	4.9686e-08
IFFO1	ENSG00000010295	1851.99	0.0315406	0.0384516	0.820266	0.412064	0.469423
GIPR	ENSG00000010310	88.3294	0.691151	0.0795796	8.68503	3.78648e-18	2.04604e-17
PHF7	ENSG00000010318	213.076	-0.309595	0.0370986	-8.34519	7.10981e-17	3.57909e-16
NISCH	ENSG00000010322	5201.01	0.0565884	0.0400475	1.41303	0.157646	0.198879
STAB1	ENSG00000010327	49078.2	0.054269	0.0455511	1.19139	0.233502	0.283485
FUZ	ENSG00000010361	75.5983	-0.18428	0.0462946	-3.9806	6.87423e-05	0.000140974
IDS	ENSG00000010404	1939.84	-0.389081	0.0464219	-8.3814	5.22998e-17	2.65368e-16
ZNF200	ENSG00000010539	479.357	-0.229157	0.022107	-10.3658	3.54785e-25	2.69491e-24
CD4	ENSG00000010610	16510.8	0.159179	0.0540693	2.94398	0.0032402	0.00545726
LRRC23	ENSG00000010626	89.8785	-0.152886	0.0505717	-3.02315	0.00250161	0.00427422
BTK	ENSG00000010671	2211.72	-0.0108873	0.0269102	-0.404579	0.685787	0.730246
HFE	ENSG00000010704	849.007	-0.291824	0.0349116	-8.35893	6.32874e-17	3.1939e-16
SCMH1	ENSG00000010803	424.185	0.128787	0.0410301	3.13884	0.0016962	0.00295998
FYN	ENSG00000010810	149.719	-1.91725	0.1015	-18.8892	1.40052e-79	4.43496e-78
HIVEP2	ENSG00000010818	447.297	0.808359	0.114094	7.08504	1.38999e-12	5.41516e-12
ELOA	ENSG00000011007	1849.33	0.00547606	0.0230571	0.2375	0.812269	0.841042
LYPLA2	ENSG00000011009	1226.69	0.0398213	0.0300585	1.32479	0.18524	0.229894
CLCN6	ENSG00000011021	1553.37	-0.0149855	0.0405792	-0.36929	0.711911	0.753669
MRC2	ENSG00000011028	1050.6	-0.290852	0.0753225	-3.86142	0.000112731	0.00022495
TSPAN9	ENSG00000011105	40.1753	0.0320409	0.0882073	0.363245	0.716422	0.758001
BTBD7	ENSG00000011114	1398.33	-0.2138	0.022129	-9.66156	4.39132e-22	2.88919e-21
APBA3	ENSG00000011132	303.969	-0.159197	0.0411609	-3.86767	0.000109882	0.000219482
MKS1	ENSG00000011143	173.586	0.0146696	0.0330283	0.444151	0.656933	0.704269
ABHD5	ENSG00000011198	302.037	-0.151548	0.0275699	-5.49687	3.86595e-08	1.08062e-07
ANOS1	ENSG00000011201	650.335	-0.445449	0.125211	-3.55758	0.000374286	0.00070637
AKAP8L	ENSG00000011243	561.067	-0.0434617	0.0279789	-1.55338	0.120334	0.156136
MBTD1	ENSG00000011258	487.628	-0.159364	0.0257413	-6.191	5.97819e-10	1.93448e-09
UTP18	ENSG00000011260	1653.76	0.0964595	0.0227288	4.24393	2.19634e-05	4.75378e-05
RNF216	ENSG00000011275	1727.45	0.295391	0.0228417	12.9321	2.96649e-38	3.63318e-37
TTC19	ENSG00000011295	1211.94	-0.0978757	0.0256491	-3.81595	0.00013566	0.000268304
PTBP1	ENSG00000011304	5016.01	0.199772	0.0216232	9.23877	2.49345e-20	1.50917e-19
LARS2	ENSG00000011376	701.037	0.363937	0.0297986	12.2132	2.64141e-34	2.86782e-33
PIK3C2A	ENSG00000011405	1908.02	0.144923	0.0290948	4.98106	6.32355e-07	1.5945e-06
PLAUR	ENSG00000011422	7431.38	-0.0678033	0.058171	-1.16559	0.243782	0.294682
ANLN	ENSG00000011426	1171.95	-0.462703	0.0953703	-4.85164	1.22444e-06	3.00553e-06
WIZ	ENSG00000011451	1156.14	0.380701	0.0540081	7.04897	1.80247e-12	6.95275e-12
RABGAP1	ENSG00000011454	1772.82	0.201371	0.0342765	5.87489	4.23116e-09	1.28128e-08
DCN	ENSG00000011465	619.798	-0.169996	0.221073	-0.768958	0.441918	0.498946
QPCTL	ENSG00000011478	166.592	0.213814	0.0447611	4.77679	1.78118e-06	4.30891e-06
PPP5C	ENSG00000011485	818.976	0.100167	0.0333554	3.00302	0.00267317	0.00455242
CEP68	ENSG00000011523	466.681	0.399187	0.0264481	15.0932	1.79421e-51	3.12211e-50
MAP4K3	ENSG00000011566	711.282	-0.067043	0.0371542	-1.80445	0.0711603	0.096827
ZBTB32	ENSG00000011590	7.14554	-0.425126	0.126893	-3.35027	0.000807317	0.00146728
TYROBP	ENSG00000011600	10224.4	0.00474669	0.0419112	0.113256	0.909828	0.924491
TMEM159	ENSG00000011638	168.674	0.0178539	0.0405487	0.440307	0.659715	0.706604
GABRA3	ENSG00000011677	239.868	-0.126129	0.080076	-1.57512	0.11523	0.150081
BRCA1	ENSG00000012048	627.577	-0.434616	0.055253	-7.86592	3.66397e-15	1.66987e-14
ERCC1	ENSG00000012061	877.754	-0.157655	0.034779	-4.53304	5.81403e-06	1.33811e-05
CD22	ENSG00000012124	97.2973	-0.733885	0.101136	-7.25645	3.97383e-13	1.60138e-12
SEMA3B	ENSG00000012171	16.9351	0.262621	0.114642	2.2908	0.0219752	0.0327578
MBTPS2	ENSG00000012174	1099.28	0.128586	0.0414655	3.10104	0.00192845	0.00333671
PRICKLE3	ENSG00000012211	255.225	0.272049	0.041849	6.50072	7.99388e-11	2.74869e-10
EXTL3	ENSG00000012232	413.068	-0.0835293	0.0316091	-2.64257	0.00822797	0.0130807
ELOVL5	ENSG00000012660	2518.18	-0.0220653	0.0312703	-0.705632	0.480417	0.537193
ALOX5	ENSG00000012779	4105.16	-0.908945	0.0583572	-15.5755	1.06747e-54	2.00918e-53
KDM5D	ENSG00000012817	713.196	-0.0564112	0.306539	-0.184026	0.853993	0.877202
CALCOCO1	ENSG00000012822	1246.26	-0.399632	0.0504068	-7.92814	2.22458e-15	1.02853e-14
UBR7	ENSG00000012963	936.775	-0.210927	0.0328166	-6.42746	1.29754e-10	4.39917e-10
MAP4K5	ENSG00000012983	444.448	0.23215	0.0403087	5.75931	8.4457e-09	2.49206e-08
EHD3	ENSG00000013016	106.445	0.0538662	0.104129	0.517301	0.604946	0.655533
PSMC4	ENSG00000013275	4961.31	0.105495	0.0414997	2.54206	0.0110203	0.0171894
MAN2B2	ENSG00000013288	1877.49	0.117245	0.0385342	3.04262	0.00234526	0.00401686
CLDN11	ENSG00000013297	29.9845	-0.150597	0.137631	-1.09421	0.273863	0.32698
SLC25A39	ENSG00000013306	2062.92	-0.176797	0.0329055	-5.37287	7.74936e-08	2.11606e-07
MVP	ENSG00000013364	1613.08	-0.110757	0.0436058	-2.53996	0.0110866	0.0172871
NUB1	ENSG00000013374	881.016	0.127114	0.0392054	3.24225	0.0011859	0.00211114
PGM3	ENSG00000013375	803.663	0.126004	0.0302619	4.16379	3.13006e-05	6.65789e-05
RWDD2A	ENSG00000013392	232.576	-0.0102879	0.0336287	-0.305925	0.759662	0.795949
CLK1	ENSG00000013441	1507.12	-0.130886	0.0300712	-4.35254	1.34571e-05	2.99237e-05
POLR3B	ENSG00000013503	367.964	0.216299	0.0415198	5.20954	1.89305e-07	5.00495e-07
ANGEL1	ENSG00000013523	1288.69	-0.258663	0.0414601	-6.23884	4.40835e-10	1.43708e-09
RNF14	ENSG00000013561	1481.12	-0.142544	0.024014	-5.93587	2.92297e-09	8.96531e-09
DNASE1L1	ENSG00000013563	266.722	-0.171994	0.0375754	-4.5773	4.71019e-06	1.09572e-05
DDX11	ENSG00000013573	257.336	-0.559675	0.0547395	-10.2243	1.54277e-24	1.13925e-23
HEBP1	ENSG00000013583	1638.97	-0.3787	0.0390911	-9.68763	3.40334e-22	2.25393e-21
GPRC5A	ENSG00000013588	132.076	-0.321033	0.134181	-2.39253	0.0167328	0.0254422
MAMLD1	ENSG00000013619	261.776	-0.665418	0.101686	-6.54387	5.9948e-11	2.07757e-10
CD6	ENSG00000013725	42.5262	-0.633583	0.0824078	-7.68838	1.49007e-14	6.53678e-14
TACC3	ENSG00000013810	1469.11	-0.438621	0.0501617	-8.74415	2.24698e-18	1.22928e-17
UFL1	ENSG00000014123	1294.1	-0.00408439	0.0388428	-0.105152	0.916255	0.930014
POLA2	ENSG00000014138	507.585	-0.404662	0.0455282	-8.88818	6.2119e-19	3.52317e-18
ZC3H3	ENSG00000014164	524.947	0.655191	0.049474	13.2431	4.9434e-40	6.44752e-39
CAPN1	ENSG00000014216	2209.21	0.127175	0.0317287	4.00821	6.11816e-05	0.00012602
ACPP	ENSG00000014257	252.592	0.0962865	0.0649955	1.48143	0.138491	0.17713
MDH1	ENSG00000014641	8670.52	0.373547	0.0351204	10.6362	2.02283e-26	1.63925e-25
SLC30A9	ENSG00000014824	1561.86	-0.0356878	0.0223435	-1.59723	0.110214	0.144162
MTMR11	ENSG00000014914	10.8528	-0.236255	0.124459	-1.89826	0.0576618	0.0800716
COX15	ENSG00000014919	1109.87	0.076739	0.0189586	4.04771	5.17215e-05	0.000107226
CCDC88C	ENSG00000015133	237.911	-0.0145513	0.0597461	-0.243553	0.807577	0.837047
YAF2	ENSG00000015153	306.216	-0.213455	0.0292806	-7.28999	3.09978e-13	1.26023e-12
ZMYND11	ENSG00000015171	1418.12	0.232799	0.0317292	7.33706	2.18334e-13	8.94717e-13
WAS	ENSG00000015285	3517.99	0.112595	0.0508133	2.21586	0.0267014	0.0393153
BID	ENSG00000015475	3819.85	-0.411776	0.0379099	-10.862	1.74972e-27	1.48467e-26
MATR3	ENSG00000015479	309.182	-0.157017	0.0292401	-5.36991	7.87778e-08	2.14946e-07
XYLT2	ENSG00000015532	175.375	-0.124268	0.0487345	-2.5499	0.0107753	0.0168334
NUDCD3	ENSG00000015676	1132.7	0.0036381	0.0290548	0.125215	0.900353	0.916387
GLT8D1	ENSG00000016864	671.531	-0.202729	0.0223804	-9.05832	1.32474e-19	7.73496e-19
ATP2C1	ENSG00000017260	2581.86	-0.39513	0.0443314	-8.9131	4.96253e-19	2.83171e-18
IGF1	ENSG00000017427	597.505	0.261779	0.0760638	3.44157	0.000578339	0.00106824
SLC38A5	ENSG00000017483	240.954	-0.802968	0.0993725	-8.08038	6.45659e-16	3.08041e-15
RALBP1	ENSG00000017797	849.698	-0.185852	0.0274671	-6.76633	1.32092e-11	4.80147e-11
RUFY3	ENSG00000018189	641.75	-0.36887	0.0337365	-10.9339	7.94041e-28	6.82827e-27
SLC11A1	ENSG00000018280	6731.84	-0.100797	0.066789	-1.50919	0.131251	0.168775
WWTR1	ENSG00000018408	89.9123	-0.0805196	0.104361	-0.771551	0.440381	0.497541
AGPS	ENSG00000018510	1621.92	0.0374213	0.0273101	1.37024	0.170613	0.213532
CXorf56	ENSG00000018610	314.496	0.0507616	0.0351434	1.44441	0.148623	0.188697
TTC27	ENSG00000018699	356.504	0.149262	0.0375559	3.97439	7.05612e-05	0.000144458
ZNF582	ENSG00000018869	86.5391	-0.173027	0.0615866	-2.80949	0.00496206	0.00812562
PHLDB1	ENSG00000019144	430.852	0.215184	0.058638	3.66971	0.000242827	0.000467116
MARCO	ENSG00000019169	159.087	-1.75154	0.224486	-7.80243	6.07257e-15	2.72259e-14
PRDM11	ENSG00000019485	74.9106	0.193164	0.0554102	3.48607	0.000490167	0.000911847
SNAI2	ENSG00000019549	52.078	0.237983	0.184861	1.28736	0.197969	0.244291
CD74	ENSG00000019582	9070.65	-0.149121	0.094946	-1.57059	0.116277	0.151306
HGF	ENSG00000019991	82.6081	-1.42344	0.110057	-12.9336	2.90727e-38	3.56686e-37
ZRANB1	ENSG00000019995	235.501	-0.0570838	0.0265622	-2.14906	0.03163	0.0460036
NCDN	ENSG00000020129	439.36	0.251359	0.039491	6.36497	1.95328e-10	6.53416e-10
ADGRA2	ENSG00000020181	227.699	0.132299	0.0865628	1.52836	0.126422	0.163118
ZFP64	ENSG00000020256	228.764	-0.235843	0.0279107	-8.44992	2.91508e-17	1.50684e-16
MNAT1	ENSG00000020426	167.639	0.452181	0.0444395	10.1752	2.55862e-24	1.87171e-23
SAMD4A	ENSG00000020577	1133.27	0.769201	0.0522165	14.731	4.0775e-49	6.68177e-48
RUNX3	ENSG00000020633	3559.25	0.0327358	0.0555115	0.589712	0.555384	0.60877
MRE11	ENSG00000020922	739.078	-0.258233	0.0336391	-7.67658	1.63397e-14	7.15466e-14
SERPINB1	ENSG00000021355	3176.28	0.0761812	0.0410498	1.85582	0.0634787	0.0874078
SPAST	ENSG00000021574	612.652	-0.159245	0.0276813	-5.75277	8.77906e-09	2.58571e-08
OSBPL5	ENSG00000021762	44.9093	-0.178748	0.0980475	-1.82307	0.0682925	0.0933767
AQR	ENSG00000021776	3613.26	0.288095	0.0529859	5.4372	5.41233e-08	1.49328e-07
CPS1	ENSG00000021826	82.8034	0.159718	0.0997553	1.6011	0.109355	0.143133
FHL1	ENSG00000022267	336.002	-0.382493	0.0926697	-4.12749	3.66747e-05	7.73895e-05
RTFDC1	ENSG00000022277	1937.15	0.197028	0.0213487	9.22905	2.7303e-20	1.64756e-19
NLRP2	ENSG00000022556	207.971	0.260586	0.166278	1.56717	0.117075	0.152288
SLC45A4	ENSG00000022567	595.498	0.485217	0.0559644	8.6701	4.3174e-18	2.32755e-17
RNF10	ENSG00000022840	2807.64	0.0212849	0.0250313	0.850331	0.395141	0.452528
ZNF839	ENSG00000022976	219.039	0.048393	0.0277907	1.74134	0.0816241	0.109917
ZDHHC6	ENSG00000023041	1339	-0.000488053	0.0234498	-0.0208127	0.983395	0.986412
GRAMD1B	ENSG00000023171	133.902	-1.06585	0.0778574	-13.6898	1.16882e-42	1.61431e-41
RNH1	ENSG00000023191	3664.56	0.288959	0.0307119	9.4087	5.02334e-21	3.13903e-20
NDUFS1	ENSG00000023228	3040.02	0.0346438	0.019167	1.80747	0.0706892	0.0962419
RB1CC1	ENSG00000023287	1127.19	-0.447491	0.0316321	-14.1468	1.95533e-45	2.91228e-44
ERP44	ENSG00000023318	3777.45	0.0615371	0.0302225	2.03614	0.0417364	0.0594603
ALAS1	ENSG00000023330	3043.04	-0.507389	0.0496565	-10.218	1.64735e-24	1.21584e-23
BIRC3	ENSG00000023445	591.352	-0.85883	0.15546	-5.52443	3.30553e-08	9.28958e-08
AKAP11	ENSG00000023516	5489.68	0.533627	0.0419706	12.7143	4.92392e-37	5.81279e-36
GLRX2	ENSG00000023572	433.997	0.255953	0.0434545	5.89015	3.85854e-09	1.1735e-08
SNAPC1	ENSG00000023608	121.819	-0.0232227	0.0453151	-0.512472	0.608321	0.658766
DERA	ENSG00000023697	1354.86	-0.171207	0.0256185	-6.68294	2.34188e-11	8.36129e-11
STRAP	ENSG00000023734	3238.22	0.138587	0.026315	5.26647	1.3907e-07	3.72655e-07
ABCC2	ENSG00000023839	25.9939	-0.471532	0.0885411	-5.32557	1.00638e-07	2.73055e-07
DEF6	ENSG00000023892	1604.95	0.15993	0.0411409	3.88736	0.000101339	0.000203517
PLEKHO1	ENSG00000023902	2392.01	-0.546156	0.0574739	-9.50269	2.04537e-21	1.3054e-20
GCLM	ENSG00000023909	1527.1	-0.34894	0.0485647	-7.18505	6.71804e-13	2.66975e-12
UBR2	ENSG00000024048	2306.28	0.0833914	0.0402986	2.06934	0.0385144	0.0552451
EHD2	ENSG00000024422	389.098	1.82031	0.111152	16.3768	2.80114e-60	6.01283e-59
DEPDC1	ENSG00000024526	297.48	-0.403004	0.105552	-3.81807	0.000134501	0.000266318
CCDC28A	ENSG00000024862	484.155	-0.671303	0.0423579	-15.8483	1.44339e-56	2.83436e-55
RRAGD	ENSG00000025039	4019.72	0.512246	0.0398591	12.8514	8.4429e-38	1.01807e-36
HSF2	ENSG00000025156	323.799	-0.0398959	0.0329187	-1.21195	0.22553	0.274946
PHF20	ENSG00000025293	1742.46	-0.226561	0.020677	-10.9572	6.13995e-28	5.29293e-27
HSD17B6	ENSG00000025423	12.6859	-0.155195	0.127549	-1.21674	0.223702	0.273073
NR1H3	ENSG00000025434	1233.21	-1.01089	0.104773	-9.64835	4.99518e-22	3.27576e-21
TYMP	ENSG00000025708	5339.33	-0.233624	0.0702253	-3.32677	0.000878577	0.00158797
NCAPH2	ENSG00000025770	349.268	-0.161197	0.0453143	-3.55731	0.000374669	0.000706903
TOMM34	ENSG00000025772	785.165	0.164537	0.0353924	4.64895	3.33635e-06	7.88786e-06
SEC63	ENSG00000025796	1689.1	0.0888333	0.0246448	3.60455	0.000312694	0.000594119
KPNA6	ENSG00000025800	2806.41	0.29854	0.0220225	13.5562	7.28598e-42	9.85009e-41
VIM	ENSG00000026025	18853	-0.226698	0.0486947	-4.65549	3.23206e-06	7.65288e-06
RTEL1-TNFRSF6B	ENSG00000026036	104.994	0.515147	0.0611765	8.42067	3.74342e-17	1.9202e-16
FAS	ENSG00000026103	310.339	0.390243	0.055689	7.00754	2.42541e-12	9.26163e-12
RNASET2	ENSG00000026297	1837.72	-0.0333232	0.0536386	-0.621254	0.534432	0.588789
CD44	ENSG00000026508	10565.1	0.143354	0.0750182	1.91092	0.0560148	0.0779076
KCNG1	ENSG00000026559	63.3031	-0.323478	0.1185	-2.72978	0.00633767	0.0102376
AGPAT4	ENSG00000026652	1456.04	1.33385	0.0580806	22.9655	1.03077e-116	5.55272e-115
SLAMF7	ENSG00000026751	2633.14	-1.43142	0.123253	-11.6137	3.51096e-31	3.4162e-30
BTN3A1	ENSG00000026950	87.7273	-0.637412	0.0578286	-11.0224	2.9787e-28	2.59805e-27
MIPEP	ENSG00000027001	428.812	-0.140043	0.0340048	-4.11833	3.81631e-05	8.03855e-05
PRKCH	ENSG00000027075	145.061	-1.14503	0.0841523	-13.6066	3.65796e-42	4.98846e-41
IFNGR1	ENSG00000027697	7369.54	-0.53299	0.039227	-13.5873	4.7608e-42	6.47358e-41
B4GALT7	ENSG00000027847	515.324	-0.0533926	0.0307553	-1.73605	0.0825554	0.110979
SH2D2A	ENSG00000027869	22.1299	0.451885	0.116988	3.86268	0.000112152	0.000223858
VRK2	ENSG00000028116	678.376	-0.084927	0.0378534	-2.24357	0.0248599	0.0367771
TNFRSF1B	ENSG00000028137	5971.7	-0.862248	0.0434179	-19.8593	9.15826e-88	3.35326e-86
VEZT	ENSG00000028203	1505.14	-0.000225011	0.0248771	-0.00904488	0.992783	0.994127
POU2F2	ENSG00000028277	970.095	-0.894675	0.0959596	-9.32345	1.12619e-20	6.93266e-20
BRD9	ENSG00000028310	615.184	0.170026	0.0306163	5.55344	2.80095e-08	7.91745e-08
SNX1	ENSG00000028528	4506.62	0.203937	0.0207196	9.84271	7.37014e-23	5.03519e-22
TBPL1	ENSG00000028839	253.894	-0.0067101	0.0316151	-0.212243	0.831917	0.857848
ARNTL2	ENSG00000029153	623.655	1.49575	0.0663413	22.5462	1.46196e-112	7.36746e-111
BCLAF1	ENSG00000029363	3341.55	0.0316508	0.0207585	1.52472	0.12733	0.164154
SLC39A9	ENSG00000029364	2320.96	0.230016	0.0297839	7.72284	1.13769e-14	5.03016e-14
IBSP	ENSG00000029559	11.8722	-1.07696	0.229589	-4.69082	2.72106e-06	6.48992e-06
TFB1M	ENSG00000029639	322.289	-0.227296	0.0353814	-6.42418	1.32585e-10	4.49409e-10
RABEP1	ENSG00000029725	3114.55	0.183695	0.0235936	7.78579	6.92808e-15	3.09628e-14
HMGB3	ENSG00000029993	1283.94	0.282256	0.0525364	5.37258	7.76168e-08	2.11901e-07
NUP160	ENSG00000030066	1167.1	-0.102249	0.0336083	-3.04238	0.00234716	0.00401962
BAK1	ENSG00000030110	646.545	0.166648	0.03998	4.16828	3.06905e-05	6.53801e-05
IKZF2	ENSG00000030419	144.698	0.389611	0.0771351	5.05101	4.3947e-07	1.12488e-06
GRN	ENSG00000030582	28864.7	-0.181504	0.0338528	-5.36157	8.25019e-08	2.24845e-07
FAM13B	ENSG00000031003	1474.69	-0.0677966	0.0229874	-2.9493	0.00318494	0.00536998
ARHGAP31	ENSG00000031081	3200.52	0.892211	0.0446393	19.9871	7.1276e-89	2.69393e-87
CENPQ	ENSG00000031691	133.065	-0.50353	0.0572344	-8.79769	1.39667e-18	7.75559e-18
SARS	ENSG00000031698	2109.48	0.0912161	0.0251906	3.62105	0.000293414	0.000559453
RANBP3	ENSG00000031823	1164.72	-0.0311676	0.0208851	-1.49233	0.135611	0.173763
ARID4A	ENSG00000032219	1518.86	0.142059	0.0337075	4.21448	2.50357e-05	5.38146e-05
EIPR1	ENSG00000032389	633.093	0.0386396	0.0230437	1.6768	0.0935825	0.124364
PNPLA6	ENSG00000032444	1050.95	0.32754	0.0478989	6.83815	8.02226e-12	2.96045e-11
IFT88	ENSG00000032742	312.346	-0.151802	0.0340531	-4.4578	8.28035e-06	1.87898e-05
ALG1	ENSG00000033011	692.767	0.104005	0.0357158	2.91203	0.00359091	0.00600023
ZCCHC8	ENSG00000033030	1017.37	-0.121022	0.0279943	-4.32311	1.53843e-05	3.39992e-05
ABCF2	ENSG00000033050	1083.73	0.0784425	0.0323058	2.42812	0.0151772	0.0232251
CHPF2	ENSG00000033100	1121.36	0.0604083	0.0321805	1.87717	0.0604948	0.0836586
FUT8	ENSG00000033170	1250.06	-0.649787	0.033744	-19.2564	1.24754e-82	4.21646e-81
UBA6	ENSG00000033178	3764.54	-0.131554	0.0414606	-3.17299	0.00150877	0.00264935
GAB2	ENSG00000033327	3756.4	1.18143	0.0474045	24.9222	4.27283e-137	2.93054e-135
ATP6V0A1	ENSG00000033627	6190.96	0.541685	0.0312964	17.3082	4.08094e-67	9.97878e-66
PIAS1	ENSG00000033800	2460.15	0.0670076	0.0268037	2.49994	0.0124214	0.0192297
SLC4A7	ENSG00000033867	3644.1	1.20927	0.0401159	30.1445	1.26626e-199	1.42429e-197
APBA2	ENSG00000034053	22.4685	-0.100341	0.118413	-0.847384	0.396781	0.454184
MAP2K3	ENSG00000034152	1043.24	-0.267893	0.0372639	-7.18907	6.52356e-13	2.59539e-12
TMSB10	ENSG00000034510	9640.75	0.190524	0.0576693	3.30374	0.000954036	0.00171641
ASTE1	ENSG00000034533	165.856	-0.141265	0.0329522	-4.28698	1.81123e-05	3.96541e-05
RNF19A	ENSG00000034677	3269.21	1.57615	0.0457932	34.4189	1.31302e-259	2.09784e-257
PEX3	ENSG00000034693	261.113	0.0196546	0.0439667	0.447034	0.654851	0.702303
GABARAPL2	ENSG00000034713	2061.67	-0.294953	0.0384739	-7.66631	1.77019e-14	7.73428e-14
SH3YL1	ENSG00000035115	460.83	-0.246811	0.0358617	-6.8823	5.88954e-12	2.18892e-11
FAM136A	ENSG00000035141	1058.93	0.15634	0.0272521	5.73681	9.64773e-09	2.83011e-08
VCL	ENSG00000035403	2775.17	1.27759	0.0605622	21.0955	8.75393e-99	3.82237e-97
DEPDC1B	ENSG00000035499	293.92	-0.121252	0.0836521	-1.44947	0.147205	0.187025
NSMAF	ENSG00000035681	2659.42	-0.079267	0.026321	-3.01155	0.0025992	0.00443289
ADSS	ENSG00000035687	750.906	-0.532004	0.0323409	-16.4499	8.4059e-61	1.82669e-59
STAP1	ENSG00000035720	41.5898	-0.533203	0.14486	-3.68081	0.000232498	0.000447921
TIMP2	ENSG00000035862	5495.66	-0.0787407	0.0575352	-1.36857	0.171135	0.214072
RFC1	ENSG00000035928	716.504	-0.253201	0.0331886	-7.62915	2.36312e-14	1.02421e-13
TBC1D23	ENSG00000036054	1179.96	-0.119452	0.0254984	-4.68467	2.80412e-06	6.67782e-06
CUL3	ENSG00000036257	1371.54	0.220653	0.0429079	5.14248	2.71136e-07	7.06874e-07
ZZZ3	ENSG00000036549	935.541	0.108735	0.023704	4.58718	4.49271e-06	1.04703e-05
SLC18A1	ENSG00000036565	22.9738	0.960376	0.099469	9.65502	4.68053e-22	3.07515e-21
USP2	ENSG00000036672	803.13	1.24015	0.070511	17.588	3.04376e-69	7.78096e-68
TUBG2	ENSG00000037042	332.593	-0.151922	0.0341373	-4.45033	8.574e-06	1.94123e-05
RPL26L1	ENSG00000037241	377.346	0.137065	0.0462893	2.96105	0.00306595	0.00518117
NSUN2	ENSG00000037474	1893.44	0.189777	0.0292625	6.48534	8.85309e-11	3.03448e-10
FBXO42	ENSG00000037637	1184.11	0.113138	0.0260286	4.34669	1.3821e-05	3.07183e-05
MFAP3	ENSG00000037749	530.668	0.320484	0.0389213	8.23416	1.80822e-16	8.9018e-16
MRI1	ENSG00000037757	196.212	-0.240503	0.0530099	-4.53695	5.70742e-06	1.31508e-05
METTL1	ENSG00000037897	344.577	0.437441	0.0448627	9.75067	1.8326e-22	1.23166e-21
HOXC8	ENSG00000037965	19.4325	-0.273547	0.186096	-1.46992	0.141582	0.180607
AGA	ENSG00000038002	345.702	-0.1775	0.0348484	-5.0935	3.51515e-07	9.08178e-07
PI4K2B	ENSG00000038210	626.242	-0.780855	0.0510901	-15.2839	9.79385e-53	1.75416e-51
BOD1L1	ENSG00000038219	1843.1	-0.0495377	0.033538	-1.47706	0.13966	0.178397
MAT2B	ENSG00000038274	2455.23	0.431394	0.0253107	17.0439	3.87731e-65	9.2555e-64
EDC4	ENSG00000038358	799.263	0.0965037	0.0355634	2.71357	0.00665629	0.0107227
TRIO	ENSG00000038382	2970.1	0.0846943	0.0364333	2.32464	0.0200912	0.0301636
VCAN	ENSG00000038427	1240.15	0.617317	0.154923	3.98466	6.75774e-05	0.000138686
CLEC16A	ENSG00000038532	1171.89	0.512343	0.0318436	16.0894	3.02925e-58	6.19059e-57
MSR1	ENSG00000038945	11198.5	-0.357407	0.0809942	-4.41275	1.02067e-05	2.29171e-05
SKIV2L2	ENSG00000039123	1073.63	0.160901	0.0309939	5.19139	2.08725e-07	5.49873e-07
ZFYVE16	ENSG00000039319	3377.92	-0.198244	0.037522	-5.28339	1.26816e-07	3.41054e-07
RIPOR1	ENSG00000039523	2893.35	0.179761	0.0495919	3.62481	0.000289175	0.000551745
RAI14	ENSG00000039560	498.992	0.923457	0.0794202	11.6275	2.9874e-31	2.9108e-30
PNKP	ENSG00000039650	806.448	-0.00781192	0.0279007	-0.27999	0.779485	0.813205
PHLPP2	ENSG00000040199	309.545	-0.0436506	0.0492769	-0.885823	0.375713	0.4331
SPDL1	ENSG00000040275	594.904	-0.246564	0.0414427	-5.94952	2.68928e-09	8.26658e-09
STAU2	ENSG00000040341	722.592	-0.105997	0.0301936	-3.51059	0.000447113	0.000835403
PQLC2	ENSG00000040487	1136.9	-0.178197	0.0335309	-5.31442	1.06999e-07	2.897e-07
CTNS	ENSG00000040531	2117.29	1.57927	0.0286855	55.0549	0	0
PHF23	ENSG00000040633	950.207	-0.180763	0.023506	-7.69006	1.47071e-14	6.45384e-14
INPP4A	ENSG00000040933	2046.75	-0.459501	0.0341772	-13.4447	3.30813e-41	4.44243e-40
PSMA4	ENSG00000041357	3787.71	0.0585435	0.0288332	2.03042	0.0423141	0.0602223
LSG1	ENSG00000041802	1080.69	0.213322	0.0240166	8.88227	6.55078e-19	3.71088e-18
PARP3	ENSG00000041880	44.6674	-0.183074	0.0602652	-3.0378	0.00238311	0.00407871
TNC	ENSG00000041982	1835.9	-0.408846	0.130758	-3.12673	0.00176761	0.00307772
THAP3	ENSG00000041988	207.027	-0.0893442	0.031457	-2.8402	0.00450855	0.00743667
RIPOR3	ENSG00000042062	24.2493	-0.21405	0.0819554	-2.61178	0.00900714	0.0142293
TDP1	ENSG00000042088	570.266	-0.207047	0.0259622	-7.97493	1.52467e-15	7.13612e-15
AIFM2	ENSG00000042286	318.885	-0.209847	0.0546413	-3.84044	0.000122812	0.000244096
SPATA7	ENSG00000042317	191.232	-0.715078	0.0424259	-16.8548	9.68136e-64	2.24992e-62
MED17	ENSG00000042429	155.556	0.0170157	0.0263712	0.645236	0.518774	0.573786
RETSAT	ENSG00000042445	499.85	0.0406082	0.0317697	1.2782	0.201178	0.247771
CAPG	ENSG00000042493	12505.8	-0.201966	0.0504141	-4.00614	6.17196e-05	0.000127091
AP2S1	ENSG00000042753	6143.49	0.0226566	0.0396096	0.571999	0.567323	0.620213
ADAM28	ENSG00000042980	3143.49	-1.03475	0.0412989	-25.0551	1.53495e-138	1.0737e-136
DCUN1D1	ENSG00000043093	2872.92	-0.12431	0.032488	-3.82635	0.00013006	0.000257845
JADE2	ENSG00000043143	273.982	-0.84115	0.0453909	-18.5313	1.15562e-76	3.4497e-75
LCP2	ENSG00000043462	4700.7	0.700977	0.0470684	14.8927	3.67539e-50	6.13001e-49
TRIT1	ENSG00000043514	327.2	-0.233043	0.0305277	-7.63381	2.2791e-14	9.89323e-14
ADRB1	ENSG00000043591	24.624	-1.38447	0.12079	-11.4618	2.05299e-30	1.9543e-29
CUL7	ENSG00000044090	537.13	-0.0975558	0.0364882	-2.67362	0.00750366	0.0119956
CTNNA1	ENSG00000044115	6314.53	0.11971	0.0284007	4.21503	2.49746e-05	5.36916e-05
PHKA2	ENSG00000044446	525.976	-0.0618712	0.039359	-1.57197	0.115957	0.150928
CNTLN	ENSG00000044459	480.823	-0.353843	0.0354921	-9.9696	2.07054e-23	1.45269e-22
HSPA5	ENSG00000044574	22705.3	0.551819	0.03955	13.9524	3.04033e-44	4.40691e-43
DSG2	ENSG00000046604	159.235	0.0824569	0.155007	0.531956	0.594756	0.646085
GEMIN8	ENSG00000046647	204.404	-0.148236	0.0413253	-3.58706	0.000334421	0.000633602
OFD1	ENSG00000046651	496.732	-0.0462525	0.0444422	-1.04073	0.297999	0.352861
GPM6B	ENSG00000046653	45.1484	-0.0761996	0.0751812	-1.01355	0.310799	0.366259
WDR37	ENSG00000047056	2309.8	0.224435	0.0357623	6.27575	3.47944e-10	1.14141e-09
YTHDC2	ENSG00000047188	1169.78	0.143024	0.0289084	4.94749	7.51773e-07	1.88326e-06
CTPS2	ENSG00000047230	431.549	-0.146734	0.039595	-3.70588	0.000210661	0.000408312
ATP6V1H	ENSG00000047249	3551.89	-0.258264	0.0321904	-8.02299	1.032e-15	4.85608e-15
POLR2B	ENSG00000047315	2854.46	0.227986	0.0250036	9.11811	7.64485e-20	4.51245e-19
FAM214A	ENSG00000047346	314.407	-0.446631	0.0443988	-10.0595	8.33974e-24	5.95514e-23
ARAP2	ENSG00000047365	552.729	0.50475	0.0716651	7.04318	1.87907e-12	7.23432e-12
TPR	ENSG00000047410	3081.66	-0.102977	0.0298725	-3.4472	0.000566426	0.00104775
KIAA0556	ENSG00000047578	536.967	0.11043	0.0414644	2.66326	0.0077387	0.0123475
DTNBP1	ENSG00000047579	646.999	-0.0482781	0.0305503	-1.58029	0.114041	0.148713
C12orf4	ENSG00000047621	1571.35	0.329486	0.0290379	11.3468	7.69681e-30	7.12893e-29
SCML1	ENSG00000047634	1000.55	0.025199	0.0398485	0.632369	0.527146	0.581992
WWC3	ENSG00000047644	561.089	-0.0377409	0.0547825	-0.688923	0.490871	0.547229
ARHGAP6	ENSG00000047648	457.404	-0.168111	0.0575402	-2.92163	0.0034821	0.00582977
MAP4	ENSG00000047849	6189.61	0.226093	0.0498511	4.53536	5.75065e-06	1.32461e-05
GOPC	ENSG00000047932	932.082	0.0731592	0.0355465	2.05813	0.0395778	0.0566317
USP28	ENSG00000048028	374.932	-0.658304	0.0331036	-19.8862	5.36079e-88	1.98873e-86
HDAC9	ENSG00000048052	187.286	0.0255569	0.0763208	0.334862	0.737729	0.777022
TSPAN17	ENSG00000048140	436.032	0.0261497	0.0369963	0.706817	0.47968	0.536412
NOP16	ENSG00000048162	410.576	0.415812	0.0512611	8.11165	4.99387e-16	2.39801e-15
CC2D2A	ENSG00000048342	119.173	-0.0426044	0.0456366	-0.93356	0.350531	0.407177
RRM2B	ENSG00000048392	1461.38	-0.214957	0.0392124	-5.48187	4.20852e-08	1.17335e-07
ZNF800	ENSG00000048405	940.064	0.173572	0.0272277	6.37484	1.83156e-10	6.146e-10
SNX29	ENSG00000048471	2131.74	0.200279	0.0435729	4.5964	4.29858e-06	1.00379e-05
MRPS10	ENSG00000048544	1400.87	0.119482	0.0213124	5.60622	2.06791e-08	5.92033e-08
RSF1	ENSG00000048649	1227.49	-0.216435	0.0302237	-7.16112	8.00231e-13	3.16224e-12
VPS13D	ENSG00000048707	1953.29	0.0412215	0.0248759	1.65709	0.0975013	0.128938
CELF2	ENSG00000048740	4272.53	0.425241	0.028661	14.8369	8.45393e-50	1.40168e-48
FAM120A	ENSG00000048828	2695.78	0.134603	0.0312462	4.30783	1.64865e-05	3.62924e-05
R3HDM1	ENSG00000048991	936.511	0.137945	0.0354054	3.89617	9.77265e-05	0.000196656
COL9A2	ENSG00000049089	47.8013	-0.295729	0.0810501	-3.64872	0.000263546	0.00050545
KITLG	ENSG00000049130	791.149	-0.112827	0.0787336	-1.43302	0.151852	0.192294
ERCC8	ENSG00000049167	414.866	0.12424	0.0308106	4.03239	5.52114e-05	0.000114174
ADAMTS6	ENSG00000049192	35.7464	-0.410144	0.102532	-4.00014	6.33049e-05	0.000130241
H6PD	ENSG00000049239	1230.04	-0.0186315	0.0457924	-0.406869	0.684104	0.728858
VAMP3	ENSG00000049245	4390.14	0.0334993	0.0202325	1.65571	0.0977802	0.129234
PER3	ENSG00000049246	448.99	-0.257249	0.0693858	-3.70752	0.0002093	0.000405729
TNFRSF9	ENSG00000049249	160.827	-1.4768	0.14357	-10.2862	8.12892e-25	6.08263e-24
LTBP1	ENSG00000049323	131.564	-0.255576	0.212214	-1.20433	0.228462	0.278086
RCN1	ENSG00000049449	1002.02	0.377551	0.0586898	6.43299	1.25119e-10	4.24716e-10
RFC2	ENSG00000049541	797.775	-0.241207	0.0386588	-6.23938	4.39317e-10	1.43313e-09
ARID1B	ENSG00000049618	1224.01	-0.258096	0.0250341	-10.3098	6.36503e-25	4.77293e-24
CLPTM1L	ENSG00000049656	1718.94	0.389312	0.0483639	8.04963	8.30462e-16	3.93273e-15
NEDD4L	ENSG00000049759	358.171	-0.206673	0.0550392	-3.75502	0.000173326	0.000338871
PPP1R3F	ENSG00000049769	40.4302	0.0616395	0.0537097	1.14764	0.251117	0.302511
HEXB	ENSG00000049860	10184.5	-0.12459	0.0327824	-3.80051	0.000144399	0.000284868
PTCD2	ENSG00000049883	406.833	0.0312379	0.0272969	1.14437	0.252469	0.303887
NEXMIF	ENSG00000050030	102.634	-0.576687	0.0982522	-5.86945	4.37233e-09	1.32147e-08
JKAMP	ENSG00000050130	1939.66	0.137892	0.0273261	5.04616	4.50787e-07	1.153e-06
DKK3	ENSG00000050165	129.982	0.0149781	0.0930474	0.160972	0.872115	0.892296
ARHGEF5	ENSG00000050327	19.5009	-0.0634301	0.105307	-0.602336	0.546951	0.600932
NFE2L3	ENSG00000050344	309.676	-1.21883	0.0809061	-15.0648	2.7607e-51	4.76849e-50
MCUR1	ENSG00000050393	1168.77	0.735717	0.0379298	19.3968	8.21648e-84	2.86659e-82
LIMA1	ENSG00000050405	1187.32	0.32624	0.0487889	6.68677	2.28147e-11	8.1539e-11
LETMD1	ENSG00000050426	778.873	-0.0252313	0.0297654	-0.847671	0.396621	0.454038
SLC4A8	ENSG00000050438	490.349	0.0476554	0.0709961	0.671239	0.502068	0.557809
TNIP3	ENSG00000050730	482.453	-0.287055	0.224021	-1.28137	0.200063	0.24655
MAPK9	ENSG00000050748	1635.92	-0.0511347	0.0316876	-1.61371	0.10659	0.139761
COL23A1	ENSG00000050767	431.179	-0.477211	0.0782702	-6.09697	1.08097e-09	3.43468e-09
BCAR1	ENSG00000050820	112.267	-0.221084	0.10198	-2.16792	0.0301645	0.0440088
FAM160A2	ENSG00000051009	539.054	-0.165648	0.0281939	-5.87531	4.22056e-09	1.27835e-08
HERPUD1	ENSG00000051108	3286.12	-0.16551	0.035739	-4.63107	3.63789e-06	8.56188e-06
HOMER3	ENSG00000051128	831.304	-0.405862	0.0403087	-10.0689	7.58511e-24	5.43008e-23
RAD51	ENSG00000051180	240.429	-0.751445	0.0702042	-10.7037	9.77851e-27	8.06842e-26
POLQ	ENSG00000051341	529.971	-0.386838	0.0751822	-5.14535	2.67027e-07	6.96419e-07
PIK3CB	ENSG00000051382	888.452	-0.576923	0.0315152	-18.3062	7.38512e-75	2.12776e-73
CYBA	ENSG00000051523	5346.18	-0.00838133	0.0389123	-0.215391	0.829463	0.855882
THOC3	ENSG00000051596	210.932	-0.245213	0.0483976	-5.06664	4.04897e-07	1.04055e-06
HEBP2	ENSG00000051620	499.28	-0.0159744	0.0451661	-0.353682	0.723577	0.764177
MPHOSPH9	ENSG00000051825	653.723	-0.213476	0.0330401	-6.46111	1.03935e-10	3.54604e-10
PLEKHA5	ENSG00000052126	85.8995	1.91567	0.0836454	22.9022	4.41449e-116	2.35999e-114
SIKE1	ENSG00000052723	1135.01	0.253399	0.0231643	10.9392	7.48434e-28	6.4479e-27
RRP12	ENSG00000052749	615.979	0.354742	0.0453509	7.82215	5.19288e-15	2.33937e-14
FNIP2	ENSG00000052795	4173	0.950456	0.0429948	22.1063	2.74936e-108	1.32384e-106
MSMO1	ENSG00000052802	1782.58	0.0938945	0.0598987	1.56756	0.116985	0.152198
TTC17	ENSG00000052841	1275.17	-0.117761	0.0218131	-5.39864	6.71466e-08	1.84031e-07
FOXN3	ENSG00000053254	1612.52	0.0861491	0.0343268	2.50968	0.0120842	0.0187449
AKR7A2	ENSG00000053371	925.835	-0.209216	0.0374522	-5.58622	2.32064e-08	6.61963e-08
MRTO4	ENSG00000053372	776.081	0.281395	0.0416658	6.75363	1.44192e-11	5.22644e-11
NNAT	ENSG00000053438	49.9503	0.276226	0.0749539	3.68528	0.000228455	0.000440432
USE1	ENSG00000053501	245.383	-0.138095	0.0453441	-3.04549	0.00232303	0.00398072
NRIP2	ENSG00000053702	59.5074	-0.0790022	0.0472369	-1.67247	0.0944319	0.125315
AP5M1	ENSG00000053770	1525.04	0.0491367	0.0280477	1.7519	0.0797908	0.107674
ANAPC4	ENSG00000053900	1230.15	-0.203119	0.0225716	-8.99887	2.28059e-19	1.3201e-18
KCNQ1	ENSG00000053918	740.319	0.104331	0.0705869	1.47806	0.139393	0.178121
TRAPPC3	ENSG00000054116	1951.7	-0.0130453	0.023137	-0.563827	0.572872	0.625359
THRAP3	ENSG00000054118	4006.3	0.036848	0.0263864	1.39648	0.162571	0.204392
PHPT1	ENSG00000054148	738.306	-0.0132197	0.0436237	-0.303039	0.76186	0.797896
LY75	ENSG00000054219	114.101	0.415608	0.0902326	4.60596	4.10561e-06	9.6064e-06
ARID4B	ENSG00000054267	1227.9	-0.104599	0.0308853	-3.38669	0.000707405	0.0012954
OPN3	ENSG00000054277	153.808	-0.024627	0.0545522	-0.451439	0.651673	0.69943
SDCCAG8	ENSG00000054282	1998.85	0.137959	0.0318301	4.33425	1.4626e-05	3.24101e-05
HHAT	ENSG00000054392	28.4489	-0.219197	0.0888046	-2.4683	0.0135755	0.0209105
KIF1B	ENSG00000054523	2923.85	-0.103751	0.0327499	-3.16799	0.00153495	0.00269229
TBC1D22A	ENSG00000054611	1017.14	-0.361537	0.0272887	-13.2486	4.59553e-40	6.01613e-39
SYNE2	ENSG00000054654	121.405	-0.217032	0.0842341	-2.57653	0.00997974	0.0156672
PLEKHH1	ENSG00000054690	118.76	0.151557	0.0751194	2.01755	0.0436379	0.0619371
ATP9A	ENSG00000054793	515.827	-0.281586	0.0917407	-3.06937	0.00214513	0.00369253
FAM168A	ENSG00000054965	1647.3	0.125489	0.0445461	2.81705	0.00484668	0.00794928
RELT	ENSG00000054967	1117.83	0.21508	0.0355898	6.04331	1.50981e-09	4.74367e-09
GALC	ENSG00000054983	6085.36	0.0863601	0.0425805	2.02816	0.0425436	0.0605122
NOP58	ENSG00000055044	1716.61	0.232032	0.0344785	6.72977	1.69937e-11	6.12803e-11
SZRD1	ENSG00000055070	2031.89	0.234328	0.0245898	9.52948	1.58074e-21	1.01578e-20
CUL1	ENSG00000055130	1681.04	-0.222951	0.0345483	-6.45331	1.09433e-10	3.72551e-10
FAM114A2	ENSG00000055147	779.997	0.0243402	0.0225263	1.08052	0.279909	0.33349
CYFIP2	ENSG00000055163	95.4794	0.396847	0.0921057	4.30861	1.64286e-05	3.61764e-05
TAB2	ENSG00000055208	4046.12	0.603621	0.0313016	19.2841	7.31064e-83	2.49485e-81
GINM1	ENSG00000055211	1155.9	-0.159038	0.0292566	-5.43598	5.44968e-08	1.5027e-07
EIF2AK2	ENSG00000055332	3442.18	-0.27951	0.0673081	-4.15269	3.28587e-05	6.97665e-05
USP36	ENSG00000055483	2106	0.445787	0.0474934	9.38631	6.21418e-21	3.87284e-20
KMT2C	ENSG00000055609	5193.06	0.183263	0.0292682	6.26152	3.81247e-10	1.24717e-09
MCOLN3	ENSG00000055732	236.305	-0.628525	0.112918	-5.56622	2.60324e-08	7.38382e-08
CCDC85A	ENSG00000055813	101.525	4.72267	0.147005	32.126	1.91428e-226	2.46924e-224
PUM2	ENSG00000055917	2120.59	0.0499761	0.0240324	2.07953	0.0375689	0.0539714
MRPL43	ENSG00000055950	636.376	-0.0474755	0.0287722	-1.65005	0.098933	0.130557
HPF1	ENSG00000056050	354.366	-0.0842837	0.0517825	-1.62765	0.1036	0.136247
ZFR	ENSG00000056097	2512.07	0.129789	0.0275156	4.71694	2.3942e-06	5.74054e-06
ZNF280C	ENSG00000056277	308.204	0.345084	0.0413152	8.35247	6.68479e-17	3.36875e-16
TRAF1	ENSG00000056558	680.032	-0.976478	0.127208	-7.67625	1.63817e-14	7.17081e-14
RC3H2	ENSG00000056586	1342	0.253506	0.0307198	8.25222	1.55485e-16	7.68136e-16
IL17RB	ENSG00000056736	634.999	2.7189	0.0823849	33.0024	7.50079e-239	1.07613e-236
TRAF3IP2	ENSG00000056972	167.895	-0.263927	0.0633155	-4.16845	3.06683e-05	6.53428e-05
GYG2	ENSG00000056998	22.322	-0.273175	0.121693	-2.24479	0.0247816	0.0366652
DCBLD2	ENSG00000057019	548.587	-0.110432	0.0573705	-1.92489	0.0542425	0.0756447
SOAT1	ENSG00000057252	2284.33	0.398338	0.0391722	10.1689	2.72969e-24	1.99581e-23
PKP2	ENSG00000057294	84.2809	0.218455	0.147415	1.48191	0.138364	0.176983
MSH4	ENSG00000057468	15.8635	0.201221	0.1273	1.58068	0.113951	0.148623
GDI2	ENSG00000057608	6777.54	0.0664085	0.0248222	2.67537	0.00746476	0.0119361
PRDM1	ENSG00000057657	1031.35	0.204381	0.0462989	4.41439	1.01296e-05	2.2762e-05
ATG5	ENSG00000057663	1572.5	0.00587458	0.0224762	0.261368	0.793808	0.824904
TMCC3	ENSG00000057704	189.072	0.272528	0.0891866	3.0557	0.00224534	0.00385651
PITHD1	ENSG00000057757	1406.92	-0.161771	0.0291764	-5.5446	2.94631e-08	8.31163e-08
MTA3	ENSG00000057935	318.723	-0.396423	0.0311211	-12.7381	3.63108e-37	4.30463e-36
USP13	ENSG00000058056	420.137	-0.48774	0.0408513	-11.9394	7.37526e-33	7.62472e-32
ATP11B	ENSG00000058063	1076.11	-0.0288544	0.0326723	-0.883146	0.377157	0.434551
LAMC2	ENSG00000058085	126.176	-0.261346	0.200189	-1.30549	0.191726	0.237211
CDK14	ENSG00000058091	49.9046	-0.54722	0.107341	-5.09796	3.43339e-07	8.87544e-07
SEC61A1	ENSG00000058262	5526.34	0.250664	0.0255301	9.81834	9.38786e-23	6.38884e-22
PPP1R12A	ENSG00000058272	2525.78	-0.0393623	0.0251121	-1.56747	0.117006	0.152211
RASGRF1	ENSG00000058335	97.6201	0.0807994	0.0617678	1.30812	0.190834	0.236212
CROCC	ENSG00000058453	102.243	-0.348539	0.0638822	-5.45596	4.87085e-08	1.35024e-07
POLR3E	ENSG00000058600	923.534	0.223409	0.0278568	8.01989	1.05839e-15	4.97857e-15
ATP2B4	ENSG00000058668	1354.17	0.0805494	0.0607624	1.32565	0.184957	0.229604
RIOK2	ENSG00000058729	734.05	0.105688	0.0254872	4.14672	3.37276e-05	7.144e-05
YIPF1	ENSG00000058799	821.178	-0.184201	0.0259803	-7.09001	1.341e-12	5.23155e-12
NDC1	ENSG00000058804	734.807	0.0222486	0.0415804	0.535073	0.592599	0.64404
DGKG	ENSG00000058866	24.7576	-0.917597	0.0948562	-9.67355	3.90575e-22	2.57454e-21
FLYWCH1	ENSG00000059122	920.644	-0.164467	0.0585116	-2.81084	0.00494123	0.00809528
UNKL	ENSG00000059145	309.597	-0.950931	0.0462249	-20.5718	4.90708e-94	2.01736e-92
TBXAS1	ENSG00000059377	2347.47	-0.0161917	0.0327869	-0.493846	0.621415	0.67131
PARP12	ENSG00000059378	1705.07	0.202333	0.0535325	3.77964	0.000157056	0.000308495
ALDH18A1	ENSG00000059573	539.074	0.128867	0.0526623	2.44705	0.0144029	0.0221172
TARBP1	ENSG00000059588	833.526	-0.20906	0.0460835	-4.53655	5.71811e-06	1.31733e-05
GATB	ENSG00000059691	1039.28	0.0578902	0.0349271	1.65746	0.0974265	0.128859
MXD1	ENSG00000059728	2741.02	0.272249	0.0624804	4.35735	1.3165e-05	2.93018e-05
CDK17	ENSG00000059758	845.292	-0.18694	0.0323206	-5.78391	7.29821e-09	2.16391e-08
DNAJC25	ENSG00000059769	245.253	0.159564	0.0367924	4.33686	1.44532e-05	3.20474e-05
SLC2A3	ENSG00000059804	3739.99	0.984787	0.0700866	14.051	7.59381e-45	1.11566e-43
PSD	ENSG00000059915	35.5015	-0.246551	0.0590502	-4.17529	2.97612e-05	6.3458e-05
CTDP1	ENSG00000060069	552.494	-0.0136858	0.0262159	-0.522043	0.601641	0.652454
YBX3	ENSG00000060138	1833.01	0.152657	0.0454417	3.35941	0.000781089	0.00142311
WNK1	ENSG00000060237	10149.6	-0.18129	0.0421002	-4.30615	1.66117e-05	3.65567e-05
CCAR1	ENSG00000060339	2814.75	0.205228	0.0232217	8.83776	9.76562e-19	5.48122e-18
OGFR	ENSG00000060491	1535.72	0.0556361	0.0370525	1.50155	0.133213	0.171033
GNA15	ENSG00000060558	1293.4	0.0116877	0.0483651	0.241655	0.809048	0.838323
PIGV	ENSG00000060642	236.625	-0.503808	0.0303991	-16.5731	1.08985e-61	2.41312e-60
PTPRU	ENSG00000060656	36.1226	0.544279	0.0882982	6.1641	7.08832e-10	2.28059e-09
SNRNP40	ENSG00000060688	839.695	0.0910629	0.0263646	3.45398	0.000552371	0.00102215
COL11A1	ENSG00000060718	516.186	0.0124645	0.201479	0.0618651	0.95067	0.95917
QSER1	ENSG00000060749	1558.62	0.250017	0.0275523	9.07425	1.14467e-19	6.70586e-19
MPC1	ENSG00000060762	1150.62	-0.0423879	0.042413	-0.999408	0.317597	0.373113
ACAA1	ENSG00000060971	1263.02	-0.265104	0.0300778	-8.81394	1.20824e-18	6.73321e-18
BCAT1	ENSG00000060982	4538.78	-0.643908	0.0544351	-11.8289	2.76672e-32	2.80058e-31
HDAC7	ENSG00000061273	707.528	-0.231668	0.0454215	-5.10041	3.38926e-07	8.76941e-07
LZTS1	ENSG00000061337	28.796	0.457227	0.143788	3.17986	0.00147346	0.00259122
SPAG4	ENSG00000061656	12.479	-0.0263708	0.102879	-0.256329	0.797697	0.828516
NCKAP1	ENSG00000061676	192.276	-0.106432	0.0627733	-1.6955	0.0899798	0.120007
MRPS35	ENSG00000061794	2330.18	0.209061	0.0252871	8.26752	1.36771e-16	6.78067e-16
GUCY1B3	ENSG00000061918	35.8376	0.594609	0.0967224	6.14759	7.86711e-10	2.52365e-09
SFSWAP	ENSG00000061936	1400.25	0.278219	0.0352462	7.89358	2.93628e-15	1.34695e-14
TNK2	ENSG00000061938	868.647	-0.502211	0.0601521	-8.34901	6.88364e-17	3.46647e-16
MON2	ENSG00000061987	2299.75	0.192686	0.043109	4.46974	7.8316e-06	1.77887e-05
CDH3	ENSG00000062038	205.396	0.412291	0.17877	2.30626	0.0210959	0.0315481
GPBP1	ENSG00000062194	1735.2	-0.0115457	0.0249474	-0.462802	0.643507	0.692303
DGAT2	ENSG00000062282	35.334	-0.845149	0.117062	-7.21968	5.21116e-13	2.08269e-12
ZNF112	ENSG00000062370	141.806	-0.0372506	0.0413706	-0.900413	0.3679	0.42507
CS	ENSG00000062485	6756.78	0.246076	0.0363358	6.77228	1.2677e-11	4.61279e-11
MRPS24	ENSG00000062582	18.2154	-0.161979	0.0604451	-2.67977	0.00736728	0.011791
ELMO2	ENSG00000062598	1343.13	-0.0283553	0.0303717	-0.93361	0.350505	0.407177
WAPL	ENSG00000062650	2859.77	0.119639	0.0265529	4.50568	6.61616e-06	1.51257e-05
VMP1	ENSG00000062716	5900.42	0.575181	0.0394937	14.5638	4.77012e-48	7.63002e-47
APPBP2	ENSG00000062725	1094.39	0.00802448	0.0241363	0.332465	0.739538	0.778578
POLD1	ENSG00000062822	818.795	-0.0929048	0.0487782	-1.90464	0.0568272	0.0789829
SEZ6	ENSG00000063015	38.7723	-0.427536	0.0614279	-6.95997	3.40354e-12	1.28157e-11
EIF4B	ENSG00000063046	3216.18	-0.154441	0.0310081	-4.98068	6.33601e-07	1.59735e-06
BICRA	ENSG00000063169	377.732	0.42804	0.0495761	8.63399	5.92468e-18	3.17216e-17
SPHK2	ENSG00000063176	440.228	0.051031	0.0422307	1.20839	0.226898	0.276422
RPL18	ENSG00000063177	3526.1	0.0416507	0.0424629	0.980872	0.326656	0.382611
CA11	ENSG00000063180	25.7217	-0.124101	0.0685717	-1.8098	0.0703264	0.0958501
ISOC2	ENSG00000063241	816.367	0.209231	0.0422061	4.95737	7.14541e-07	1.79369e-06
U2AF2	ENSG00000063244	2288.98	0.21434	0.0334655	6.40482	1.5055e-10	5.08586e-10
EPN1	ENSG00000063245	2688.18	0.143643	0.0391987	3.66448	0.000247844	0.000476245
MED29	ENSG00000063322	1218.76	0.0924851	0.022476	4.11483	3.87457e-05	8.15638e-05
AHRR	ENSG00000063438	2762.14	0.272818	0.0398963	6.83818	8.02033e-12	2.96045e-11
ZNF275	ENSG00000063587	210.965	0.151635	0.0376999	4.02216	5.7667e-05	0.00011913
MTMR1	ENSG00000063601	597.971	0.235453	0.0441506	5.33295	9.66304e-08	2.62587e-07
GPC1	ENSG00000063660	118.339	-0.16951	0.0779132	-2.17562	0.0295837	0.0432242
ADCK1	ENSG00000063761	354.229	-0.100103	0.0326014	-3.07051	0.00213696	0.00367937
HAGH	ENSG00000063854	991.342	-0.0874437	0.0347812	-2.51411	0.0119334	0.0185253
RNF4	ENSG00000063978	4232.91	0.393327	0.0360693	10.9048	1.09367e-27	9.34775e-27
CASP8	ENSG00000064012	814.011	-0.0821459	0.0336951	-2.43792	0.0147721	0.0226396
LIMCH1	ENSG00000064042	283.157	-0.0891133	0.0820722	-1.08579	0.277571	0.330929
INTS13	ENSG00000064102	753.981	0.121817	0.0259262	4.6986	2.61948e-06	6.25827e-06
TM7SF3	ENSG00000064115	1336.12	-0.0828274	0.0343608	-2.41052	0.0159297	0.0242945
SPA17	ENSG00000064199	24.6971	0.0279991	0.0688412	0.40672	0.684213	0.728901
TSPAN32	ENSG00000064201	30.701	-0.0890219	0.116172	-0.766293	0.443502	0.500533
ST3GAL6	ENSG00000064225	2180.16	-0.769395	0.0323438	-23.7881	4.44029e-125	2.61216e-123
TAF2	ENSG00000064313	1049.89	0.285861	0.0244946	11.6704	1.80604e-31	1.78064e-30
HIPK2	ENSG00000064393	2247.17	0.41932	0.0399551	10.4948	9.12929e-26	7.12703e-25
TNPO3	ENSG00000064419	1783.49	0.0602475	0.0276336	2.18023	0.0292406	0.0427585
RFXANK	ENSG00000064490	440.644	0.00554737	0.0329798	0.168205	0.866422	0.887315
TMEM161A	ENSG00000064545	191.213	-0.120791	0.0364008	-3.31836	0.00090547	0.00163321
LPAR2	ENSG00000064547	234.445	0.0807306	0.0562464	1.4353	0.151201	0.191607
CTSA	ENSG00000064601	9836.28	-0.0981211	0.0318298	-3.08268	0.00205147	0.00353823
SUGP2	ENSG00000064607	5431.78	0.136941	0.0368353	3.71764	0.000201093	0.000390574
SLC12A2	ENSG00000064651	497.023	0.300984	0.045082	6.67638	2.44923e-11	8.73349e-11
SNX24	ENSG00000064652	1217.66	-0.157058	0.0369656	-4.24875	2.14965e-05	4.66009e-05
EYA2	ENSG00000064655	375.871	0.420578	0.0653632	6.43448	1.239e-10	4.20781e-10
CNN2	ENSG00000064666	1969.21	0.0598619	0.0478937	1.24989	0.21134	0.259197
ABCA7	ENSG00000064687	670.436	0.0886236	0.0579003	1.53062	0.125863	0.162485
DDX20	ENSG00000064703	610.431	-0.0465739	0.0299445	-1.55534	0.119865	0.155571
BTBD1	ENSG00000064726	2319.89	0.14407	0.0384097	3.75088	0.000176218	0.000344114
FAR2	ENSG00000064763	646.449	0.749461	0.0453513	16.5257	2.39758e-61	5.28369e-60
CHI3L2	ENSG00000064886	111.268	0.00110788	0.149038	0.00743354	0.994069	0.994989
SBNO2	ENSG00000064932	1363.9	0.354596	0.0638086	5.55719	2.74157e-08	7.75272e-08
PMS1	ENSG00000064933	567.082	0.0159612	0.0299563	0.532817	0.594161	0.645537
HMG20B	ENSG00000064961	1354.18	0.246276	0.0352673	6.98312	2.88688e-12	1.09612e-11
CALCRL	ENSG00000064989	84.476	0.725927	0.103719	6.99899	2.57811e-12	9.81806e-12
TAF11	ENSG00000064995	508.692	0.176114	0.0268347	6.56291	5.27663e-11	1.83774e-10
ANKS1A	ENSG00000064999	807.488	0.185916	0.0266336	6.98049	2.94148e-12	1.11595e-11
AP3D1	ENSG00000065000	5813.58	0.281558	0.023274	12.0975	1.08859e-33	1.16215e-32
ZNF76	ENSG00000065029	632.093	-0.268478	0.0281336	-9.54299	1.38777e-21	8.93815e-21
SLC9A3R2	ENSG00000065054	40.903	-0.101661	0.0927713	-1.09582	0.273156	0.326247
NTHL1	ENSG00000065057	39.007	-0.234313	0.0651034	-3.59909	0.000319331	0.000606319
UHRF1BP1	ENSG00000065060	2708.64	0.186138	0.0421462	4.41649	1.00317e-05	2.25601e-05
GNAI3	ENSG00000065135	4127.81	0.004197	0.0246992	0.169924	0.86507	0.886313
IPO5	ENSG00000065150	2196.67	-0.0344051	0.0342124	-1.00563	0.314592	0.3702
OAT	ENSG00000065154	3635.07	-0.0186872	0.0331162	-0.564291	0.572556	0.625156
WDR3	ENSG00000065183	688.521	0.243284	0.0371228	6.55349	5.62092e-11	1.95281e-10
PKN2	ENSG00000065243	884.528	-0.199062	0.0247745	-8.03496	9.36102e-16	4.41664e-15
WDR18	ENSG00000065268	570.629	0.106854	0.0509234	2.09834	0.0358753	0.0516705
TRAM2	ENSG00000065308	515.47	0.411225	0.0468444	8.77853	1.6562e-18	9.16054e-18
NTN1	ENSG00000065320	66.9335	1.52954	0.0927328	16.494	4.05107e-61	8.88581e-60
MCM10	ENSG00000065328	226.736	-0.841579	0.0957083	-8.79317	1.45398e-18	8.05792e-18
DGKA	ENSG00000065357	748.816	0.0906609	0.0508528	1.78281	0.0746174	0.101154
ANKRD44	ENSG00000065413	708.877	-0.330794	0.0377305	-8.76729	1.83025e-18	1.00796e-17
KARS	ENSG00000065427	2838.74	0.100885	0.0277044	3.64148	0.000271077	0.000518761
ADAT1	ENSG00000065457	596.474	-0.0489978	0.0237256	-2.06519	0.0389051	0.05576
PDIA5	ENSG00000065485	197.857	0.0642174	0.0477616	1.34454	0.178773	0.222813
TBC1D22B	ENSG00000065491	325.553	0.222805	0.0323025	6.89746	5.29415e-12	1.97129e-11
NDUFB4	ENSG00000065518	1133.16	0.179604	0.054967	3.26749	0.00108505	0.00193823
SPEN	ENSG00000065526	3114.01	0.110188	0.0300738	3.66392	0.000248388	0.000477226
MYLK	ENSG00000065534	100.1	-0.63114	0.0700891	-9.00483	2.16007e-19	1.25085e-18
ZC3H15	ENSG00000065548	1789.05	0.268416	0.0331399	8.09947	5.51969e-16	2.64149e-15
MAP2K4	ENSG00000065559	2216.21	0.230963	0.0346972	6.65653	2.80372e-11	9.94208e-11
TMEM206	ENSG00000065600	862.419	0.0962002	0.0288851	3.33045	0.000867063	0.00156897
SLK	ENSG00000065613	1764.53	0.00817554	0.0414256	0.197355	0.84355	0.868251
CYB5R4	ENSG00000065615	1862.87	-0.237408	0.0307664	-7.71646	1.19606e-14	5.27992e-14
SEC61A2	ENSG00000065665	356.392	0.170176	0.0301519	5.64395	1.66191e-08	4.79707e-08
PRKCQ	ENSG00000065675	22.2031	2.54215	0.132195	19.2302	2.06652e-82	6.93443e-81
ASB1	ENSG00000065802	692.743	0.00378871	0.0318338	0.119015	0.905263	0.920651
FAM107B	ENSG00000065809	1007.6	-0.959035	0.0603257	-15.8976	6.58139e-57	1.30147e-55
ME1	ENSG00000065833	2926.95	-0.694899	0.0519981	-13.3639	9.82386e-41	1.30305e-39
TBC1D1	ENSG00000065882	1091.66	-0.203037	0.0305074	-6.65536	2.82609e-11	1.00138e-10
CDK13	ENSG00000065883	1130.18	0.0291947	0.0208057	1.4032	0.160556	0.202131
MTHFD2	ENSG00000065911	3773.43	-0.262697	0.0319054	-8.23362	1.8164e-16	8.93895e-16
SLC9A7	ENSG00000065923	1063.18	-1.17285	0.0703426	-16.6735	2.04405e-62	4.59829e-61
FOXJ2	ENSG00000065970	780.759	-0.084647	0.0413236	-2.0484	0.0405212	0.0578857
YBX1	ENSG00000065978	20139	0.0236284	0.0313815	0.75294	0.451486	0.508564
PDE4A	ENSG00000065989	1290.09	0.0166391	0.0543798	0.305979	0.75962	0.795949
PPP2R5A	ENSG00000066027	1056.16	-0.0987645	0.0278626	-3.5447	0.000393063	0.00073963
ELAVL1	ENSG00000066044	2199.45	0.00211247	0.0207641	0.101737	0.918966	0.932343
DIP2B	ENSG00000066084	3734.73	1.34586	0.0360211	37.3633	1.54426e-305	3.05808e-303
SMARCD1	ENSG00000066117	1277.77	0.216383	0.0330282	6.55145	5.69815e-11	1.97915e-10
KDM4A	ENSG00000066135	846.195	0.0874303	0.0301713	2.89779	0.003758	0.0062663
NFYC	ENSG00000066136	1483.7	0.120925	0.0259276	4.66397	3.10168e-06	7.35282e-06
ZMYND12	ENSG00000066185	35.7402	-0.119557	0.0897397	-1.33227	0.182772	0.227253
SLC9A3	ENSG00000066230	25.0046	0.492962	0.153349	3.21465	0.00130605	0.0023104
ASPM	ENSG00000066279	770.931	-0.504194	0.101156	-4.98431	6.21845e-07	1.56912e-06
CD84	ENSG00000066294	9640.08	-0.106096	0.0576047	-1.84179	0.0655052	0.0899066
ELOVL1	ENSG00000066322	4900.53	0.0907736	0.047289	1.91955	0.054915	0.0764847
SPI1	ENSG00000066336	13402.3	0.279082	0.0414411	6.73443	1.64573e-11	5.93915e-11
ZNRD1	ENSG00000066379	107.381	-0.0148001	0.0482582	-0.306686	0.759082	0.795461
ZBTB11	ENSG00000066422	671.126	0.142934	0.0259842	5.50079	3.78096e-08	1.0577e-07
ATXN3	ENSG00000066427	686.14	-0.358709	0.0250467	-14.3216	1.60357e-46	2.45869e-45
GOLGA5	ENSG00000066455	1066.75	0.0871911	0.0263758	3.30572	0.000947324	0.00170499
LRRC40	ENSG00000066557	677.34	-0.143773	0.0330094	-4.3555	1.32763e-05	2.95403e-05
ISOC1	ENSG00000066583	423.62	-0.201795	0.0350787	-5.75265	8.78557e-09	2.58691e-08
TRMT11	ENSG00000066651	364.062	0.259926	0.0310767	8.364	6.06291e-17	3.06525e-16
THUMPD1	ENSG00000066654	943.897	-0.0269542	0.0206868	-1.30297	0.192586	0.23817
MSANTD3	ENSG00000066697	567.725	0.289187	0.070878	4.08007	4.50222e-05	9.39187e-05
ATG2B	ENSG00000066739	893.477	-0.0306846	0.027108	-1.13194	0.257659	0.309367
ARFGEF1	ENSG00000066777	1618.52	0.0383649	0.0298614	1.28477	0.198874	0.245299
ZFAT	ENSG00000066827	215.294	0.190872	0.0686052	2.78217	0.00539959	0.0088011
MTFR1	ENSG00000066855	904.865	0.0925432	0.0323554	2.86021	0.00423366	0.00701287
STAG3	ENSG00000066923	75.5209	-0.412176	0.063477	-6.49331	8.39684e-11	2.88302e-10
FECH	ENSG00000066926	1862.7	-0.0776551	0.0399577	-1.94343	0.051964	0.072717
MYO9A	ENSG00000066933	785.493	-0.164909	0.0291788	-5.65168	1.58888e-08	4.58908e-08
DDX3Y	ENSG00000067048	966.309	0.0734655	0.302418	0.242927	0.808062	0.837425
PFKP	ENSG00000067057	2754.71	1.51335	0.0618514	24.4676	3.26998e-132	2.15849e-130
IDI1	ENSG00000067064	3185.77	0.128034	0.0423731	3.02159	0.0025145	0.00429573
SP100	ENSG00000067066	3365.26	-0.889956	0.0267831	-33.2283	4.20183e-242	6.21871e-240
KLF6	ENSG00000067082	3520.94	0.113129	0.04643	2.43655	0.014828	0.0227154
PLPP1	ENSG00000067113	167.779	-0.637411	0.0633473	-10.0622	8.11902e-24	5.80343e-23
NEO1	ENSG00000067141	139.5	-0.22572	0.089701	-2.51636	0.0118575	0.0184156
TRAM1	ENSG00000067167	6712.08	0.0853616	0.0321862	2.65212	0.00799881	0.0127408
PHKA1	ENSG00000067177	127.982	-0.0122072	0.0745122	-0.163828	0.869867	0.89045
TNFRSF1A	ENSG00000067182	3276.29	-0.183789	0.0355188	-5.17441	2.28631e-07	6.00177e-07
CACNB1	ENSG00000067191	50.5809	-0.23853	0.0818591	-2.91391	0.00356935	0.00596731
EVI5	ENSG00000067208	1276.48	0.00651828	0.0285771	0.228094	0.819573	0.847231
STOML1	ENSG00000067221	160.003	-0.145239	0.038986	-3.72543	0.000194985	0.000379549
PKM	ENSG00000067225	34664.7	-0.123872	0.0326736	-3.79119	0.000149929	0.000295198
DHX29	ENSG00000067248	986.706	0.139504	0.0324047	4.30507	1.66936e-05	3.67198e-05
DNTTIP2	ENSG00000067334	2219.8	0.196031	0.0251375	7.79836	6.27187e-15	2.80925e-14
METTL22	ENSG00000067365	499.131	0.0657312	0.0296496	2.21694	0.0266275	0.0392106
TP53BP1	ENSG00000067369	581.974	-0.0773356	0.0340433	-2.27168	0.0231057	0.0343519
TRO	ENSG00000067445	48.3086	0.114662	0.128524	0.892147	0.372314	0.42964
RRP15	ENSG00000067533	442.908	0.532459	0.0473255	11.251	2.28995e-29	2.07989e-28
RHOA	ENSG00000067560	24465.3	-0.0278535	0.0259565	-1.07308	0.283234	0.337053
DHX8	ENSG00000067596	1262.96	0.129255	0.0308477	4.19011	2.78816e-05	5.96039e-05
ZFY	ENSG00000067646	184.998	0.0343411	0.292375	0.117456	0.906499	0.921575
IARS2	ENSG00000067704	2532.98	-0.00724856	0.0322292	-0.224906	0.822052	0.84917
SYT1	ENSG00000067715	178.922	-0.0739999	0.0863754	-0.856724	0.391597	0.448908
NAV3	ENSG00000067798	57.8854	-1.02308	0.131916	-7.75552	8.79843e-15	3.90733e-14
IDH3G	ENSG00000067829	1206.75	0.0586744	0.0284669	2.06115	0.0392892	0.0562532
ROGDI	ENSG00000067836	259.689	-0.296803	0.0458643	-6.47134	9.71382e-11	3.3206e-10
ROCK1	ENSG00000067900	2780.12	0.0177514	0.0252753	0.702324	0.482477	0.539239
CBFB	ENSG00000067955	3885.49	0.442077	0.0324076	13.6412	2.27857e-42	3.12553e-41
PDK3	ENSG00000067992	963.622	0.0977346	0.0519563	1.88109	0.0599594	0.0830161
HYAL2	ENSG00000068001	345.62	-0.361302	0.0391351	-9.23216	2.65234e-20	1.60189e-19
HDAC4	ENSG00000068024	422.284	0.263477	0.0399231	6.59962	4.12204e-11	1.44601e-10
RASSF1	ENSG00000068028	808.042	-0.0714452	0.0436623	-1.63631	0.101774	0.134059
IFI35	ENSG00000068079	1058.92	-0.303875	0.0795467	-3.82009	0.000133405	0.00026429
HEATR6	ENSG00000068097	450.907	-0.158972	0.0263765	-6.02701	1.67022e-09	5.22897e-09
COASY	ENSG00000068120	1535.87	0.151415	0.027711	5.46407	4.65338e-08	1.2925e-07
PLEKHH3	ENSG00000068137	96.8535	-0.680209	0.0594374	-11.4441	2.51668e-30	2.38923e-29
MEF2A	ENSG00000068305	4727.59	-0.218025	0.0355935	-6.12542	9.04464e-10	2.89215e-09
OTUD5	ENSG00000068308	1018.7	-0.156555	0.0360611	-4.34139	1.41583e-05	3.1438e-05
TFE3	ENSG00000068323	4183.34	0.134309	0.0447789	2.99938	0.00270527	0.00460653
TBC1D25	ENSG00000068354	339.816	0.0112047	0.031779	0.352581	0.724403	0.7648
ACSL4	ENSG00000068366	5328.28	-0.112763	0.0526126	-2.14327	0.0320916	0.0466269
INPP5A	ENSG00000068383	169.506	1.78547	0.0954238	18.711	4.02806e-78	1.24472e-76
GPKOW	ENSG00000068394	275.614	-0.0238587	0.0302772	-0.788011	0.43069	0.488072
GRIPAP1	ENSG00000068400	1630.68	0.0493036	0.0300215	1.64227	0.100533	0.132486
FTSJ1	ENSG00000068438	621.977	-0.0639318	0.0280001	-2.28327	0.0224142	0.0333768
PRR11	ENSG00000068489	436.224	-0.332518	0.0545537	-6.09523	1.09277e-09	3.46826e-09
REEP1	ENSG00000068615	85.2874	-0.46437	0.0795408	-5.83814	5.2787e-09	1.5835e-08
ATP11A	ENSG00000068650	4401.97	0.219949	0.0444586	4.94727	7.52622e-07	1.88491e-06
POLR1A	ENSG00000068654	1549.61	0.471315	0.0352818	13.3586	1.0555e-40	1.39871e-39
LAPTM4A	ENSG00000068697	5301.35	-0.343684	0.0333343	-10.3102	6.33446e-25	4.75254e-24
TTC7A	ENSG00000068724	1991.91	0.0320953	0.0504163	0.636606	0.524382	0.579532
IP6K2	ENSG00000068745	850.5	-0.0454705	0.0212079	-2.14404	0.0320299	0.0465469
SRBD1	ENSG00000068784	428.171	0.0101511	0.0327752	0.309718	0.756775	0.793393
KIF2A	ENSG00000068796	1062.65	-0.0204073	0.0264309	-0.772101	0.440055	0.497241
RASGRP2	ENSG00000068831	30.3271	-0.162683	0.0912466	-1.7829	0.0746031	0.101152
PSME4	ENSG00000068878	2436.69	0.295941	0.0239998	12.331	6.16946e-35	6.8355e-34
IFT80	ENSG00000068885	145.452	-0.330998	0.040277	-8.21804	2.06851e-16	1.01512e-15
SIRT2	ENSG00000068903	1938.26	-0.0531352	0.0288934	-1.83901	0.0659136	0.0903965
ERLEC1	ENSG00000068912	1419.84	0.0839727	0.0323098	2.59898	0.00935006	0.014723
PPP2R5B	ENSG00000068971	230.667	-0.189598	0.0408362	-4.64289	3.43567e-06	8.11175e-06
PITX1	ENSG00000069011	31.943	0.149968	0.116829	1.28366	0.199263	0.245705
MAST4	ENSG00000069020	60.9109	0.242465	0.0946417	2.56192	0.0104095	0.0162982
NUP133	ENSG00000069248	860.423	-0.0841475	0.0274689	-3.06338	0.00218853	0.00376355
NUCKS1	ENSG00000069275	4432.62	-0.0344064	0.0377993	-0.910241	0.362695	0.419746
VPS35	ENSG00000069329	5955.56	0.003653	0.0266188	0.137234	0.890846	0.90811
DNAJA2	ENSG00000069345	2150.62	0.196735	0.0173971	11.3085	1.191e-29	1.09519e-28
BCL3	ENSG00000069399	2000.77	0.413411	0.0887944	4.65582	3.22698e-06	7.64212e-06
KCNAB2	ENSG00000069424	7659.87	0.174927	0.0589652	2.96661	0.00301102	0.00509507
GAL	ENSG00000069482	98.4407	-0.444759	0.131062	-3.3935	0.000690049	0.00126477
CLEC2D	ENSG00000069493	385.118	-0.560315	0.0394893	-14.189	1.07103e-45	1.614e-44
FUNDC1	ENSG00000069509	586.923	0.0133349	0.0521772	0.25557	0.798283	0.829002
DRD4	ENSG00000069696	8.80019	-0.234747	0.109009	-2.15345	0.031283	0.0455367
ATP1B3	ENSG00000069849	5789.3	-0.0216487	0.0247334	-0.87528	0.381422	0.438925
NEDD4	ENSG00000069869	283.744	-0.0789741	0.0529329	-1.49196	0.135708	0.173855
PIGB	ENSG00000069943	384.907	-0.118262	0.0341742	-3.46056	0.000539059	0.000998441
MAPK6	ENSG00000069956	2781.47	0.151731	0.0333711	4.54678	5.44737e-06	1.25867e-05
GNB5	ENSG00000069966	61.9582	-0.478282	0.0634811	-7.53424	4.91175e-14	2.0908e-13
RAB27A	ENSG00000069974	298.001	-0.495186	0.0513687	-9.63984	5.42719e-22	3.55244e-21
HDHD5	ENSG00000069998	803.292	-0.259707	0.0350213	-7.41569	1.20995e-13	5.03908e-13
UFD1	ENSG00000070010	1119.79	0.0389441	0.0221592	1.75747	0.0788384	0.106487
LRP6	ENSG00000070018	428.792	0.266433	0.0648685	4.10729	4.00337e-05	8.41618e-05
SCT	ENSG00000070031	1.93374	0.118362	0.193851	0.610584	0.541475	0.595521
PHRF1	ENSG00000070047	1468.21	0.256316	0.0369719	6.93272	4.12832e-12	1.54826e-11
ELP1	ENSG00000070061	1685.43	0.207475	0.0452193	4.5882	4.47089e-06	1.04212e-05
NUCB2	ENSG00000070081	533.596	0.399044	0.0511106	7.80745	5.83546e-15	2.61879e-14
PFN2	ENSG00000070087	345.048	0.0276771	0.0860689	0.32157	0.747779	0.785841
DAPP1	ENSG00000070190	1122.25	-0.420693	0.0512443	-8.20956	2.22006e-16	1.0876e-15
SLC44A1	ENSG00000070214	713.811	-0.483165	0.0479013	-10.0867	6.32762e-24	4.54373e-23
TMEM260	ENSG00000070269	454.753	-0.118487	0.0255417	-4.63898	3.50128e-06	8.25696e-06
SMG6	ENSG00000070366	547.963	-0.105964	0.0309199	-3.42705	0.000610169	0.00112496
EXOC5	ENSG00000070367	3047	0.00968187	0.0320577	0.302014	0.762641	0.798417
CLTCL1	ENSG00000070371	364.131	0.881686	0.0553633	15.9255	4.219e-57	8.39027e-56
FSTL3	ENSG00000070404	400.222	0.142337	0.0671617	2.11932	0.0340633	0.0492068
DGCR2	ENSG00000070413	881.003	-0.0361757	0.0263664	-1.37204	0.170051	0.212866
RNF126	ENSG00000070423	837.778	0.128511	0.0349148	3.68069	0.000232603	0.000448062
MNT	ENSG00000070444	433.706	0.0721853	0.0400171	1.80386	0.0712533	0.0969254
ZXDC	ENSG00000070476	958.359	-0.102288	0.0364225	-2.80838	0.00497916	0.00815077
JMJD6	ENSG00000070495	733.722	0.387603	0.0309798	12.5115	6.46035e-36	7.37876e-35
POLB	ENSG00000070501	312.682	-0.314298	0.035587	-8.83181	1.02991e-18	5.76454e-18
WIPI1	ENSG00000070540	1065.52	-0.533238	0.0348601	-15.2965	8.06424e-53	1.45177e-51
GBA2	ENSG00000070610	1561.5	0.277034	0.0315876	8.77033	1.78141e-18	9.82991e-18
NDST1	ENSG00000070614	5912.68	0.298297	0.0535668	5.56869	2.56657e-08	7.28863e-08
AP3M2	ENSG00000070718	505.721	-0.501708	0.033905	-14.7975	1.52104e-49	2.5042e-48
PABPC1	ENSG00000070756	18963.4	0.117801	0.0261683	4.50167	6.74203e-06	1.53935e-05
TESK2	ENSG00000070759	247.533	-1.29577	0.0561773	-23.0658	1.02216e-117	5.68044e-116
CFAP20	ENSG00000070761	370.895	-0.152182	0.0294485	-5.16774	2.36941e-07	6.20949e-07
CSNK2A2	ENSG00000070770	1362.84	0.292288	0.0228794	12.7752	2.25669e-37	2.68663e-36
PTPN21	ENSG00000070778	116.349	0.00151902	0.0768102	0.0197763	0.984222	0.9871
EIF2B3	ENSG00000070785	758.104	0.12865	0.0253872	5.06752	4.03032e-07	1.03633e-06
TCOF1	ENSG00000070814	958.219	-0.0948155	0.030984	-3.06014	0.0022123	0.00380164
CDC42	ENSG00000070831	10036.6	0.241397	0.0540221	4.4685	7.87716e-06	1.78864e-05
OSBPL3	ENSG00000070882	1608.58	0.353017	0.0315582	11.1862	4.76253e-29	4.27867e-28
RAD18	ENSG00000070950	312.596	-0.203515	0.0365046	-5.57504	2.47476e-08	7.03784e-08
ATP2B1	ENSG00000070961	3945.28	0.654844	0.0535864	12.2204	2.42018e-34	2.63372e-33
NCK2	ENSG00000071051	627.136	-0.200634	0.0477228	-4.20416	2.62051e-05	5.61728e-05
MAP4K4	ENSG00000071054	2177.45	-0.196841	0.043621	-4.51253	6.40589e-06	1.4676e-05
MGAT4A	ENSG00000071073	4537.2	0.086888	0.0425819	2.04049	0.0413016	0.0589066
RPL31	ENSG00000071082	3557.87	0.0371175	0.0533364	0.695914	0.486483	0.543071
WDR1	ENSG00000071127	10565.4	0.0453407	0.0211935	2.13937	0.0324059	0.0470349
SNX13	ENSG00000071189	1721.22	-0.145857	0.0265429	-5.49515	3.90375e-08	1.09054e-07
ARHGAP10	ENSG00000071205	2413.57	1.11075	0.0301762	36.8087	1.34027e-296	2.47951e-294
RPS6KA2	ENSG00000071242	145.712	-0.437841	0.0784221	-5.58314	2.36218e-08	6.73404e-08
ING3	ENSG00000071243	406.995	-0.0377599	0.0263101	-1.43518	0.151234	0.191633
VASH1	ENSG00000071246	1277.62	-0.447779	0.0575001	-7.78744	6.83798e-15	3.05698e-14
LMCD1	ENSG00000071282	288.534	0.0758732	0.175675	0.431896	0.665817	0.712163
BUD23	ENSG00000071462	1303.57	0.079648	0.0275943	2.88639	0.00389693	0.00648736
SEL1L	ENSG00000071537	3205.28	0.268937	0.0270701	9.93485	2.93619e-23	2.0427e-22
TRIP13	ENSG00000071539	421.236	-0.20566	0.0772588	-2.66196	0.00776876	0.0123926
ATP6AP1	ENSG00000071553	7716.78	-0.0672295	0.0269747	-2.49231	0.0126914	0.0196219
TCF3	ENSG00000071564	617.273	0.123499	0.0416715	2.96363	0.00304033	0.00513972
TRIB2	ENSG00000071575	259.945	1.47921	0.086084	17.1834	3.5377e-66	8.56111e-65
DAZAP1	ENSG00000071626	3124.18	0.258023	0.0297486	8.67346	4.19178e-18	2.26157e-17
MBD3	ENSG00000071655	509.251	0.161978	0.0375627	4.31221	1.61629e-05	3.56192e-05
HLTF	ENSG00000071794	490.447	-0.50367	0.0421992	-11.9355	7.72556e-33	7.981e-32
FAM50A	ENSG00000071859	2148.82	-0.0280216	0.0305317	-0.917786	0.358731	0.415663
FAM3A	ENSG00000071889	415.682	-0.0225167	0.0348571	-0.645972	0.518298	0.573529
CPSF1	ENSG00000071894	1522.94	0.0400157	0.0401278	0.997208	0.318664	0.374116
CYBRD1	ENSG00000071967	1071.91	-0.309281	0.056952	-5.43055	5.61807e-08	1.54782e-07
PDCD2	ENSG00000071994	1265.24	0.0761781	0.0223763	3.4044	0.000663085	0.00121789
RDH11	ENSG00000072042	1696.71	-0.417539	0.0301198	-13.8626	1.06721e-43	1.52799e-42
PRKACA	ENSG00000072062	4568.96	0.261181	0.0923824	2.82717	0.00469612	0.0077216
ADGRL1	ENSG00000072071	194.162	-0.044829	0.0539406	-0.831081	0.405928	0.463108
ACTN1	ENSG00000072110	5686.47	0.413431	0.0378909	10.9111	1.02037e-27	8.73186e-27
ZFYVE26	ENSG00000072121	2343.7	0.126517	0.0387875	3.2618	0.00110706	0.00197504
EPN2	ENSG00000072134	325.453	1.67471	0.0436691	38.3501	0	0
PTPN18	ENSG00000072135	2064.19	-0.0536699	0.0376052	-1.42719	0.153525	0.194097
LIMS2	ENSG00000072163	71.4036	0.258368	0.1258	2.0538	0.0399954	0.0571944
ALDH3A2	ENSG00000072210	836.096	-0.275951	0.0312979	-8.8169	1.17673e-18	6.56281e-18
TFRC	ENSG00000072274	3831.27	0.278046	0.0575993	4.82725	1.38431e-06	3.38083e-06
SREBF1	ENSG00000072310	1291.47	0.888961	0.043757	20.3159	9.30936e-92	3.69744e-90
AFF4	ENSG00000072364	3630.34	0.233402	0.0299036	7.80517	5.94219e-15	2.66498e-14
UBE2D1	ENSG00000072401	1206.99	-0.415564	0.031704	-13.1076	2.97687e-39	3.76054e-38
MPP5	ENSG00000072415	1554.63	0.306373	0.0268134	11.4261	3.09615e-30	2.91378e-29
RHOBTB1	ENSG00000072422	773.187	0.234811	0.0463789	5.06289	4.12959e-07	1.0603e-06
[truncated: 13,111 more rows]

## Sheet: Ctrl_vs_R848 (6 hours)
hgnc	Gene	baseMean	log2FoldChange	lfcSE	stat	pvalue	padj
[truncated: 14,060 more rows]

[truncated: 6 more sheets: Ctrl_vs_PIC (6 hours), Ctrl_vs_sLPS (6 hours), Ctrl_vs_P3C (6 hours), Ctrl_vs_CIL (6 hours), Ctrl_vs_LIL10 (6 hours), Ctrl_vs_MBP (6 hours)]
