# Supplementary material for: Gene expression QTL mapping in stimulated iPSC-derived macrophages provides insights into common complex diseases
Source: Nat Commun. 2025 Aug 27;16:7204. doi: 10.1038/s41467-025-61670-9 (PMC12391345; doi:10.1038/s41467-025-61670-9)
Supplement: Supplementary file 5 — Supplementary Data 3 [file 41467_2025_61670_MOESM5_ESM.xlsx]

## Sheet: Ctrl_vs_IFNB (24 hours)
hgnc	Gene	baseMean	log2FoldChange	lfcSE	stat	pvalue	padj
TSPAN6	ENSG00000000003	99.733	-0.505019	0.084649	-5.96603	2.43092e-09	3.64845e-09
DPM1	ENSG00000000419	1195.93	-0.00917406	0.034149	-0.268648	0.7882	0.802353
SCYL3	ENSG00000000457	386.128	0.771459	0.0327945	23.524	2.31534e-122	1.35134e-121
C1orf112	ENSG00000000460	193.36	-1.40788	0.0463686	-30.3628	1.70224e-202	1.75465e-201
FGR	ENSG00000000938	396.993	-0.339806	0.0941817	-3.60798	0.000308584	0.000392962
CFH	ENSG00000000971	769.682	3.73241	0.0828372	45.0572	0	0
FUCA2	ENSG00000001036	2960.6	0.717539	0.026425	27.1538	2.28584e-162	1.7649e-161
GCLC	ENSG00000001084	9462.2	0.785934	0.0631489	12.4457	1.47533e-35	3.57333e-35
NFYA	ENSG00000001167	859.006	-0.265791	0.026849	-9.89946	4.18526e-23	8.38006e-23
STPG1	ENSG00000001460	54.3812	0.628291	0.0551344	11.3956	4.39655e-30	9.81043e-30
NIPAL3	ENSG00000001461	210.315	0.0401899	0.0511867	0.785163	0.432358	0.455318
LAS1L	ENSG00000001497	720.037	-0.753784	0.0346292	-21.7673	4.7347e-105	2.3946e-104
ENPP4	ENSG00000001561	456.434	2.12259	0.109576	19.3708	1.36037e-83	5.74723e-83
CFTR	ENSG00000001626	39.6487	-0.747576	0.0714684	-10.4602	1.31544e-25	2.74407e-25
ANKIB1	ENSG00000001629	1918.37	1.57331	0.0322558	48.7759	0	0
CYP51A1	ENSG00000001630	70.8706	-0.515843	0.0623945	-8.26743	1.36873e-16	2.42129e-16
KRIT1	ENSG00000001631	839.225	-0.0436657	0.0272914	-1.59998	0.109603	0.122023
RAD52	ENSG00000002016	220.005	-0.0763776	0.0336887	-2.26716	0.0233807	0.0272401
BAD	ENSG00000002330	119.905	-0.435013	0.0481925	-9.02656	1.77148e-19	3.30902e-19
LAP3	ENSG00000002549	32965.4	2.43654	0.0513527	47.4471	0	0
HS3ST1	ENSG00000002587	2126.21	0.630567	0.106917	5.89771	3.6858e-09	5.50657e-09
AOC1	ENSG00000002726	41.0137	-2.06188	0.129722	-15.8946	6.90681e-57	2.18716e-56
MAD1L1	ENSG00000002822	706.874	0.0927737	0.0362111	2.56202	0.0104065	0.0123545
LASP1	ENSG00000002834	4784.24	-0.629651	0.0325074	-19.3695	1.39725e-83	5.89949e-83
SNX11	ENSG00000002919	1453.61	0.493272	0.0332372	14.8409	7.96439e-50	2.3141e-49
TMEM176A	ENSG00000002933	652.234	0.634362	0.126187	5.02717	4.97773e-07	6.99519e-07
M6PR	ENSG00000003056	7381.16	0.0934702	0.0325018	2.87585	0.00402945	0.00489368
ICA1	ENSG00000003147	486.493	-0.354575	0.0425424	-8.33463	7.77388e-17	1.38215e-16
DBNDD1	ENSG00000003249	24.2408	-0.479118	0.115643	-4.14307	3.42683e-05	4.53812e-05
ALS2	ENSG00000003393	744.881	-0.204407	0.0322167	-6.34476	2.22777e-10	3.43523e-10
CASP10	ENSG00000003400	1120.22	2.11464	0.0423424	49.9416	0	0
CFLAR	ENSG00000003402	6341.13	1.30679	0.0503447	25.9568	1.5225e-148	1.06978e-147
TFPI	ENSG00000003436	500.416	-1.01289	0.0916687	-11.0495	2.20536e-28	4.80287e-28
NDUFAF7	ENSG00000003509	365.622	-0.192298	0.0273867	-7.02158	2.19369e-12	3.55173e-12
RBM5	ENSG00000003756	2231.85	0.0890576	0.0228747	3.89328	9.88997e-05	0.000128408
MTMR7	ENSG00000003987	81.2195	-0.260044	0.0487867	-5.33023	9.80908e-08	1.40989e-07
SLC7A2	ENSG00000003989	286.834	-1.12364	0.127665	-8.80146	1.35053e-18	2.4802e-18
ARF5	ENSG00000004059	938.012	-0.381905	0.0359992	-10.6087	2.71467e-26	5.72668e-26
SARM1	ENSG00000004139	113.478	-0.623581	0.0700103	-8.90699	5.24352e-19	9.70435e-19
POLDIP2	ENSG00000004142	1655.52	-0.196306	0.0304026	-6.45689	1.06879e-10	1.66101e-10
PLXND1	ENSG00000004399	6911.68	-0.407916	0.042119	-9.68484	3.49764e-22	6.88944e-22
AK2	ENSG00000004455	1921.05	-0.274335	0.0283864	-9.66431	4.27488e-22	8.40744e-22
CD38	ENSG00000004468	4099.62	4.52927	0.106103	42.6875	0	0
FKBP4	ENSG00000004478	906.13	-1.21791	0.0493892	-24.6594	2.91543e-134	1.85984e-133
KDM1A	ENSG00000004487	930.107	-0.376748	0.0254232	-14.8191	1.10266e-49	3.19791e-49
RBM6	ENSG00000004534	2149.67	0.065539	0.0350356	1.87064	0.0613946	0.0696135
CAMKK1	ENSG00000004660	134.868	-2.48642	0.067216	-36.9915	1.57037e-299	2.66338e-298
RECQL	ENSG00000004700	1478.3	0.255503	0.0364533	7.00904	2.39952e-12	3.88096e-12
VPS50	ENSG00000004766	861.949	0.0878938	0.0299388	2.93578	0.00332713	0.00405473
HSPB6	ENSG00000004776	22.5276	0.363318	0.217409	1.67113	0.0946969	0.10593
ARHGAP33	ENSG00000004777	170.552	-1.95231	0.0837639	-23.3073	3.73665e-120	2.13914e-119
NDUFAB1	ENSG00000004779	1180.93	-0.754658	0.0478524	-15.7706	4.96152e-56	1.55055e-55
PDK4	ENSG00000004799	1076.37	0.0120022	0.150008	0.0800099	0.936229	0.94125
SLC25A13	ENSG00000004864	1362.68	-0.554208	0.0285104	-19.4388	3.62562e-84	1.5396e-83
ST7	ENSG00000004866	494.411	0.214524	0.0428231	5.00954	5.45597e-07	7.65349e-07
CDC27	ENSG00000004897	2447.35	0.622244	0.024816	25.0743	9.48586e-139	6.20909e-138
HCCS	ENSG00000004961	945.986	-0.0318418	0.0263236	-1.20963	0.226421	0.245923
DVL2	ENSG00000004975	516.186	-0.338685	0.0306752	-11.041	2.42292e-28	5.27259e-28
UPF1	ENSG00000005007	2538.59	0.481618	0.043287	11.1262	9.35701e-29	2.04858e-28
SKAP2	ENSG00000005020	3167.33	-0.979364	0.0283	-34.6065	2.01378e-262	2.77314e-261
SLC25A5	ENSG00000005022	5529.57	-1.23016	0.0391782	-31.399	2.08635e-216	2.31159e-215
MCUB	ENSG00000005059	3097.87	1.51425	0.035968	42.0998	0	0
POLR2J	ENSG00000005075	400.16	-0.40805	0.0374061	-10.9087	1.048e-27	2.25614e-27
DHX33	ENSG00000005100	327.272	-0.420846	0.0350401	-12.0104	3.13283e-33	7.33149e-33
LIG3	ENSG00000005156	317.054	-0.180099	0.0341722	-5.27035	1.36166e-07	1.94761e-07
RPAP3	ENSG00000005175	980.006	0.494522	0.0365714	13.5221	1.15869e-41	3.06168e-41
REXO5	ENSG00000005189	128.956	-1.30442	0.0484164	-26.9418	7.12232e-160	5.37231e-159
CIAPIN1	ENSG00000005194	1104.51	-0.300033	0.0246602	-12.1667	4.67572e-34	1.11011e-33
SPPL2B	ENSG00000005206	387.567	-0.519657	0.0446764	-11.6316	2.84765e-31	6.45461e-31
FAM214B	ENSG00000005238	1275.54	0.625258	0.0372884	16.7682	4.17109e-63	1.41965e-62
COPZ2	ENSG00000005243	70.5696	0.61371	0.0880956	6.96641	3.25137e-12	5.24246e-12
PRKAR2B	ENSG00000005249	143.513	-2.55635	0.0793391	-32.2206	9.09178e-228	1.06525e-226
MSL3	ENSG00000005302	1886.75	1.25456	0.0383931	32.6767	3.34773e-234	4.0507e-233
CREBBP	ENSG00000005339	2099.97	0.715366	0.0332752	21.4985	1.6091e-102	7.96059e-102
TSPOAP1	ENSG00000005379	49.316	0.666269	0.0876662	7.60006	2.95984e-14	4.99703e-14
MPO	ENSG00000005381	77.2328	0.482765	0.503359	0.959086	0.337516	0.360051
GCFC2	ENSG00000005436	238.962	-0.281477	0.0364897	-7.71386	1.2207e-14	2.08061e-14
WDR54	ENSG00000005448	50.9499	-1.58394	0.081309	-19.4805	1.60675e-84	6.85613e-84
CROT	ENSG00000005469	242.291	-0.0144258	0.0414115	-0.348353	0.727575	0.744304
ABCB4	ENSG00000005471	332.877	0.0436896	0.0650459	0.671673	0.501792	0.524394
KMT2E	ENSG00000005483	2096.25	0.419601	0.0240832	17.423	5.52272e-68	1.98389e-67
RHBDD2	ENSG00000005486	640.858	-0.1785	0.0440158	-4.05536	5.0058e-05	6.58017e-05
IBTK	ENSG00000005700	2733.41	-0.451801	0.0288496	-15.6606	2.81429e-55	8.70795e-55
ZNF195	ENSG00000005801	732.338	0.612005	0.024159	25.3323	1.4067e-141	9.40926e-141
MYCBP2	ENSG00000005810	3180.97	-0.129656	0.0356052	-3.64151	0.000271047	0.00034597
FBXL3	ENSG00000005812	946.674	-0.0565543	0.038888	-1.45429	0.145867	0.161056
ITGAL	ENSG00000005844	1255.2	1.17484	0.0649188	18.097	3.36456e-73	1.2744e-72
PDK2	ENSG00000005882	129.014	-0.0449077	0.0536237	-0.837459	0.402335	0.425453
ITGA3	ENSG00000005884	379.68	0.883025	0.101389	8.70931	3.0572e-18	5.58382e-18
ZFX	ENSG00000005889	1393.46	0.299533	0.0343694	8.71512	2.90456e-18	5.30779e-18
LAMP2	ENSG00000005893	9288.86	0.610523	0.0334195	18.2685	1.47454e-74	5.67224e-74
ITGA2B	ENSG00000005961	14.836	0.175908	0.204033	0.862158	0.388601	0.411797
GDE1	ENSG00000006007	1720.17	-0.606829	0.0292804	-20.7248	2.07175e-95	9.73232e-95
C19orf60	ENSG00000006015	828.085	-0.329402	0.0430935	-7.6439	2.10737e-14	3.57286e-14
CRLF1	ENSG00000006016	7.78164	-0.446119	0.078908	-5.65366	1.57069e-08	2.30642e-08
OSBPL7	ENSG00000006025	219.692	0.113932	0.0533614	2.1351	0.0327529	0.0377867
TMEM98	ENSG00000006042	78.0963	0.11192	0.165113	0.677844	0.497871	0.520528
MAP3K14	ENSG00000006062	216.413	-0.151597	0.0466868	-3.2471	0.00116589	0.00145039
TMEM132A	ENSG00000006118	323.306	0.221521	0.0657131	3.37103	0.000748871	0.000939849
AP2B1	ENSG00000006125	3975.99	-0.0164853	0.0448448	-0.367608	0.713166	0.730732
ZNF263	ENSG00000006194	602.319	-0.0885808	0.0288907	-3.06607	0.00216893	0.00267032
SPATA20	ENSG00000006282	710.783	-0.77311	0.0803622	-9.62033	6.56226e-22	1.28557e-21
TNFRSF12A	ENSG00000006327	427.037	-0.315294	0.0598969	-5.26395	1.40994e-07	2.01563e-07
MAP3K9	ENSG00000006432	327.395	0.296308	0.0612171	4.84027	1.29662e-06	1.79983e-06
RALA	ENSG00000006451	1929.64	0.300864	0.051226	5.87327	4.27289e-09	6.37624e-09
BAIAP2L1	ENSG00000006453	103.433	-0.26128	0.0500341	-5.22204	1.76964e-07	2.52037e-07
KDM7A	ENSG00000006459	1337.74	-0.0825677	0.0528669	-1.5618	0.118334	0.131441
ETV1	ENSG00000006468	105.655	-2.53251	0.0947053	-26.7409	1.57398e-157	1.16782e-156
AGK	ENSG00000006530	722.007	0.269207	0.0263443	10.2188	1.63355e-24	3.35393e-24
ALDH3B1	ENSG00000006534	1830.25	0.564355	0.0628421	8.98052	2.69499e-19	5.01741e-19
PHTF2	ENSG00000006576	2082.21	0.394175	0.05118	7.70174	1.34225e-14	2.2867e-14
FARP2	ENSG00000006607	722.476	0.773981	0.0312418	24.7739	1.71274e-135	1.1006e-134
GGCT	ENSG00000006625	390.05	-1.24501	0.0460015	-27.0645	2.57698e-161	1.96915e-160
DBF4	ENSG00000006634	401.195	-1.57042	0.0451883	-34.7527	1.25991e-264	1.75564e-263
TBXA2R	ENSG00000006638	17.6798	0.316685	0.10591	2.99014	0.00278852	0.00341432
IFRD1	ENSG00000006652	2122.07	0.848461	0.0356431	23.8043	3.01197e-125	1.80052e-124
COX10	ENSG00000006695	385.616	0.304333	0.0355619	8.55783	1.15008e-17	2.07736e-17
GTF2IRD1	ENSG00000006704	162.526	0.0762738	0.0443753	1.71884	0.0856444	0.0961175
PAF1	ENSG00000006712	746.822	0.274961	0.0263518	10.4342	1.72998e-25	3.60028e-25
VPS41	ENSG00000006715	2340.46	-0.275902	0.0282737	-9.75827	1.70031e-22	3.36614e-22
ELAC2	ENSG00000006744	2277.69	0.484151	0.0300656	16.1032	2.4243e-58	7.82141e-58
SCIN	ENSG00000006747	1156.93	5.52201	0.125586	43.97	0	0
ARSD	ENSG00000006756	747.704	-0.387917	0.035792	-10.8381	2.27154e-27	4.86784e-27
PNPLA4	ENSG00000006757	159.492	-1.4832	0.0497289	-29.8257	1.81636e-195	1.77347e-194
ADIPOR2	ENSG00000006831	1101.14	-0.197489	0.0338735	-5.83018	5.53663e-09	8.23059e-09
CDKL3	ENSG00000006837	14.4391	0.0227189	0.0587956	0.386404	0.699197	0.717361
MARK4	ENSG00000007047	312.413	0.58809	0.0360447	16.3156	7.64595e-60	2.50763e-59
CCDC124	ENSG00000007080	607.774	-0.653134	0.0412561	-15.8312	1.89513e-56	5.95166e-56
CEACAM21	ENSG00000007129	71.8879	-0.332331	0.0762518	-4.35834	1.31054e-05	1.76176e-05
PAFAH1B1	ENSG00000007168	3583.69	0.405688	0.0191253	21.2121	7.38214e-100	3.58154e-99
KIAA0100	ENSG00000007202	2350.99	-0.383004	0.0385215	-9.9426	2.71652e-23	5.45867e-23
GAS7	ENSG00000007237	5876.26	-0.209317	0.0358928	-5.83171	5.4861e-09	8.15635e-09
TRAPPC6A	ENSG00000007255	238.006	-1.01908	0.0544144	-18.7281	2.92378e-78	1.16355e-77
MATK	ENSG00000007264	1031.92	-1.1337	0.0802124	-14.1338	2.35184e-45	6.50666e-45
ST7L	ENSG00000007341	282.616	0.204187	0.0250063	8.16542	3.2033e-16	5.63402e-16
RPUSD1	ENSG00000007376	382.634	-0.21973	0.0474182	-4.63389	3.58865e-06	4.91826e-06
RHBDF1	ENSG00000007384	44.0442	0.786427	0.0829748	9.47791	2.59437e-21	5.03546e-21
LUC7L	ENSG00000007392	1203.18	0.0863001	0.0244991	3.52259	0.000427356	0.000541415
TSR3	ENSG00000007520	509.813	-0.0764814	0.0447114	-1.71056	0.087163	0.0977828
PIGQ	ENSG00000007541	218.365	-0.560016	0.0381614	-14.6749	9.32971e-49	2.68089e-48
CRAMP1	ENSG00000007545	297.882	0.00335233	0.032567	0.102936	0.918013	0.924258
TEAD3	ENSG00000007866	22.908	0.00873778	0.146941	0.0594645	0.952582	0.956255
DNAJC11	ENSG00000007923	755.003	-0.577784	0.0365146	-15.8234	2.14672e-56	6.73123e-56
MYLIP	ENSG00000007944	280.489	0.291088	0.0494953	5.88113	4.07478e-09	6.08189e-09
E2F2	ENSG00000007968	140.931	-5.22419	0.118042	-44.257	0	0
PSMB1	ENSG00000008018	3305.88	0.0417588	0.0332692	1.25518	0.209414	0.228298
SYN1	ENSG00000008056	19.2717	0.762729	0.133484	5.71402	1.1034e-08	1.62858e-08
JARID2	ENSG00000008083	875.077	-0.0459681	0.0365807	-1.25662	0.208891	0.22778
CDKL5	ENSG00000008086	193.651	1.09926	0.0548218	20.0515	1.95995e-89	8.73434e-89
CDK11A	ENSG00000008128	48.2246	0.51796	0.0492771	10.5112	7.67438e-26	1.60592e-25
NADK	ENSG00000008130	6703.19	1.9148	0.0375925	50.9358	0	0
CYTH3	ENSG00000008256	419.889	-0.677232	0.0390358	-17.349	2.00638e-67	7.1671e-67
SYPL1	ENSG00000008282	2031.19	0.0488206	0.0234774	2.07947	0.0375738	0.0431537
CYB561	ENSG00000008283	244.369	2.28282	0.0462026	49.4089	0	0
SPAG9	ENSG00000008294	3930.14	-0.094609	0.0383584	-2.46645	0.0136461	0.0161041
AASS	ENSG00000008311	45.6527	0.179617	0.10095	1.77926	0.0751976	0.0847857
PLEKHG6	ENSG00000008323	76.5661	0.400127	0.0525416	7.61544	2.62794e-14	4.44311e-14
SS18L2	ENSG00000008324	623.827	0.2861	0.0423998	6.74767	1.50235e-11	2.38921e-11
MPND	ENSG00000008382	128.514	-0.522155	0.0547381	-9.53915	1.44004e-21	2.80856e-21
MGST1	ENSG00000008394	98.6769	0.423523	0.144649	2.92793	0.00341223	0.00415593
CRY1	ENSG00000008405	346.52	-0.474432	0.0448159	-10.5862	3.45171e-26	7.26621e-26
PGLYRP1	ENSG00000008438	6.87264	-0.201344	0.120593	-1.66961	0.0949963	0.106241
NFIX	ENSG00000008441	51.0659	3.27948	0.111996	29.282	1.75799e-188	1.64344e-187
ST3GAL1	ENSG00000008513	2357.6	-0.359614	0.0439261	-8.18678	2.68312e-16	4.72562e-16
MMP25	ENSG00000008516	212.848	0.326986	0.0930866	3.5127	0.000443572	0.000561858
IL32	ENSG00000008517	70.3416	0.550433	0.141198	3.89829	9.68727e-05	0.000125834
PKD1	ENSG00000008710	499.457	-0.310014	0.0493053	-6.28765	3.22304e-10	4.94878e-10
MED24	ENSG00000008838	827.552	-0.026935	0.0273975	-0.983119	0.325549	0.348025
RHOBTB2	ENSG00000008853	231.378	-0.24877	0.0482584	-5.15495	2.53704e-07	3.59693e-07
HEATR5B	ENSG00000008869	1533.83	-0.177175	0.0392925	-4.50914	6.50907e-06	8.83033e-06
SEC62	ENSG00000008952	1826.92	-0.300923	0.042008	-7.16346	7.86646e-13	1.28652e-12
RPS20	ENSG00000008988	4534.68	-0.419602	0.0532688	-7.87707	3.35147e-15	5.76765e-15
CSDE1	ENSG00000009307	9774.98	-0.127395	0.0345768	-3.68439	0.000229249	0.000293342
UBE3C	ENSG00000009335	1659.86	-0.26373	0.027714	-9.51611	1.79791e-21	3.50167e-21
REV3L	ENSG00000009413	727.286	-0.849292	0.0395194	-21.4905	1.91068e-102	9.44923e-102
MASP2	ENSG00000009724	46.4519	-0.79829	0.0975978	-8.17939	2.85296e-16	5.02286e-16
FAM76A	ENSG00000009780	258.105	0.207467	0.0310673	6.67801	2.42211e-11	3.83371e-11
TRAF3IP3	ENSG00000009790	379.626	-2.24549	0.0654342	-34.3168	4.41478e-258	5.93421e-257
POMT2	ENSG00000009830	272.607	-0.804715	0.0353208	-22.783	6.7528e-115	3.71166e-114
VTA1	ENSG00000009844	3886.78	0.215421	0.0456345	4.72057	2.35181e-06	3.24118e-06
MLXIPL	ENSG00000009950	62.1442	-0.662003	0.109298	-6.05689	1.38775e-09	2.09533e-09
BAZ1B	ENSG00000009954	2462.68	0.226033	0.0217714	10.3821	2.9904e-25	6.20041e-25
RANBP9	ENSG00000010017	851.274	0.458117	0.0422929	10.832	2.42756e-27	5.19744e-27
ETV7	ENSG00000010030	1509.63	8.17661	0.128564	63.5995	0	0
SPRTN	ENSG00000010072	450.436	-0.14878	0.0265995	-5.59334	2.22744e-08	3.25752e-08
METTL13	ENSG00000010165	567.71	-0.0862168	0.0292078	-2.95184	0.00315887	0.00385569
DYRK4	ENSG00000010219	843.772	-0.0281925	0.0525525	-0.536464	0.591638	0.612776
ZNF207	ENSG00000010244	4981.6	0.363758	0.0233509	15.5779	1.02869e-54	3.16692e-54
UQCRC1	ENSG00000010256	3201.28	-0.695374	0.0437755	-15.885	8.0504e-57	2.54585e-56
STARD3NL	ENSG00000010270	2458.01	0.119495	0.0258711	4.61885	3.85875e-06	5.2838e-06
CD9	ENSG00000010278	3182.43	-1.5431	0.0732867	-21.0557	2.02738e-98	9.7121e-98
NCAPD2	ENSG00000010292	1104.33	-1.74047	0.0543339	-32.0329	3.80252e-225	4.38225e-224
IFFO1	ENSG00000010295	1565.9	0.385828	0.038455	10.0332	1.08877e-23	2.19976e-23
GIPR	ENSG00000010310	46.3908	-0.567903	0.0878949	-6.46115	1.03907e-10	1.6159e-10
PHF7	ENSG00000010318	151.08	-1.10359	0.0368733	-29.9293	8.19269e-197	8.07212e-196
NISCH	ENSG00000010322	4040.12	-0.26274	0.0480812	-5.46451	4.64184e-08	6.7373e-08
STAB1	ENSG00000010327	36600	-1.0126	0.0535701	-18.9024	1.08969e-79	4.40514e-79
FUZ	ENSG00000010361	57.1051	-1.0471	0.0513456	-20.3933	1.91838e-92	8.79155e-92
IDS	ENSG00000010404	1612.04	-0.335562	0.0503216	-6.66836	2.58682e-11	4.08752e-11
ZNF200	ENSG00000010539	602.876	0.740217	0.0294837	25.106	4.27609e-139	2.8055e-138
CD4	ENSG00000010610	14898.5	0.170637	0.0631076	2.70391	0.00685296	0.00821911
LRRC23	ENSG00000010626	68.5005	-1.35838	0.0540005	-25.155	1.24681e-139	8.2301e-139
BTK	ENSG00000010671	3676.46	1.08081	0.0288234	37.4975	1.01075e-307	1.80574e-306
HFE	ENSG00000010704	680.439	-0.791009	0.0375859	-21.0453	2.52281e-98	1.20731e-97
SCMH1	ENSG00000010803	340.494	-0.724621	0.0401455	-18.0499	7.90947e-73	2.98863e-72
FYN	ENSG00000010810	148.986	-0.312974	0.0988259	-3.16692	0.0015406	0.00190878
HIVEP2	ENSG00000010818	1281.05	3.05709	0.0944691	32.3607	9.81324e-230	1.16828e-228
ELOA	ENSG00000011007	1696.51	0.21432	0.0224492	9.54692	1.33608e-21	2.60762e-21
LYPLA2	ENSG00000011009	1065.7	0.129154	0.0319895	4.0374	5.40475e-05	7.09531e-05
CLCN6	ENSG00000011021	1333.29	0.116107	0.0414642	2.80018	0.00510738	0.00617187
MRC2	ENSG00000011028	706.12	-1.17863	0.0904652	-13.0286	8.41895e-39	2.13626e-38
TSPAN9	ENSG00000011105	49.6496	0.958374	0.0854313	11.2181	3.3248e-29	7.31675e-29
BTBD7	ENSG00000011114	1352.97	-0.182085	0.0288245	-6.31702	2.66661e-10	4.10652e-10
APBA3	ENSG00000011132	276.952	0.700144	0.0435739	16.0679	4.28008e-58	1.3777e-57
MKS1	ENSG00000011143	134.203	-0.582152	0.0398278	-14.6167	2.19772e-48	6.2907e-48
ABHD5	ENSG00000011198	318.197	0.0169828	0.0279203	0.60826	0.543015	0.564745
ANOS1	ENSG00000011201	595.891	-0.787776	0.132261	-5.95623	2.58115e-09	3.87228e-09
AKAP8L	ENSG00000011243	648.792	0.626292	0.0327379	19.1305	1.40695e-81	5.82156e-81
MBTD1	ENSG00000011258	391.122	-0.469857	0.0342294	-13.7267	7.02657e-43	1.88358e-42
UTP18	ENSG00000011260	1477.7	-0.0137792	0.024981	-0.551587	0.581231	0.602308
RNF216	ENSG00000011275	1448.94	0.237267	0.0216231	10.9728	5.16228e-28	1.11733e-27
TTC19	ENSG00000011295	946.331	-0.833855	0.0283953	-29.3659	1.49617e-189	1.4071e-188
PTBP1	ENSG00000011304	4418.49	-0.0520684	0.0228377	-2.27993	0.0226118	0.0263595
LARS2	ENSG00000011376	623.415	-0.0284103	0.0315753	-0.899763	0.368247	0.391201
PIK3C2A	ENSG00000011405	1534.33	-0.77135	0.0335101	-23.0184	3.04901e-117	1.70183e-116
PLAUR	ENSG00000011422	6695.01	-0.107629	0.0559508	-1.92364	0.0543999	0.0618521
ANLN	ENSG00000011426	981.715	-3.42283	0.0933463	-36.6681	2.35952e-294	3.86653e-293
WIZ	ENSG00000011451	1015.01	0.381185	0.0542013	7.03278	2.02461e-12	3.28138e-12
RABGAP1	ENSG00000011454	1618.15	0.25951	0.0341452	7.60018	2.95718e-14	4.99316e-14
DCN	ENSG00000011465	632.943	0.305531	0.247483	1.23455	0.216996	0.23607
QPCTL	ENSG00000011478	117.721	-0.756353	0.0506191	-14.942	1.75517e-50	5.13369e-50
PPP5C	ENSG00000011485	617.731	-0.606574	0.0355111	-17.0812	2.04777e-65	7.17103e-65
CEP68	ENSG00000011523	878.301	2.03943	0.0359665	56.7037	0	0
MAP4K3	ENSG00000011566	703.625	0.332851	0.0379148	8.77892	1.65049e-18	3.02554e-18
ZBTB32	ENSG00000011590	10.8146	0.858439	0.165584	5.18432	2.16809e-07	3.07974e-07
TYROBP	ENSG00000011600	12424.9	1.2782	0.0441406	28.9575	2.25907e-184	2.05184e-183
TMEM159	ENSG00000011638	242.001	1.12814	0.042085	26.8062	2.73232e-158	2.03693e-157
GABRA3	ENSG00000011677	186.115	-2.91397	0.0908441	-32.0766	9.35767e-226	1.08109e-224
BRCA1	ENSG00000012048	470.632	-2.19962	0.0520328	-42.2736	0	0
ERCC1	ENSG00000012061	686.707	-0.889846	0.0443275	-20.0743	1.23697e-89	5.51772e-89
CD22	ENSG00000012124	56.3989	-0.998478	0.113469	-8.7996	1.37303e-18	2.52055e-18
SEMA3B	ENSG00000012171	19.4903	0.807903	0.108067	7.47595	7.6649e-14	1.28128e-13
MBTPS2	ENSG00000012174	819.457	-0.784531	0.0436399	-17.9774	2.9313e-72	1.10051e-71
PRICKLE3	ENSG00000012211	240.58	0.554057	0.0460474	12.0323	2.40277e-33	5.63048e-33
EXTL3	ENSG00000012232	651.341	1.30774	0.028027	46.6599	0	0
ELOVL5	ENSG00000012660	2563.68	-0.00477988	0.0304442	-0.157005	0.875241	0.884171
ALOX5	ENSG00000012779	4436.5	-0.489461	0.0547481	-8.94024	3.88326e-19	7.20394e-19
KDM5D	ENSG00000012817	590.206	-0.269473	0.308784	-0.87269	0.382832	0.406082
CALCOCO1	ENSG00000012822	1081.35	0.0459899	0.049062	0.937383	0.348561	0.371383
UBR7	ENSG00000012963	754.45	-0.667827	0.033472	-19.9518	1.44576e-88	6.39024e-88
MAP4K5	ENSG00000012983	424.603	0.101268	0.0428904	2.36109	0.0182212	0.0213652
EHD3	ENSG00000013016	68.5611	-0.529876	0.116338	-4.55464	5.24755e-06	7.14512e-06
PSMC4	ENSG00000013275	4599.41	-0.0863403	0.0462601	-1.86641	0.0619841	0.0702536
MAN2B2	ENSG00000013288	2194.77	1.08669	0.0385578	28.1833	9.37428e-175	7.9399e-174
CLDN11	ENSG00000013297	24.5918	-0.12389	0.147355	-0.840755	0.400485	0.423561
SLC25A39	ENSG00000013306	1457.06	-1.40211	0.0392132	-35.7562	5.3034e-280	7.98349e-279
MVP	ENSG00000013364	3227.75	1.44381	0.0427955	33.7375	1.63217e-249	2.10535e-248
NUB1	ENSG00000013374	2813.87	2.4924	0.0405614	61.4475	0	0
PGM3	ENSG00000013375	707.159	-0.538075	0.0318947	-16.8704	7.43085e-64	2.55509e-63
RWDD2A	ENSG00000013392	187.749	-0.407629	0.0335868	-12.1366	6.75977e-34	1.60031e-33
CLK1	ENSG00000013441	1631.7	0.36009	0.0390828	9.2135	3.15656e-20	5.99423e-20
POLR3B	ENSG00000013503	248.739	-0.844295	0.0468009	-18.0401	9.43197e-73	3.56009e-72
ANGEL1	ENSG00000013523	953.089	-0.15048	0.0430657	-3.4942	0.000475486	0.000601632
RNF14	ENSG00000013561	1258.58	-0.307045	0.027284	-11.2537	2.22163e-29	4.90516e-29
DNASE1L1	ENSG00000013563	218.073	-0.406852	0.0393898	-10.3289	5.21751e-25	1.07769e-24
DDX11	ENSG00000013573	238.614	-0.448044	0.0610163	-7.34302	2.08829e-13	3.45632e-13
HEBP1	ENSG00000013583	2279.09	1.34626	0.041682	32.2984	7.36211e-229	8.70574e-228
GPRC5A	ENSG00000013588	129.149	-0.00144688	0.146826	-0.00985437	0.992137	0.992985
MAMLD1	ENSG00000013619	191.409	-1.36642	0.0979877	-13.9448	3.38182e-44	9.21302e-44
CD6	ENSG00000013725	32.2616	-1.13916	0.105007	-10.8485	2.02789e-27	4.34835e-27
TACC3	ENSG00000013810	1134.29	-1.4734	0.0567311	-25.9716	1.03596e-148	7.2974e-148
UFL1	ENSG00000014123	1046.61	-0.504253	0.042412	-11.8894	1.34409e-32	3.11796e-32
POLA2	ENSG00000014138	784.832	0.535351	0.0443935	12.0592	1.73447e-33	4.07259e-33
ZC3H3	ENSG00000014164	572.106	0.932575	0.0484124	19.2632	1.09486e-82	4.57737e-82
CAPN1	ENSG00000014216	2304.87	0.536937	0.0336184	15.9715	2.01786e-57	6.43483e-57
ACPP	ENSG00000014257	156.234	-2.50585	0.0737832	-33.9623	8.02611e-253	1.05072e-251
MDH1	ENSG00000014641	5044.92	-1.1455	0.0325429	-35.1998	2.01624e-271	2.89564e-270
SLC30A9	ENSG00000014824	1302.84	-0.47543	0.0235248	-20.2097	8.03739e-91	3.63362e-90
MTMR11	ENSG00000014914	36.5701	2.80009	0.102471	27.3258	2.09716e-164	1.64176e-163
COX15	ENSG00000014919	863.881	-0.592966	0.0200059	-29.6395	4.63202e-193	4.45765e-192
CCDC88C	ENSG00000015133	331.015	0.784126	0.0595752	13.162	1.45268e-39	3.73327e-39
YAF2	ENSG00000015153	267.346	-0.147864	0.0356739	-4.14486	3.40018e-05	4.50367e-05
ZMYND11	ENSG00000015171	1105.27	-1.08547	0.0400043	-27.1339	3.92292e-162	3.02557e-161
WAS	ENSG00000015285	3023.75	0.152141	0.0568194	2.67762	0.00741465	0.00887384
BID	ENSG00000015475	3493.62	0.258885	0.0424173	6.10329	1.03908e-09	1.5748e-09
MATR3	ENSG00000015479	288.69	-0.108121	0.0325034	-3.32645	0.000879611	0.00110039
XYLT2	ENSG00000015532	152.867	-0.127444	0.0520753	-2.44729	0.0143934	0.016959
NUDCD3	ENSG00000015676	906.982	-0.292718	0.0299037	-9.78869	1.25923e-22	2.4989e-22
GLT8D1	ENSG00000016864	582.079	-0.219507	0.0258107	-8.50449	1.82392e-17	3.28058e-17
ATP2C1	ENSG00000017260	3388.12	0.405368	0.0472022	8.58791	8.85626e-18	1.60421e-17
IGF1	ENSG00000017427	596.88	-0.0344479	0.0799131	-0.431068	0.666419	0.685883
SLC38A5	ENSG00000017483	826.925	2.62515	0.0876246	29.9591	3.35177e-197	3.31639e-196
RALBP1	ENSG00000017797	761.098	-0.126749	0.030657	-4.13442	3.55858e-05	4.71038e-05
RUFY3	ENSG00000018189	1190.4	1.47432	0.0388848	37.915	0	0
SLC11A1	ENSG00000018280	5133.89	-1.17297	0.0869336	-13.4927	1.72571e-41	4.55054e-41
WWTR1	ENSG00000018408	84.0622	0.41595	0.136032	3.05774	0.00223011	0.00274373
AGPS	ENSG00000018510	1519.65	-0.0184668	0.0297486	-0.620762	0.534756	0.556732
CXorf56	ENSG00000018610	396.427	0.410648	0.0407961	10.0659	7.81846e-24	1.58626e-23
TTC27	ENSG00000018699	335.458	-0.311933	0.0417297	-7.47508	7.71574e-14	1.28947e-13
ZNF582	ENSG00000018869	81.0845	0.269986	0.0717874	3.76091	0.000169296	0.000217876
PHLDB1	ENSG00000019144	322.142	-0.201497	0.0560923	-3.59224	0.000327852	0.000417045
MARCO	ENSG00000019169	198.633	-0.835331	0.212455	-3.9318	8.43127e-05	0.000109803
PRDM11	ENSG00000019485	131.541	2.15123	0.0603468	35.6478	2.54426e-278	3.77744e-277
SNAI2	ENSG00000019549	42.1176	0.0481207	0.240808	0.19983	0.841613	0.853019
CD74	ENSG00000019582	9484.6	0.631632	0.0887018	7.12084	1.07269e-12	1.74904e-12
HGF	ENSG00000019991	456.69	2.12941	0.0908421	23.4407	1.6432e-121	9.53505e-121
ZRANB1	ENSG00000019995	211.011	-0.21313	0.0307053	-6.94114	3.88957e-12	6.26502e-12
NCDN	ENSG00000020129	482.928	0.649861	0.0401612	16.1813	6.83205e-59	2.21793e-58
ADGRA2	ENSG00000020181	166.482	-1.71067	0.091958	-18.6028	3.05228e-77	1.20379e-76
ZFP64	ENSG00000020256	220.912	0.280465	0.0335964	8.34805	6.94013e-17	1.23548e-16
MNAT1	ENSG00000020426	164.899	0.382111	0.046611	8.19788	2.44659e-16	4.31337e-16
SAMD4A	ENSG00000020577	2554.07	2.90165	0.0523308	55.4483	0	0
RUNX3	ENSG00000020633	3773.6	0.533174	0.0584864	9.1162	7.78061e-20	1.46407e-19
MRE11	ENSG00000020922	614.231	-0.565915	0.034877	-16.226	3.30163e-59	1.07531e-58
SERPINB1	ENSG00000021355	6766.17	1.52683	0.0455318	33.5333	1.57483e-246	2.00562e-245
SPAST	ENSG00000021574	623.594	0.0343425	0.0319343	1.07541	0.282191	0.303869
OSBPL5	ENSG00000021762	112.35	2.75212	0.0951303	28.93	5.01161e-184	4.52558e-183
AQR	ENSG00000021776	3040.18	-0.135161	0.0554674	-2.43676	0.0148193	0.0174477
CPS1	ENSG00000021826	70.6504	-0.586945	0.103925	-5.64775	1.62561e-08	2.38456e-08
FHL1	ENSG00000022267	323.803	0.0767205	0.123301	0.622219	0.533798	0.555817
RTFDC1	ENSG00000022277	1641.39	-0.241122	0.0222091	-10.8569	1.84891e-27	3.9676e-27
NLRP2	ENSG00000022556	178.102	-0.349776	0.164724	-2.12341	0.0337199	0.0388544
SLC45A4	ENSG00000022567	407.41	-0.805702	0.0589072	-13.6775	1.38396e-42	3.69511e-42
RNF10	ENSG00000022840	2901.15	0.340096	0.026029	13.066	5.14779e-39	1.31001e-38
ZNF839	ENSG00000022976	175.824	-0.201905	0.0311062	-6.49082	8.53689e-11	1.3301e-10
ZDHHC6	ENSG00000023041	1413.3	0.108929	0.0254529	4.27962	1.87215e-05	2.50261e-05
GRAMD1B	ENSG00000023171	634.857	2.20918	0.0599623	36.8429	3.80134e-297	6.36272e-296
RNH1	ENSG00000023191	3009.95	-0.0817233	0.0354715	-2.30391	0.0212275	0.0247848
NDUFS1	ENSG00000023228	2158.52	-1.09004	0.020836	-52.3153	0	0
RB1CC1	ENSG00000023287	1045.88	-0.183323	0.0342531	-5.35201	8.69836e-08	1.25229e-07
ERP44	ENSG00000023318	5470.78	1.25357	0.0325144	38.5544	0	0
ALAS1	ENSG00000023330	3900.82	0.836082	0.0522286	16.0081	1.12136e-57	3.58653e-57
BIRC3	ENSG00000023445	1297.33	2.87941	0.155143	18.5597	6.80895e-77	2.67264e-76
AKAP11	ENSG00000023516	3683.72	-0.796357	0.0457234	-17.4168	6.14741e-68	2.20716e-67
GLRX2	ENSG00000023572	417.335	0.560651	0.0453451	12.3641	4.08786e-35	9.84502e-35
SNAPC1	ENSG00000023608	92.0489	-0.568453	0.0523876	-10.8509	1.97461e-27	4.2354e-27
DERA	ENSG00000023697	1297.77	0.0629967	0.024328	2.58947	0.00961237	0.0114388
STRAP	ENSG00000023734	2697.65	-0.554171	0.0278965	-19.8653	8.13056e-88	3.5679e-87
ABCC2	ENSG00000023839	38.4848	1.64501	0.0985855	16.6861	1.65479e-62	5.59289e-62
DEF6	ENSG00000023892	1057.75	-1.22471	0.0617498	-19.8334	1.53391e-87	6.71652e-87
PLEKHO1	ENSG00000023902	6892.93	2.23835	0.0482237	46.416	0	0
GCLM	ENSG00000023909	1509.84	-0.371794	0.0514482	-7.22656	4.95381e-13	8.1415e-13
UBR2	ENSG00000024048	2213.75	0.335431	0.0397009	8.44895	2.93927e-17	5.27187e-17
EHD2	ENSG00000024422	228.234	-0.137659	0.170726	-0.806315	0.420061	0.443098
DEPDC1	ENSG00000024526	238.053	-4.14362	0.120725	-34.3228	3.59134e-258	4.83199e-257
CCDC28A	ENSG00000024862	504.127	0.314371	0.041282	7.61523	2.63232e-14	4.44998e-14
RRAGD	ENSG00000025039	2294.13	-0.705401	0.0439532	-16.0489	5.81828e-58	1.86812e-57
HSF2	ENSG00000025156	253.121	-0.326675	0.0351033	-9.3061	1.32616e-20	2.53615e-20
PHF20	ENSG00000025293	1390.74	-0.549452	0.0217748	-25.2334	1.7252e-140	1.14524e-139
HSD17B6	ENSG00000025423	12.406	0.153782	0.129012	1.192	0.233261	0.253085
NR1H3	ENSG00000025434	2229.01	1.96071	0.113482	17.2776	6.9321e-67	2.46187e-66
TYMP	ENSG00000025708	14582.9	2.37113	0.0576683	41.1166	0	0
NCAPH2	ENSG00000025770	304.431	-0.848065	0.0419869	-20.1983	1.01295e-90	4.57356e-90
TOMM34	ENSG00000025772	684.683	0.133321	0.0386329	3.45098	0.000558547	0.000704763
SEC63	ENSG00000025796	1554.38	-0.314745	0.0277903	-11.3257	9.78664e-30	2.16932e-29
KPNA6	ENSG00000025800	2114.83	-0.62947	0.0201966	-31.1671	2.9765e-213	3.24919e-212
VIM	ENSG00000026025	18460.3	0.413967	0.0513255	8.06552	7.2922e-16	1.27222e-15
RTEL1-TNFRSF6B	ENSG00000026036	75.5369	-0.205867	0.0614825	-3.34839	0.000812835	0.00101804
FAS	ENSG00000026103	1249.33	3.11974	0.0493213	63.2535	0	0
RNASET2	ENSG00000026297	2556.16	0.985826	0.0513911	19.1828	5.14955e-82	2.13893e-81
CD44	ENSG00000026508	8121.56	-0.672583	0.0868484	-7.74433	9.60848e-15	1.6407e-14
KCNG1	ENSG00000026559	59.4639	0.423427	0.123389	3.43164	0.000599954	0.000755992
AGPAT4	ENSG00000026652	626.033	-0.195971	0.0526386	-3.72295	0.000196909	0.000252581
SLAMF7	ENSG00000026751	11479.6	3.34895	0.114754	29.1838	3.11604e-187	2.87666e-186
BTN3A1	ENSG00000026950	368.674	2.81741	0.0511078	55.1267	0	0
MIPEP	ENSG00000027001	296.879	-1.76568	0.0399136	-44.2377	0	0
PRKCH	ENSG00000027075	160.143	0.540822	0.085932	6.2936	3.10181e-10	4.76419e-10
IFNGR1	ENSG00000027697	6221.23	-0.129585	0.0383615	-3.37799	0.000730172	0.000916709
B4GALT7	ENSG00000027847	469.928	-0.0290223	0.0332855	-0.871922	0.383251	0.406435
SH2D2A	ENSG00000027869	13.5668	-1.01309	0.143058	-7.08166	1.42434e-12	2.31651e-12
VRK2	ENSG00000028116	1194.39	1.09279	0.0387932	28.1697	1.37517e-174	1.16335e-173
TNFRSF1B	ENSG00000028137	5727.31	-0.34106	0.0454325	-7.50697	6.05128e-14	1.01456e-13
VEZT	ENSG00000028203	1703.97	0.422304	0.0267366	15.7949	3.37079e-56	1.05436e-55
POU2F2	ENSG00000028277	928.791	-0.265083	0.091516	-2.89658	0.00377254	0.0045884
BRD9	ENSG00000028310	526.461	-0.237592	0.0363434	-6.53743	6.25855e-11	9.78812e-11
SNX1	ENSG00000028528	4476.19	0.557594	0.0208446	26.7501	1.23136e-157	9.14575e-157
TBPL1	ENSG00000028839	281.281	0.663029	0.0322517	20.558	6.52922e-94	3.03574e-93
ARNTL2	ENSG00000029153	1017.28	1.89385	0.0644259	29.3958	6.21265e-190	5.85454e-189
BCLAF1	ENSG00000029363	2810.55	-0.517181	0.0220076	-23.5001	4.07018e-122	2.37357e-121
SLC39A9	ENSG00000029364	1808.03	-0.586027	0.0270998	-21.6248	1.05063e-103	5.24942e-103
IBSP	ENSG00000029559	17.9938	-0.0865515	0.229617	-0.376939	0.706219	0.723984
TFB1M	ENSG00000029639	335.568	0.213019	0.0329742	6.46018	1.04578e-10	1.62597e-10
RABEP1	ENSG00000029725	2751.9	-0.379284	0.02577	-14.718	4.93858e-49	1.42463e-48
HMGB3	ENSG00000029993	993.476	-1.67907	0.0537944	-31.2128	7.14418e-214	7.82908e-213
NUP160	ENSG00000030066	1927.91	0.7307	0.0326876	22.354	1.10357e-110	5.85519e-110
BAK1	ENSG00000030110	1300.76	1.84286	0.0438425	42.0338	0	0
IKZF2	ENSG00000030419	321.241	1.28356	0.0667647	19.2251	2.28263e-82	9.51207e-82
GRN	ENSG00000030582	35243.7	0.916755	0.0368819	24.8565	2.19993e-136	1.42081e-135
FAM13B	ENSG00000031003	1690.67	0.420158	0.0275411	15.2557	1.50851e-52	4.51076e-52
ARHGAP31	ENSG00000031081	2599.68	0.376368	0.0464657	8.09991	5.49986e-16	9.62868e-16
CENPQ	ENSG00000031691	128.071	-0.573033	0.0563241	-10.1738	2.59452e-24	5.30758e-24
SARS	ENSG00000031698	1894.94	0.0150519	0.0273288	0.550771	0.581791	0.602843
RANBP3	ENSG00000031823	1054.68	0.0123003	0.0204765	0.600703	0.548038	0.569716
ARID4A	ENSG00000032219	1355.36	0.660557	0.0395987	16.6813	1.79317e-62	6.05765e-62
EIPR1	ENSG00000032389	529.046	-0.276368	0.0242921	-11.3769	5.45328e-30	1.21453e-29
PNPLA6	ENSG00000032444	829.011	0.183383	0.0490498	3.73871	0.000184967	0.000237479
IFT88	ENSG00000032742	247.439	-0.735197	0.039519	-18.6036	3.00263e-77	1.18454e-76
ALG1	ENSG00000033011	552.974	-0.333459	0.0504952	-6.60377	4.00837e-11	6.30752e-11
ZCCHC8	ENSG00000033030	1090.34	0.580513	0.0283865	20.4503	5.96586e-93	2.74656e-92
ABCF2	ENSG00000033050	892.907	-0.470103	0.0350322	-13.4192	4.66856e-41	1.22394e-40
CHPF2	ENSG00000033100	992.393	0.322817	0.0336808	9.58459	9.28249e-22	1.81468e-21
FUT8	ENSG00000033170	1575.02	0.892479	0.0347122	25.7108	8.84629e-146	6.11499e-145
UBA6	ENSG00000033178	5473.72	0.541037	0.0442152	12.2365	1.98515e-34	4.73793e-34
GAB2	ENSG00000033327	2689.03	0.573801	0.0506256	11.3342	8.8821e-30	1.971e-29
ATP6V0A1	ENSG00000033627	3787.06	-0.897152	0.0322894	-27.7847	6.63306e-170	5.38146e-169
PIAS1	ENSG00000033800	2591.39	0.468483	0.0294869	15.8878	7.69293e-57	2.4339e-56
SLC4A7	ENSG00000033867	1565.27	-1.41283	0.0450481	-31.3626	6.55467e-216	7.25088e-215
APBA2	ENSG00000034053	18.8074	-0.701379	0.122524	-5.72441	1.03796e-08	1.5328e-08
MAP2K3	ENSG00000034152	1008.39	0.420979	0.0415618	10.129	4.10912e-24	8.37914e-24
TMSB10	ENSG00000034510	17407.1	1.92093	0.0593807	32.3494	1.41627e-229	1.68324e-228
ASTE1	ENSG00000034533	145.03	-0.0718724	0.0332099	-2.16419	0.0304499	0.0352048
RNF19A	ENSG00000034677	5134.72	2.07416	0.0459699	45.12	0	0
PEX3	ENSG00000034693	355.541	0.164451	0.0438306	3.75197	0.000175452	0.000225676
GABARAPL2	ENSG00000034713	1825.25	-0.204678	0.0394338	-5.19041	2.0983e-07	2.98212e-07
SH3YL1	ENSG00000035115	308.701	-1.69762	0.0451207	-37.6239	0	0
FAM136A	ENSG00000035141	847.254	-0.432056	0.0286298	-15.0911	1.85247e-51	5.47294e-51
VCL	ENSG00000035403	1620.63	-1.1108	0.0598115	-18.5718	5.43916e-77	2.13676e-76
DEPDC1B	ENSG00000035499	204.938	-3.44172	0.0880822	-39.074	0	0
NSMAF	ENSG00000035681	2217.97	-0.172466	0.0266977	-6.45995	1.04737e-10	1.62827e-10
ADSS	ENSG00000035687	797.635	-0.111946	0.0318763	-3.51189	0.000444926	0.000563472
STAP1	ENSG00000035720	2229.26	7.14455	0.110496	64.6592	0	0
TIMP2	ENSG00000035862	4668.94	-0.246144	0.0627043	-3.92547	8.65612e-05	0.000112721
RFC1	ENSG00000035928	685.225	-0.250943	0.0355975	-7.04946	1.79612e-12	2.91476e-12
TBC1D23	ENSG00000036054	1217.19	0.408163	0.026557	15.3693	2.62905e-53	7.94081e-53
CUL3	ENSG00000036257	1220.64	-0.151969	0.0444778	-3.41673	0.00063378	0.0007979
ZZZ3	ENSG00000036549	735.977	-0.442661	0.0270873	-16.342	4.95854e-60	1.63195e-59
SLC18A1	ENSG00000036565	18.8638	1.30811	0.112528	11.6248	3.08348e-31	6.9824e-31
USP2	ENSG00000036672	272.257	-1.42737	0.085333	-16.7271	8.3166e-63	2.82307e-62
TUBG2	ENSG00000037042	317.67	0.553784	0.0337501	16.4084	1.6665e-60	5.51577e-60
RPL26L1	ENSG00000037241	293.234	-0.698215	0.0470856	-14.8286	9.56561e-50	2.77648e-49
NSUN2	ENSG00000037474	1882.3	-0.00871734	0.0319416	-0.272915	0.784918	0.799359
FBXO42	ENSG00000037637	1093.67	0.369261	0.0270652	13.6434	2.21026e-42	5.88678e-42
MFAP3	ENSG00000037749	514.562	0.317044	0.0371096	8.54344	1.30285e-17	2.35118e-17
MRI1	ENSG00000037757	160.017	-0.521339	0.0563773	-9.24732	2.30186e-20	4.38124e-20
METTL1	ENSG00000037897	240.981	-0.471892	0.0506444	-9.31775	1.18832e-20	2.27534e-20
HOXC8	ENSG00000037965	19.1783	0.213346	0.193297	1.10372	0.269715	0.291058
AGA	ENSG00000038002	353.282	0.161764	0.035276	4.58567	4.52523e-06	6.18196e-06
PI4K2B	ENSG00000038210	2129.49	2.08815	0.0472021	44.2385	0	0
BOD1L1	ENSG00000038219	1715.85	-0.0486525	0.0443192	-1.09777	0.272303	0.293761
MAT2B	ENSG00000038274	2387.53	0.699827	0.0269301	25.9868	6.98802e-149	4.92984e-148
EDC4	ENSG00000038358	714.006	0.015297	0.0384675	0.39766	0.690881	0.709449
TRIO	ENSG00000038382	2851.96	0.117958	0.0466367	2.5293	0.0114291	0.0135434
VCAN	ENSG00000038427	1080.41	-1.36086	0.139258	-9.77221	1.48186e-22	2.93615e-22
CLEC16A	ENSG00000038532	881.609	0.0298672	0.0304794	0.979914	0.327129	0.349581
MSR1	ENSG00000038945	22836.5	1.45922	0.0757315	19.2683	9.90648e-83	4.14786e-82
SKIV2L2	ENSG00000039123	797.75	-0.839846	0.0365308	-22.9901	5.85384e-117	3.26089e-116
ZFYVE16	ENSG00000039319	2947	-0.0984136	0.0416974	-2.36018	0.0182659	0.0214141
RIPOR1	ENSG00000039523	2080.99	-0.0387801	0.053202	-0.728922	0.466049	0.488968
RAI14	ENSG00000039560	456.059	0.0603218	0.12034	0.501261	0.616187	0.636561
PNKP	ENSG00000039650	686.853	-0.378854	0.0284429	-13.3198	1.77508e-40	4.61666e-40
PHLPP2	ENSG00000040199	329.506	0.311923	0.0462019	6.7513	1.46524e-11	2.33073e-11
SPDL1	ENSG00000040275	508.871	-0.822847	0.0414	-19.8755	6.62695e-88	2.91172e-87
STAU2	ENSG00000040341	633.607	-0.595547	0.033679	-17.683	5.66593e-70	2.07132e-69
PQLC2	ENSG00000040487	769.358	-0.584992	0.0359821	-16.2578	1.96519e-59	6.41526e-59
CTNS	ENSG00000040531	1398.87	0.816808	0.028138	29.0286	2.86523e-185	2.62102e-184
PHF23	ENSG00000040633	968.597	0.485232	0.0271456	17.8752	1.84034e-71	6.85073e-71
INPP4A	ENSG00000040933	1951.77	-0.0676062	0.0341285	-1.98093	0.047599	0.0543127
PSMA4	ENSG00000041357	7306.2	1.56308	0.0305529	51.1596	0	0
LSG1	ENSG00000041802	927.295	-0.175144	0.0252875	-6.9261	4.32587e-12	6.9598e-12
PARP3	ENSG00000041880	41.3392	0.403865	0.0642837	6.28255	3.33068e-10	5.11182e-10
TNC	ENSG00000041982	1605.71	0.328768	0.154367	2.12978	0.03319	0.0382595
THAP3	ENSG00000041988	348.374	1.47492	0.0359353	41.0439	0	0
RIPOR3	ENSG00000042062	28.1989	0.317513	0.0788366	4.02748	5.63782e-05	7.39438e-05
TDP1	ENSG00000042088	424.739	-1.04987	0.0289125	-36.312	1.04572e-288	1.64277e-287
AIFM2	ENSG00000042286	469.342	1.78615	0.0570868	31.2882	6.75089e-215	7.43868e-214
SPATA7	ENSG00000042317	189.214	0.0508223	0.0431986	1.17648	0.239403	0.259522
MED17	ENSG00000042429	161.569	0.181812	0.0307034	5.92157	3.18888e-09	4.77483e-09
RETSAT	ENSG00000042445	451.958	0.0213208	0.0344074	0.619658	0.535483	0.557366
CAPG	ENSG00000042493	10297.9	-1.43946	0.0638921	-22.5295	2.13321e-112	1.14608e-111
AP2S1	ENSG00000042753	5007.7	-0.746654	0.0439078	-17.0051	7.53384e-65	2.62387e-64
ADAM28	ENSG00000042980	3163.44	-1.11526	0.0491224	-22.7037	4.11507e-114	2.24255e-113
DCUN1D1	ENSG00000043093	2825.85	0.409133	0.0347897	11.7602	6.26069e-32	1.43574e-31
JADE2	ENSG00000043143	1139.63	2.89765	0.0396446	73.0907	0	0
LCP2	ENSG00000043462	8031.8	1.85794	0.0468641	39.6454	0	0
TRIT1	ENSG00000043514	258.767	-0.634068	0.0418564	-15.1487	7.73189e-52	2.29492e-51
ADRB1	ENSG00000043591	24.1754	-0.558402	0.111572	-5.00485	5.59066e-07	7.84008e-07
CUL7	ENSG00000044090	433.659	-0.531505	0.0346008	-15.3611	2.98685e-53	9.0099e-53
CTNNA1	ENSG00000044115	7773.27	0.768698	0.0307888	24.9668	1.40187e-137	9.11666e-137
PHKA2	ENSG00000044446	515.507	-0.0791502	0.0400331	-1.97712	0.048028	0.0547845
CNTLN	ENSG00000044459	727.609	1.06997	0.0371532	28.799	2.21071e-182	1.97727e-181
HSPA5	ENSG00000044574	20541.7	-0.0522412	0.0449554	-1.16207	0.245208	0.265529
DSG2	ENSG00000046604	161.535	0.134685	0.189659	0.710144	0.477615	0.500541
GEMIN8	ENSG00000046647	182.404	-0.435749	0.0426617	-10.2141	1.71533e-24	3.5203e-24
OFD1	ENSG00000046651	557.08	0.346919	0.0465664	7.44999	9.33471e-14	1.55782e-13
GPM6B	ENSG00000046653	44.8498	0.0751133	0.0780299	0.962622	0.335737	0.35829
WDR37	ENSG00000047056	1561.36	-0.301958	0.0337336	-8.95126	3.51455e-19	6.5294e-19
YTHDC2	ENSG00000047188	1147.78	-0.299122	0.0362567	-8.25011	1.58248e-16	2.79695e-16
CTPS2	ENSG00000047230	421.304	-0.0260455	0.0390392	-0.667163	0.504668	0.527125
ATP6V1H	ENSG00000047249	4531.76	0.911899	0.0363163	25.1099	3.87616e-139	2.54786e-138
POLR2B	ENSG00000047315	2211.77	-0.76405	0.0269614	-28.3386	1.15574e-176	9.89029e-176
FAM214A	ENSG00000047346	237.562	-0.617063	0.0490836	-12.5717	3.02289e-36	7.38906e-36
ARAP2	ENSG00000047365	942.097	1.38807	0.0690291	20.1085	6.22238e-90	2.78354e-89
TPR	ENSG00000047410	2869.3	-0.274873	0.0360108	-7.63306	2.29247e-14	3.88292e-14
KIAA0556	ENSG00000047578	549.195	0.500678	0.0393035	12.7388	3.60045e-37	8.9171e-37
DTNBP1	ENSG00000047579	785.899	0.86665	0.0300707	28.8204	1.18981e-182	1.06688e-181
C12orf4	ENSG00000047621	1217.99	-0.323165	0.0303408	-10.6512	1.72165e-26	3.63952e-26
SCML1	ENSG00000047634	758.255	-0.826851	0.0447823	-18.4638	4.03893e-76	1.57219e-75
WWC3	ENSG00000047644	631.443	0.886578	0.0558079	15.8862	7.89415e-57	2.497e-56
ARHGAP6	ENSG00000047648	337.415	-0.422568	0.0659454	-6.40785	1.47587e-10	2.28633e-10
MAP4	ENSG00000047849	7522.19	0.671713	0.049596	13.5437	8.63319e-42	2.28378e-41
GOPC	ENSG00000047932	928.417	0.295001	0.0400552	7.36485	1.77346e-13	2.94077e-13
USP28	ENSG00000048028	678.982	0.995372	0.0365525	27.2313	2.76802e-163	2.149e-162
HDAC9	ENSG00000048052	126.546	-1.06466	0.0881279	-12.0809	1.33318e-33	3.13821e-33
TSPAN17	ENSG00000048140	478.23	0.173416	0.0359145	4.82857	1.37515e-06	1.90752e-06
NOP16	ENSG00000048162	321.193	-0.08806	0.0550215	-1.60046	0.109495	0.121922
CC2D2A	ENSG00000048342	113.042	-0.332185	0.0464379	-7.15331	8.47078e-13	1.38423e-12
RRM2B	ENSG00000048392	1612.89	0.370435	0.0442941	8.36307	6.1108e-17	1.0895e-16
ZNF800	ENSG00000048405	1045.22	0.627786	0.0293266	21.4067	1.15744e-101	5.69606e-101
SNX29	ENSG00000048471	1378.09	-0.862627	0.043801	-19.6942	2.41671e-86	1.0455e-85
MRPS10	ENSG00000048544	1194.28	-0.377223	0.0225627	-16.7189	9.55235e-63	3.23941e-62
RSF1	ENSG00000048649	1411.13	0.578942	0.0356304	16.2485	2.28728e-59	7.45981e-59
VPS13D	ENSG00000048707	1739.23	-0.480824	0.0300354	-16.0086	1.11341e-57	3.5619e-57
CELF2	ENSG00000048740	3684.34	-0.67605	0.0308982	-21.8799	4.03547e-106	2.05724e-105
FAM120A	ENSG00000048828	2272.51	-0.560101	0.036729	-15.2496	1.65735e-52	4.95374e-52
R3HDM1	ENSG00000048991	727.861	-0.383285	0.0396149	-9.67527	3.84077e-22	7.56107e-22
COL9A2	ENSG00000049089	61.2513	1.2149	0.0825709	14.7134	5.28833e-49	1.52396e-48
KITLG	ENSG00000049130	1588.11	1.90487	0.075526	25.2213	2.33852e-140	1.55092e-139
ERCC8	ENSG00000049167	311.287	-0.795689	0.0367091	-21.6755	3.49379e-104	1.75188e-103
ADAMTS6	ENSG00000049192	42.4399	0.876069	0.102249	8.56797	1.05327e-17	1.90444e-17
H6PD	ENSG00000049239	918.09	-0.957629	0.0467792	-20.4712	3.88593e-93	1.79547e-92
VAMP3	ENSG00000049245	3983.77	-0.104312	0.0220813	-4.72401	2.31234e-06	3.18803e-06
PER3	ENSG00000049246	269.152	-1.80992	0.0740849	-24.4303	8.15387e-132	5.11344e-131
TNFRSF9	ENSG00000049249	140.929	-0.963587	0.152565	-6.31592	2.68554e-10	4.13522e-10
LTBP1	ENSG00000049323	128.21	-0.037435	0.241254	-0.155169	0.876688	0.885506
RCN1	ENSG00000049449	1001.95	0.648567	0.0511427	12.6815	7.48641e-37	1.84568e-36
RFC2	ENSG00000049541	667.98	-1.10257	0.0388599	-28.373	4.36028e-177	3.75187e-176
ARID1B	ENSG00000049618	1317.23	0.334143	0.0282855	11.8132	3.33572e-32	7.68478e-32
CLPTM1L	ENSG00000049656	1491.36	0.109566	0.0501394	2.18524	0.0288716	0.0334295
NEDD4L	ENSG00000049759	358.103	0.258503	0.050718	5.09686	3.45326e-07	4.87771e-07
PPP1R3F	ENSG00000049769	31.7965	-0.448903	0.0598616	-7.49902	6.42954e-14	1.07721e-13
HEXB	ENSG00000049860	9524.27	-0.0172033	0.0353946	-0.486043	0.626937	0.647333
PTCD2	ENSG00000049883	313.791	-0.330811	0.0354228	-9.33893	9.73083e-21	1.86651e-20
NEXMIF	ENSG00000050030	73.3717	-2.87789	0.118925	-24.1991	2.27394e-129	1.40288e-128
JKAMP	ENSG00000050130	2069.73	0.576996	0.0275901	20.9132	4.06467e-97	1.93137e-96
DKK3	ENSG00000050165	283.998	3.2881	0.0978053	33.6188	8.89906e-248	1.13953e-246
ARHGEF5	ENSG00000050327	20.0786	0.276206	0.107722	2.56406	0.0103456	0.0122844
NFE2L3	ENSG00000050344	943.396	2.91678	0.0853731	34.1651	7.97814e-256	1.05624e-254
MCUR1	ENSG00000050393	857.714	-0.0656444	0.0379217	-1.73105	0.0834424	0.0937735
LIMA1	ENSG00000050405	1278.33	0.706553	0.0530475	13.3193	1.78884e-40	4.65159e-40
LETMD1	ENSG00000050426	609.552	-0.460855	0.0343381	-13.4211	4.5495e-41	1.1934e-40
SLC4A8	ENSG00000050438	378.846	-0.239426	0.0692873	-3.45556	0.00054915	0.000693216
TNIP3	ENSG00000050730	1017.27	1.96412	0.200061	9.8176	9.4568e-23	1.88093e-22
MAPK9	ENSG00000050748	1265.99	-0.569692	0.0325729	-17.4897	1.71553e-68	6.18311e-68
COL23A1	ENSG00000050767	371.148	-1.66935	0.0812019	-20.558	6.52079e-94	3.03282e-93
BCAR1	ENSG00000050820	105.703	0.152992	0.122573	1.24817	0.211968	0.230903
FAM160A2	ENSG00000051009	490.421	-0.334663	0.0307648	-10.8781	1.46576e-27	3.14924e-27
HERPUD1	ENSG00000051108	3334.03	-0.747428	0.0424778	-17.5957	2.65675e-69	9.65715e-69
HOMER3	ENSG00000051128	660.528	-0.747781	0.0443746	-16.8515	1.02223e-63	3.5072e-63
RAD51	ENSG00000051180	216.214	-1.96945	0.0672297	-29.2944	1.2239e-188	1.1472e-187
POLQ	ENSG00000051341	428.642	-2.55537	0.0713018	-35.8387	2.7563e-281	4.17154e-280
PIK3CB	ENSG00000051382	786.164	-0.611968	0.0348931	-17.5384	7.30129e-69	2.64373e-68
CYBA	ENSG00000051523	4814.24	0.141329	0.0425233	3.32357	0.00088874	0.00111152
THOC3	ENSG00000051596	180.507	-0.489214	0.049299	-9.92341	3.29306e-23	6.60585e-23
HEBP2	ENSG00000051620	527.475	0.282082	0.0451996	6.24081	4.35323e-10	6.65866e-10
MPHOSPH9	ENSG00000051825	562.511	-0.643447	0.0377231	-17.0571	3.09541e-65	1.08181e-64
PLEKHA5	ENSG00000052126	39.1215	0.132052	0.0934449	1.41315	0.15761	0.173614
SIKE1	ENSG00000052723	1133.31	0.39764	0.0258263	15.3967	1.72192e-53	5.21435e-53
RRP12	ENSG00000052749	480.94	-0.273263	0.053732	-5.08567	3.66333e-07	5.16821e-07
FNIP2	ENSG00000052795	6127	1.49161	0.0510157	29.2383	6.32114e-188	5.87411e-187
MSMO1	ENSG00000052802	1658.81	-0.355233	0.062699	-5.6657	1.46428e-08	2.15196e-08
TTC17	ENSG00000052841	1442.8	0.407423	0.0245212	16.6151	5.41779e-62	1.82147e-61
FOXN3	ENSG00000053254	1436.81	-0.241935	0.0358342	-6.75151	1.46313e-11	2.32762e-11
AKR7A2	ENSG00000053371	706.247	-1.52499	0.0467105	-32.6478	8.6184e-234	1.04102e-232
MRTO4	ENSG00000053372	567.6	-0.682825	0.0492974	-13.8511	1.25238e-43	3.3856e-43
NNAT	ENSG00000053438	40.7816	-0.0409355	0.0854586	-0.47901	0.631931	0.65225
USE1	ENSG00000053501	199.622	-0.711208	0.0482696	-14.7341	3.89573e-49	1.12449e-48
NRIP2	ENSG00000053702	39.6351	-1.0845	0.0588946	-18.4142	1.00999e-75	3.91737e-75
AP5M1	ENSG00000053770	1328.23	-0.124152	0.0286808	-4.32876	1.49953e-05	2.01254e-05
ANAPC4	ENSG00000053900	1227.36	0.146665	0.0245742	5.96825	2.39817e-09	3.60046e-09
KCNQ1	ENSG00000053918	664.68	-0.580773	0.070902	-8.1912	2.58624e-16	4.55671e-16
TRAPPC3	ENSG00000054116	1671.02	-0.0697504	0.0253451	-2.75203	0.0059227	0.00712772
THRAP3	ENSG00000054118	4126.38	0.183902	0.0274174	6.70748	1.98009e-11	3.14116e-11
PHPT1	ENSG00000054148	635.581	-0.375303	0.0470558	-7.97571	1.51513e-15	2.62802e-15
LY75	ENSG00000054219	80.9589	-0.556818	0.103123	-5.39954	6.68103e-08	9.6532e-08
ARID4B	ENSG00000054267	1987.91	1.23926	0.0349675	35.4403	4.09125e-275	5.96093e-274
OPN3	ENSG00000054277	119.686	-0.133401	0.0541938	-2.46155	0.0138338	0.0163174
SDCCAG8	ENSG00000054282	1569.66	-0.262709	0.0351117	-7.48208	7.31536e-14	1.22358e-13
HHAT	ENSG00000054392	30.9767	0.278068	0.0823406	3.37705	0.000732689	0.000919704
KIF1B	ENSG00000054523	3468.52	0.506967	0.0299565	16.9234	3.02378e-64	1.04458e-63
TBC1D22A	ENSG00000054611	966.99	0.153786	0.0287503	5.34902	8.84335e-08	1.27278e-07
SYNE2	ENSG00000054654	140.18	0.68426	0.0811463	8.43243	3.38552e-17	6.06684e-17
PLEKHH1	ENSG00000054690	276.841	2.012	0.0694919	28.9531	2.56725e-184	2.32875e-183
ATP9A	ENSG00000054793	385.242	-2.30603	0.0962511	-23.9585	7.53444e-127	4.54848e-126
FAM168A	ENSG00000054965	2069.87	0.882233	0.041801	21.1055	7.07552e-99	3.40225e-98
RELT	ENSG00000054967	974.694	0.378353	0.0416519	9.08369	1.04959e-19	1.96948e-19
GALC	ENSG00000054983	4901.77	-1.02942	0.0445562	-23.1038	4.23708e-118	2.38008e-117
NOP58	ENSG00000055044	1254.87	-0.681089	0.0379957	-17.9254	7.46707e-72	2.78998e-71
SZRD1	ENSG00000055070	2218.99	0.332178	0.0269834	12.3105	7.95764e-35	1.90864e-34
CUL1	ENSG00000055130	3024	1.2377	0.0361954	34.1948	2.88701e-256	3.84388e-255
FAM114A2	ENSG00000055147	700.976	-0.242432	0.0226766	-10.6908	1.12348e-26	2.38001e-26
CYFIP2	ENSG00000055163	78.4253	0.136698	0.0995262	1.37349	0.1696	0.186409
TAB2	ENSG00000055208	3286.6	0.367303	0.0331415	11.0829	1.5192e-28	3.31677e-28
GINM1	ENSG00000055211	1126.04	0.0252835	0.029281	0.863477	0.387875	0.41109
EIF2AK2	ENSG00000055332	12005.5	2.56177	0.0534799	47.9015	0	0
USP36	ENSG00000055483	1477.83	-0.299642	0.0512841	-5.8428	5.13322e-09	7.63978e-09
KMT2C	ENSG00000055609	4171.71	-0.289012	0.030119	-9.59566	8.33828e-22	1.63145e-21
MCOLN3	ENSG00000055732	212.909	0.033304	0.11578	0.287649	0.773615	0.78859
CCDC85A	ENSG00000055813	12.3488	0.164539	0.179942	0.914398	0.360508	0.383472
PUM2	ENSG00000055917	2075.23	0.0583353	0.0302352	1.92939	0.053683	0.0610567
MRPL43	ENSG00000055950	527.403	-0.437566	0.0314316	-13.9212	4.70901e-44	1.28038e-43
HPF1	ENSG00000056050	304.403	-0.360443	0.0509557	-7.07365	1.50908e-12	2.45262e-12
ZFR	ENSG00000056097	2374.14	-0.0914207	0.0284094	-3.21797	0.00129101	0.00160364
ZNF280C	ENSG00000056277	264.194	0.317614	0.0442444	7.17862	7.04163e-13	1.15337e-12
TRAF1	ENSG00000056558	1319.05	2.60438	0.133823	19.4613	2.33748e-84	9.95909e-84
RC3H2	ENSG00000056586	1391.08	0.316534	0.0333788	9.48309	2.46869e-21	4.79682e-21
IL17RB	ENSG00000056736	47.1739	-0.849649	0.0521076	-16.3057	8.99511e-60	2.94805e-59
TRAF3IP2	ENSG00000056972	310.399	1.09408	0.0628472	17.4085	7.10783e-68	2.55004e-67
GYG2	ENSG00000056998	20.2146	-0.432375	0.12412	-3.48353	0.000494846	0.000625678
DCBLD2	ENSG00000057019	451.833	-0.660435	0.0713113	-9.26131	2.01945e-20	3.84945e-20
SOAT1	ENSG00000057252	2861.99	0.701745	0.0393747	17.8222	4.75027e-71	1.7576e-70
PKP2	ENSG00000057294	66.1298	-0.368133	0.190553	-1.93192	0.0533698	0.0607251
MSH4	ENSG00000057468	11.8212	-0.277013	0.127631	-2.17042	0.0299748	0.034684
GDI2	ENSG00000057608	7305.33	0.160884	0.0244693	6.57496	4.86646e-11	7.63899e-11
PRDM1	ENSG00000057657	1155.55	0.746101	0.0516922	14.4335	3.18332e-47	8.98204e-47
ATG5	ENSG00000057663	1585.21	0.324397	0.0230127	14.0965	3.99257e-45	1.10113e-44
TMCC3	ENSG00000057704	801.139	3.56809	0.0775272	46.0237	0	0
PITHD1	ENSG00000057757	1141.13	-0.387943	0.0285429	-13.5916	4.4934e-42	1.1927e-41
MTA3	ENSG00000057935	275.084	-0.369891	0.035081	-10.5439	5.41921e-26	1.13774e-25
USP13	ENSG00000058056	305.214	-1.6978	0.0477379	-35.565	4.87798e-277	7.19669e-276
ATP11B	ENSG00000058063	1291.12	0.575745	0.0361067	15.9457	3.05384e-57	9.71866e-57
LAMC2	ENSG00000058085	141.269	0.161432	0.166021	0.972362	0.330871	0.353337
CDK14	ENSG00000058091	45.7868	-0.516716	0.114049	-4.53066	5.87986e-06	7.99215e-06
SEC61A1	ENSG00000058262	5634.66	0.302607	0.0256077	11.817	3.18859e-32	7.35426e-32
PPP1R12A	ENSG00000058272	2634.14	0.304724	0.0283795	10.7375	6.78838e-27	1.44285e-26
RASGRF1	ENSG00000058335	169.521	1.91298	0.0675673	28.3122	2.44778e-176	2.09215e-175
CROCC	ENSG00000058453	133.839	0.953038	0.0649434	14.6749	9.33556e-49	2.68202e-48
POLR3E	ENSG00000058600	633.628	-0.625813	0.0369647	-16.93	2.70239e-64	9.34472e-64
ATP2B4	ENSG00000058668	973.612	-1.63885	0.064685	-25.3358	1.28773e-141	8.62164e-141
RIOK2	ENSG00000058729	655.228	0.149729	0.0293947	5.09373	3.51086e-07	4.95659e-07
YIPF1	ENSG00000058799	920.68	0.398303	0.0272787	14.6012	2.75789e-48	7.88128e-48
NDC1	ENSG00000058804	500.093	-1.94848	0.0478846	-40.6912	0	0
DGKG	ENSG00000058866	71.2267	2.95047	0.0787867	37.4489	6.26315e-307	1.11609e-305
FLYWCH1	ENSG00000059122	772.568	0.343449	0.0567146	6.05574	1.39771e-09	2.11015e-09
UNKL	ENSG00000059145	269.445	0.181354	0.0476564	3.80544	0.00014155	0.000182788
TBXAS1	ENSG00000059377	1466.16	-3.0499	0.0545336	-55.9269	0	0
PARP12	ENSG00000059378	6279.64	3.21337	0.0462415	69.4911	0	0
ALDH18A1	ENSG00000059573	434.741	-0.934109	0.0544268	-17.1627	5.0533e-66	1.77979e-65
TARBP1	ENSG00000059588	659.162	-0.555846	0.0557741	-9.96603	2.14637e-23	4.31791e-23
GATB	ENSG00000059691	746.307	-0.692029	0.0423597	-16.337	5.3863e-60	1.77108e-59
MXD1	ENSG00000059728	3606.05	1.13365	0.0743224	15.2531	1.56883e-52	4.69014e-52
CDK17	ENSG00000059758	1606.94	1.35242	0.0345465	39.1478	0	0
DNAJC25	ENSG00000059769	224.168	0.0395804	0.0390224	1.0143	0.310439	0.332859
SLC2A3	ENSG00000059804	2279.34	-1.07927	0.0761308	-14.1766	1.2796e-45	3.54856e-45
PSD	ENSG00000059915	31.8495	0.28772	0.0656655	4.38161	1.17805e-05	1.58517e-05
CTDP1	ENSG00000060069	563.232	0.476915	0.0269783	17.6777	6.22504e-70	2.27512e-69
YBX3	ENSG00000060138	1798.98	-0.232566	0.0416951	-5.57778	2.43609e-08	3.56081e-08
WNK1	ENSG00000060237	9595.35	-0.122569	0.0417337	-2.93692	0.00331488	0.0040412
CCAR1	ENSG00000060339	2237.57	-0.165427	0.0247829	-6.67506	2.47128e-11	3.90977e-11
OGFR	ENSG00000060491	4463.65	2.34526	0.0353548	66.3349	0	0
GNA15	ENSG00000060558	1004.48	-0.241897	0.0533964	-4.5302	5.89269e-06	8.00881e-06
PIGV	ENSG00000060642	248.825	0.0233229	0.0320746	0.727145	0.467137	0.490035
PTPRU	ENSG00000060656	217.297	5.21146	0.091328	57.0632	0	0
SNRNP40	ENSG00000060688	693.743	-0.370443	0.0262821	-14.0949	4.08285e-45	1.12536e-44
COL11A1	ENSG00000060718	492.678	-0.162957	0.225844	-0.721545	0.470574	0.49342
QSER1	ENSG00000060749	2112.44	0.892536	0.0326871	27.3055	3.65424e-164	2.85596e-163
MPC1	ENSG00000060762	918.013	-0.671279	0.0415062	-16.173	7.82177e-59	2.53455e-58
ACAA1	ENSG00000060971	1233.13	-0.137235	0.028951	-4.74026	2.13448e-06	2.94628e-06
BCAT1	ENSG00000060982	3450.45	-1.8762	0.0523402	-35.8464	2.09481e-281	3.17725e-280
HDAC7	ENSG00000061273	722.619	0.64202	0.0414276	15.4974	3.61336e-54	1.10443e-53
LZTS1	ENSG00000061337	20.7767	0.531151	0.168357	3.1549	0.00160554	0.00198783
SPAG4	ENSG00000061656	13.845	0.379674	0.0920061	4.12661	3.68148e-05	4.86985e-05
NCKAP1	ENSG00000061676	201.5	0.55215	0.106486	5.18519	2.15794e-07	3.06595e-07
MRPS35	ENSG00000061794	1827.61	-0.522932	0.0287813	-18.1692	9.05456e-74	3.45286e-73
GUCY1B3	ENSG00000061918	44.3764	1.51892	0.0974524	15.5863	9.02371e-55	2.77987e-54
SFSWAP	ENSG00000061936	1236.03	0.250534	0.0351139	7.1349	9.68598e-13	1.58116e-12
TNK2	ENSG00000061938	2580.15	2.40347	0.0539904	44.5165	0	0
MON2	ENSG00000061987	2188.18	0.259424	0.0422094	6.14613	7.93982e-10	1.20659e-09
CDH3	ENSG00000062038	143.833	-0.479482	0.206144	-2.32595	0.020021	0.0234131
GPBP1	ENSG00000062194	3422.26	1.59838	0.0291182	54.8927	0	0
DGAT2	ENSG00000062282	35.4616	-0.0562752	0.103451	-0.543978	0.586457	0.607499
ZNF112	ENSG00000062370	114.131	-0.270969	0.050302	-5.38684	7.1706e-08	1.03489e-07
CS	ENSG00000062485	5107.38	-0.517694	0.0391896	-13.21	7.68158e-40	1.98207e-39
MRPS24	ENSG00000062582	15.1675	-0.497536	0.0703231	-7.07501	1.49441e-12	2.42907e-12
ELMO2	ENSG00000062598	2284.78	1.34434	0.035993	37.35	2.53938e-305	4.46854e-304
WAPL	ENSG00000062650	2713.04	-0.000898109	0.028353	-0.031676	0.97473	0.976467
VMP1	ENSG00000062716	5710.17	0.781372	0.0383032	20.3997	1.68342e-92	7.7173e-92
APPBP2	ENSG00000062725	1116.01	0.415003	0.0264441	15.6936	1.67296e-55	5.19361e-55
POLD1	ENSG00000062822	607.208	-0.438701	0.0512884	-8.55361	1.19298e-17	2.15373e-17
SEZ6	ENSG00000063015	39.0614	0.593329	0.0607176	9.77194	1.48583e-22	2.94361e-22
EIF4B	ENSG00000063046	2176.54	-1.7781	0.0370069	-48.0479	0	0
BICRA	ENSG00000063169	306.655	0.194646	0.0479624	4.0583	4.94312e-05	6.50142e-05
SPHK2	ENSG00000063176	368.098	0.250483	0.0474412	5.27986	1.29279e-07	1.85061e-07
RPL18	ENSG00000063177	2864.95	-0.507285	0.0437509	-11.5948	4.3773e-31	9.89784e-31
CA11	ENSG00000063180	30.7618	0.500544	0.0631343	7.92823	2.22285e-15	3.84325e-15
ISOC2	ENSG00000063241	663.4	0.0781706	0.0468359	1.66903	0.0951112	0.106351
U2AF2	ENSG00000063244	1931.74	-0.113166	0.0337282	-3.35523	0.000792983	0.000993791
EPN1	ENSG00000063245	2060.92	-0.431415	0.0440486	-9.79408	1.19384e-22	2.37014e-22
MED29	ENSG00000063322	1171.55	0.14562	0.0251456	5.79106	6.99417e-09	1.03579e-08
AHRR	ENSG00000063438	2143.87	-0.0110527	0.0472434	-0.233951	0.815023	0.828218
ZNF275	ENSG00000063587	178.099	0.0145639	0.0425497	0.342279	0.732141	0.74881
MTMR1	ENSG00000063601	651.301	0.258746	0.0405677	6.37811	1.79282e-10	2.7694e-10
GPC1	ENSG00000063660	103.012	-0.439995	0.102759	-4.2818	1.85386e-05	2.47863e-05
ADCK1	ENSG00000063761	278.412	-0.31032	0.0352864	-8.79432	1.43922e-18	2.64136e-18
HAGH	ENSG00000063854	766.989	-0.0218467	0.0362827	-0.602123	0.547092	0.568859
RNF4	ENSG00000063978	3697.33	0.387344	0.0433055	8.94446	3.73785e-19	6.93784e-19
CASP8	ENSG00000064012	1279.97	1.19982	0.0349033	34.3756	5.83995e-259	7.92565e-258
LIMCH1	ENSG00000064042	173.405	-2.00771	0.0826145	-24.3021	1.86194e-130	1.15785e-129
INTS13	ENSG00000064102	646.169	-0.371408	0.0284586	-13.0508	6.28489e-39	1.59678e-38
TM7SF3	ENSG00000064115	1120.1	-0.659607	0.0361682	-18.2372	2.61581e-74	1.00377e-73
SPA17	ENSG00000064199	18.0363	-1.11388	0.07716	-14.436	3.07085e-47	8.66817e-47
TSPAN32	ENSG00000064201	21.0369	-1.36921	0.12768	-10.7238	7.87216e-27	1.67245e-26
ST3GAL6	ENSG00000064225	1854	-0.833602	0.0386779	-21.5524	5.02597e-103	2.49788e-102
TAF2	ENSG00000064313	997.301	0.151469	0.0260939	5.80477	6.44556e-09	9.56056e-09
HIPK2	ENSG00000064393	1735.62	-0.419771	0.0380482	-11.0326	2.66006e-28	5.78238e-28
TNPO3	ENSG00000064419	1777.72	-0.0477957	0.0295596	-1.61692	0.105895	0.118043
RFXANK	ENSG00000064490	469.301	0.754812	0.0337071	22.3933	4.57702e-111	2.43853e-110
TMEM161A	ENSG00000064545	153.608	-0.824979	0.044758	-18.432	7.27541e-76	2.82575e-75
LPAR2	ENSG00000064547	237.717	0.699362	0.0556088	12.5765	2.84474e-36	6.95723e-36
CTSA	ENSG00000064601	9049.4	0.0275072	0.0360817	0.762358	0.445846	0.468715
SUGP2	ENSG00000064607	3863.01	-0.803791	0.0357717	-22.47	8.15818e-112	4.36967e-111
SLC12A2	ENSG00000064651	307.142	-1.82793	0.0496425	-36.8219	8.23346e-297	1.37649e-295
SNX24	ENSG00000064652	1052.19	-0.291734	0.0353343	-8.2564	1.50138e-16	2.65427e-16
EYA2	ENSG00000064655	243.11	-0.767249	0.0839668	-9.13753	6.3893e-20	1.20517e-19
CNN2	ENSG00000064666	1845.35	0.49683	0.0528263	9.40498	5.20423e-21	1.00359e-20
ABCA7	ENSG00000064687	477.648	-0.597506	0.0593678	-10.0645	7.92987e-24	1.60863e-23
DDX20	ENSG00000064703	557.378	0.132608	0.0309263	4.28788	1.80386e-05	2.41339e-05
BTBD1	ENSG00000064726	1771.11	-0.383384	0.0392727	-9.76209	1.63745e-22	3.2426e-22
FAR2	ENSG00000064763	473.262	-0.415637	0.044239	-9.39526	5.7079e-21	1.09951e-20
CHI3L2	ENSG00000064886	187.746	0.636897	0.131816	4.83172	1.35359e-06	1.8778e-06
SBNO2	ENSG00000064932	1630.78	0.742526	0.0574035	12.9352	2.84861e-38	7.1687e-38
PMS1	ENSG00000064933	424.884	-0.576922	0.034339	-16.8008	2.4078e-63	8.2189e-63
HMG20B	ENSG00000064961	1013.99	-0.368144	0.0366445	-10.0464	9.53292e-24	1.92936e-23
CALCRL	ENSG00000064989	53.0641	0.602711	0.101955	5.91153	3.38938e-09	5.0691e-09
TAF11	ENSG00000064995	456.033	-0.0584153	0.0276253	-2.11455	0.034468	0.0396969
ANKS1A	ENSG00000064999	871.968	0.172137	0.0307595	5.59622	2.19074e-08	3.20485e-08
AP3D1	ENSG00000065000	5105.53	-0.167025	0.0242532	-6.88672	5.70924e-12	9.15824e-12
ZNF76	ENSG00000065029	502.554	-0.483394	0.0295733	-16.3456	4.67354e-60	1.53888e-59
SLC9A3R2	ENSG00000065054	38.3879	-0.209242	0.100039	-2.09161	0.0364731	0.0419306
NTHL1	ENSG00000065057	31.195	-0.622857	0.075767	-8.22068	2.02345e-16	3.5714e-16
UHRF1BP1	ENSG00000065060	3677.3	0.728386	0.0414805	17.5597	5.01395e-69	1.81785e-68
GNAI3	ENSG00000065135	4740.29	0.281906	0.0260009	10.8422	2.17295e-27	4.65727e-27
IPO5	ENSG00000065150	1784.96	-1.34234	0.0385021	-34.8642	2.59311e-266	3.64227e-265
OAT	ENSG00000065154	2576.7	-1.3497	0.0392774	-34.3633	8.90653e-259	1.20525e-257
WDR3	ENSG00000065183	497.612	-0.961467	0.0393772	-24.4168	1.13331e-131	7.10087e-131
PKN2	ENSG00000065243	1438.99	1.09995	0.0306673	35.8672	9.90762e-282	1.50596e-280
WDR18	ENSG00000065268	455.205	-0.58816	0.0605771	-9.70928	2.75264e-22	5.43111e-22
TRAM2	ENSG00000065308	424.519	-0.0431075	0.0482573	-0.893285	0.371704	0.394755
NTN1	ENSG00000065320	62.1378	1.72739	0.12305	14.0381	9.11202e-45	2.49786e-44
MCM10	ENSG00000065328	160.191	-4.48232	0.109704	-40.8584	0	0
DGKA	ENSG00000065357	800.906	0.632522	0.0503122	12.572	3.0119e-36	7.36347e-36
ANKRD44	ENSG00000065413	679.158	-0.51933	0.0450747	-11.5215	1.02765e-30	2.31365e-30
KARS	ENSG00000065427	4838.79	1.0458	0.0291755	35.845	2.20392e-281	3.33913e-280
ADAT1	ENSG00000065457	516.269	-0.172636	0.0247827	-6.96598	3.26117e-12	5.25767e-12
PDIA5	ENSG00000065485	210.488	0.106351	0.0495844	2.14485	0.0319644	0.0369043
TBC1D22B	ENSG00000065491	422.732	1.09881	0.0335047	32.7956	6.80589e-236	8.29209e-235
NDUFB4	ENSG00000065518	1123.52	0.212276	0.0549793	3.86102	0.000112913	0.000146238
SPEN	ENSG00000065526	2915.43	0.241133	0.0291221	8.28009	1.23085e-16	2.18067e-16
MYLK	ENSG00000065534	84.0732	-0.635701	0.0833326	-7.62849	2.37522e-14	4.02162e-14
ZC3H15	ENSG00000065548	1541.44	-0.113765	0.033946	-3.35135	0.000804197	0.00100749
MAP2K4	ENSG00000065559	1815.88	0.141749	0.0365151	3.88192	0.000103635	0.000134423
TMEM206	ENSG00000065600	826.614	0.355126	0.0301641	11.7731	5.3695e-32	1.23358e-31
SLK	ENSG00000065613	1832.58	0.0801576	0.0457924	1.75046	0.0800393	0.0901147
CYB5R4	ENSG00000065615	1866.32	0.274961	0.0326057	8.43292	3.37148e-17	6.04245e-17
SEC61A2	ENSG00000065665	250.292	-0.583249	0.0308753	-18.8905	1.36671e-79	5.51548e-79
PRKCQ	ENSG00000065675	48.1298	3.17378	0.121206	26.1849	3.94549e-151	2.81592e-150
ASB1	ENSG00000065802	569.597	-0.606835	0.0385289	-15.7501	6.85322e-56	2.13887e-55
FAM107B	ENSG00000065809	1213.43	-0.367683	0.0622891	-5.90284	3.57291e-09	5.34019e-09
ME1	ENSG00000065833	2553.01	-0.269167	0.0516508	-5.21128	1.87542e-07	2.66832e-07
TBC1D1	ENSG00000065882	1750.46	0.792798	0.0282644	28.0494	4.06525e-173	3.39414e-172
CDK13	ENSG00000065883	1087.14	0.200429	0.0248352	8.07035	7.00995e-16	1.22359e-15
MTHFD2	ENSG00000065911	6093.12	0.999679	0.0329749	30.3163	6.98765e-202	7.17127e-201
SLC9A7	ENSG00000065923	792.435	-2.17684	0.0716683	-30.3738	1.2187e-202	1.25807e-201
FOXJ2	ENSG00000065970	664.592	0.0632569	0.0398316	1.58811	0.112262	0.124824
YBX1	ENSG00000065978	16334.9	-0.71936	0.0317898	-22.6286	2.26538e-113	1.22741e-112
PDE4A	ENSG00000065989	1358.4	1.03196	0.0546673	18.877	1.76194e-79	7.09824e-79
PPP2R5A	ENSG00000066027	962.07	0.0133124	0.0288424	0.461556	0.6444	0.664486
ELAVL1	ENSG00000066044	1781.49	-0.588724	0.0232379	-25.3347	1.3257e-141	8.87166e-141
DIP2B	ENSG00000066084	3457.74	0.754658	0.0334133	22.5855	6.01283e-113	3.24407e-112
SMARCD1	ENSG00000066117	1330.88	0.665843	0.0361381	18.425	8.28152e-76	3.21564e-75
KDM4A	ENSG00000066135	857.214	0.329545	0.031261	10.5417	5.54605e-26	1.16384e-25
NFYC	ENSG00000066136	1256.24	-0.0036072	0.0303332	-0.118919	0.905339	0.912675
ZMYND12	ENSG00000066185	34.6421	0.755776	0.0852714	8.86318	7.77621e-19	1.43501e-18
SLC9A3	ENSG00000066230	13.4146	-1.56984	0.167884	-9.35075	8.70314e-21	1.67144e-20
ASPM	ENSG00000066279	696.435	-4.03971	0.111203	-36.3272	6.0126e-289	9.45605e-288
CD84	ENSG00000066294	8218.23	0.449894	0.055453	8.11306	4.93587e-16	8.64992e-16
ELOVL1	ENSG00000066322	4424.78	0.555753	0.0553254	10.0452	9.64829e-24	1.95243e-23
SPI1	ENSG00000066336	12805.3	0.910621	0.0432903	21.0352	3.12402e-98	1.49349e-97
ZNRD1	ENSG00000066379	94.605	-0.0886971	0.0497476	-1.78294	0.0745955	0.0841338
ZBTB11	ENSG00000066422	563.945	-0.316691	0.0326824	-9.68996	3.32656e-22	6.55436e-22
ATXN3	ENSG00000066427	736.346	0.354969	0.0277514	12.791	1.84072e-37	4.57982e-37
GOLGA5	ENSG00000066455	995.167	0.253046	0.02829	8.94475	3.72802e-19	6.92051e-19
LRRC40	ENSG00000066557	697.102	0.150789	0.0333041	4.52764	5.96468e-06	8.1051e-06
ISOC1	ENSG00000066583	401.853	-0.393417	0.0405865	-9.69331	3.21936e-22	6.34486e-22
TRMT11	ENSG00000066651	328.073	0.113102	0.0314849	3.59225	0.00032783	0.000417045
THUMPD1	ENSG00000066654	978.097	0.280835	0.0218172	12.8722	6.45753e-38	1.61697e-37
MSANTD3	ENSG00000066697	354.067	-0.645142	0.0790998	-8.15605	3.46167e-16	6.08465e-16
ATG2B	ENSG00000066739	680.052	-0.857935	0.0316451	-27.1112	7.27345e-162	5.59741e-161
ARFGEF1	ENSG00000066777	1476.02	-0.203687	0.0312354	-6.52104	6.9822e-11	1.09041e-10
ZFAT	ENSG00000066827	195.684	0.0727526	0.0675121	1.07762	0.281202	0.30285
MTFR1	ENSG00000066855	676.223	-0.506768	0.0379179	-13.3649	9.70179e-41	2.53356e-40
STAG3	ENSG00000066923	272.282	3.01071	0.0653441	46.0748	0	0
FECH	ENSG00000066926	2016.05	-0.00646226	0.0374252	-0.172671	0.86291	0.872654
MYO9A	ENSG00000066933	781.341	-0.331567	0.0325736	-10.179	2.45995e-24	5.03449e-24
DDX3Y	ENSG00000067048	784.75	-0.423398	0.296475	-1.4281	0.153262	0.168969
PFKP	ENSG00000067057	2951.96	2.15385	0.0539637	39.9129	0	0
IDI1	ENSG00000067064	3353.11	0.0701106	0.0425065	1.64941	0.0990641	0.11064
SP100	ENSG00000067066	7921.23	1.68506	0.0244663	68.8725	0	0
KLF6	ENSG00000067082	12291	3.12105	0.0443926	70.3057	0	0
PLPP1	ENSG00000067113	166.821	-0.334259	0.064096	-5.21498	1.83842e-07	2.61674e-07
NEO1	ENSG00000067141	141.34	0.531507	0.0908412	5.85094	4.88793e-09	7.28089e-09
TRAM1	ENSG00000067167	7819.38	0.560781	0.0350246	16.011	1.06998e-57	3.42453e-57
PHKA1	ENSG00000067177	99.6789	-1.57155	0.0806293	-19.4911	1.30665e-84	5.58236e-84
TNFRSF1A	ENSG00000067182	4293.28	0.861118	0.0357379	24.0954	2.79522e-128	1.70947e-127
CACNB1	ENSG00000067191	47.0177	0.294423	0.0814279	3.61576	0.000299472	0.000381496
EVI5	ENSG00000067208	988.317	-0.53763	0.0324958	-16.5446	1.75115e-61	5.85383e-61
STOML1	ENSG00000067221	291.103	0.826247	0.0493988	16.7261	8.46576e-63	2.87231e-62
PKM	ENSG00000067225	30491	-0.217834	0.037422	-5.821	5.84959e-09	8.68757e-09
DHX29	ENSG00000067248	856.789	-0.117338	0.0364507	-3.21908	0.00128602	0.00159758
DNTTIP2	ENSG00000067334	2049.1	0.316056	0.0256723	12.3111	7.8908e-35	1.89325e-34
METTL22	ENSG00000067365	367.761	-0.412039	0.0284042	-14.5062	1.10613e-47	3.13615e-47
TP53BP1	ENSG00000067369	498.968	-0.227204	0.0384413	-5.91042	3.41243e-09	5.10304e-09
TRO	ENSG00000067445	39.5504	0.352016	0.151205	2.32807	0.0199082	0.0232908
RRP15	ENSG00000067533	317.645	-0.773035	0.0569193	-13.5812	5.17432e-42	1.3724e-41
RHOA	ENSG00000067560	21474.3	-0.146236	0.0319336	-4.57937	4.66373e-06	6.36499e-06
DHX8	ENSG00000067596	1336.57	0.578635	0.0295216	19.6004	1.53398e-85	6.60169e-85
ZFY	ENSG00000067646	188.837	0.508604	0.292368	1.7396	0.081929	0.0921538
IARS2	ENSG00000067704	2016.64	-0.920812	0.0352508	-26.1218	2.06412e-150	1.46721e-149
SYT1	ENSG00000067715	105.257	-1.69377	0.0939202	-18.0341	1.05211e-72	3.96693e-72
NAV3	ENSG00000067798	65.2844	-0.31499	0.127695	-2.46674	0.0136349	0.0160923
IDH3G	ENSG00000067829	1052.29	-0.108318	0.0302747	-3.57784	0.000346446	0.000440141
ROGDI	ENSG00000067836	264.736	0.204337	0.0455272	4.48822	7.18191e-06	9.7295e-06
ROCK1	ENSG00000067900	3000.07	0.0370896	0.0295484	1.25521	0.209401	0.228298
CBFB	ENSG00000067955	3525.57	0.196981	0.0335184	5.87679	4.18307e-09	6.24286e-09
PDK3	ENSG00000067992	864.229	-0.228151	0.0520389	-4.38424	1.16391e-05	1.56688e-05
HYAL2	ENSG00000068001	268.29	-0.249194	0.0422039	-5.90454	3.53627e-09	5.28654e-09
HDAC4	ENSG00000068024	285.065	-1.1916	0.042616	-27.9613	4.80915e-172	3.98214e-171
RASSF1	ENSG00000068028	586.14	-0.969199	0.0406019	-23.8708	6.16616e-126	3.70022e-125
IFI35	ENSG00000068079	7933.78	4.02428	0.0652839	61.6428	0	0
HEATR6	ENSG00000068097	424	0.32445	0.0273037	11.883	1.45022e-32	3.36303e-32
COASY	ENSG00000068120	1680.43	0.484515	0.0290279	16.6914	1.51443e-62	5.1271e-62
PLEKHH3	ENSG00000068137	89.154	-0.313914	0.0621813	-5.04837	4.45594e-07	6.26881e-07
MEF2A	ENSG00000068305	5771.42	0.855971	0.0347433	24.637	5.06829e-134	3.22736e-133
OTUD5	ENSG00000068308	1278.92	0.952093	0.0349609	27.2331	2.63536e-163	2.04827e-162
TFE3	ENSG00000068323	3704.24	0.305623	0.0462126	6.6134	3.75583e-11	5.91543e-11
TBC1D25	ENSG00000068354	295.636	0.261427	0.0360691	7.24795	4.23116e-13	6.96443e-13
ACSL4	ENSG00000068366	6450.85	0.251755	0.0493485	5.10157	3.36845e-07	4.75935e-07
INPP5A	ENSG00000068383	69.3495	-0.290482	0.100172	-2.89983	0.0037336	0.00454183
GPKOW	ENSG00000068394	290.899	0.527857	0.0303907	17.369	1.41622e-67	5.06669e-67
GRIPAP1	ENSG00000068400	2039.63	0.827044	0.032594	25.3741	4.86663e-142	3.27079e-141
FTSJ1	ENSG00000068438	487.065	-0.655534	0.0334504	-19.5972	1.6327e-85	7.02011e-85
PRR11	ENSG00000068489	389.697	-1.66087	0.0560648	-29.6241	7.31367e-193	7.01912e-192
REEP1	ENSG00000068615	57.5112	-3.89031	0.10259	-37.9208	0	0
ATP11A	ENSG00000068650	3866.81	-0.129741	0.0429085	-3.02367	0.00249727	0.00306544
POLR1A	ENSG00000068654	1042.32	-0.970947	0.0390095	-24.89	9.54279e-137	6.17165e-136
LAPTM4A	ENSG00000068697	7317.06	0.920703	0.0327881	28.0804	1.69814e-173	1.42713e-172
TTC7A	ENSG00000068724	1964.7	0.31596	0.0544443	5.80337	6.49966e-09	9.63471e-09
IP6K2	ENSG00000068745	768.918	0.101287	0.0228246	4.43763	9.09568e-06	1.22825e-05
SRBD1	ENSG00000068784	406.577	-0.162305	0.0335026	-4.84456	1.26895e-06	1.76212e-06
KIF2A	ENSG00000068796	1021.18	0.109493	0.028277	3.87217	0.000107872	0.000139787
RASGRP2	ENSG00000068831	51.9239	1.87519	0.088616	21.1608	2.1932e-99	1.06003e-98
PSME4	ENSG00000068878	2673.8	0.357724	0.0303918	11.7704	5.54417e-32	1.2735e-31
IFT80	ENSG00000068885	125.749	-0.965875	0.0458624	-21.0603	1.83963e-98	8.81869e-98
SIRT2	ENSG00000068903	1512.8	-0.652838	0.0344361	-18.9579	3.79771e-80	1.54012e-79
ERLEC1	ENSG00000068912	1341.79	0.260324	0.0310466	8.38493	5.07557e-17	9.06536e-17
PPP2R5B	ENSG00000068971	276.013	1.10492	0.0422361	26.1605	7.48017e-151	5.32512e-150
PITX1	ENSG00000069011	48.6551	2.28339	0.113524	20.1137	5.60048e-90	2.50693e-89
MAST4	ENSG00000069020	75.8629	1.41655	0.0866542	16.3472	4.55781e-60	1.50147e-59
NUP133	ENSG00000069248	732.449	-0.598022	0.0300198	-19.9209	2.68181e-88	1.18164e-87
NUCKS1	ENSG00000069275	3325.44	-1.46964	0.0428684	-34.2826	1.42791e-257	1.91204e-256
VPS35	ENSG00000069329	4678.9	-0.598658	0.0282975	-21.1558	2.43891e-99	1.17798e-98
DNAJA2	ENSG00000069345	2101.25	0.223272	0.0180008	12.4034	2.50387e-35	6.04576e-35
BCL3	ENSG00000069399	1970.22	1.11937	0.0892529	12.5416	4.42085e-36	1.078e-35
KCNAB2	ENSG00000069424	4167.53	-1.61848	0.0722652	-22.3964	4.26615e-111	2.27377e-110
GAL	ENSG00000069482	66.494	-0.759282	0.131758	-5.76268	8.27879e-09	1.22436e-08
CLEC2D	ENSG00000069493	350.619	-0.205092	0.0548229	-3.74099	0.0001833	0.000235469
FUNDC1	ENSG00000069509	523.087	-0.114744	0.0492051	-2.33195	0.0197033	0.023055
DRD4	ENSG00000069696	7.47332	0.0723756	0.125156	0.578281	0.563074	0.584656
ATP1B3	ENSG00000069849	4832.1	-0.463247	0.0276166	-16.7742	3.76781e-63	1.28301e-62
NEDD4	ENSG00000069869	321.48	0.246666	0.0504454	4.88977	1.00956e-06	1.4058e-06
PIGB	ENSG00000069943	597.922	1.43931	0.037381	38.5038	0	0
MAPK6	ENSG00000069956	2849.49	0.284036	0.0348895	8.14101	3.92001e-16	6.88082e-16
GNB5	ENSG00000069966	68.8719	0.218684	0.0649178	3.36862	0.000755444	0.000947675
RAB27A	ENSG00000069974	286.443	-1.7107	0.0504838	-33.886	1.06934e-251	1.38954e-250
HDHD5	ENSG00000069998	602.889	-1.27562	0.0402752	-31.6725	3.7146e-220	4.19496e-219
UFD1	ENSG00000070010	1018.49	0.0906512	0.0233339	3.88495	0.00010235	0.000132814
LRP6	ENSG00000070018	272.108	-1.07088	0.0657797	-16.2797	1.3747e-59	4.496e-59
SCT	ENSG00000070031	1.43686	0.287542	0.208746	1.37748	0.168365	0.185098
PHRF1	ENSG00000070047	1230.15	0.147014	0.0360991	4.07252	4.65082e-05	6.12557e-05
ELP1	ENSG00000070061	1263.84	-0.677231	0.0467144	-14.4973	1.26089e-47	3.57204e-47
NUCB2	ENSG00000070081	512.862	-0.0537581	0.0533402	-1.00783	0.313535	0.336024
PFN2	ENSG00000070087	282.765	0.108046	0.0782856	1.38016	0.167538	0.184246
DAPP1	ENSG00000070190	2971.36	2.10908	0.0462425	45.6091	0	0
SLC44A1	ENSG00000070214	1085.03	0.908114	0.0454195	19.9939	6.22135e-89	2.76286e-88
TMEM260	ENSG00000070269	417.648	-0.0846699	0.0267828	-3.16136	0.00157036	0.00194463
SMG6	ENSG00000070366	567.521	0.235027	0.03275	7.17639	7.15742e-13	1.17206e-12
EXOC5	ENSG00000070367	3051.36	-0.0933345	0.0344199	-2.71164	0.00669507	0.00803111
CLTCL1	ENSG00000070371	170.352	-1.40417	0.0521237	-26.9392	7.64103e-160	5.75739e-159
FSTL3	ENSG00000070404	298.881	-0.680703	0.069308	-9.82143	9.10468e-23	1.81166e-22
DGCR2	ENSG00000070413	831.924	0.00628127	0.0274534	0.228797	0.819026	0.832046
RNF126	ENSG00000070423	691.641	-0.246013	0.0363807	-6.76219	1.35923e-11	2.16429e-11
MNT	ENSG00000070444	317.425	-0.293766	0.0387863	-7.57395	3.62045e-14	6.09915e-14
ZXDC	ENSG00000070476	868.257	0.0502153	0.0382486	1.31287	0.189228	0.207272
JMJD6	ENSG00000070495	671.346	0.163064	0.0317254	5.13985	2.74962e-07	3.89596e-07
POLB	ENSG00000070501	361.915	0.143693	0.0355423	4.04286	5.28037e-05	6.93462e-05
WIPI1	ENSG00000070540	1133.84	0.166331	0.0383617	4.33586	1.45188e-05	1.9499e-05
GBA2	ENSG00000070610	1251.81	-0.100019	0.0306568	-3.26255	0.00110414	0.00137577
NDST1	ENSG00000070614	4361.88	-0.0626906	0.0546744	-1.14662	0.25154	0.272113
AP3M2	ENSG00000070718	374.365	-1.1191	0.0421092	-26.5762	1.27761e-155	9.35582e-155
PABPC1	ENSG00000070756	14312.2	-0.993529	0.0295353	-33.6387	4.5587e-248	5.84811e-247
TESK2	ENSG00000070759	313.242	-0.135144	0.0468196	-2.8865	0.00389557	0.00473518
CFAP20	ENSG00000070761	281.936	-0.557372	0.0322081	-17.3053	4.2872e-67	1.52641e-66
CSNK2A2	ENSG00000070770	1135.75	-0.386011	0.0274456	-14.0646	6.26679e-45	1.72193e-44
PTPN21	ENSG00000070778	106.399	0.0729224	0.0764749	0.953546	0.340313	0.362898
EIF2B3	ENSG00000070785	733.829	0.137506	0.0336152	4.09059	4.30275e-05	5.67618e-05
TCOF1	ENSG00000070814	893.382	-0.146121	0.0324802	-4.49875	6.83531e-06	9.26665e-06
CDC42	ENSG00000070831	8743.07	-0.00929247	0.0510549	-0.182009	0.855575	0.865611
OSBPL3	ENSG00000070882	1248.15	-0.39738	0.0339093	-11.7189	1.01954e-31	2.32821e-31
RAD18	ENSG00000070950	304.228	-0.086684	0.0354749	-2.44353	0.0145443	0.017131
ATP2B1	ENSG00000070961	2236.09	-0.875264	0.0613013	-14.2781	2.99787e-46	8.36809e-46
NCK2	ENSG00000071051	562.217	-0.658406	0.0474674	-13.8707	9.53297e-44	2.58453e-43
MAP4K4	ENSG00000071054	2126.64	-0.469588	0.046556	-10.0865	6.3377e-24	1.28769e-23
MGAT4A	ENSG00000071073	6605.13	1.00282	0.0430237	23.3085	3.63568e-120	2.08218e-119
RPL31	ENSG00000071082	2882.28	-0.694155	0.0547613	-12.676	8.03067e-37	1.97951e-36
WDR1	ENSG00000071127	10520.5	0.419535	0.0231988	18.0843	4.23728e-73	1.6041e-72
SNX13	ENSG00000071189	1440.99	-0.7146	0.0311263	-22.9581	1.22374e-116	6.80609e-116
ARHGAP10	ENSG00000071205	2019.57	0.935717	0.0335191	27.916	1.70825e-171	1.40539e-170
RPS6KA2	ENSG00000071242	114.079	-0.356316	0.0938	-3.79868	0.00014547	0.000187729
ING3	ENSG00000071243	390.901	0.11957	0.0260434	4.5912	4.40709e-06	6.02291e-06
VASH1	ENSG00000071246	917.518	-1.17381	0.0619161	-18.958	3.79138e-80	1.53799e-79
LMCD1	ENSG00000071282	241.7	0.0316387	0.208916	0.151443	0.879627	0.888346
BUD23	ENSG00000071462	1108.62	-0.212344	0.0337373	-6.29405	3.09293e-10	4.75108e-10
SEL1L	ENSG00000071537	2463.04	-0.722552	0.0329734	-21.9132	1.9461e-106	9.96437e-106
TRIP13	ENSG00000071539	335.925	-2.49515	0.0794439	-31.4078	1.58583e-216	1.75981e-215
ATP6AP1	ENSG00000071553	6806.27	0.0975271	0.0303371	3.21478	0.00130546	0.00162087
TCF3	ENSG00000071564	442.029	-0.611982	0.0422463	-14.4861	1.48425e-47	4.20229e-47
TRIB2	ENSG00000071575	267.131	0.691038	0.0799471	8.64369	5.44258e-18	9.89944e-18
DAZAP1	ENSG00000071626	2645.95	0.254181	0.0325744	7.80308	6.04155e-15	1.03515e-14
MBD3	ENSG00000071655	441.195	0.0733117	0.0369748	1.98275	0.0473955	0.0540894
HLTF	ENSG00000071794	360.487	-1.68536	0.0458192	-36.783	3.45676e-296	5.74493e-295
FAM50A	ENSG00000071859	1819.21	-0.0559957	0.0320462	-1.74735	0.0805774	0.090706
FAM3A	ENSG00000071889	330.213	-0.526274	0.040738	-12.9185	3.53937e-38	8.89271e-38
CPSF1	ENSG00000071894	1252.38	-0.305542	0.0403868	-7.56541	3.86653e-14	6.50826e-14
CYBRD1	ENSG00000071967	870.477	-0.692302	0.0569565	-12.1549	5.40125e-34	1.28106e-33
PDCD2	ENSG00000071994	1088.8	-0.202477	0.022309	-9.07603	1.1261e-19	2.11163e-19
RDH11	ENSG00000072042	1440.43	-0.416588	0.0310545	-13.4148	4.9559e-41	1.29855e-40
PRKACA	ENSG00000072062	3122.1	-0.629634	0.098037	-6.42241	1.34129e-10	2.07945e-10
ADGRL1	ENSG00000072071	169.867	0.114598	0.0567571	2.0191	0.0434769	0.0497586
ACTN1	ENSG00000072110	4749.84	-0.805811	0.0418289	-19.2645	1.06778e-82	4.46646e-82
ZFYVE26	ENSG00000072121	3196.05	0.829742	0.0376597	22.0326	1.40225e-107	7.23775e-107
EPN2	ENSG00000072134	107.376	-0.719766	0.054749	-13.1467	1.77879e-39	4.56382e-39
PTPN18	ENSG00000072135	1541.12	-0.708683	0.0390436	-18.1511	1.25934e-73	4.78938e-73
LIMS2	ENSG00000072163	47.2865	-0.397135	0.14169	-2.80284	0.00506542	0.0061238
ALDH3A2	ENSG00000072210	779.556	-0.0855965	0.0377811	-2.26559	0.0234764	0.027347
TFRC	ENSG00000072274	3115.26	-1.40502	0.0617711	-22.7455	1.58934e-114	8.69839e-114
SREBF1	ENSG00000072310	729.62	-0.272968	0.0446238	-6.1171	9.5296e-10	1.44584e-09
AFF4	ENSG00000072364	3578.62	0.282503	0.0301925	9.35672	8.22518e-21	1.58094e-20
UBE2D1	ENSG00000072401	1918.71	0.729707	0.0321348	22.7077	3.76246e-114	2.05119e-113
MPP5	ENSG00000072415	1912.38	0.705933	0.0330489	21.3603	3.13048e-101	1.53361e-100
RHOBTB1	ENSG00000072422	593.256	-1.06803	0.0500765	-21.328	6.24359e-101	3.05339e-100
SMC1A	ENSG00000072501	2648.77	-0.620641	0.0373578	-16.6134	5.5742e-62	1.87361e-61
HSD17B10	ENSG00000072506	686.919	-0.882406	0.0475923	-18.5409	9.65101e-77	3.7787e-76
MARK2	ENSG00000072518	1356.03	0.365158	0.0305332	11.9594	5.79763e-33	1.35115e-32
HMMR	ENSG00000072571	459.626	-2.48614	0.0811346	-30.6422	3.35869e-206	3.52675e-205
CHFR	ENSG00000072609	2571.62	0.231835	0.0237164	9.77531	1.43722e-22	2.8481e-22
P4HA2	ENSG00000072682	468.412	0.901051	0.0621833	14.4903	1.39628e-47	3.95482e-47
FCGR2B	ENSG00000072694	661.866	0.348202	0.106494	3.26968	0.0010767	0.00134218
NFATC3	ENSG00000072736	864.906	-0.10302	0.0432268	-2.38325	0.0171604	0.0201465
TRNT1	ENSG00000072756	689.592	0.315254	0.0269992	11.6764	1.68227e-31	3.83041e-31
ACADVL	ENSG00000072778	5670.92	-0.119869	0.0452856	-2.64695	0.00812221	0.00970332
STK10	ENSG00000072786	2562.38	0.0522331	0.030969	1.68662	0.0916759	0.102674
FBXW11	ENSG00000072803	2163.7	-0.0627891	0.0307116	-2.04448	0.0409064	0.0468893
ACAP1	ENSG00000072818	62.6079	-0.0603891	0.0678475	-0.890072	0.373427	0.396495
CRMP1	ENSG00000072832	23.8257	-0.089058	0.135906	-0.655292	0.51228	0.534718
EVC	ENSG00000072840	107.604	0.306279	0.126636	2.41857	0.0155817	0.0183268
DERL2	ENSG00000072849	1244.88	-0.24477	0.0282935	-8.65109	5.10086e-18	9.28028e-18
SIDT1	ENSG00000072858	128.656	-0.351004	0.0879121	-3.99266	6.53349e-05	8.54918e-05
NDE1	ENSG00000072864	705.435	0.323923	0.0388877	8.32969	8.10523e-17	1.44052e-16
MRVI1	ENSG00000072952	92.6582	-3.69579	0.122185	-30.2474	5.65006e-201	5.74402e-200
AP1M1	ENSG00000072958	3079.55	0.730877	0.0406732	17.9695	3.37679e-72	1.26708e-71
PVR	ENSG00000073008	737.634	0.0281984	0.0432696	0.651691	0.5146	0.537021
XRCC1	ENSG00000073050	357.537	-0.707734	0.0348314	-20.3189	8.75855e-92	3.98399e-91
SCARB1	ENSG00000073060	2558.43	-0.647129	0.0568271	-11.3877	4.81626e-30	1.07367e-29
MCM2	ENSG00000073111	417.763	-2.74618	0.0591947	-46.3923	0	0
PANX2	ENSG00000073150	20.605	1.20312	0.122075	9.85558	6.4843e-23	1.2952e-22
SELENOO	ENSG00000073169	509.206	0.864971	0.0624015	13.8614	1.0857e-43	2.93952e-43
ALPK1	ENSG00000073331	1132.27	0.779293	0.030932	25.1938	4.68743e-140	3.10142e-139
LLGL2	ENSG00000073350	219.598	0.269287	0.0490446	5.49066	4.00432e-08	5.8228e-08
PDE8A	ENSG00000073417	2016.25	1.33698	0.0402536	33.214	6.76447e-242	8.43908e-241
CLCN4	ENSG00000073464	484.795	-0.88156	0.0670933	-13.1393	1.95979e-39	5.02546e-39
NLE1	ENSG00000073536	155.048	-0.665858	0.0609385	-10.9267	8.58934e-28	1.85139e-27
SDHA	ENSG00000073578	2513.37	-0.229265	0.0266055	-8.61719	6.86158e-18	1.24547e-17
SMARCE1	ENSG00000073584	788.042	-0.342427	0.01903	-17.9941	2.16687e-72	8.15041e-72
GSDMB	ENSG00000073605	39.7998	0.131592	0.0815228	1.61417	0.106491	0.11868
KDM5A	ENSG00000073614	2266.04	0.243311	0.0261399	9.30801	1.30254e-20	2.49132e-20
PPP2R3A	ENSG00000073711	363.55	0.752965	0.0820387	9.17817	4.38496e-20	8.29778e-20
FERMT2	ENSG00000073712	713.164	1.3372	0.0666412	20.0656	1.4755e-89	6.57752e-89
DHRS9	ENSG00000073737	168.935	1.17902	0.114961	10.2559	1.11339e-24	2.28997e-24
PTGS2	ENSG00000073756	550.747	0.727511	0.115582	6.29434	3.08717e-10	4.74275e-10
IGF2BP2	ENSG00000073792	2241.59	0.455826	0.0395795	11.5167	1.08661e-30	2.44521e-30
MAP3K13	ENSG00000073803	314.717	0.0874256	0.0720806	1.21289	0.225173	0.244606
ST6GAL1	ENSG00000073849	2283.59	0.0936181	0.0537865	1.74055	0.0817626	0.0919886
TBX21	ENSG00000073861	25.426	0.593891	0.203852	2.91334	0.00357581	0.00435289
FRY	ENSG00000073910	183.921	-1.27963	0.0912952	-14.0164	1.23775e-44	3.38706e-44
PICALM	ENSG00000073921	8365.51	0.166352	0.0310712	5.35389	8.60829e-08	1.23945e-07
NSF	ENSG00000073969	1392.04	0.0129157	0.0294474	0.438601	0.66095	0.680753
GLI2	ENSG00000074047	22.9262	0.368651	0.228276	1.61494	0.106324	0.118503
CLASP1	ENSG00000074054	932.308	0.0619975	0.0299332	2.0712	0.0383405	0.0440163
MRPS34	ENSG00000074071	839.545	-1.09919	0.0457871	-24.0066	2.37172e-127	1.44045e-126
NOTCH3	ENSG00000074181	102.546	-0.974114	0.112829	-8.63356	5.94729e-18	1.08105e-17
CLNS1A	ENSG00000074201	911.099	-0.605613	0.0255483	-23.7046	3.2334e-124	1.91498e-123
TEAD2	ENSG00000074219	26.719	0.292015	0.169269	1.72516	0.0844988	0.0948924
EED	ENSG00000074266	860.582	0.411808	0.0244861	16.818	1.80004e-63	6.1578e-63
TSG101	ENSG00000074319	1787.55	0.503849	0.0209472	24.0533	7.70767e-128	4.69947e-127
NCBP3	ENSG00000074356	1785.72	-0.0435869	0.0305287	-1.42774	0.153368	0.169073
ATP2A3	ENSG00000074370	284.144	-1.69077	0.0787365	-21.4737	2.74093e-102	1.35457e-101
CA12	ENSG00000074410	36.9143	-0.0981869	0.183233	-0.53586	0.592056	0.613163
MGLL	ENSG00000074416	4127.78	1.05742	0.0640594	16.5069	3.27235e-61	1.09027e-60
BCS1L	ENSG00000074582	304.369	-1.03156	0.0342791	-30.093	5.98122e-199	5.98122e-198
NUAK1	ENSG00000074590	610.568	-0.855868	0.0583424	-14.6697	1.00728e-48	2.89265e-48
DPP8	ENSG00000074603	1627.25	-0.433276	0.0204995	-21.1359	3.71946e-99	1.79402e-98
SLC24A1	ENSG00000074621	262.387	-0.29351	0.0337821	-8.68835	3.67754e-18	6.70986e-18
ZNF532	ENSG00000074657	507.354	0.681799	0.0464064	14.6919	7.26215e-49	2.09062e-48
SCARF1	ENSG00000074660	978.561	-0.153235	0.0432652	-3.54177	0.000397447	0.000503977
LMAN1	ENSG00000074695	1999.31	-0.876095	0.0350908	-24.9665	1.41376e-137	9.18975e-137
HACD3	ENSG00000074696	1826.8	-1.46039	0.032531	-44.8922	0	0
IPCEF1	ENSG00000074706	652.417	-2.03724	0.0850907	-23.942	1.11997e-126	6.7525e-126
ZZEF1	ENSG00000074755	2131.51	-0.417544	0.0338236	-12.3448	5.19885e-35	1.25014e-34
ENO1	ENSG00000074800	25758.3	-0.753003	0.0391927	-19.2128	2.89127e-82	1.20377e-81
MYDGF	ENSG00000074842	3045.88	0.377079	0.0380763	9.90325	4.0295e-23	8.07163e-23
ANO8	ENSG00000074855	197.127	0.00695166	0.0579846	0.119888	0.904572	0.911966
TUBE1	ENSG00000074935	215.009	0.229837	0.0425984	5.39543	6.83581e-08	9.87278e-08
ARHGEF10L	ENSG00000074964	1783.1	0.662304	0.0470294	14.0827	4.84877e-45	1.33465e-44
TXK	ENSG00000074966	128.693	0.248663	0.0831362	2.99103	0.00278039	0.00340496
TACR2	ENSG00000075073	12.819	0.0774345	0.0810563	0.955318	0.339417	0.362024
ACTR6	ENSG00000075089	493.805	0.229364	0.0326583	7.02316	2.16901e-12	3.51259e-12
TIPIN	ENSG00000075131	285.095	-0.473047	0.0363344	-13.0193	9.50979e-39	2.41045e-38
SRI	ENSG00000075142	1523.57	0.992553	0.0450865	22.0144	2.0944e-107	1.07944e-106
EIF4G3	ENSG00000075151	3229.01	0.057753	0.0297583	1.94073	0.0522906	0.0595212
NUP37	ENSG00000075188	431.711	-0.621106	0.0292746	-21.2166	6.71693e-100	3.25993e-99
SEMA3A	ENSG00000075213	66.2069	-1.82344	0.127369	-14.3162	1.73356e-46	4.85245e-46
GTSE1	ENSG00000075218	475.338	-4.21251	0.10488	-40.1652	0	0
SEMA3C	ENSG00000075223	279.978	-0.0353169	0.134326	-0.26292	0.792612	0.806786
TTC38	ENSG00000075234	883.831	1.33897	0.0351891	38.0508	0	0
ACAT1	ENSG00000075239	1788.54	-0.615216	0.0306251	-20.0886	9.28191e-90	4.14692e-89
GRAMD4	ENSG00000075240	2670.16	-2.15702	0.0719338	-29.9862	1.48361e-197	1.47105e-196
CELSR1	ENSG00000075275	471.155	-1.95663	0.0698466	-28.0133	1.1202e-172	9.33056e-172
ZNF638	ENSG00000075292	4588.27	1.97504	0.0460706	42.8698	0	0
SLC25A40	ENSG00000075303	874.606	-2.57789	0.0372262	-69.2494	0	0
TIMM21	ENSG00000075336	349.017	-1.72397	0.0443655	-38.8584	0	0
RASAL2	ENSG00000075391	1146.67	-1.72991	0.0538256	-32.1391	1.2536e-226	1.45787e-225
VPS9D1	ENSG00000075399	521.823	0.949257	0.0479937	19.7788	4.53509e-87	1.97227e-86
ZNF37A	ENSG00000075407	307.293	-0.146399	0.104751	-1.39759	0.162237	0.178598
MARK3	ENSG00000075413	2222.29	0.474452	0.0236298	20.0785	1.1377e-89	5.07812e-89
SLC25A3	ENSG00000075415	6786.75	-0.877091	0.0274246	-31.9819	1.94774e-224	2.23919e-223
FNDC3B	ENSG00000075420	3060.23	0.178712	0.0436097	4.09798	4.16777e-05	5.50224e-05
FOSL2	ENSG00000075426	918.157	0.270462	0.0733169	3.68895	0.000225181	0.000288242
FRYL	ENSG00000075539	1602.52	-0.176792	0.0311186	-5.68123	1.3373e-08	1.96883e-08
TMEM131	ENSG00000075568	2760.04	0.92086	0.0336677	27.3514	1.03788e-164	8.14775e-164
FSCN1	ENSG00000075618	11780.9	-1.75925	0.0845045	-20.8184	2.94964e-96	1.39401e-95
ACTB	ENSG00000075624	292859	0.402293	0.0387731	10.3756	3.20312e-25	6.63755e-25
PLD1	ENSG00000075651	779.16	-0.66701	0.0383269	-17.4032	7.80428e-68	2.79776e-67
WDR62	ENSG00000075702	230.029	-2.16687	0.0724579	-29.9053	1.67965e-196	1.65031e-195
DLG1	ENSG00000075711	661.577	-0.288931	0.0381768	-7.56823	3.78334e-14	6.36974e-14
RAB7A	ENSG00000075785	11901.1	0.161839	0.0393945	4.10817	3.98802e-05	5.26791e-05
BCAP29	ENSG00000075790	1567.24	0.0936163	0.0330312	2.83418	0.00459435	0.00556722
SEC31B	ENSG00000075826	296.313	-0.808564	0.0535787	-15.0911	1.85241e-51	5.47294e-51
SART3	ENSG00000075856	854.597	-0.127641	0.0247275	-5.16189	2.44468e-07	3.46809e-07
ARHGAP15	ENSG00000075884	437.195	0.576305	0.0612333	9.41163	4.88499e-21	9.428e-21
EXOSC7	ENSG00000075914	436.018	-0.810427	0.0358604	-22.5995	4.38543e-113	2.36877e-112
KIFAP3	ENSG00000075945	471.822	-0.0254281	0.031267	-0.813258	0.41607	0.439119
MKRN2	ENSG00000075975	898.61	0.0110259	0.029462	0.37424	0.708225	0.725935
MCM6	ENSG00000076003	624.948	-2.88854	0.0603544	-47.8596	0	0
REXO2	ENSG00000076043	469.521	-0.662413	0.0416103	-15.9194	4.64627e-57	1.47497e-56
RBM7	ENSG00000076053	1210.11	0.885044	0.0303924	29.1205	1.97264e-186	1.80922e-185
RBMS2	ENSG00000076067	2436.33	2.18834	0.0342311	63.9284	0	0
BAZ2A	ENSG00000076108	3618.18	0.989655	0.0337846	29.2931	1.27095e-188	1.19051e-187
PTPN23	ENSG00000076201	2055.54	0.430053	0.0610341	7.04611	1.83982e-12	2.98499e-12
MLH1	ENSG00000076242	817.871	-0.585731	0.0248194	-23.5997	3.87953e-123	2.28131e-122
UNG	ENSG00000076248	279.283	-1.80034	0.0477746	-37.684	0	0
FMO4	ENSG00000076258	123.968	-0.351391	0.0434828	-8.08116	6.41543e-16	1.12162e-15
KLHL20	ENSG00000076321	494.759	0.571545	0.0258418	22.117	2.16684e-108	1.12669e-107
SLC46A1	ENSG00000076351	306.848	-1.01833	0.0598342	-17.0192	5.91856e-65	2.06284e-64
PLXNA2	ENSG00000076356	364.841	-1.82214	0.0523677	-34.7951	2.88941e-265	4.03829e-264
SPAG5	ENSG00000076382	438.432	-2.86752	0.0729235	-39.3223	0	0
ANKRD13A	ENSG00000076513	1318.15	0.603842	0.0277733	21.7419	8.24934e-105	4.16466e-104
TPD52	ENSG00000076554	424.913	-0.30637	0.075502	-4.05777	4.95428e-05	6.51489e-05
TRAF4	ENSG00000076604	176.478	0.963069	0.0604384	15.9347	3.63833e-57	1.15657e-56
PAG1	ENSG00000076641	2505.33	0.0871021	0.0459102	1.89723	0.0577978	0.0656146
GPATCH1	ENSG00000076650	211.847	0.262569	0.0278655	9.42274	4.39464e-21	8.48746e-21
NT5C2	ENSG00000076685	1799.29	0.468144	0.0387708	12.0747	1.43742e-33	3.38131e-33
MCAM	ENSG00000076706	22.7669	0.117321	0.121339	0.966884	0.333602	0.356092
GPC4	ENSG00000076716	261.247	-0.724701	0.10555	-6.86592	6.60662e-12	1.05832e-11
MBNL3	ENSG00000076770	611.075	-1.52359	0.0598127	-25.4727	3.95567e-143	2.68291e-142
XAB2	ENSG00000076924	612.989	0.649832	0.0263158	24.6936	1.25205e-134	8.01998e-134
ARHGEF1	ENSG00000076928	4042.97	0.117954	0.042287	2.78937	0.00528103	0.00637405
STXBP2	ENSG00000076944	1108.64	0.328797	0.0345851	9.50689	1.96451e-21	3.82404e-21
MAP2K7	ENSG00000076984	415.341	-0.122466	0.0301053	-4.06792	4.7435e-05	6.24296e-05
NMRK2	ENSG00000077009	11.5754	-2.80693	0.255391	-10.9907	4.23513e-28	9.17503e-28
DGKD	ENSG00000077044	635.349	-0.703061	0.0429025	-16.3874	2.35308e-60	7.7754e-60
CTTNBP2	ENSG00000077063	1132.76	-0.234988	0.0434549	-5.40764	6.38602e-08	9.23169e-08
TOP2B	ENSG00000077097	1732.08	-1.55592	0.0356972	-43.5867	0	0
TM9SF3	ENSG00000077147	5027.78	-0.25111	0.0333577	-7.52782	5.1595e-14	8.66387e-14
NFKB2	ENSG00000077150	1661.98	1.51008	0.0879111	17.1774	3.92418e-66	1.38454e-65
UBE2T	ENSG00000077152	175.817	-2.01545	0.0721671	-27.9276	1.23533e-171	1.01691e-170
PPP1R12B	ENSG00000077157	546.166	0.0101998	0.0334896	0.304566	0.760697	0.776435
DNAJC10	ENSG00000077232	2722.16	-1.69673	0.0332763	-50.9892	0	0
GTF3C1	ENSG00000077235	1282.27	-0.206337	0.026198	-7.87605	3.3789e-15	5.81413e-15
IL4R	ENSG00000077238	1964.84	0.392116	0.0391971	10.0037	1.46808e-23	2.9589e-23
USP33	ENSG00000077254	2828.12	0.93409	0.0280137	33.344	8.90811e-244	1.11929e-242
CAPN6	ENSG00000077274	47.8568	-0.550106	0.287949	-1.91043	0.0560784	0.0637089
SNRPA	ENSG00000077312	1057.35	-0.0602704	0.0475579	-1.26731	0.205046	0.223762
EXOSC5	ENSG00000077348	172.048	-1.43917	0.0663576	-21.6881	2.65972e-104	1.33604e-103
DYNC1I2	ENSG00000077380	1302.82	0.162525	0.0331572	4.90166	9.50315e-07	1.32436e-06
APBB1IP	ENSG00000077420	1790.28	0.216244	0.0469124	4.60953	4.03576e-06	5.52134e-06
LRCH4	ENSG00000077454	594.488	0.457172	0.0451165	10.1332	3.9375e-24	8.03152e-24
FAM76B	ENSG00000077458	819.676	0.660576	0.031264	21.129	4.30663e-99	2.07651e-98
SIRT6	ENSG00000077463	369.16	0.331674	0.0337381	9.83083	8.29308e-23	1.65274e-22
POLD3	ENSG00000077514	552.17	-0.000949798	0.0305567	-0.0310831	0.975203	0.976762
ACTN2	ENSG00000077522	47.5481	2.55628	0.108489	23.5627	9.30167e-123	5.4515e-122
CAPZB	ENSG00000077549	17473.1	0.0951746	0.0320388	2.97061	0.00297211	0.00363247
GPR137B	ENSG00000077585	2495.52	0.295761	0.045952	6.4363	1.22421e-10	1.90004e-10
NAALAD2	ENSG00000077616	499.535	0.32082	0.0787147	4.07573	4.58705e-05	6.04385e-05
JADE1	ENSG00000077684	267.112	-1.01447	0.0383462	-26.4555	3.15566e-154	2.29058e-153
SLC25A43	ENSG00000077713	402.408	0.197188	0.0659702	2.98905	0.00279843	0.00342525
UBE2A	ENSG00000077721	5842.52	1.56018	0.0333819	46.7372	0	0
FGFR1	ENSG00000077782	469.673	-1.52496	0.0637717	-23.9128	2.25321e-126	1.35559e-125
FBLN1	ENSG00000077942	78.7584	0.0998681	0.210677	0.474035	0.635475	0.655715
CST7	ENSG00000077984	19.8553	-0.981006	0.12621	-7.7728	7.67729e-15	1.31333e-14
PIAS2	ENSG00000078043	1891.98	0.0214004	0.0313369	0.682912	0.494663	0.517366
ARAF	ENSG00000078061	1022.11	0.124474	0.0308677	4.0325	5.51869e-05	7.24016e-05
MCCC1	ENSG00000078070	644.942	-0.51435	0.0314881	-16.3347	5.58827e-60	1.83706e-59
LAMP3	ENSG00000078081	1475.99	5.5523	0.135598	40.9469	0	0
FAP	ENSG00000078098	36.8004	0.35201	0.175214	2.00903	0.0445343	0.0509316
ACER3	ENSG00000078124	2827.12	-1.47981	0.0318988	-46.3907	0	0
UBE2K	ENSG00000078140	2101.89	0.307968	0.0234565	13.1293	2.23724e-39	5.7317e-39
PIK3C3	ENSG00000078142	1002.37	-0.066711	0.0258233	-2.58336	0.00978424	0.0116355
N4BP2	ENSG00000078177	824.76	-0.279624	0.0478008	-5.84978	4.92212e-09	7.32949e-09
TIGAR	ENSG00000078237	2481.31	0.109285	0.0275575	3.96571	7.31773e-05	9.55846e-05
TULP3	ENSG00000078246	150.585	-0.0125501	0.038386	-0.326946	0.743709	0.760089
SYNJ2	ENSG00000078269	257.284	0.386808	0.0692046	5.58933	2.27946e-08	3.33325e-08
PPP2R5C	ENSG00000078304	2617.72	0.898371	0.024533	36.6189	1.43132e-293	2.32383e-292
GNB1	ENSG00000078369	11830.3	0.512282	0.0393865	13.0065	1.12331e-38	2.8406e-38
EDN1	ENSG00000078401	458.694	3.41257	0.119659	28.5191	6.79194e-179	5.91665e-178
MLLT10	ENSG00000078403	965.465	-0.00475011	0.0283587	-0.167501	0.866976	0.876514
ZCWPW1	ENSG00000078487	133.057	0.435777	0.0474972	9.17479	4.5247e-20	8.55991e-20
ITM2A	ENSG00000078596	10.6994	-0.369847	0.220972	-1.67373	0.0941836	0.105373
NRDC	ENSG00000078618	3407.97	0.376033	0.021459	17.5233	9.51793e-69	3.43927e-68
VDAC3	ENSG00000078668	2739.07	-0.508321	0.0235463	-21.5881	2.32205e-103	1.15732e-102
PCM1	ENSG00000078674	3294.88	-1.22274	0.0363807	-33.6095	1.22012e-247	1.56095e-246
TNRC6C	ENSG00000078687	61.4384	-0.893909	0.0785518	-11.3799	5.26816e-30	1.17348e-29
CBFA2T2	ENSG00000078699	812.094	0.363141	0.0277459	13.0881	3.85185e-39	9.83242e-39
ITCH	ENSG00000078747	1944.88	0.0128161	0.0322742	0.3971	0.691293	0.709821
PKD2L2	ENSG00000078795	18.364	0.424545	0.0703068	6.03846	1.55594e-09	2.34475e-09
TP53INP2	ENSG00000078804	782.145	0.520481	0.0622256	8.36443	6.04083e-17	1.0773e-16
SDF4	ENSG00000078808	3429.78	0.0332519	0.0262674	1.2659	0.20555	0.224295
MYH7B	ENSG00000078814	79.849	-0.291955	0.0693658	-4.20892	2.56599e-05	3.41226e-05
TOLLIP	ENSG00000078902	2176.68	-0.139199	0.0262109	-5.31074	1.09181e-07	1.56657e-07
UBE2D4	ENSG00000078967	372.323	-0.144587	0.0395297	-3.65768	0.000254511	0.000325194
THOC1	ENSG00000079134	615.046	-0.868451	0.03562	-24.381	2.71979e-131	1.69956e-130
FKBP7	ENSG00000079150	56.0563	-0.439678	0.0691951	-6.35417	2.09553e-10	3.23309e-10
OSBPL6	ENSG00000079156	697.948	2.17829	0.0657289	33.1406	7.7397e-241	9.62159e-240
SLC1A3	ENSG00000079215	2312.17	0.498326	0.0508982	9.79064	1.23506e-22	2.4513e-22
XRCC5	ENSG00000079246	5893.14	-0.94089	0.0253686	-37.0888	4.25731e-301	7.31758e-300
LXN	ENSG00000079257	251.063	1.20582	0.0660695	18.2508	2.04028e-74	7.83353e-74
SP140	ENSG00000079263	1049.62	2.94526	0.0785878	37.4774	2.15372e-307	3.84281e-306
MKNK1	ENSG00000079277	7980.41	-0.129033	0.0362926	-3.55537	0.000377454	0.000479058
TNS1	ENSG00000079308	1169.87	2.9721	0.0750325	39.6108	0	0
REXO1	ENSG00000079313	942.5	0.59309	0.0482064	12.3031	8.7142e-35	2.08939e-34
SAR1A	ENSG00000079332	1988.52	0.00014657	0.0374018	0.00391879	0.996873	0.997299
CDC14A	ENSG00000079335	211.713	0.27868	0.043742	6.37099	1.87816e-10	2.90026e-10
RAPGEF3	ENSG00000079337	62.8116	1.36515	0.1033	13.2155	7.1426e-40	1.84334e-39
CEACAM1	ENSG00000079385	458.48	4.81332	0.0864538	55.675	0	0
SENP1	ENSG00000079387	409.932	0.374659	0.0376222	9.95846	2.31625e-23	4.65635e-23
CIC	ENSG00000079432	1535.79	0.626279	0.0469223	13.3472	1.23063e-40	3.20717e-40
LIPE	ENSG00000079435	28.2665	0.409631	0.0642172	6.37883	1.78443e-10	2.75674e-10
FDFT1	ENSG00000079459	2249.49	-0.495702	0.0387915	-12.7786	2.15831e-37	5.3624e-37
PAFAH1B3	ENSG00000079462	119.501	-0.770812	0.0639585	-12.0518	1.89867e-33	4.45665e-33
OPHN1	ENSG00000079482	224.933	-1.31978	0.0458492	-28.7851	3.29144e-182	2.9364e-181
KIF22	ENSG00000079616	659.171	-1.73596	0.0620253	-27.9879	2.2832e-172	1.89727e-171
CARMIL1	ENSG00000079691	218.453	-0.685456	0.0446418	-15.3546	3.30072e-53	9.95242e-53
PGM1	ENSG00000079739	232.357	-1.22534	0.0825108	-14.8506	6.89411e-50	2.00602e-49
DDX1	ENSG00000079785	2075.78	0.156841	0.0270739	5.79309	6.91012e-09	1.02345e-08
DNM2	ENSG00000079805	5218.5	-0.331185	0.030771	-10.7629	5.15236e-27	1.09761e-26
EPB41L2	ENSG00000079819	2642.94	0.638292	0.0378611	16.8588	9.04341e-64	3.10502e-63
MOXD1	ENSG00000079931	57.0106	5.26735	0.194463	27.0866	1.4164e-161	1.08704e-160
STX7	ENSG00000079950	4669.01	0.0580739	0.0223936	2.59332	0.00950535	0.0113153
RABL2B	ENSG00000079974	366.244	-0.496208	0.0360021	-13.7828	3.23666e-43	8.71622e-43
KEAP1	ENSG00000079999	1909.36	0.876041	0.0339736	25.786	1.27405e-146	8.8679e-146
DDX43	ENSG00000080007	35.9745	2.48758	0.0896313	27.7535	1.58266e-169	1.28107e-168
PTPRH	ENSG00000080031	30.5886	0.973001	0.0936871	10.3856	2.88209e-25	5.97848e-25
SLC35C2	ENSG00000080189	1167.96	0.212868	0.0291057	7.3136	2.60078e-13	4.29795e-13
CRYBG3	ENSG00000080200	1043.65	0.202806	0.0439468	4.6148	3.93477e-06	5.38475e-06
RFX3	ENSG00000080298	326.567	0.215309	0.0361166	5.96149	2.49944e-09	3.75049e-09
RIF1	ENSG00000080345	1999.8	0.294473	0.0349986	8.41384	3.96811e-17	7.10359e-17
RAB21	ENSG00000080371	2435.56	0.170075	0.0306957	5.54068	3.01299e-08	4.39492e-08
SMARCA2	ENSG00000080503	1604.31	0.207565	0.0365425	5.6801	1.34613e-08	1.98122e-08
SESN1	ENSG00000080546	861.543	-0.187124	0.0446679	-4.18922	2.79909e-05	3.71731e-05
MID2	ENSG00000080561	22.1633	1.87426	0.159027	11.7858	4.62005e-32	1.06262e-31
COL5A3	ENSG00000080573	39.4721	0.416251	0.207889	2.00228	0.0452548	0.0517387
SRCAP	ENSG00000080603	366.133	0.115205	0.0500678	2.30098	0.0213928	0.0249696
PUM3	ENSG00000080608	765.346	-0.14458	0.0448747	-3.22185	0.00127364	0.00158262
CNOT4	ENSG00000080802	1124.19	1.31212	0.0291824	44.9628	0	0
PSEN1	ENSG00000080815	3855.96	0.633104	0.0333531	18.9818	2.40978e-80	9.79235e-80
CPOX	ENSG00000080819	555.79	-0.373564	0.0368492	-10.1376	3.76043e-24	7.67591e-24
CLDND1	ENSG00000080822	3906.68	0.965762	0.0649811	14.8622	5.79887e-50	1.68874e-49
HSP90AA1	ENSG00000080824	25077.9	0.189216	0.0350181	5.40339	6.53924e-08	9.45222e-08
RBL1	ENSG00000080839	337.136	-1.67024	0.0478392	-34.9136	4.6222e-267	6.49881e-266
DLGAP4	ENSG00000080845	841.025	1.4883	0.0364547	40.8261	0	0
NDC80	ENSG00000080986	428.93	-2.61992	0.0813969	-32.1869	2.68941e-227	3.13541e-226
AP4E1	ENSG00000081014	659.362	-0.313584	0.0403691	-7.76791	7.97887e-15	1.36442e-14
RSBN1	ENSG00000081019	351.665	0.104568	0.0321262	3.2549	0.00113432	0.00141212
MAGI3	ENSG00000081026	155.232	0.662864	0.0514812	12.8758	6.15634e-38	1.54183e-37
CXCL2	ENSG00000081041	316.146	-0.47036	0.123369	-3.81264	0.000137489	0.000177657
TCF7	ENSG00000081059	70.2297	0.531389	0.0637663	8.33338	7.85653e-17	1.39667e-16
OSTM1	ENSG00000081087	3229.05	-0.562281	0.038996	-14.419	3.93245e-47	1.10691e-46
PCNP	ENSG00000081154	2621.01	-0.238224	0.0280859	-8.48196	2.21423e-17	3.97904e-17
EXD2	ENSG00000081177	462.247	-0.148292	0.0337694	-4.39132	1.12667e-05	1.51719e-05
ARG2	ENSG00000081181	110.224	1.4174	0.0704244	20.1266	4.31546e-90	1.93357e-89
MEF2C	ENSG00000081189	2404.26	-1.24061	0.0570935	-21.7295	1.08073e-104	5.4482e-104
PTPRC	ENSG00000081237	11561.1	0.742872	0.0414937	17.9032	1.1125e-71	4.15232e-71
UBA5	ENSG00000081307	793.057	-0.424197	0.0283514	-14.9621	1.29819e-50	3.79944e-50
STK17B	ENSG00000081320	1666.65	-0.689173	0.051838	-13.2947	2.48324e-40	6.44294e-40
CDC14B	ENSG00000081377	219.735	-1.04863	0.0603932	-17.3634	1.56116e-67	5.58236e-67
ZNF510	ENSG00000081386	202.607	0.277546	0.0305005	9.09972	9.05638e-20	1.70072e-19
LRP2	ENSG00000081479	77.8621	-0.0900434	0.240482	-0.374429	0.708085	0.725844
ZNF506	ENSG00000081665	205.135	-0.0939135	0.0842925	-1.11414	0.26522	0.286383
JMJD4	ENSG00000081692	95.4898	-0.245073	0.0469917	-5.21523	1.83587e-07	2.61364e-07
DUSP12	ENSG00000081721	508.865	0.0014047	0.0309352	0.0454078	0.963782	0.966532
AACS	ENSG00000081760	434.616	-0.275857	0.0356836	-7.73065	1.06998e-14	1.82549e-14
KIAA0141	ENSG00000081791	1259.75	-0.552607	0.0246994	-22.3733	7.16306e-111	3.80766e-110
HSPB11	ENSG00000081870	794.416	0.261303	0.040232	6.49489	8.3095e-11	1.29511e-10
PHLPP1	ENSG00000081913	164.411	-0.815876	0.0531914	-15.3385	4.22809e-53	1.27186e-52
ATP8B1	ENSG00000081923	324.419	0.984162	0.0529169	18.5983	3.31784e-77	1.30742e-76
SMARCD3	ENSG00000082014	106.622	-0.37757	0.0819982	-4.60462	4.13223e-06	5.65167e-06
WDR70	ENSG00000082068	668.57	0.516215	0.0238081	21.6823	3.01173e-104	1.51178e-103
FYB1	ENSG00000082074	3415.63	0.780245	0.0445443	17.5162	1.07863e-68	3.89358e-68
STRADB	ENSG00000082146	749.194	-0.621887	0.0294084	-21.1465	2.97018e-99	1.4336e-98
BZW1	ENSG00000082153	3069.82	-0.485955	0.0296552	-16.3868	2.37476e-60	7.8452e-60
ME2	ENSG00000082212	6566.95	1.09471	0.0381175	28.7194	2.18516e-181	1.93594e-180
C5orf22	ENSG00000082213	1762.45	1.00894	0.0435149	23.1861	6.28553e-119	3.55919e-118
CCNT2	ENSG00000082258	1515.31	0.383711	0.030969	12.3901	2.95556e-35	7.12782e-35
FAM135A	ENSG00000082269	1996.5	0.855251	0.0429951	19.8918	4.78899e-88	2.10746e-87
EPB41L3	ENSG00000082397	8174.92	0.410179	0.0362118	11.3272	9.62147e-30	2.13338e-29
COBLL1	ENSG00000082438	152.856	-0.796782	0.101555	-7.84584	4.30066e-15	7.38667e-15
TRAF5	ENSG00000082512	827.521	1.73414	0.0632329	27.4246	1.39541e-165	1.10036e-164
MRPL22	ENSG00000082515	646.686	0.169873	0.0357758	4.74828	2.05158e-06	2.8324e-06
GEMIN5	ENSG00000082516	336.828	0.133723	0.0344411	3.88267	0.000103317	0.000134044
NFE2L1	ENSG00000082641	4209.44	0.955021	0.0268574	35.5589	6.05289e-277	8.92072e-276
GSK3B	ENSG00000082701	2042.33	0.303336	0.0321287	9.44126	3.68324e-21	7.12918e-21
ITGB5	ENSG00000082781	2042.65	0.206507	0.0697237	2.96179	0.0030586	0.00373558
ERC1	ENSG00000082805	1560.1	-0.0602875	0.0259482	-2.32338	0.0201587	0.0235682
XPO1	ENSG00000082898	6955.95	0.663491	0.037865	17.5225	9.64338e-69	3.48371e-68
RNF13	ENSG00000082996	4279.36	0.845544	0.0342623	24.6786	1.81714e-134	1.16185e-133
PALB2	ENSG00000083093	414.931	-0.186497	0.031944	-5.83827	5.27469e-09	7.84702e-09
DOPEY1	ENSG00000083097	1644.01	2.88909	0.0439326	65.762	0	0
LYRM2	ENSG00000083099	1156.52	-0.65553	0.0257849	-25.423	1.40364e-142	9.47896e-142
BCKDHB	ENSG00000083123	353.186	-1.58262	0.0389867	-40.5939	0	0
KAT6A	ENSG00000083168	1330.07	0.104587	0.0278113	3.76059	0.000169515	0.000218139
ZCCHC6	ENSG00000083223	1482.4	0.502519	0.0340837	14.7437	3.37901e-49	9.76544e-49
ULK2	ENSG00000083290	1226.49	-1.0516	0.0545115	-19.2913	6.35159e-83	2.66339e-82
TNPO1	ENSG00000083312	7848.34	-0.0246911	0.0296004	-0.834146	0.404199	0.427328
PLOD1	ENSG00000083444	3204.63	0.393938	0.0474086	8.30942	9.61672e-17	1.70807e-16
ITGAE	ENSG00000083457	388.783	-0.675915	0.0415832	-16.2545	2.07455e-59	6.76914e-59
DIS3	ENSG00000083520	1120.44	-0.224535	0.0333534	-6.73202	1.67326e-11	2.6586e-11
PIBF1	ENSG00000083535	246.669	-0.250358	0.0382311	-6.54854	5.81029e-11	9.09616e-11
TDRD3	ENSG00000083544	288.028	-0.138762	0.0444965	-3.1185	0.00181776	0.00224507
NUFIP1	ENSG00000083635	140.672	-0.55027	0.0422663	-13.0191	9.52673e-39	2.41387e-38
PDS5B	ENSG00000083642	1027.8	0.0136739	0.0325061	0.420656	0.674006	0.693189
OXCT1	ENSG00000083720	292.243	-0.598906	0.0606311	-9.87787	5.19273e-23	1.03869e-22
RRAGB	ENSG00000083750	218.382	-0.312606	0.0330138	-9.46895	2.82675e-21	5.48119e-21
CYLD	ENSG00000083799	2653.42	0.877536	0.0411884	21.3054	1.01098e-100	4.93553e-100
SLC27A5	ENSG00000083807	46.415	-0.86575	0.0570563	-15.1736	5.2894e-52	1.57328e-51
ZNF324	ENSG00000083812	101.33	-0.132827	0.035106	-3.7836	0.000154573	0.000199312
ZNF671	ENSG00000083814	183.04	0.10421	0.0390552	2.66828	0.00762414	0.00912146
ZNF416	ENSG00000083817	76.2021	0.202012	0.0380946	5.30291	1.1397e-07	1.63479e-07
ZNF586	ENSG00000083828	242.043	-0.450295	0.0304141	-14.8055	1.35014e-49	3.9132e-49
ZNF446	ENSG00000083838	33.3507	-0.554074	0.0516445	-10.7286	7.47017e-27	1.58728e-26
ZNF264	ENSG00000083844	688.518	0.12564	0.0288583	4.35368	1.3387e-05	1.79909e-05
RPS5	ENSG00000083845	2152.83	-1.03079	0.0538433	-19.1443	1.08081e-81	4.48e-81
FAT1	ENSG00000083857	336.159	-0.614558	0.133539	-4.6021	4.18259e-06	5.71888e-06
YTHDC1	ENSG00000083896	1038.95	0.300683	0.0401372	7.49138	6.81539e-14	1.14117e-13
CHMP2B	ENSG00000083937	1334.51	-0.177056	0.038558	-4.59194	4.39136e-06	6.00199e-06
SMAP2	ENSG00000084070	1961.16	0.543004	0.0520294	10.4365	1.68965e-25	3.51844e-25
PPIE	ENSG00000084072	825.314	-0.292632	0.0398194	-7.34898	1.9973e-13	3.30688e-13
ZMPSTE24	ENSG00000084073	1802.57	-0.195451	0.0339216	-5.76186	8.31928e-09	1.23022e-08
STARD7	ENSG00000084090	4231.12	-0.361099	0.0335054	-10.7773	4.40462e-27	9.39455e-27
NOA1	ENSG00000084092	294.448	-0.0928451	0.0228802	-4.05788	4.95212e-05	6.51265e-05
REST	ENSG00000084093	1512.8	0.0535384	0.026876	1.99205	0.0463652	0.0529566
SSH1	ENSG00000084112	3274.92	-0.635996	0.0389385	-16.3334	5.71473e-60	1.87776e-59
GSTP1	ENSG00000084207	2432.91	0.127987	0.0475477	2.69175	0.00710775	0.00851525
APLP2	ENSG00000084234	16435.7	-0.178429	0.0273819	-6.5163	7.20619e-11	1.12489e-10
FAM234B	ENSG00000084444	653.422	1.17823	0.0449545	26.2093	2.08236e-151	1.48846e-150
WBP11	ENSG00000084463	1921.67	0.0887218	0.023671	3.74812	0.000178167	0.000229
EIF3I	ENSG00000084623	2244.98	-0.633382	0.0297979	-21.2559	2.90574e-100	1.41366e-99
COL16A1	ENSG00000084636	27.8405	-0.234046	0.229249	-1.02092	0.30729	0.329658
TXLNA	ENSG00000084652	2703.43	0.281254	0.0295387	9.52153	1.70644e-21	3.32444e-21
NCOA1	ENSG00000084676	1288.95	1.01456	0.0376001	26.9828	2.35347e-160	1.78381e-159
AGBL5	ENSG00000084693	190.074	-0.922317	0.0425014	-21.7009	2.0137e-104	1.01333e-103
KIF3C	ENSG00000084731	243.932	-0.301399	0.0452338	-6.66313	2.68062e-11	4.23382e-11
RAB10	ENSG00000084733	8917.39	0.376314	0.029087	12.9375	2.76371e-38	6.95753e-38
HADHA	ENSG00000084754	5533.02	-0.333846	0.0281912	-11.8422	2.36081e-32	5.45759e-32
MAPRE3	ENSG00000084764	65.0889	-0.0331934	0.0648697	-0.511694	0.608865	0.629548
CAD	ENSG00000084774	576.79	-1.02338	0.0502872	-20.3508	4.56877e-92	2.08358e-91
CD59	ENSG00000085063	7177.55	0.0650042	0.0377924	1.72003	0.0854266	0.0958884
CD82	ENSG00000085117	2268.22	0.866037	0.0734172	11.7961	4.08747e-32	9.40587e-32
BCORL1	ENSG00000085185	196.985	0.48145	0.0713508	6.74765	1.50257e-11	2.3893e-11
ATRX	ENSG00000085224	2245.28	-0.821189	0.0333981	-24.5879	1.70288e-133	1.07898e-132
AK6	ENSG00000085231	632.047	-0.0169478	0.0407657	-0.415735	0.677604	0.696477
FCN1	ENSG00000085265	110.958	-1.8658	0.230503	-8.09448	5.75093e-16	1.00632e-15
MYNN	ENSG00000085274	310.062	0.143424	0.0258473	5.5489	2.87473e-08	4.19499e-08
SCAMP1	ENSG00000085365	1271.17	0.222834	0.0424819	5.24538	1.5596e-07	2.22528e-07
PREP	ENSG00000085377	989.299	-0.312976	0.0260983	-11.9922	3.90399e-33	9.11946e-33
HACE1	ENSG00000085382	322.31	-1.00059	0.0413456	-24.2005	2.19807e-129	1.35726e-128
SEH1L	ENSG00000085415	1044.69	-0.497797	0.0307635	-16.1814	6.82052e-59	2.2147e-58
WDR47	ENSG00000085433	686.101	0.779185	0.0342099	22.7766	7.83107e-115	4.29929e-114
WDFY1	ENSG00000085449	4810.67	1.81377	0.0349836	51.8463	0	0
OVGP1	ENSG00000085465	10.7833	-0.189472	0.10487	-1.80673	0.0708045	0.0799543
SLC25A24	ENSG00000085491	5620.15	0.428777	0.0452301	9.47991	2.54503e-21	4.94173e-21
MAP3K4	ENSG00000085511	385.014	-0.360135	0.0403014	-8.93605	4.0333e-19	7.47932e-19
PILRA	ENSG00000085514	2707.79	1.02863	0.0729293	14.1045	3.56482e-45	9.83929e-45
ZNF213	ENSG00000085644	184.859	0.270923	0.0390051	6.94584	3.76225e-12	6.06064e-12
AKR1B1	ENSG00000085662	4274.18	-1.29286	0.038077	-33.9539	1.06889e-252	1.39801e-251
CPNE3	ENSG00000085719	1837	-0.676925	0.0307626	-22.0048	2.5903e-107	1.33405e-106
RRN3	ENSG00000085721	985.75	0.148649	0.0333879	4.45218	8.50033e-06	1.14929e-05
CTTN	ENSG00000085733	305.768	0.36747	0.0808798	4.54341	5.53504e-06	7.5271e-06
MTIF2	ENSG00000085760	928.947	-0.3897	0.0256512	-15.1923	3.97984e-52	1.18527e-51
DDHD2	ENSG00000085788	730.679	-0.258881	0.0285466	-9.06873	1.20412e-19	2.25643e-19
EPS15	ENSG00000085832	4426.53	-0.259203	0.0347754	-7.45363	9.0806e-14	1.51613e-13
ORC1	ENSG00000085840	158.151	-1.52139	0.0585406	-25.9886	6.66997e-149	4.71019e-148
MGST2	ENSG00000085871	780.766	-0.746178	0.0477617	-15.6229	5.08283e-55	1.57031e-54
CHERP	ENSG00000085872	789.892	-0.0452038	0.056034	-0.80672	0.419828	0.442885
ATG16L1	ENSG00000085978	572.916	0.136646	0.0306112	4.46391	8.04756e-06	1.08912e-05
USP40	ENSG00000085982	972.303	-0.423228	0.0267272	-15.8351	1.78191e-56	5.59858e-56
POMGNT1	ENSG00000085998	423.14	-0.462805	0.0348953	-13.2627	3.81157e-40	9.87118e-40
RAD54L	ENSG00000085999	135.181	-2.7384	0.0840469	-32.5818	7.42166e-233	8.91868e-232
MAST2	ENSG00000086015	1256.72	-0.0683429	0.0465659	-1.46766	0.142197	0.157078
DNAJA1	ENSG00000086061	10836.1	1.50765	0.0336903	44.7502	0	0
B4GALT1	ENSG00000086062	5184.47	1.17795	0.0609701	19.3201	3.63859e-83	1.52803e-82
CHMP5	ENSG00000086065	2812.17	0.733171	0.0404407	18.1295	1.86345e-73	7.07347e-73
NFX1	ENSG00000086102	1830.28	0.223192	0.0267664	8.33853	7.52214e-17	1.33824e-16
DIMT1	ENSG00000086189	697.589	-0.367501	0.0302807	-12.1365	6.76846e-34	1.6021e-33
IPO11	ENSG00000086200	420.318	-1.18958	0.0397902	-29.8963	2.19628e-196	2.1549e-195
EIF2AK1	ENSG00000086232	1795.55	-0.061705	0.0222503	-2.77322	0.00555043	0.00669059
NME8	ENSG00000086288	34.4022	0.205174	0.0801519	2.55981	0.0104728	0.0124302
EPDR1	ENSG00000086289	65.3536	2.23923	0.132824	16.8586	9.06865e-64	3.11292e-63
SNX10	ENSG00000086300	5166.59	1.7737	0.0813485	21.8037	2.14011e-105	1.0855e-104
SEPHS1	ENSG00000086475	598.374	-0.586635	0.023994	-24.4493	5.12434e-132	3.21787e-131
MRPL28	ENSG00000086504	609.761	-0.13006	0.0431369	-3.01505	0.0025694	0.00315233
ITPKC	ENSG00000086544	146.347	0.5665	0.0397538	14.2502	4.46949e-46	1.24413e-45
FAT2	ENSG00000086570	106.075	-0.27702	0.0696027	-3.98001	6.89127e-05	9.01062e-05
RBM22	ENSG00000086589	1684.35	0.676162	0.0274484	24.6339	5.4771e-134	3.48611e-133
TMED2	ENSG00000086598	4994.4	-0.227667	0.0321533	-7.08068	1.43444e-12	2.33266e-12
ERO1B	ENSG00000086619	637.377	0.751666	0.0446076	16.8506	1.03838e-63	3.56177e-63
ZFAND6	ENSG00000086666	2448.45	0.0230946	0.0241483	0.956368	0.338886	0.361485
TXLNG	ENSG00000086712	354.116	-0.292798	0.0341894	-8.564	1.09021e-17	1.96997e-17
LAT2	ENSG00000086730	2008.44	-0.705853	0.061965	-11.3911	4.62847e-30	1.03214e-29
HUWE1	ENSG00000086758	7227.06	-0.190918	0.0406019	-4.70219	2.57385e-06	3.54336e-06
ZW10	ENSG00000086827	592.28	-0.426301	0.0273963	-15.5606	1.34914e-54	4.1462e-54
ALG9	ENSG00000086848	71.6933	-0.758195	0.0416719	-18.1944	5.7162e-74	2.18634e-73
ACOX3	ENSG00000087008	440.877	-0.216321	0.0291614	-7.41809	1.18826e-13	1.97832e-13
MTMR2	ENSG00000087053	1047.52	-0.609133	0.0358526	-16.9899	9.75002e-65	3.38984e-64
PPP1R15A	ENSG00000087074	3499.37	1.20668	0.0468154	25.7754	1.67424e-146	1.16476e-145
HSD17B14	ENSG00000087076	1035.36	-1.24361	0.0516923	-24.058	6.88802e-128	4.20154e-127
TRIP6	ENSG00000087077	360.939	1.55028	0.0581419	26.6638	1.23968e-156	9.15435e-156
ACHE	ENSG00000087085	26.4333	2.26122	0.142363	15.8835	8.24457e-57	2.6055e-56
FTL	ENSG00000087086	541482	0.143478	0.0464909	3.08616	0.00202761	0.00250006
SRRT	ENSG00000087087	1776.21	-0.0138412	0.0223271	-0.619931	0.535303	0.557261
BAX	ENSG00000087088	1690.24	0.673352	0.0358659	18.7742	1.22808e-78	4.90536e-78
NLK	ENSG00000087095	1036.84	0.392618	0.0465426	8.43567	3.2932e-17	5.90291e-17
PIGS	ENSG00000087111	1382.67	0.0702547	0.036382	1.93103	0.0534794	0.0608399
ADAMTS2	ENSG00000087116	97.0013	2.07042	0.141001	14.6837	8.20087e-49	2.35892e-48
ATXN7L3	ENSG00000087152	1088.09	0.785594	0.0354524	22.1591	8.52076e-109	4.44864e-108
PGS1	ENSG00000087157	874.935	0.195506	0.0340254	5.74589	9.1438e-09	1.35143e-08
PSMC5	ENSG00000087191	1693.02	-0.0791656	0.0278428	-2.8433	0.00446485	0.00541357
UIMC1	ENSG00000087206	429.471	-0.190312	0.0232304	-8.19239	2.56096e-16	4.51331e-16
CETP	ENSG00000087237	16.8391	1.95555	0.0983186	19.8899	4.97266e-88	2.18691e-87
MMP2	ENSG00000087245	1547.22	0.0257844	0.060826	0.423904	0.671636	0.690999
LPCAT2	ENSG00000087253	5381.6	0.918543	0.0376685	24.3849	2.47162e-131	1.54587e-130
OGFOD1	ENSG00000087263	873.252	0.208262	0.034335	6.0656	1.31463e-09	1.98622e-09
SH3BP2	ENSG00000087266	5507.45	0.399524	0.0361779	11.0433	2.36105e-28	5.13954e-28
NOP14	ENSG00000087269	507.326	-0.323775	0.0341521	-9.48039	2.53329e-21	4.91961e-21
ADD1	ENSG00000087274	3361.57	0.481867	0.0219704	21.9326	1.26999e-106	6.50966e-106
L2HGDH	ENSG00000087299	643.601	1.47517	0.0526666	28.0097	1.23824e-172	1.03077e-171
TXNDC16	ENSG00000087301	228.603	-0.168309	0.0556657	-3.02356	0.00249821	0.00306607
C14orf166	ENSG00000087302	1681.3	-0.126944	0.0325823	-3.89612	9.77469e-05	0.000126958
NID2	ENSG00000087303	31.6618	-0.544461	0.179974	-3.02521	0.00248459	0.00305015
GMCL1	ENSG00000087338	354.817	-1.16305	0.0404604	-28.7453	1.0361e-181	9.21413e-181
SF3B2	ENSG00000087365	2651.42	0.228868	0.0227446	10.0625	8.09099e-24	1.64084e-23
KLHL42	ENSG00000087448	327.49	-0.288706	0.0354411	-8.14609	3.75893e-16	6.6022e-16
GNAS	ENSG00000087460	9106.49	0.260921	0.0407143	6.40859	1.46869e-10	2.27571e-10
DNM1L	ENSG00000087470	2491.82	0.075116	0.02663	2.82073	0.00479148	0.0058001
ERGIC2	ENSG00000087502	938.155	-0.805652	0.0274166	-29.3855	8.41461e-190	7.92428e-189
TFAP2C	ENSG00000087510	381.476	0.836494	0.0510248	16.3939	2.11564e-60	6.99575e-60
AURKA	ENSG00000087586	696.58	-1.49224	0.0511844	-29.1543	7.37579e-187	6.80024e-186
CASS4	ENSG00000087589	57.9755	-3.00244	0.0848935	-35.3671	5.46612e-274	7.92305e-273
PIR	ENSG00000087842	699.839	0.0444277	0.0592028	0.750432	0.452995	0.47591
AAMDC	ENSG00000087884	130.445	1.22205	0.0449521	27.1856	9.61323e-163	7.43874e-162
RFX2	ENSG00000087903	119.973	-0.739657	0.0551374	-13.4148	4.95403e-41	1.2983e-40
METTL2A	ENSG00000087995	205.726	-0.571141	0.028636	-19.9448	1.66168e-88	7.34231e-88
ALG6	ENSG00000088035	347.377	-0.335734	0.0312043	-10.7592	5.36356e-27	1.14191e-26
CNOT3	ENSG00000088038	640.646	-0.245526	0.0390857	-6.28173	3.34833e-10	5.13835e-10
GP6	ENSG00000088053	27.094	-0.00623358	0.0944198	-0.0660199	0.947362	0.951354
PTPN4	ENSG00000088179	104.956	-1.03988	0.0536395	-19.3865	1.00284e-83	4.24058e-83
DDX18	ENSG00000088205	1256.06	-0.942282	0.0419713	-22.4506	1.26196e-111	6.75156e-111
KHSRP	ENSG00000088247	2358.29	-0.468165	0.0327931	-14.2764	3.07273e-46	8.57534e-46
GNA11	ENSG00000088256	126.102	-0.0253672	0.0603321	-0.420459	0.67415	0.693282
EDEM2	ENSG00000088298	2411.69	0.273067	0.0294717	9.26538	1.94376e-20	3.70716e-20
DNMT3B	ENSG00000088305	66.763	-1.0029	0.0640276	-15.6635	2.68713e-55	8.31814e-55
TPX2	ENSG00000088325	1070.08	-2.91135	0.0858507	-33.9118	4.46891e-252	5.82325e-251
PDRG1	ENSG00000088356	548.238	0.497303	0.036661	13.5649	6.46665e-42	1.71291e-41
EPB41L1	ENSG00000088367	1106.02	0.970197	0.0873189	11.111	1.10954e-28	2.42765e-28
DOCK9	ENSG00000088387	59.7832	-1.30319	0.21188	-6.15061	7.71859e-10	1.17361e-09
ANKRD10	ENSG00000088448	3895.12	0.593401	0.035659	16.641	3.51913e-62	1.18541e-61
TGDS	ENSG00000088451	434.218	0.146376	0.0333117	4.39414	1.11213e-05	1.4979e-05
DOCK3	ENSG00000088538	50.8235	-1.85101	0.10396	-17.8051	6.45508e-71	2.38712e-70
C3orf18	ENSG00000088543	42.5315	-0.0985518	0.0577551	-1.70638	0.0879382	0.0986288
COQ9	ENSG00000088682	598.512	-0.98306	0.0290266	-33.8676	1.9983e-251	2.59429e-250
KIF9	ENSG00000088727	57.5296	-1.09351	0.0493719	-22.1485	1.07916e-108	5.63004e-108
CRLS1	ENSG00000088766	975.323	-0.860746	0.0407384	-21.1286	4.33895e-99	2.09138e-98
PPP1R13B	ENSG00000088808	264.587	-0.173182	0.0502732	-3.44481	0.000571465	0.000720739
ATRN	ENSG00000088812	3238.57	-1.26877	0.0545062	-23.2775	7.49314e-120	4.27918e-119
SMOX	ENSG00000088826	1334.47	-0.515763	0.0458162	-11.2572	2.13409e-29	4.71336e-29
SIGLEC1	ENSG00000088827	25386	1.98	0.0534725	37.0283	4.01694e-300	6.87919e-299
FKBP1A	ENSG00000088832	11383	-0.335258	0.033447	-10.0236	1.20096e-23	2.42434e-23
NSFL1C	ENSG00000088833	1426.11	0.226447	0.0256229	8.83769	9.77216e-19	1.79862e-18
SLC4A11	ENSG00000088836	80.7039	0.281908	0.0603297	4.67278	2.97153e-06	4.08284e-06
C20orf194	ENSG00000088854	2024.73	-0.122692	0.0378817	-3.23882	0.00120025	0.00149248
ZNF343	ENSG00000088876	145.804	0.287311	0.0379429	7.5722	3.66956e-14	6.18041e-14
EBF4	ENSG00000088881	36.5592	5.14869	0.215256	23.9189	1.94976e-126	1.17353e-125
CPXM1	ENSG00000088882	30.2787	-0.104873	0.144218	-0.727183	0.467114	0.490035
MAVS	ENSG00000088888	2999.59	-0.422542	0.0301217	-14.0278	1.05314e-44	2.88468e-44
LZTS3	ENSG00000088899	102.525	1.62717	0.0735791	22.1145	2.2915e-108	1.19063e-107
XRN2	ENSG00000088930	2771.87	-0.109301	0.0287897	-3.79654	0.000146727	0.000189316
KIZ	ENSG00000088970	114.978	0.465718	0.0352786	13.2012	8.63873e-40	2.22741e-39
DYNLL1	ENSG00000088986	3272.03	0.334057	0.0413696	8.07495	6.75053e-16	1.17933e-15
TESC	ENSG00000088992	1440.59	-2.94209	0.0799434	-36.8021	1.70767e-296	2.84476e-295
SNX5	ENSG00000089006	3596.47	-0.556544	0.0313453	-17.7553	1.56931e-70	5.77453e-70
RPL6	ENSG00000089009	4724.74	-1.28499	0.0457282	-28.1005	9.64793e-174	8.12761e-173
MAPKAPK5	ENSG00000089022	828.444	-0.347416	0.0213592	-16.2654	1.73801e-59	5.67893e-59
P2RX7	ENSG00000089041	2061.69	2.39289	0.0611386	39.1387	0	0
ESF1	ENSG00000089048	516.003	-0.245401	0.0585898	-4.18845	2.80865e-05	3.72965e-05
RBBP9	ENSG00000089050	231.286	-0.857058	0.0378975	-22.6151	3.07585e-113	1.66397e-112
ANAPC5	ENSG00000089053	1872.33	-0.466527	0.0256079	-18.2181	3.70951e-74	1.42036e-73
SLC23A2	ENSG00000089057	6861.99	0.0318664	0.0469367	0.678924	0.497186	0.519851
SLC8B1	ENSG00000089060	1427.15	0.346028	0.0317822	10.8875	1.32265e-27	2.84306e-27
TMEM230	ENSG00000089063	2796.95	-0.647205	0.0345913	-18.7101	4.09929e-78	1.62814e-77
DZANK1	ENSG00000089091	50.5268	-0.263314	0.0552505	-4.76582	1.8809e-06	2.60086e-06
KDM2B	ENSG00000089094	2165.4	0.441724	0.0288051	15.3349	4.46914e-53	1.34409e-52
TASP1	ENSG00000089123	124.789	-0.0803636	0.0341113	-2.35592	0.0184768	0.021654
OAS1	ENSG00000089127	16803.9	5.1614	0.0890028	57.9914	0	0
GCN1	ENSG00000089154	2183.11	-0.258447	0.0402109	-6.42729	1.29899e-10	2.01454e-10
RPLP0	ENSG00000089157	10651.4	-1.4717	0.0491625	-29.9355	6.7931e-197	6.69782e-196
PXN	ENSG00000089159	2753.81	-1.58571	0.0596649	-26.5769	1.25557e-155	9.19926e-155
SIRT4	ENSG00000089163	11.9954	0.596373	0.0777419	7.67119	1.70405e-14	2.89605e-14
KIF16B	ENSG00000089177	794.965	0.639121	0.0314254	20.3377	5.96831e-92	2.72008e-91
TRMT6	ENSG00000089195	243.025	-0.480245	0.0453075	-10.5997	2.98979e-26	6.29948e-26
PEBP1	ENSG00000089220	5331.73	0.241958	0.0422836	5.72228	1.05104e-08	1.55178e-08
BRAP	ENSG00000089234	860.081	0.377888	0.0192754	19.6047	1.40971e-85	6.07248e-85
ERP29	ENSG00000089248	4151.04	0.667463	0.034944	19.1009	2.47941e-81	1.0232e-80
FUS	ENSG00000089280	6113.88	-0.0094671	0.0257225	-0.368047	0.712838	0.730503
IGBP1	ENSG00000089289	513.837	0.364332	0.0298504	12.2053	2.9133e-34	6.93902e-34
FXYD5	ENSG00000089327	1397.32	0.0729408	0.0482013	1.51325	0.130215	0.144205
ZNF302	ENSG00000089335	421.303	-0.0306367	0.0348025	-0.880301	0.378696	0.401908
GRAMD1A	ENSG00000089351	1290.55	-0.652302	0.0772724	-8.44159	3.13043e-17	5.614e-17
HEPH	ENSG00000089472	58.7513	0.970871	0.151603	6.40403	1.51326e-10	2.3427e-10
CDIP1	ENSG00000089486	601.815	0.173151	0.0461649	3.7507	0.000176342	0.000226799
CMTM1	ENSG00000089505	33.2664	-0.0869145	0.0651841	-1.33337	0.18241	0.200038
KCNH4	ENSG00000089558	27.9004	0.807662	0.0890404	9.07074	1.18214e-19	2.21553e-19
GANAB	ENSG00000089597	6474.71	-0.471809	0.0501694	-9.4043	5.23761e-21	1.00947e-20
GMIP	ENSG00000089639	3233.95	1.03259	0.0394634	26.1658	6.52043e-151	4.64659e-150
RBM41	ENSG00000089682	591.445	-0.325751	0.0382104	-8.52519	1.52556e-17	2.74887e-17
BIRC5	ENSG00000089685	496.047	-4.15632	0.112665	-36.8909	6.47789e-298	1.08946e-296
LAG3	ENSG00000089692	384.85	7.58243	0.0921326	82.2991	0	0
MLF2	ENSG00000089693	5224.54	0.120326	0.0479711	2.50831	0.0121311	0.0143535
OTUB2	ENSG00000089723	38.33	-0.903019	0.0548387	-16.4668	6.35352e-61	2.11233e-60
DDX24	ENSG00000089737	2142.37	0.0911434	0.0231485	3.93733	8.2392e-05	0.000107352
ZBTB25	ENSG00000089775	431.957	0.0801175	0.038929	2.05804	0.039586	0.0454054
NECAP1	ENSG00000089818	799.346	0.850822	0.0252705	33.6687	1.66268e-248	2.13687e-247
ARHGAP4	ENSG00000089820	6142.55	-0.0723027	0.0577599	-1.25178	0.21065	0.229557
ANKRD24	ENSG00000089847	16.3249	-1.31083	0.111316	-11.7757	5.20749e-32	1.19675e-31
DHX32	ENSG00000089876	610.016	-0.421306	0.0262202	-16.068	4.27809e-58	1.37737e-57
RCOR1	ENSG00000089902	1285.94	-0.133065	0.036557	-3.63992	0.000272725	0.000348054
GPATCH2L	ENSG00000089916	2160.32	-0.103881	0.0276379	-3.75866	0.000170826	0.000219785
LTBP4	ENSG00000090006	278.396	0.636239	0.043548	14.6101	2.42267e-48	6.92895e-48
BLVRB	ENSG00000090013	2641.83	-1.25306	0.0663586	-18.8832	1.56819e-79	6.32315e-79
SLC9A1	ENSG00000090020	1021.61	0.674386	0.0576396	11.7001	1.2737e-31	2.90434e-31
SPTLC1	ENSG00000090054	1249.13	-0.0896747	0.0290781	-3.08392	0.00204293	0.00251872
PAPOLA	ENSG00000090060	4079.05	-0.14283	0.0200335	-7.12954	1.00706e-12	1.64318e-12
CCNK	ENSG00000090061	1257.27	1.19905	0.0652815	18.3675	2.39393e-75	9.26214e-75
PCBP4	ENSG00000090097	27.2878	0.0929902	0.100627	0.924108	0.35543	0.378301
RGS1	ENSG00000090104	1457.9	2.10073	0.0881181	23.84	1.28739e-125	7.71227e-125
YPEL3	ENSG00000090238	105.557	-0.755786	0.0768075	-9.84	7.57118e-23	1.51015e-22
MRPS33	ENSG00000090263	465.536	-0.538743	0.0420656	-12.8072	1.49396e-37	3.71969e-37
NDUFB2	ENSG00000090266	1121.23	-0.290655	0.0468147	-6.20863	5.345e-10	8.15968e-10
NUDC	ENSG00000090273	1954.86	0.0190415	0.0358981	0.530432	0.595813	0.616872
MAEA	ENSG00000090316	2014.13	-1.05495	0.0297345	-35.4791	1.03355e-275	1.51057e-274
ICAM1	ENSG00000090339	7318.02	0.987753	0.0769272	12.8401	9.7741e-38	2.44092e-37
STRN4	ENSG00000090372	1409.54	0.734473	0.0389716	18.8464	3.14712e-79	1.26642e-78
IRAK3	ENSG00000090376	527.532	-1.11598	0.0569427	-19.5983	1.59819e-85	6.87383e-85
LYZ	ENSG00000090382	1557.87	-0.577625	0.111722	-5.17022	2.3382e-07	3.31838e-07
MUL1	ENSG00000090432	867.448	0.0426814	0.0369342	1.15561	0.247842	0.268196
TFAP4	ENSG00000090447	74.7304	-1.84144	0.0787781	-23.375	7.66927e-121	4.4247e-120
PDCD7	ENSG00000090470	373.056	-0.358213	0.0366196	-9.782	1.34523e-22	2.66769e-22
SPG21	ENSG00000090487	5320.88	-0.172696	0.0244873	-7.05248	1.75757e-12	2.85319e-12
DNAJB11	ENSG00000090520	2257.46	0.0775523	0.0274051	2.82985	0.00465697	0.00563922
P3H2	ENSG00000090530	641.544	-0.200078	0.0629659	-3.17756	0.00148518	0.00184093
RAB11FIP3	ENSG00000090565	175.418	0.0505074	0.0651161	0.775652	0.437955	0.460936
GNPTG	ENSG00000090581	2355.06	0.010239	0.0368891	0.277561	0.781349	0.796128
ZNF268	ENSG00000090612	485.611	-0.314302	0.0316329	-9.93594	2.90424e-23	5.8317e-23
GOLGA3	ENSG00000090615	1441.76	-0.464724	0.0368427	-12.6137	1.7742e-36	4.35345e-36
PABPC4	ENSG00000090621	1450.6	-1.65001	0.0450267	-36.6452	5.44954e-294	8.90936e-293
CD209	ENSG00000090659	335.688	-0.23594	0.11201	-2.10642	0.0351676	0.0404729
CERS4	ENSG00000090661	418.751	-1.24093	0.045554	-27.2409	2.13214e-163	1.65899e-162
MCOLN1	ENSG00000090674	1059.28	-0.271869	0.0464958	-5.84716	5.00022e-09	7.44421e-09
USP48	ENSG00000090686	1203.55	-0.230301	0.0272439	-8.45329	2.83205e-17	5.08151e-17
EFNB1	ENSG00000090776	242.28	-0.416472	0.0710264	-5.86362	4.52886e-09	6.7539e-09
PDPR	ENSG00000090857	950.725	-0.53626	0.053402	-10.0419	9.96973e-24	2.01661e-23
AARS	ENSG00000090861	1980.46	-0.823032	0.0432456	-19.0316	9.34443e-81	3.82482e-80
GLG1	ENSG00000090863	3855.68	0.0605138	0.0387791	1.56047	0.118648	0.131779
KIF4A	ENSG00000090889	340.346	-3.69639	0.107548	-34.3697	7.16428e-259	9.70422e-258
TNRC6A	ENSG00000090905	1346.19	0.333774	0.0372334	8.96439	3.12015e-19	5.80204e-19
PLEKHG2	ENSG00000090924	2885.48	1.47669	0.0600384	24.5957	1.40301e-133	8.89777e-133
NAT14	ENSG00000090971	73.0033	0.900666	0.0629129	14.3161	1.73691e-46	4.86085e-46
PITPNM2	ENSG00000090975	40.6438	1.32517	0.100433	13.1945	9.43257e-40	2.43075e-39
EXOC1	ENSG00000090989	1713.24	0.194208	0.0296536	6.54921	5.78421e-11	9.05634e-11
RBM27	ENSG00000091009	280.788	0.0555407	0.0423757	1.31067	0.189968	0.208018
OSBPL8	ENSG00000091039	3072.51	-0.485069	0.0380852	-12.7364	3.71038e-37	9.18612e-37
DTX2	ENSG00000091073	850.359	0.378873	0.0474232	7.98919	1.35827e-15	2.35914e-15
NLRC4	ENSG00000091106	730.664	-0.33666	0.0448159	-7.51207	5.81997e-14	9.76244e-14
PUS7	ENSG00000091127	308.063	-0.241777	0.0534795	-4.52093	6.15675e-06	8.36043e-06
NRCAM	ENSG00000091129	59.3545	0.541938	0.134471	4.03015	5.57401e-05	7.31137e-05
LAMB1	ENSG00000091136	771.639	2.66473	0.0930979	28.6228	3.49373e-180	3.05865e-179
DLD	ENSG00000091140	3404.36	-0.375037	0.0268938	-13.9451	3.36803e-44	9.17724e-44
WDR7	ENSG00000091157	627.654	-0.929815	0.0359377	-25.873	1.34156e-147	9.38895e-147
TXNL1	ENSG00000091164	1834.57	0.164915	0.02515	6.55726	5.48036e-11	8.59113e-11
ABCC6	ENSG00000091262	58.0239	-0.111818	0.0694273	-1.61058	0.107271	0.119511
CMTM6	ENSG00000091317	6791.16	-0.304457	0.0291473	-10.4455	1.53679e-25	3.20298e-25
ITGA6	ENSG00000091409	441.758	-1.90355	0.0834562	-22.8089	3.73771e-115	2.05603e-114
MAP3K20	ENSG00000091436	450.164	-1.26716	0.0750478	-16.8847	5.82897e-64	2.00723e-63
FH	ENSG00000091483	1328.23	-1.49459	0.0299872	-49.8408	0	0
SEL1L3	ENSG00000091490	287.529	0.199097	0.0906857	2.19546	0.0281304	0.0326009
CDV3	ENSG00000091527	6710.86	-0.0128905	0.0385938	-0.334004	0.738377	0.754914
ALKBH5	ENSG00000091542	954.396	-0.210148	0.0250532	-8.38807	4.94206e-17	8.83139e-17
NLRP1	ENSG00000091592	119.626	-0.211434	0.0785007	-2.69341	0.0070726	0.00847602
PITPNM3	ENSG00000091622	81.4846	-0.525276	0.114963	-4.56908	4.89869e-06	6.67788e-06
SPAG7	ENSG00000091640	1085.69	0.0698867	0.0332858	2.09959	0.0357646	0.0411396
ORC6	ENSG00000091651	392.751	-2.10235	0.0549155	-38.2834	0	0
ZC3HC1	ENSG00000091732	445.314	0.392286	0.0254941	15.3873	1.99066e-53	6.02165e-53
ESR1	ENSG00000091831	54.6287	0.05598	0.0713944	0.784094	0.432985	0.45591
ANGPT2	ENSG00000091879	66.6861	-0.119238	0.0542908	-2.19628	0.0280716	0.0325353
TMEM101	ENSG00000091947	255.675	0.0775454	0.0299989	2.58494	0.00973969	0.0115845
CD200	ENSG00000091972	35.1762	-0.152816	0.207226	-0.73744	0.460855	0.483698
CCDC80	ENSG00000091986	931.653	-0.191172	0.155544	-1.22906	0.21905	0.238249
PSME1	ENSG00000092010	3578.75	1.69736	0.04075	41.653	0	0
PPP2R3C	ENSG00000092020	1185.09	0.828097	0.0283185	29.2423	5.62924e-188	5.2346e-187
HAUS4	ENSG00000092036	353.406	0.196138	0.030618	6.40597	1.49414e-10	2.31362e-10
CEBPE	ENSG00000092067	17.866	-0.0651522	0.113305	-0.575018	0.565279	0.586815
SLC7A8	ENSG00000092068	8184.23	0.499028	0.0701581	7.11291	1.1362e-12	1.8511e-12
OSGEP	ENSG00000092094	1200.85	-1.06475	0.0364107	-29.2428	5.54621e-188	5.1608e-187
SLC22A17	ENSG00000092096	49.4482	0.935326	0.140534	6.65551	2.82327e-11	4.45663e-11
RNF31	ENSG00000092098	657.208	0.991733	0.0385383	25.7337	4.91124e-146	3.40661e-145
SCFD1	ENSG00000092108	1830.1	0.264624	0.0245832	10.7644	5.06772e-27	1.07974e-26
G2E3	ENSG00000092140	657.517	-0.237552	0.0309081	-7.68575	1.52099e-14	2.58744e-14
HECTD1	ENSG00000092148	2334.11	-0.886069	0.034832	-25.4384	9.49919e-143	6.43036e-142
HNRNPC	ENSG00000092199	11409.4	-0.145545	0.0259384	-5.61117	2.00966e-08	2.94239e-08
RPGRIP1	ENSG00000092200	15.7684	-1.37521	0.113458	-12.1208	8.19149e-34	1.93567e-33
SUPT16H	ENSG00000092201	2151.66	-0.731875	0.0237672	-30.7934	3.20695e-208	3.42367e-207
TOX4	ENSG00000092203	2677.34	1.10991	0.0352027	31.5291	3.47191e-218	3.88037e-217
GEMIN2	ENSG00000092208	218.381	0.189896	0.0380078	4.99623	5.84618e-07	8.19596e-07
TGM1	ENSG00000092295	96.0173	3.76569	0.0761372	49.4593	0	0
TINF2	ENSG00000092330	2637.68	2.02938	0.0278267	72.9293	0	0
DAZL	ENSG00000092345	13.4769	-0.597081	0.233674	-2.55519	0.0106129	0.0125932
SEMA6A	ENSG00000092421	98.8527	-0.0356504	0.0598592	-0.595571	0.551462	0.573149
TRPM7	ENSG00000092439	3457.88	0.146234	0.0316856	4.61517	3.92781e-06	5.37575e-06
WDR76	ENSG00000092470	166.626	-2.77902	0.0756669	-36.727	2.70404e-295	4.45707e-294
CAPN3	ENSG00000092529	54.0689	0.678443	0.0625734	10.8424	2.16794e-27	4.64724e-27
SNAP23	ENSG00000092531	1511.82	-0.166332	0.0234086	-7.10559	1.19814e-12	1.95065e-12
TBX15	ENSG00000092607	127.152	2.66979	0.133893	19.9396	1.84399e-88	8.14274e-88
PHGDH	ENSG00000092621	111.13	-0.865173	0.12521	-6.90977	4.85454e-12	7.79877e-12
EZR	ENSG00000092820	4332.78	0.353876	0.0356514	9.92601	3.20848e-23	6.43894e-23
MYL6	ENSG00000092841	9798.7	0.424529	0.0452773	9.37621	6.83847e-21	1.31549e-20
AGO1	ENSG00000092847	1409.13	-1.06552	0.0375816	-28.3522	7.86239e-177	6.74468e-176
CLSPN	ENSG00000092853	311.883	-1.98692	0.071005	-27.9829	2.62733e-172	2.18066e-171
RFFL	ENSG00000092871	625.807	0.209367	0.045953	4.55613	5.21059e-06	7.09617e-06
UNC13D	ENSG00000092929	613.065	0.0863083	0.0642526	1.34326	0.179186	0.196595
MFSD11	ENSG00000092931	674.815	0.00935227	0.0263821	0.354494	0.722969	0.739914
DPYSL2	ENSG00000092964	3956.33	-0.00162731	0.0444296	-0.0366266	0.970783	0.972858
TGFB2	ENSG00000092969	77.8443	0.340244	0.101168	3.36315	0.000770577	0.000966487
GPATCH2	ENSG00000092978	310.937	0.0130981	0.0325901	0.401904	0.687755	0.706446
NUP50	ENSG00000093000	1707.18	0.0134392	0.0291743	0.460651	0.645049	0.665008
CDC45	ENSG00000093009	153.039	-4.21497	0.102038	-41.3078	0	0
COMT	ENSG00000093010	1670.05	1.10896	0.0621574	17.8412	3.38341e-71	1.2545e-70
ADA2	ENSG00000093072	13082.9	1.88622	0.0663336	28.4353	7.40131e-178	6.39597e-177
ECHDC1	ENSG00000093144	1482.51	-0.365834	0.0280714	-13.0323	8.01678e-39	2.03532e-38
LRRFIP2	ENSG00000093167	1170.19	0.743283	0.0314195	23.6568	1.00574e-123	5.93897e-123
SEC22C	ENSG00000093183	1147.55	-0.37224	0.0235041	-15.8372	1.7225e-56	5.41433e-56
XYLB	ENSG00000093217	230.004	-2.63681	0.0647234	-40.7396	0	0
HDAC6	ENSG00000094631	1308.99	0.954926	0.0365017	26.1611	7.36383e-151	5.24496e-150
CDC6	ENSG00000094804	211.707	-4.1864	0.0946292	-44.2401	0	0
UPRT	ENSG00000094841	516.353	0.42396	0.0251467	16.8594	8.94209e-64	3.07098e-63
CDC23	ENSG00000094880	800.355	-0.915258	0.024665	-37.1076	2.12172e-301	3.66029e-300
AAAS	ENSG00000094914	579.179	-0.912747	0.0360056	-25.3502	8.94874e-142	5.99711e-141
CBX5	ENSG00000094916	2390.11	-1.9814	0.0437811	-45.2569	0	0
SUCO	ENSG00000094975	754.24	0.560392	0.033188	16.8854	5.76534e-64	1.98581e-63
MSH2	ENSG00000095002	430.258	-1.28564	0.0457087	-28.1268	4.60387e-174	3.88072e-173
MAP3K1	ENSG00000095015	3164.19	0.455308	0.0556707	8.17858	2.87204e-16	5.05583e-16
DHPS	ENSG00000095059	653.489	0.338155	0.0277728	12.1757	4.18635e-34	9.94427e-34
HOOK2	ENSG00000095066	247.658	-0.696308	0.0368548	-18.8933	1.29524e-79	5.22855e-79
ARCN1	ENSG00000095139	6191.63	0.427369	0.0318141	13.4333	3.85659e-41	1.01296e-40
TMEM38B	ENSG00000095209	619.426	-1.26189	0.0565049	-22.3324	1.78882e-110	9.48012e-110
PSMD5	ENSG00000095261	1121.93	0.10895	0.0489359	2.22639	0.025988	0.0301877
PTGS1	ENSG00000095303	2269.59	-1.64766	0.039282	-41.9445	0	0
NUP188	ENSG00000095319	1213.86	-0.633756	0.0388334	-16.3199	7.12981e-60	2.33944e-59
CRAT	ENSG00000095321	779.038	1.53882	0.0429431	35.8339	3.27518e-281	4.94619e-280
SH2D3C	ENSG00000095370	223.105	-0.299503	0.0702972	-4.26053	2.03944e-05	2.72236e-05
NANS	ENSG00000095380	1358.06	0.102979	0.0286878	3.58963	0.000331151	0.000421013
TBC1D2	ENSG00000095383	520.315	-0.428308	0.0570374	-7.50925	5.94663e-14	9.97252e-14
WHRN	ENSG00000095397	645.859	3.21695	0.0941523	34.1675	7.3422e-256	9.72963e-255
CWF19L1	ENSG00000095485	652.181	0.372846	0.0228824	16.294	1.08881e-59	3.56597e-59
SEMA4G	ENSG00000095539	35.354	-0.544638	0.066469	-8.19386	2.52976e-16	4.45888e-16
BTAF1	ENSG00000095564	3751.27	0.366887	0.0404461	9.07102	1.17907e-19	2.21007e-19
IKZF5	ENSG00000095574	528.34	0.281736	0.0266946	10.554	4.86613e-26	1.02238e-25
BLNK	ENSG00000095585	1653.22	0.898434	0.0317651	28.2837	5.48869e-176	4.67987e-175
SORBS1	ENSG00000095637	45.2043	-1.25826	0.115742	-10.8712	1.58032e-27	3.39329e-27
BAMBI	ENSG00000095739	279.71	2.07204	0.108878	19.0308	9.4709e-81	3.87546e-80
IL11	ENSG00000095752	24.963	0.435635	0.223434	1.94973	0.0512082	0.0583041
WAC	ENSG00000095787	2692.48	0.677343	0.0231814	29.2192	1.1061e-187	1.02585e-186
CREM	ENSG00000095794	3103.25	1.45759	0.0500164	29.1423	1.04541e-186	9.61316e-186
NUBP2	ENSG00000095906	498.945	-0.729779	0.0547981	-13.3176	1.82882e-40	4.75379e-40
HIVEP1	ENSG00000095951	1741.55	0.808376	0.0702636	11.5049	1.24616e-30	2.80112e-30
TREM2	ENSG00000095970	6955.68	-0.703459	0.050392	-13.9597	2.74443e-44	7.48238e-44
FKBP5	ENSG00000096060	2301.16	0.507931	0.0576022	8.81791	1.16615e-18	2.14355e-18
SRPK1	ENSG00000096063	1012.22	-0.119881	0.0387916	-3.09038	0.00199902	0.00246589
BRPF3	ENSG00000096070	710.147	0.511252	0.0369943	13.8198	1.93713e-43	5.23066e-43
MRPS18A	ENSG00000096080	187.926	0.811496	0.0381002	21.299	1.15914e-100	5.65493e-100
TMEM14A	ENSG00000096092	103.228	0.0965043	0.0772273	1.24961	0.211441	0.230347
EFHC1	ENSG00000096093	135.963	-1.36497	0.045738	-29.8432	1.07532e-195	1.05213e-194
HSP90AB1	ENSG00000096384	22824.7	0.140643	0.0353227	3.98165	6.84374e-05	8.95014e-05
CDC5L	ENSG00000096401	1475.37	0.261782	0.0267727	9.77794	1.40035e-22	2.77583e-22
ITPR3	ENSG00000096433	38.2711	1.41915	0.113996	12.4491	1.41489e-35	3.42872e-35
ZNF184	ENSG00000096654	139.04	-0.259945	0.0328256	-7.91896	2.39502e-15	4.13735e-15
DSP	ENSG00000096696	579.404	2.82673	0.129723	21.7906	2.8519e-105	1.44496e-104
SIRT1	ENSG00000096717	788.711	0.59533	0.0300269	19.8266	1.75651e-87	7.68165e-87
HNRNPH3	ENSG00000096746	1872.21	-0.129284	0.0350085	-3.69294	0.000221679	0.000283914
IFT74	ENSG00000096872	440.169	0.953762	0.037974	25.1162	3.30903e-139	2.17711e-138
JAK2	ENSG00000096968	3804.44	2.50336	0.0357721	69.9808	0	0
IL12RB1	ENSG00000096996	219.105	1.4569	0.0490152	29.7235	3.8155e-194	3.69463e-193
ABL1	ENSG00000097007	1674.97	0.243878	0.0400954	6.08245	1.1836e-09	1.79114e-09
ACOT7	ENSG00000097021	324.475	-0.611614	0.0509753	-11.9982	3.62954e-33	8.48402e-33
SH3GLB1	ENSG00000097033	5082.58	1.52161	0.0285041	53.382	0	0
CDC7	ENSG00000097046	142.93	-0.975243	0.0512573	-19.0264	1.03018e-80	4.21058e-80
SYDE2	ENSG00000097096	58.4663	-0.846419	0.0917627	-9.22399	2.86233e-20	5.4399e-20
PCSK5	ENSG00000099139	257.318	-1.53939	0.0558437	-27.566	2.84522e-167	2.26908e-166
SCD	ENSG00000099194	10773.1	-1.68384	0.0568263	-29.6313	5.90997e-193	5.67971e-192
TMED1	ENSG00000099203	172.454	0.860668	0.0399833	21.5257	8.95223e-103	4.44137e-102
ABLIM1	ENSG00000099204	44.6044	0.0237798	0.139734	0.170179	0.864869	0.874573
ERMP1	ENSG00000099219	1323.34	-0.451595	0.0451659	-9.99858	1.54598e-23	3.11501e-23
RAB18	ENSG00000099246	3289.68	0.40848	0.0249306	16.3847	2.46009e-60	8.12517e-60
NRP1	ENSG00000099250	18723.8	-1.05854	0.0491619	-21.5317	7.86636e-103	3.90403e-102
PRTFDC1	ENSG00000099256	78.1098	-0.258431	0.0821312	-3.14656	0.00165203	0.0020445
TSPAN15	ENSG00000099282	2278.27	-0.903105	0.0590174	-15.3024	7.37337e-53	2.21044e-52
H2AFY2	ENSG00000099284	98.5203	-0.157106	0.106455	-1.47579	0.14	0.154687
WASHC2A	ENSG00000099290	2518.89	0.886201	0.0319617	27.727	3.30321e-169	2.66608e-168
MAST3	ENSG00000099308	1810.55	-0.306004	0.0582402	-5.25418	1.48687e-07	2.12366e-07
MZF1	ENSG00000099326	345.01	-1.13233	0.0403445	-28.0665	2.5153e-173	2.10507e-172
OCEL1	ENSG00000099330	141.123	0.336594	0.0504383	6.67338	2.49977e-11	3.95396e-11
MYO9B	ENSG00000099331	8196.96	-0.322896	0.0361765	-8.92558	4.43366e-19	8.21524e-19
KCNK6	ENSG00000099337	988.924	-1.02095	0.0400176	-25.5124	1.43424e-143	9.75119e-143
CATSPERG	ENSG00000099338	68.2049	1.10329	0.0655488	16.8316	1.43185e-63	4.9054e-63
PSMD8	ENSG00000099341	2562.47	-0.0334419	0.0308305	-1.0847	0.278054	0.299666
FBXL19	ENSG00000099364	248.378	0.0428704	0.0526845	0.813718	0.415806	0.438907
STX1B	ENSG00000099365	44.5775	1.08755	0.0709991	15.3177	5.81993e-53	1.7466e-52
HSD3B7	ENSG00000099377	140.408	1.52869	0.0622603	24.5532	4.00066e-133	2.52919e-132
SETD1A	ENSG00000099381	656.598	0.168985	0.0486134	3.4761	0.000508753	0.000642915
BCL7C	ENSG00000099385	233.295	-0.739834	0.0412295	-17.9443	5.32062e-72	1.99116e-71
CIRBP	ENSG00000099622	3879.88	0.193423	0.034234	5.65002	1.60433e-08	2.35433e-08
ATP5D	ENSG00000099624	918.385	-0.940008	0.0550598	-17.0725	2.37774e-65	8.32446e-65
CBARP	ENSG00000099625	58.1835	0.971883	0.0853803	11.383	5.08222e-30	1.13225e-29
HNRNPM	ENSG00000099783	3547.39	-0.420487	0.0300713	-13.983	1.97987e-44	5.40629e-44
MARCH2	ENSG00000099785	574.996	0.163855	0.0538605	3.0422	0.00234854	0.0028854
NDUFB7	ENSG00000099795	555.442	-0.760646	0.0521674	-14.5809	3.71754e-48	1.06086e-47
TECR	ENSG00000099797	1125.51	-0.758922	0.0547268	-13.8675	9.97539e-44	2.70291e-43
TIMM13	ENSG00000099800	733.16	-0.52664	0.0470313	-11.1977	4.18686e-29	9.20232e-29
CDC34	ENSG00000099804	935.176	-0.0104053	0.0462876	-0.224796	0.822138	0.834785
MTAP	ENSG00000099810	626.88	-0.994392	0.0444178	-22.3872	5.24035e-111	2.78877e-110
CEP170B	ENSG00000099814	350.858	0.346891	0.0586339	5.91622	3.29415e-09	4.92825e-09
POLR2E	ENSG00000099817	2527.04	-0.85083	0.0391497	-21.7327	1.00628e-104	5.07471e-104
POLRMT	ENSG00000099821	396.743	-0.351989	0.0380137	-9.25953	2.05338e-20	3.91305e-20
CDHR5	ENSG00000099834	30.5996	-0.927884	0.0921021	-10.0745	7.16143e-24	1.454e-23
IZUMO4	ENSG00000099840	21.3636	-0.832033	0.0709512	-11.7268	9.28611e-32	2.12263e-31
RASSF7	ENSG00000099849	134.171	-0.647196	0.0588334	-11.0005	3.80093e-28	8.24073e-28
GADD45B	ENSG00000099860	1252.22	2.44724	0.0662403	36.945	8.7716e-299	1.48054e-297
PALM	ENSG00000099864	17.2894	-0.106248	0.163318	-0.650558	0.515332	0.537744
MADCAM1	ENSG00000099866	10.9193	-0.227677	0.0859709	-2.6483	0.00808971	0.00966531
MKNK2	ENSG00000099875	1394.87	-0.206966	0.0455369	-4.54502	5.493e-06	7.47354e-06
ARVCF	ENSG00000099889	93.4361	0.213664	0.0569717	3.75036	0.00017658	0.000227063
TRMT2A	ENSG00000099899	528.161	-0.430495	0.0388149	-11.091	1.38758e-28	3.03176e-28
RANBP1	ENSG00000099901	1643.94	-0.942595	0.0535047	-17.6171	1.82253e-69	6.63168e-69
ZDHHC8	ENSG00000099904	725.627	-0.230743	0.0609019	-3.78877	0.000151398	0.000195253
KLHL22	ENSG00000099910	287.636	-0.502004	0.034382	-14.6008	2.77706e-48	7.93446e-48
MED15	ENSG00000099917	3342.97	1.02841	0.0379697	27.085	1.47971e-161	1.13501e-160
SERPIND1	ENSG00000099937	38.2955	-0.161454	0.0543086	-2.9729	0.00294998	0.00360604
SNAP29	ENSG00000099940	1355.56	-0.0898432	0.028097	-3.19761	0.00138571	0.00171899
CRKL	ENSG00000099942	1375.76	-0.434743	0.0216293	-20.0998	7.41504e-90	3.31496e-89
LZTR1	ENSG00000099949	750.737	0.390031	0.0344102	11.3347	8.82896e-30	1.95951e-29
CECR2	ENSG00000099954	189.178	3.23908	0.116789	27.7345	2.68255e-169	2.16638e-168
SMARCB1	ENSG00000099956	1356.15	-0.146578	0.0273148	-5.36623	8.03978e-08	1.15866e-07
DERL3	ENSG00000099958	27.4334	-1.71525	0.0820851	-20.8959	5.82857e-97	2.76764e-96
BCL2L13	ENSG00000099968	2625.56	2.15972	0.0254281	84.9342	0	0
DDTL	ENSG00000099974	47.6003	-0.720695	0.0512234	-14.0696	5.83649e-45	1.60432e-44
DDT	ENSG00000099977	121.489	-0.906507	0.0547657	-16.5525	1.53649e-61	5.13869e-61
OSM	ENSG00000099985	207.352	-0.634333	0.0799178	-7.93732	2.06601e-15	3.57338e-15
CABIN1	ENSG00000099991	1074.61	-0.0642096	0.037793	-1.69898	0.0893224	0.100133
TBC1D10A	ENSG00000099992	354.377	-0.230428	0.0407908	-5.64902	1.61362e-08	2.36772e-08
SF3A1	ENSG00000099995	3248.61	0.0896561	0.0442609	2.02563	0.0428028	0.0490111
GGT5	ENSG00000099998	42.468	2.09265	0.179529	11.6563	2.13055e-31	4.84169e-31
RNF215	ENSG00000099999	128.982	-0.15425	0.0478435	-3.22404	0.00126395	0.001571
SEC14L2	ENSG00000100003	130.242	0.0122482	0.0620234	0.197477	0.843455	0.854762
SPECC1L	ENSG00000100014	352.114	-0.0295779	0.0301622	-0.980628	0.326776	0.349257
PPIL2	ENSG00000100023	943.818	0.148584	0.0298402	4.97932	6.38071e-07	8.93109e-07
SNRPD3	ENSG00000100028	1216.5	-0.583794	0.0386193	-15.1166	1.25794e-51	3.7235e-51
PES1	ENSG00000100029	838.135	-0.274249	0.0400258	-6.85181	7.29193e-12	1.16757e-11
MAPK1	ENSG00000100030	4171.73	-0.293195	0.0222669	-13.1673	1.35355e-39	3.48169e-39
GGT1	ENSG00000100031	258.146	-0.208377	0.0834191	-2.49796	0.0124911	0.0147671
PPM1F	ENSG00000100034	802.623	-1.37737	0.0326199	-42.2249	0	0
SLC35E4	ENSG00000100036	48.1051	1.96214	0.0639275	30.6933	7.00047e-207	7.37278e-206
TOP3B	ENSG00000100038	49.2851	0.213052	0.0639789	3.33004	0.000868326	0.00108647
CYTH4	ENSG00000100055	5137.06	1.26506	0.0473379	26.7241	2.46887e-157	1.83082e-156
ESS2	ENSG00000100056	266.345	0.509981	0.0319869	15.9434	3.16456e-57	1.00687e-56
MFNG	ENSG00000100060	582.079	-0.538027	0.0651593	-8.25711	1.49248e-16	2.63887e-16
LRP5L	ENSG00000100068	63.3246	-0.452826	0.0582821	-7.76955	7.87625e-15	1.3472e-14
SLC25A1	ENSG00000100075	1387.87	0.328552	0.0486365	6.75526	1.42582e-11	2.26982e-11
GRK3	ENSG00000100077	1806.97	-0.0887723	0.0526504	-1.68607	0.091782	0.102784
GGA1	ENSG00000100083	2467.05	-0.906063	0.030021	-30.1809	4.21326e-200	4.23737e-199
HIRA	ENSG00000100084	404.867	1.51262	0.0426528	35.4636	1.78837e-275	2.61106e-274
SH3BP1	ENSG00000100092	1967.36	0.375363	0.0545551	6.88044	5.96664e-12	9.56568e-12
LGALS1	ENSG00000100097	7957.09	-0.865814	0.0651014	-13.2995	2.33088e-40	6.04988e-40
HPS4	ENSG00000100099	798.379	-0.561783	0.0255789	-21.9628	6.5386e-107	3.36012e-106
PIK3IP1	ENSG00000100100	258.778	-0.818097	0.0612499	-13.3567	1.08243e-40	2.82462e-40
SRRD	ENSG00000100104	284.14	-0.0132403	0.0303813	-0.435805	0.662978	0.682592
PATZ1	ENSG00000100105	424.43	0.873148	0.0376966	23.1625	1.08775e-118	6.14947e-118
TRIOBP	ENSG00000100106	1409.93	-0.131838	0.0316926	-4.15991	3.18374e-05	4.22057e-05
TFIP11	ENSG00000100109	637.229	0.451509	0.0323757	13.9459	3.33088e-44	9.07775e-44
GCAT	ENSG00000100116	70.7653	-1.13889	0.0771359	-14.7648	2.47129e-49	7.15091e-49
CRYBB1	ENSG00000100122	716.415	-1.19554	0.064138	-18.6401	1.51819e-77	6.00104e-77
ANKRD54	ENSG00000100124	456.327	-0.432751	0.040784	-10.6108	2.65404e-26	5.5996e-26
EIF3L	ENSG00000100129	1549.32	-1.51563	0.0350967	-43.1845	0	0
SNU13	ENSG00000100138	1190.63	-0.709193	0.041335	-17.1572	5.55381e-66	1.9551e-65
MICALL1	ENSG00000100139	881.735	1.33657	0.0452697	29.5247	1.38892e-191	1.32036e-190
CCDC134	ENSG00000100147	173.22	0.717359	0.0785331	9.13448	6.57206e-20	1.23931e-19
DEPDC5	ENSG00000100150	556.025	-0.347682	0.0266039	-13.0688	4.96316e-39	1.26371e-38
PICK1	ENSG00000100151	274.722	-1.10069	0.0343963	-32.0002	1.08497e-224	1.24833e-223
TTC28	ENSG00000100154	123.953	-0.251886	0.0627753	-4.0125	6.00785e-05	7.86796e-05
SLC16A8	ENSG00000100156	15.793	0.615185	0.11343	5.42347	5.84518e-08	8.45506e-08
CENPM	ENSG00000100162	198.703	-3.98079	0.095986	-41.4726	0	0
SEPT3	ENSG00000100167	444.817	0.980475	0.0796242	12.3138	7.63624e-35	1.83249e-34
SLC5A4	ENSG00000100191	8.37414	-0.143776	0.120364	-1.19451	0.232277	0.25207
KDELR3	ENSG00000100196	136.788	0.0505341	0.0799708	0.631907	0.527448	0.549694
CYP2D6	ENSG00000100197	18.7725	-0.485114	0.0806278	-6.01671	1.78e-09	2.67895e-09
DDX17	ENSG00000100201	12656.7	0.0478211	0.0346598	1.37973	0.167671	0.184357
TCF20	ENSG00000100207	617.575	0.552011	0.037111	14.8746	4.82021e-50	1.40431e-49
HSCB	ENSG00000100209	224.33	0.667838	0.0421889	15.8297	1.94137e-56	6.09415e-56
CBY1	ENSG00000100211	117.257	-0.558368	0.0449283	-12.428	1.84215e-35	4.45488e-35
TOMM22	ENSG00000100216	956.427	-0.781787	0.0342467	-22.8281	2.41273e-115	1.32875e-114
XBP1	ENSG00000100219	2262.13	-0.814583	0.0535128	-15.2222	2.51852e-52	7.51653e-52
RTCB	ENSG00000100220	9278.63	2.01183	0.0297751	67.5676	0	0
JOSD1	ENSG00000100221	1039.16	0.120926	0.0398463	3.03482	0.00240678	0.0029554
FBXO7	ENSG00000100225	4790.73	1.27549	0.0225873	56.4692	0	0
GTPBP1	ENSG00000100226	3591.35	3.03927	0.0427112	71.1587	0	0
POLDIP3	ENSG00000100227	1496.44	0.622405	0.0267644	23.255	1.26617e-119	7.21912e-119
TIMP3	ENSG00000100234	2849.05	-0.677043	0.119941	-5.64482	1.65354e-08	2.42502e-08
PPP6R2	ENSG00000100239	1668.7	0.14658	0.0238338	6.15008	7.74422e-10	1.17725e-09
SBF1	ENSG00000100241	1051.6	-0.0713219	0.0366007	-1.94865	0.0513372	0.0584454
SUN2	ENSG00000100242	1270.69	0.361328	0.0392434	9.20735	3.34264e-20	6.34502e-20
CYB5R3	ENSG00000100243	2610.96	0.488693	0.049339	9.90479	3.96791e-23	7.94939e-23
DNAL4	ENSG00000100246	135.475	-0.683142	0.0395723	-17.2631	8.9118e-67	3.16174e-66
LMF2	ENSG00000100258	1416.39	1.26755	0.0318753	39.7659	0	0
RHBDD3	ENSG00000100263	607.238	0.599933	0.0306864	19.5505	4.08608e-85	1.75314e-84
PACSIN2	ENSG00000100266	3280.43	1.04666	0.0280501	37.3139	9.7744e-305	1.71571e-303
TTLL1	ENSG00000100271	57.5297	-0.286833	0.0548037	-5.23383	1.66032e-07	2.36755e-07
RASL10A	ENSG00000100276	195.437	-1.04882	0.0808568	-12.9713	1.77989e-38	4.48882e-38
AP1B1	ENSG00000100280	11749.3	-1.41658	0.0400307	-35.3874	2.67221e-274	3.88132e-273
HMGXB4	ENSG00000100281	682.5	0.0275152	0.0300602	0.915337	0.360015	0.383006
TOM1	ENSG00000100284	2821.41	-0.141223	0.0414225	-3.40933	0.000651237	0.000819511
NEFH	ENSG00000100285	608.463	1.12375	0.0484265	23.2053	4.02526e-119	2.28022e-118
CHKB	ENSG00000100288	55.0574	0.504433	0.0468715	10.762	5.20085e-27	1.1076e-26
BIK	ENSG00000100290	3.86878	1.15583	0.174796	6.61243	3.78075e-11	5.954e-11
HMOX1	ENSG00000100292	26190.4	0.244404	0.0671001	3.64238	0.00027013	0.000344836
MCAT	ENSG00000100294	121.404	-1.00662	0.0492999	-20.4183	1.1506e-92	5.28329e-92
THOC5	ENSG00000100296	514.546	-0.0455896	0.0243621	-1.87133	0.0612987	0.0695104
MCM5	ENSG00000100297	962.435	-0.979002	0.0454026	-21.5627	4.02724e-103	2.00364e-102
APOBEC3H	ENSG00000100298	69.9338	5.04996	0.0904475	55.833	0	0
ARSA	ENSG00000100299	2849.37	0.802444	0.0585097	13.7147	8.28901e-43	2.2203e-42
TSPO	ENSG00000100300	421.496	-0.381843	0.0773634	-4.93571	7.98599e-07	1.11514e-06
TTLL12	ENSG00000100304	366.011	-1.21991	0.0475054	-25.6793	1.99072e-145	1.37002e-144
CBX7	ENSG00000100307	160.969	0.893746	0.0650878	13.7314	6.58584e-43	1.76678e-42
PDGFB	ENSG00000100311	1776.41	2.63061	0.0666246	39.4841	0	0
RPL3	ENSG00000100316	11228.1	-1.78117	0.0446948	-39.8518	0	0
ZMAT5	ENSG00000100319	171.056	0.104286	0.0392067	2.6599	0.00781639	0.00934669
RBFOX2	ENSG00000100320	330.507	-1.02376	0.0536257	-19.0909	3.00471e-81	1.2378e-80
TAB1	ENSG00000100324	507.829	0.171427	0.0325966	5.25904	1.44807e-07	2.0693e-07
ASCC2	ENSG00000100325	1458.52	0.151466	0.0273487	5.53831	3.05399e-08	4.45381e-08
MTMR3	ENSG00000100330	171.822	-0.0361099	0.0362159	-0.997074	0.318729	0.341304
MIEF1	ENSG00000100335	1821.51	-0.589678	0.0451492	-13.0607	5.52478e-39	1.40493e-38
APOL4	ENSG00000100336	337.188	2.26721	0.117336	19.3223	3.48586e-83	1.46521e-82
APOL1	ENSG00000100342	941.374	5.72548	0.0714231	80.1628	0	0
PNPLA3	ENSG00000100344	143.747	-2.25066	0.102031	-22.0586	7.89574e-108	4.0844e-107
MYH9	ENSG00000100345	10809.5	-0.394758	0.0357944	-11.0285	2.78563e-28	6.0516e-28
SAMM50	ENSG00000100347	937.267	-1.01181	0.0306899	-32.969	2.262e-238	2.79225e-237
TXN2	ENSG00000100348	1170.78	-0.511885	0.0375527	-13.6311	2.61531e-42	6.9603e-42
FOXRED2	ENSG00000100350	739.372	-0.98294	0.0721917	-13.6157	3.23085e-42	8.58871e-42
EIF3D	ENSG00000100353	3413.97	0.0992159	0.0217134	4.56934	4.89273e-06	6.6704e-06
TNRC6B	ENSG00000100354	1456.34	-0.225178	0.0319724	-7.0429	1.88279e-12	3.05363e-12
SGSM3	ENSG00000100359	28.3363	-0.127827	0.0492778	-2.594	0.00948655	0.0112949
IFT27	ENSG00000100360	365.804	-1.06604	0.0385366	-27.6631	1.94175e-168	1.56095e-167
PVALB	ENSG00000100362	63.2529	-2.45988	0.145636	-16.8906	5.27684e-64	1.81844e-63
KIAA0930	ENSG00000100364	4225.49	-0.649348	0.0365786	-17.7521	1.65969e-70	6.1039e-70
NCF4	ENSG00000100365	7423.64	0.138568	0.036778	3.76769	0.000164766	0.000212163
CSF2RB	ENSG00000100368	5482.12	1.47146	0.0554882	26.5185	5.92545e-155	4.32115e-154
SLC25A17	ENSG00000100372	492.661	-0.0968574	0.0254206	-3.8102	0.000138855	0.000179373
FAM118A	ENSG00000100376	390.239	0.663638	0.0743197	8.9295	4.27944e-19	7.93262e-19
KCTD17	ENSG00000100379	214.882	0.929191	0.0438577	21.1865	1.27199e-99	6.1606e-99
ST13	ENSG00000100380	4834.37	-0.683335	0.0218469	-31.2783	9.21002e-215	1.01404e-213
RBX1	ENSG00000100387	1842.38	0.590599	0.0468851	12.5967	2.20142e-36	5.39422e-36
EP300	ENSG00000100393	3239.64	0.460603	0.0362798	12.6958	6.2356e-37	1.53893e-36
L3MBTL2	ENSG00000100395	541.391	-0.0721816	0.0269178	-2.68156	0.00732805	0.00877245
RANGAP1	ENSG00000100401	1445.35	0.499872	0.0333692	14.9801	9.91389e-51	2.90394e-50
ZC3H7B	ENSG00000100403	1460.87	0.545907	0.0432242	12.6297	1.44888e-36	3.56016e-36
PHF5A	ENSG00000100410	438.13	0.0668514	0.0330329	2.02378	0.0429927	0.0492245
ACO2	ENSG00000100412	1810.04	-1.13074	0.0365277	-30.9556	2.13331e-210	2.29314e-209
POLR3H	ENSG00000100413	419.071	-0.495557	0.0471208	-10.5167	7.23336e-26	1.51431e-25
TRMU	ENSG00000100416	606.908	-0.463758	0.0301501	-15.3816	2.17377e-53	6.57131e-53
PMM1	ENSG00000100417	276.61	0.270535	0.0374172	7.23022	4.82196e-13	7.92667e-13
DESI1	ENSG00000100418	965.474	0.848643	0.0359742	23.5903	4.84889e-123	2.84895e-122
CERK	ENSG00000100422	780.554	-0.889891	0.0344823	-25.8072	7.37063e-147	5.13533e-146
BRD1	ENSG00000100425	627.815	0.278506	0.041768	6.66794	2.59417e-11	4.09821e-11
ZBED4	ENSG00000100426	627.45	-0.0361302	0.0241643	-1.49519	0.134865	0.149178
MLC1	ENSG00000100427	19.4192	0.372148	0.152208	2.44499	0.0144856	0.0170647
HDAC10	ENSG00000100429	69.0079	0.0082778	0.0431519	0.191829	0.847876	0.85881
ABHD4	ENSG00000100439	495.502	-0.0963453	0.0568626	-1.69435	0.0901979	0.101067
KHNYN	ENSG00000100441	1169.28	0.0640023	0.035375	1.80925	0.0704115	0.0795233
FKBP3	ENSG00000100442	1129.27	0.613936	0.033908	18.1059	2.86264e-73	1.08516e-72
SDR39U1	ENSG00000100445	238.082	0.00897959	0.0486694	0.184502	0.85362	0.864005
CTSG	ENSG00000100448	7.20301	-0.190128	0.321061	-0.592185	0.553727	0.575332
RBM23	ENSG00000100461	1345.11	-0.174045	0.0323831	-5.37457	7.67659e-08	1.10712e-07
PRMT5	ENSG00000100462	385.055	-0.660386	0.0424127	-15.5705	1.15579e-54	3.55433e-54
COCH	ENSG00000100473	101.805	1.59164	0.12128	13.1237	2.41015e-39	6.16908e-39
AP4S1	ENSG00000100478	183.017	0.496214	0.034695	14.3022	2.12084e-46	5.92823e-46
POLE2	ENSG00000100479	105.681	-1.54984	0.0553935	-27.9788	2.94161e-172	2.43862e-171
VCPKMT	ENSG00000100483	186.424	-0.209093	0.0320329	-6.52745	6.68996e-11	1.04547e-10
SOS2	ENSG00000100485	1088.59	-0.0421823	0.0407683	-1.03468	0.300817	0.322936
NIN	ENSG00000100503	1379.39	-1.22502	0.0393122	-31.1613	3.56079e-213	3.884e-212
PYGL	ENSG00000100504	6930.97	-1.32978	0.0638793	-20.8171	3.03267e-96	1.43229e-95
PSMC6	ENSG00000100519	1933.5	0.38195	0.0238995	15.9815	1.7191e-57	5.48582e-57
GNPNAT1	ENSG00000100522	906.115	-0.618808	0.0503581	-12.2882	1.04873e-34	2.51152e-34
DDHD1	ENSG00000100523	1913.74	0.124697	0.0437492	2.85027	0.00436827	0.00529784
CDKN3	ENSG00000100526	234.576	-2.67086	0.07943	-33.6253	7.15601e-248	9.1717e-247
CNIH1	ENSG00000100528	2297.46	-0.24936	0.0278735	-8.94613	3.68172e-19	6.83546e-19
CGRRF1	ENSG00000100532	542.063	0.570707	0.0283462	20.1335	3.75556e-90	1.68431e-89
ATP6V1D	ENSG00000100554	2346.98	-0.320283	0.028957	-11.0607	1.94652e-28	4.24246e-28
PLEK2	ENSG00000100558	304.768	0.711418	0.0741314	9.59671	8.25366e-22	1.61512e-21
PIGH	ENSG00000100564	511.211	0.740099	0.0286511	25.8315	3.93179e-147	2.7462e-146
LRRC74A	ENSG00000100565	34.1844	0.140763	0.0691277	2.03628	0.0417221	0.0478087
PSMA3	ENSG00000100567	5121.18	0.723866	0.0347078	20.856	1.34427e-96	6.37449e-96
VTI1B	ENSG00000100568	1115.43	-0.560973	0.0218367	-25.6895	1.53093e-145	1.05463e-144
TIMM9	ENSG00000100575	289.153	-0.250394	0.0445889	-5.61561	1.95868e-08	2.86894e-08
GSTZ1	ENSG00000100577	218.093	-0.211202	0.0396514	-5.32646	1.00145e-07	1.43868e-07
KIAA0586	ENSG00000100578	503.216	-0.292366	0.0317684	-9.20305	3.4794e-20	6.5966e-20
TMED8	ENSG00000100580	1040.42	-0.178283	0.0332341	-5.36447	8.11883e-08	1.1697e-07
SAMD15	ENSG00000100583	15.4397	0.912286	0.0702242	12.991	1.37544e-38	3.4763e-38
AHSA1	ENSG00000100591	1859.98	0.439412	0.0280813	15.6479	3.43592e-55	1.06267e-54
DAAM1	ENSG00000100592	561.109	-0.411092	0.0478901	-8.58409	9.15592e-18	1.65807e-17
SPTLC2	ENSG00000100596	2227.48	0.949116	0.0369216	25.7063	9.94919e-146	6.87061e-145
RIN3	ENSG00000100599	3191.71	0.0270297	0.0609895	0.443185	0.657632	0.677434
LGMN	ENSG00000100600	66910.3	3.02676	0.0487541	62.0822	0	0
ALKBH1	ENSG00000100601	339.62	0.522278	0.0235194	22.2063	2.98843e-109	1.56813e-108
SNW1	ENSG00000100603	1565.66	0.502309	0.0213344	23.5446	1.42709e-122	8.35343e-122
ITPK1	ENSG00000100605	1151.76	-0.445692	0.0333025	-13.3831	7.58835e-41	1.98313e-40
DHRS7	ENSG00000100612	1104.18	-0.317565	0.0354904	-8.94792	3.62258e-19	6.72655e-19
PPM1A	ENSG00000100614	1201.2	-0.0709807	0.0233029	-3.046	0.00231906	0.00284993
ASB2	ENSG00000100628	72.7079	-0.56058	0.0865944	-6.47363	9.56775e-11	1.4894e-10
CEP128	ENSG00000100629	209.082	-1.02827	0.04369	-23.5356	1.76157e-122	1.0307e-121
ERH	ENSG00000100632	1421.54	-0.167577	0.0400289	-4.18641	2.83401e-05	3.76192e-05
HIF1A	ENSG00000100644	10141.7	-0.119374	0.0388961	-3.06904	0.00214747	0.00264506
SUSD6	ENSG00000100647	5137.72	0.580749	0.0422057	13.76	4.43677e-43	1.19298e-42
SRSF5	ENSG00000100650	5756.03	0.140115	0.0334639	4.18704	2.8261e-05	3.75177e-05
SLC10A1	ENSG00000100652	21.8733	0.386469	0.071549	5.40145	6.61043e-08	9.55316e-08
EIF5	ENSG00000100664	6893.54	0.199708	0.0346021	5.77155	7.85448e-09	1.16258e-08
DICER1	ENSG00000100697	3543.37	-0.547077	0.0415561	-13.1648	1.39915e-39	3.59702e-39
ZFYVE21	ENSG00000100711	680.165	-0.042294	0.0271132	-1.5599	0.118783	0.131909
MTHFD1	ENSG00000100714	1073.08	-0.72996	0.043895	-16.6297	4.24732e-62	1.42967e-61
ZC3H14	ENSG00000100722	908.826	-0.556024	0.0225759	-24.6291	6.16172e-134	3.92008e-133
TELO2	ENSG00000100726	452.832	-0.703017	0.0369004	-19.0517	6.35573e-81	2.60529e-80
PCNX1	ENSG00000100731	5897.3	0.96111	0.0449278	21.3923	1.57448e-101	7.74029e-101
BDKRB1	ENSG00000100739	36.2495	0.780757	0.216498	3.6063	0.000310591	0.000395411
GSKIP	ENSG00000100744	820.813	-0.295937	0.0357662	-8.27421	1.29315e-16	2.28872e-16
VRK1	ENSG00000100749	471.17	-1.02587	0.0376867	-27.221	3.66774e-163	2.84594e-162
PSMC1	ENSG00000100764	568.151	0.636481	0.0289805	21.9624	6.58929e-107	3.38493e-106
PAPLN	ENSG00000100767	128.31	-0.631851	0.0868749	-7.27311	3.51309e-13	5.7913e-13
RPS6KA5	ENSG00000100784	238.064	0.587488	0.0631008	9.31031	1.27454e-20	2.43844e-20
PPP4R3A	ENSG00000100796	1829.67	0.258989	0.0282683	9.16182	5.10292e-20	9.64601e-20
C14orf93	ENSG00000100802	105.367	0.637528	0.0348945	18.2701	1.43117e-74	5.50691e-74
PSMB5	ENSG00000100804	1802.37	0.155444	0.0352516	4.40956	1.03582e-05	1.39632e-05
YY1	ENSG00000100811	2133.73	0.228537	0.028207	8.10212	5.40094e-16	9.45787e-16
ACIN1	ENSG00000100813	6967.99	0.585595	0.035416	16.5348	2.06103e-61	6.88316e-61
CCNB1IP1	ENSG00000100814	219.666	-0.527153	0.0405396	-13.0034	1.17034e-38	2.959e-38
TRIP11	ENSG00000100815	984.56	-0.224452	0.0386572	-5.80621	6.39032e-09	9.48063e-09
APEX1	ENSG00000100823	3016.98	-0.833315	0.0487338	-17.0993	1.50121e-65	5.2636e-65
PABPN1	ENSG00000100836	1128.37	-0.487332	0.0401271	-12.1447	6.12062e-34	1.44997e-33
ARHGAP5	ENSG00000100852	1886.29	0.820541	0.0407537	20.1341	3.70621e-90	1.66324e-89
CINP	ENSG00000100865	574.612	-0.047856	0.0330658	-1.4473	0.147814	0.163152
SRP54	ENSG00000100883	2648.88	0.763539	0.0263178	29.0123	4.59892e-185	4.19875e-184
CHD8	ENSG00000100888	3421.32	1.11884	0.0294731	37.9615	0	0
PCK2	ENSG00000100889	1362.48	0.452789	0.0367632	12.3163	7.39772e-35	1.77555e-34
KIAA0391	ENSG00000100890	149.14	-0.803818	0.0450989	-17.8235	4.64765e-71	1.72099e-70
DCAF11	ENSG00000100897	665.916	-0.714894	0.0316617	-22.5791	6.94764e-113	3.74698e-112
PSMA6	ENSG00000100902	507.039	0.550412	0.038365	14.3467	1.11703e-46	3.13294e-46
NFKBIA	ENSG00000100906	6087.44	1.23361	0.0846512	14.5729	4.17817e-48	1.19014e-47
EMC9	ENSG00000100908	118.756	-0.771543	0.051161	-15.0807	2.17024e-51	6.40503e-51
PSME2	ENSG00000100911	6423.22	2.03311	0.0480846	42.2819	0	0
BRMS1L	ENSG00000100916	204.872	-0.157401	0.0344155	-4.57356	4.795e-06	6.54032e-06
REC8	ENSG00000100918	290.924	1.30717	0.0557925	23.4291	2.15826e-121	1.25031e-120
TM9SF1	ENSG00000100926	106.284	0.159367	0.0369067	4.3181	1.57376e-05	2.11015e-05
SEC23A	ENSG00000100934	1856.48	0.37164	0.0387171	9.59886	8.08332e-22	1.58201e-21
GMPR2	ENSG00000100938	1024.91	0.0709789	0.0235662	3.0119	0.00259619	0.00318381
PNN	ENSG00000100941	1902.68	-0.60619	0.0480953	-12.6039	2.00862e-36	4.92521e-36
RABGGTA	ENSG00000100949	1270.02	1.10929	0.0299804	37.0004	1.12818e-299	1.9227e-298
PLTP	ENSG00000100979	4697.46	0.0448215	0.0877916	0.510544	0.60967	0.630245
PCIF1	ENSG00000100982	1388.48	1.00413	0.0556229	18.0524	7.54856e-73	2.85303e-72
GSS	ENSG00000100983	1361.97	-0.480293	0.0300061	-16.0065	1.15073e-57	3.67961e-57
MMP9	ENSG00000100985	4696.58	-2.42751	0.122679	-19.7876	3.81117e-87	1.66052e-86
TRPC4AP	ENSG00000100991	4749.3	-0.0799086	0.0354928	-2.2514	0.0243601	0.0283341
PYGB	ENSG00000100994	1333.88	0.219754	0.0349673	6.28454	3.28819e-10	5.04716e-10
ABHD12	ENSG00000100997	9794.77	0.771552	0.0408181	18.9022	1.09378e-79	4.42038e-79
PROCR	ENSG00000101000	944.721	0.797954	0.0670953	11.8928	1.28936e-32	2.99149e-32
GINS1	ENSG00000101003	552.24	-1.18504	0.0666375	-17.7835	9.49524e-71	3.50218e-70
NINL	ENSG00000101004	85.4467	0.231428	0.069745	3.3182	0.000905986	0.00113289
CD40	ENSG00000101017	8934.92	3.3876	0.0649401	52.165	0	0
UQCC1	ENSG00000101019	982.866	-0.148753	0.0269695	-5.5156	3.47598e-08	5.06133e-08
ZMYND8	ENSG00000101040	1086.18	-0.130647	0.0326855	-3.9971	6.41223e-05	8.39362e-05
IFT52	ENSG00000101052	439.173	-0.449189	0.0288212	-15.5854	9.15539e-55	2.81982e-54
MYBL2	ENSG00000101057	505.331	-4.96537	0.122792	-40.4373	0	0
NDRG3	ENSG00000101079	698.989	-0.712858	0.0366892	-19.4297	4.33297e-84	1.83775e-83
SLA2	ENSG00000101082	62.8677	0.559529	0.0664702	8.41774	3.83804e-17	6.87249e-17
C20orf24	ENSG00000101084	1851.54	1.08818	0.0318174	34.2007	2.35711e-256	3.14133e-255
NFATC2	ENSG00000101096	998.025	-0.999201	0.0589784	-16.9418	2.21199e-64	7.66025e-64
PABPC1L	ENSG00000101104	247.075	-0.192263	0.0582507	-3.30062	0.000964714	0.00120471
STK4	ENSG00000101109	3435.05	0.147816	0.0287899	5.1343	2.83191e-07	4.01014e-07
SALL4	ENSG00000101115	66.5441	-0.91264	0.146154	-6.24439	4.25451e-10	6.51049e-10
ADNP	ENSG00000101126	1037.41	-0.338029	0.0367867	-9.18887	3.96973e-20	7.51607e-20
PFDN4	ENSG00000101132	252.548	0.186358	0.0607002	3.07014	0.00213957	0.00263556
DOK5	ENSG00000101134	23.2681	0.654027	0.177606	3.68247	0.000230988	0.00029554
CSTF1	ENSG00000101138	547.354	-0.252172	0.0199679	-12.6289	1.46321e-36	3.59411e-36
RAE1	ENSG00000101146	1046.63	-0.292822	0.0206466	-14.1826	1.17416e-45	3.25808e-45
TPD52L2	ENSG00000101150	5532	0.126776	0.0300423	4.21992	2.44394e-05	3.25149e-05
DNAJC5	ENSG00000101152	3317.37	0.111384	0.0280375	3.97266	7.10735e-05	9.28884e-05
NELFCD	ENSG00000101158	1269.62	-0.295333	0.0237051	-12.4586	1.25559e-35	3.04583e-35
CTSZ	ENSG00000101160	16085.3	0.613904	0.0824769	7.44334	9.81721e-14	1.63678e-13
PRPF6	ENSG00000101161	1033.28	0.00647754	0.0268126	0.241586	0.809101	0.822497
TUBB1	ENSG00000101162	23.3208	0.133098	0.0651876	2.04177	0.0411739	0.0471882
PRELID3B	ENSG00000101166	2254.79	-0.291434	0.0319685	-9.1163	7.77323e-20	1.46288e-19
MTG2	ENSG00000101181	521.047	0.270805	0.0245975	11.0094	3.44115e-28	7.46414e-28
PSMA7	ENSG00000101182	4455.57	0.156034	0.0392991	3.97042	7.17461e-05	9.37413e-05
SLCO4A1	ENSG00000101187	59.7198	1.20739	0.11214	10.7667	4.94199e-27	1.05311e-26
MRGBP	ENSG00000101189	397.897	0.123942	0.0276153	4.48815	7.18445e-06	9.73154e-06
TCFL5	ENSG00000101190	82.3921	-0.453839	0.0751296	-6.04075	1.53395e-09	2.31236e-09
DIDO1	ENSG00000101191	1196.52	0.0662241	0.0241478	2.74245	0.00609818	0.00733451
GID8	ENSG00000101193	1128.44	-0.306956	0.0175298	-17.5105	1.19125e-68	4.29903e-68
SLC17A9	ENSG00000101194	489.925	-0.78884	0.0759024	-10.3928	2.67344e-25	5.54731e-25
BIRC7	ENSG00000101197	103.137	-3.52497	0.145837	-24.1706	4.53402e-129	2.7923e-128
NKAIN4	ENSG00000101198	17.1012	-0.779583	0.164677	-4.734	2.20134e-06	3.03708e-06
ARFGAP1	ENSG00000101199	1160.26	0.140167	0.0321801	4.35568	1.32653e-05	1.78308e-05
EEF1A2	ENSG00000101210	10.3926	0.239097	0.189471	1.26192	0.206977	0.225763
GMEB2	ENSG00000101216	290.223	0.195981	0.0320729	6.11048	9.93333e-10	1.50612e-09
C20orf27	ENSG00000101220	990.873	-1.76843	0.0755995	-23.3921	5.14608e-121	2.97508e-120
CDC25B	ENSG00000101224	2049.01	0.507798	0.0534814	9.49485	2.20533e-21	4.28806e-21
RNF24	ENSG00000101236	788.9	-0.118836	0.0502455	-2.36511	0.018025	0.0211421
ARFRP1	ENSG00000101246	636.568	0.160142	0.0292541	5.4742	4.39504e-08	6.38371e-08
NDUFAF5	ENSG00000101247	248.135	-0.173478	0.0343025	-5.05729	4.25248e-07	5.98677e-07
TRIB3	ENSG00000101255	176.667	-1.12044	0.0941562	-11.8997	1.18707e-32	2.75552e-32
RASSF2	ENSG00000101265	3556.87	-1.75533	0.0458425	-38.2904	0	0
CSNK2A1	ENSG00000101266	1663.69	-0.285202	0.0216325	-13.1839	1.08572e-39	2.79582e-39
CDS2	ENSG00000101290	4405.35	0.504897	0.0406886	12.4088	2.34151e-35	5.65663e-35
HM13	ENSG00000101294	10358.4	-0.288863	0.0425144	-6.79446	1.08722e-11	1.73451e-11
SNPH	ENSG00000101298	20.3782	0.0575761	0.0995552	0.578333	0.563039	0.584656
MYLK2	ENSG00000101306	25.3421	-2.83183	0.169659	-16.6913	1.51636e-62	5.13239e-62
SIRPB1	ENSG00000101307	629.772	0.0279964	0.106922	0.261839	0.793445	0.807575
SEC23B	ENSG00000101310	2661.15	-0.725042	0.0280013	-25.8931	7.96111e-148	5.57714e-147
FERMT1	ENSG00000101311	25.3687	0.089241	0.122775	0.726866	0.467308	0.490179
CCM2L	ENSG00000101331	15.6623	1.67285	0.246782	6.77866	1.21295e-11	1.93335e-11
PLCB4	ENSG00000101333	26.3164	-0.217202	0.144462	-1.50352	0.132705	0.14687
MYL9	ENSG00000101335	455.796	0.135166	0.140367	0.962945	0.335575	0.358144
HCK	ENSG00000101336	8817.08	0.899298	0.051333	17.5189	1.02764e-68	3.71047e-68
TM9SF4	ENSG00000101337	1633.19	0.263025	0.0329625	7.97953	1.46897e-15	2.54922e-15
TLDC2	ENSG00000101342	287.593	0.830518	0.0452339	18.3605	2.7193e-75	1.05094e-74
CRNKL1	ENSG00000101343	681.666	-0.282002	0.0263343	-10.7086	9.27935e-27	1.96992e-26
POFUT1	ENSG00000101346	678.97	-0.570895	0.0390672	-14.6131	2.31626e-48	6.62731e-48
SAMHD1	ENSG00000101347	15273.4	-0.180157	0.027012	-6.6695	2.56668e-11	4.05706e-11
KIF3B	ENSG00000101350	508.08	-0.322992	0.0375336	-8.60542	7.60384e-18	1.37931e-17
MROH8	ENSG00000101353	26.4981	-0.410333	0.0626037	-6.55446	5.58441e-11	8.75035e-11
NOP56	ENSG00000101361	2143.62	0.264914	0.0321591	8.2376	1.75693e-16	3.10333e-16
MANBAL	ENSG00000101363	604.232	1.1554	0.0324007	35.6598	1.65904e-278	2.46837e-277
IDH3B	ENSG00000101365	1449.05	-0.420547	0.0283211	-14.8492	7.03681e-50	2.04713e-49
MAPRE1	ENSG00000101367	5855.3	-0.248983	0.0222606	-11.1849	4.83246e-29	1.06163e-28
JAG1	ENSG00000101384	190.834	-1.01557	0.0691922	-14.6775	8.98517e-49	2.58347e-48
CDK5RAP1	ENSG00000101391	597.279	-0.142599	0.0256311	-5.56352	2.64391e-08	3.86096e-08
SNTA1	ENSG00000101400	69.8056	0.248839	0.0574288	4.333	1.47089e-05	1.97523e-05
TTI1	ENSG00000101407	507.955	-0.224034	0.0342868	-6.53413	6.39814e-11	1.00042e-10
E2F1	ENSG00000101412	124.975	-3.52006	0.0848528	-41.4843	0	0
[truncated: 12,061 more rows]

## Sheet: Ctrl_vs_IFNG (24 hours)
hgnc	Gene	baseMean	log2FoldChange	lfcSE	stat	pvalue	padj
TSPAN6	ENSG00000000003	102.731	-0.370519	0.0902909	-4.10362	4.06737e-05	5.85635e-05
DPM1	ENSG00000000419	1209.4	-0.0426139	0.0370646	-1.14972	0.25026	0.27468
SCYL3	ENSG00000000457	428.03	0.81312	0.0320955	25.3344	1.33452e-141	1.7438e-140
C1orf112	ENSG00000000460	187.218	-1.63875	0.0508185	-32.2472	3.85316e-228	1.04991e-226
FGR	ENSG00000000938	687.167	1.51824	0.0904199	16.791	2.84086e-63	1.48928e-62
CFH	ENSG00000000971	1434.25	5.00401	0.0793512	63.0616	0	0
FUCA2	ENSG00000001036	2570.99	0.0887729	0.0268078	3.31146	0.000928106	0.00124254
GCLC	ENSG00000001084	9701.83	1.04078	0.0592162	17.576	3.76458e-69	2.18088e-68
NFYA	ENSG00000001167	984.63	0.172839	0.0318321	5.42973	5.64408e-08	9.20707e-08
STPG1	ENSG00000001460	54.2396	0.25756	0.055007	4.68232	2.83651e-06	4.31477e-06
NIPAL3	ENSG00000001461	233.351	0.460008	0.0522845	8.79818	1.39052e-18	3.16714e-18
LAS1L	ENSG00000001497	803.019	-0.468234	0.0358421	-13.0638	5.29929e-39	1.89684e-38
ENPP4	ENSG00000001561	443.52	1.59687	0.110764	14.4168	4.05642e-47	1.66423e-46
CFTR	ENSG00000001626	34.2402	-1.79484	0.0749709	-23.9405	1.15944e-126	1.29998e-125
ANKIB1	ENSG00000001629	1099.21	0.297862	0.0297268	10.02	1.24534e-23	3.24551e-23
CYP51A1	ENSG00000001630	70.6612	-0.693946	0.0629708	-11.0201	3.05667e-28	8.86668e-28
KRIT1	ENSG00000001631	829.449	-0.129529	0.0255229	-5.075	3.87492e-07	6.10709e-07
RAD52	ENSG00000002016	221.406	-0.292655	0.0346691	-8.44138	3.136e-17	6.87436e-17
BAD	ENSG00000002330	133.09	-0.141974	0.0435632	-3.25903	0.00111795	0.00149046
LAP3	ENSG00000002549	43559.3	2.99267	0.0553427	54.0752	0	0
HS3ST1	ENSG00000002587	1683.6	-0.291349	0.118606	-2.45644	0.0140319	0.0173426
AOC1	ENSG00000002726	47.9994	-1.06305	0.104657	-10.1574	3.07208e-24	8.15586e-24
MAD1L1	ENSG00000002822	705.389	-0.398461	0.0373032	-10.6817	1.24002e-26	3.46338e-26
LASP1	ENSG00000002834	5728.23	-0.0318458	0.0342214	-0.93058	0.352071	0.379406
SNX11	ENSG00000002919	1169.27	-0.32348	0.0323811	-9.98976	1.68988e-23	4.39182e-23
TMEM176A	ENSG00000002933	1052.9	1.44297	0.123591	11.6754	1.70312e-31	5.26977e-31
M6PR	ENSG00000003056	8028.55	0.160346	0.0372761	4.30158	1.69588e-05	2.48842e-05
ICA1	ENSG00000003147	422.07	-1.03995	0.0447853	-23.2208	2.80531e-119	2.90875e-118
DBNDD1	ENSG00000003249	33.5834	0.135819	0.121261	1.12005	0.262691	0.287517
ALS2	ENSG00000003393	845.953	-0.194189	0.0314928	-6.16612	6.99847e-10	1.22768e-09
CASP10	ENSG00000003400	934.779	1.41704	0.0409594	34.5963	2.87593e-262	1.02628e-260
CFLAR	ENSG00000003402	6016.46	1.3366	0.0522736	25.5692	3.35626e-144	4.48139e-143
TFPI	ENSG00000003436	521.08	-1.13526	0.0959797	-11.8281	2.79392e-32	8.76648e-32
NDUFAF7	ENSG00000003509	362.928	-0.407058	0.0288344	-14.1171	2.98035e-45	1.18072e-44
RBM5	ENSG00000003756	2198.03	-0.185958	0.0216953	-8.57134	1.0229e-17	2.27239e-17
MTMR7	ENSG00000003987	84.1573	-0.218359	0.0530648	-4.11494	3.87278e-05	5.58074e-05
SLC7A2	ENSG00000003989	340.64	1.24291	0.114999	10.808	3.15541e-27	8.92657e-27
ARF5	ENSG00000004059	1066.87	-0.062724	0.0340148	-1.84402	0.0651797	0.076052
SARM1	ENSG00000004139	121.774	-0.942046	0.0664694	-14.1726	1.35375e-45	5.40116e-45
POLDIP2	ENSG00000004142	1700.67	-0.288294	0.029996	-9.61107	7.17979e-22	1.78859e-21
PLXND1	ENSG00000004399	6619.42	-0.758769	0.0446731	-16.9849	1.06218e-64	5.7088e-64
AK2	ENSG00000004455	2301.95	0.34585	0.0283156	12.2141	2.61366e-34	8.53415e-34
CD38	ENSG00000004468	2661.38	3.71407	0.119072	31.1917	1.38068e-213	3.38194e-212
FKBP4	ENSG00000004478	1132.02	-0.44462	0.0452967	-9.81572	9.63505e-23	2.45815e-22
KDM1A	ENSG00000004487	957.404	-0.408482	0.0256542	-15.9226	4.4145e-57	2.12125e-56
RBM6	ENSG00000004534	2126.63	-0.13011	0.0331065	-3.93005	8.49279e-05	0.000120372
CAMKK1	ENSG00000004660	183.412	-0.953805	0.0549042	-17.3722	1.34077e-67	7.54351e-67
RECQL	ENSG00000004700	1495.53	0.501186	0.0354872	14.123	2.74039e-45	1.08719e-44
VPS50	ENSG00000004766	874.839	-0.0507794	0.0287321	-1.76734	0.0771715	0.0893103
HSPB6	ENSG00000004776	26.5003	0.480012	0.206499	2.32452	0.0200976	0.0245246
ARHGAP33	ENSG00000004777	230.227	-1.2377	0.0844321	-14.6591	1.17768e-48	4.9635e-48
NDUFAB1	ENSG00000004779	1427.98	0.0295048	0.0452419	0.652157	0.5143	0.541189
PDK4	ENSG00000004799	833.93	-2.75633	0.162518	-16.9602	1.61831e-64	8.68123e-64
SLC25A13	ENSG00000004864	1736.98	0.0123322	0.0305725	0.403375	0.686672	0.708751
ST7	ENSG00000004866	480.367	-0.214854	0.0479079	-4.48473	7.30074e-06	1.09154e-05
CDC27	ENSG00000004897	1976.9	0.00515927	0.023412	0.220368	0.825584	0.839671
HCCS	ENSG00000004961	1139.73	0.351459	0.0277482	12.666	9.12448e-37	3.13898e-36
DVL2	ENSG00000004975	675.668	0.104049	0.0296015	3.515	0.000439748	0.000600803
UPF1	ENSG00000005007	2531.97	0.215393	0.0484254	4.44793	8.66998e-06	1.29118e-05
SKAP2	ENSG00000005020	3965.86	0.0323903	0.0292595	1.107	0.268294	0.293421
SLC25A5	ENSG00000005022	6939.68	0.0111371	0.0397289	0.280327	0.779227	0.796679
MCUB	ENSG00000005059	2231.39	0.699037	0.0365116	19.1456	1.0527e-81	7.038e-81
POLR2J	ENSG00000005075	425.018	-0.32529	0.0369919	-8.79356	1.44892e-18	3.29801e-18
DHX33	ENSG00000005100	357.117	-0.373739	0.0337117	-11.0863	1.46171e-28	4.27001e-28
LIG3	ENSG00000005156	376.685	0.0741033	0.0304009	2.43753	0.0147879	0.0182353
RPAP3	ENSG00000005175	906.845	0.424495	0.0380489	11.1566	6.65028e-29	1.95531e-28
REXO5	ENSG00000005189	127.754	-1.42933	0.0495166	-28.8658	3.21448e-183	5.94678e-182
CIAPIN1	ENSG00000005194	1160.58	-0.305358	0.0265841	-11.4865	1.54189e-30	4.67218e-30
SPPL2B	ENSG00000005206	452.588	-0.135961	0.0490037	-2.77451	0.00552854	0.00701863
FAM214B	ENSG00000005238	1346.45	0.544406	0.0374431	14.5396	6.80193e-48	2.82944e-47
COPZ2	ENSG00000005243	54.0925	-0.826051	0.0976124	-8.46256	2.61562e-17	5.74889e-17
PRKAR2B	ENSG00000005249	210.922	-0.30679	0.0755784	-4.05922	4.92361e-05	7.06026e-05
MSL3	ENSG00000005302	1358.02	0.559305	0.0414134	13.5054	1.45303e-41	5.42473e-41
CREBBP	ENSG00000005339	1988.78	0.385109	0.0342653	11.239	2.62208e-29	7.77118e-29
TSPOAP1	ENSG00000005379	50.2692	0.951606	0.0874492	10.8818	1.40732e-27	4.02337e-27
MPO	ENSG00000005381	72.4147	-2.75073	0.464151	-5.92637	3.09705e-09	5.29353e-09
GCFC2	ENSG00000005436	243.817	-0.478372	0.0342704	-13.9588	2.78258e-44	1.08555e-43
WDR54	ENSG00000005448	54.4613	-1.12527	0.0789469	-14.2535	4.26312e-46	1.71501e-45
CROT	ENSG00000005469	257.655	0.0609003	0.0397457	1.53225	0.125461	0.142337
ABCB4	ENSG00000005471	324.734	-0.150772	0.0648558	-2.32473	0.0200867	0.0245134
KMT2E	ENSG00000005483	2220.65	0.188861	0.024266	7.78293	7.08618e-15	1.45554e-14
RHBDD2	ENSG00000005486	638.658	-0.513375	0.0430149	-11.9348	7.79402e-33	2.47703e-32
IBTK	ENSG00000005700	2892.34	-0.0451242	0.0262667	-1.71792	0.0858108	0.0989177
ZNF195	ENSG00000005801	678.628	-0.027474	0.0233387	-1.17719	0.23912	0.263172
MYCBP2	ENSG00000005810	2876.26	0.425744	0.0355836	11.9646	5.44431e-33	1.73537e-32
FBXL3	ENSG00000005812	910.148	-0.363061	0.0345793	-10.4994	8.69582e-26	2.38842e-25
ITGAL	ENSG00000005844	1959.64	1.94338	0.0610122	31.8524	1.21946e-222	3.16924e-221
PDK2	ENSG00000005882	123.073	-0.479922	0.0555068	-8.64617	5.32545e-18	1.19172e-17
ITGA3	ENSG00000005884	350.068	0.332807	0.0866045	3.84284	0.000121621	0.000170845
ZFX	ENSG00000005889	1448.12	0.281818	0.0332616	8.47277	2.39618e-17	5.2707e-17
LAMP2	ENSG00000005893	8243.36	0.267519	0.0333131	8.03046	9.71112e-16	2.04124e-15
ITGA2B	ENSG00000005961	16.049	0.0898682	0.20883	0.43034	0.666948	0.690014
GDE1	ENSG00000006007	1886.79	-0.240585	0.0310783	-7.74126	9.84374e-15	2.01021e-14
C19orf60	ENSG00000006015	932.843	-0.150107	0.0409939	-3.6617	0.000250548	0.000346996
CRLF1	ENSG00000006016	9.02185	-0.324074	0.0762464	-4.25035	2.13434e-05	3.11522e-05
OSBPL7	ENSG00000006025	232.153	-0.224186	0.0504831	-4.4408	8.96234e-06	1.33359e-05
TMEM98	ENSG00000006042	69.3668	-0.333644	0.130464	-2.55737	0.0105468	0.0131473
MAP3K14	ENSG00000006062	257.561	-0.099266	0.0442309	-2.24427	0.0248153	0.0300493
TMEM132A	ENSG00000006118	528.834	1.33387	0.0766667	17.3982	8.50893e-68	4.80271e-67
AP2B1	ENSG00000006125	4849.89	0.504505	0.0502874	10.0324	1.09788e-23	2.86438e-23
ZNF263	ENSG00000006194	706.865	0.135408	0.0299537	4.52057	6.16738e-06	9.25437e-06
SPATA20	ENSG00000006282	848.983	-0.237569	0.0810419	-2.93143	0.00337403	0.00435419
TNFRSF12A	ENSG00000006327	546.689	0.489151	0.0678224	7.21223	5.50437e-13	1.0657e-12
MAP3K9	ENSG00000006432	392.158	0.602514	0.0630425	9.55727	1.20899e-21	2.99163e-21
RALA	ENSG00000006451	3575.69	1.57472	0.0571727	27.5431	5.34895e-167	8.67431e-166
BAIAP2L1	ENSG00000006453	132.326	0.381247	0.0533556	7.14539	8.97431e-13	1.72635e-12
KDM7A	ENSG00000006459	1739.64	0.670151	0.0489299	13.6961	1.07059e-42	4.06167e-42
ETV1	ENSG00000006468	126.788	-1.58297	0.0952218	-16.6241	4.66588e-62	2.40126e-61
AGK	ENSG00000006530	703.417	-0.0111874	0.0247696	-0.451657	0.651516	0.674843
ALDH3B1	ENSG00000006534	2225.86	0.816203	0.0697459	11.7025	1.23729e-31	3.836e-31
PHTF2	ENSG00000006576	2245.77	0.245118	0.0598449	4.09589	4.20554e-05	6.0528e-05
FARP2	ENSG00000006607	1106.44	1.63007	0.0288615	56.4789	0	0
GGCT	ENSG00000006625	500.712	-0.248806	0.0445357	-5.58666	2.31476e-08	3.83565e-08
DBF4	ENSG00000006634	491.855	-0.507743	0.0433809	-11.7043	1.21153e-31	3.75698e-31
TBXA2R	ENSG00000006638	20.3504	0.391821	0.105164	3.72582	0.000194682	0.000271039
IFRD1	ENSG00000006652	1994.8	0.308757	0.0366025	8.43542	3.30006e-17	7.23061e-17
COX10	ENSG00000006695	462.834	0.571097	0.0365347	15.6316	4.43209e-55	2.05661e-54
GTF2IRD1	ENSG00000006704	185.949	-0.152064	0.041131	-3.69707	0.000218104	0.000302872
PAF1	ENSG00000006712	746.571	-0.0467099	0.0272587	-1.71358	0.0866061	0.0997855
VPS41	ENSG00000006715	2586.45	0.15413	0.0258857	5.95425	2.61267e-09	4.48195e-09
ELAC2	ENSG00000006744	2142.26	0.0276443	0.03192	0.866051	0.386462	0.414183
SCIN	ENSG00000006747	367.347	4.36437	0.125225	34.8522	3.94261e-266	1.43609e-264
ARSD	ENSG00000006756	799.519	-0.00443041	0.0359034	-0.123398	0.901792	0.910469
PNPLA4	ENSG00000006757	180.082	-0.520822	0.0512	-10.1723	2.63581e-24	7.00956e-24
ADIPOR2	ENSG00000006831	1204.16	-0.112979	0.0351743	-3.21197	0.00131829	0.00174942
CDKL3	ENSG00000006837	16.314	0.132276	0.056584	2.33769	0.0194033	0.0237143
MARK4	ENSG00000007047	287.873	0.0222672	0.0359489	0.619411	0.535646	0.562322
CCDC124	ENSG00000007080	704.758	-0.205771	0.0373702	-5.50629	3.66471e-08	6.02288e-08
CEACAM21	ENSG00000007129	97.2368	0.401522	0.065155	6.16257	7.15726e-10	1.25444e-09
PAFAH1B1	ENSG00000007168	3446.98	0.115613	0.015842	7.2979	2.92302e-13	5.70722e-13
KIAA0100	ENSG00000007202	2982.22	0.429743	0.0414529	10.367	3.50281e-25	9.51129e-25
GAS7	ENSG00000007237	7953.58	0.5195	0.0352242	14.7484	3.15184e-49	1.34125e-48
TRAPPC6A	ENSG00000007255	266.254	-0.278405	0.0542949	-5.12764	2.9339e-07	4.64953e-07
MATK	ENSG00000007264	1145.07	-0.470832	0.0844035	-5.57835	2.42816e-08	4.02072e-08
ST7L	ENSG00000007341	271.485	-0.205789	0.0260147	-7.91049	2.56383e-15	5.33326e-15
RPUSD1	ENSG00000007376	448.227	-0.147948	0.0423752	-3.49138	0.000480532	0.000654996
RHBDF1	ENSG00000007384	47.0484	0.970314	0.0882557	10.9943	4.06838e-28	1.17698e-27
LUC7L	ENSG00000007392	1294.24	-0.0271181	0.0269728	-1.00538	0.314712	0.341262
TSR3	ENSG00000007520	562.363	-0.00587112	0.0427995	-0.137177	0.890891	0.900174
PIGQ	ENSG00000007541	237.891	-0.436683	0.0394259	-11.0761	1.63929e-28	4.7848e-28
CRAMP1	ENSG00000007545	349.252	0.216511	0.0348815	6.20705	5.3987e-10	9.50604e-10
TEAD3	ENSG00000007866	24.581	0.195477	0.127496	1.5332	0.125226	0.142082
DNAJC11	ENSG00000007923	878.512	-0.0686628	0.0356	-1.92873	0.0537645	0.0632259
MYLIP	ENSG00000007944	248.375	-0.280342	0.0557514	-5.02843	4.94516e-07	7.75905e-07
E2F2	ENSG00000007968	159.423	-3.18338	0.114311	-27.8483	1.12853e-170	1.87112e-169
PSMB1	ENSG00000008018	3701.81	0.304982	0.0318614	9.57214	1.04713e-21	2.59797e-21
SYN1	ENSG00000008056	16.2214	-0.327951	0.142526	-2.301	0.0213918	0.0260542
JARID2	ENSG00000008083	746.955	-1.06274	0.0393056	-27.0379	5.29681e-161	8.07734e-160
CDKL5	ENSG00000008086	144.832	0.368024	0.0587411	6.26519	3.72373e-10	6.59307e-10
CDK11A	ENSG00000008128	47.8346	0.24367	0.0493084	4.94175	7.74263e-07	1.20609e-06
NADK	ENSG00000008130	4215.76	0.953217	0.0361765	26.349	5.2666e-153	7.50237e-152
CYTH3	ENSG00000008256	581.749	0.244173	0.0455417	5.36152	8.25249e-08	1.33814e-07
SYPL1	ENSG00000008282	1842.69	-0.405272	0.0255575	-15.8573	1.25225e-56	5.97442e-56
CYB561	ENSG00000008283	97.6538	-0.0233561	0.0493213	-0.47355	0.635821	0.659606
SPAG9	ENSG00000008294	4833.42	0.721772	0.0374279	19.2843	7.27265e-83	4.93025e-82
AASS	ENSG00000008311	39.2655	-0.817578	0.113135	-7.22654	4.95456e-13	9.61108e-13
PLEKHG6	ENSG00000008323	90.9028	0.673996	0.0566636	11.8947	1.26129e-32	3.9905e-32
SS18L2	ENSG00000008324	558.541	-0.0618003	0.0431657	-1.4317	0.15223	0.171132
MPND	ENSG00000008382	175.308	0.769001	0.0539831	14.2452	4.80039e-46	1.93004e-45
MGST1	ENSG00000008394	93.5066	-0.145633	0.142284	-1.02354	0.306053	0.332517
CRY1	ENSG00000008405	410.029	-0.32967	0.0473661	-6.96004	3.40169e-12	6.40778e-12
PGLYRP1	ENSG00000008438	9.81875	0.501603	0.103391	4.85152	1.22517e-06	1.89316e-06
NFIX	ENSG00000008441	34.0112	1.65193	0.106221	15.5519	1.54554e-54	7.11771e-54
ST3GAL1	ENSG00000008513	2612.55	-0.25333	0.0398681	-6.3542	2.09513e-10	3.73541e-10
MMP25	ENSG00000008516	472.232	1.94707	0.0826559	23.5564	1.07982e-122	1.1625e-121
IL32	ENSG00000008517	816.852	5.088	0.134557	37.813	0	0
PKD1	ENSG00000008710	574.962	-0.124786	0.0487932	-2.55745	0.0105444	0.0131455
MED24	ENSG00000008838	826.709	-0.182973	0.026916	-6.79791	1.06146e-11	1.96784e-11
RHOBTB2	ENSG00000008853	314.358	0.588191	0.0449785	13.0771	4.4483e-39	1.59549e-38
HEATR5B	ENSG00000008869	2303.73	0.809755	0.0516008	15.6927	1.69767e-55	7.92735e-55
SEC62	ENSG00000008952	1907.68	-0.405178	0.040096	-10.1052	5.23988e-24	1.38067e-23
RPS20	ENSG00000008988	4962.76	-0.144191	0.0518539	-2.78071	0.00542399	0.00688838
CSDE1	ENSG00000009307	9524.98	-0.0136711	0.0310017	-0.440981	0.659227	0.682327
UBE3C	ENSG00000009335	1867.26	0.100042	0.0260175	3.84518	0.000120466	0.000169274
REV3L	ENSG00000009413	865.151	-0.586352	0.0353252	-16.5987	7.12014e-62	3.6603e-61
MASP2	ENSG00000009724	54.4577	-0.371056	0.0776284	-4.7799	1.75381e-06	2.69169e-06
FAM76A	ENSG00000009780	291.836	0.311133	0.0302873	10.2727	9.35246e-25	2.51474e-24
TRAF3IP3	ENSG00000009790	571.362	-0.305045	0.0567947	-5.37101	7.82975e-08	1.27047e-07
POMT2	ENSG00000009830	331.353	-0.218061	0.0379397	-5.74757	9.0536e-09	1.52174e-08
VTA1	ENSG00000009844	5004.49	0.55708	0.0550584	10.118	4.59807e-24	1.21383e-23
MLXIPL	ENSG00000009950	68.7928	-0.292226	0.106606	-2.74118	0.00612182	0.00774523
BAZ1B	ENSG00000009954	2326.14	-0.09479	0.0214262	-4.42402	9.68793e-06	1.43881e-05
RANBP9	ENSG00000010017	778.709	-0.0232627	0.0399878	-0.581746	0.560738	0.586387
ETV7	ENSG00000010030	1295.59	7.77745	0.130885	59.4222	0	0
SPRTN	ENSG00000010072	441.117	-0.490193	0.0267387	-18.3327	4.53906e-75	2.8251e-74
METTL13	ENSG00000010165	625.73	-0.0445835	0.02822	-1.57986	0.11414	0.130123
DYRK4	ENSG00000010219	786.722	-0.397297	0.0471817	-8.42058	3.74629e-17	8.20066e-17
ZNF207	ENSG00000010244	4453.91	0.0265933	0.0202669	1.31215	0.189469	0.210887
UQCRC1	ENSG00000010256	3973.09	0.155466	0.0432774	3.59232	0.000327751	0.000450987
STARD3NL	ENSG00000010270	2512.35	0.0518845	0.0298451	1.73846	0.0821301	0.094807
CD9	ENSG00000010278	3097.58	-1.74798	0.0791227	-22.092	3.77481e-108	3.48482e-107
NCAPD2	ENSG00000010292	1194.1	-1.1474	0.0563283	-20.3698	3.09987e-92	2.35973e-91
IFFO1	ENSG00000010295	1603.53	0.0951285	0.039966	2.38024	0.0173015	0.0212286
GIPR	ENSG00000010310	66.512	0.809143	0.0884892	9.14397	6.02008e-20	1.42376e-19
PHF7	ENSG00000010318	173.492	-0.514374	0.0372908	-13.7936	2.78453e-43	1.06677e-42
NISCH	ENSG00000010322	3431.47	-1.54028	0.0478512	-32.189	2.5135e-227	6.7314e-226
STAB1	ENSG00000010327	34298.3	-1.59907	0.0588196	-27.186	9.49915e-163	1.47415e-161
FUZ	ENSG00000010361	62.9763	-0.662307	0.0463927	-14.2761	3.08286e-46	1.24555e-45
IDS	ENSG00000010404	2401.59	1.15045	0.0473483	24.2976	2.07846e-130	2.43729e-129
ZNF200	ENSG00000010539	687.502	0.58162	0.02757	21.0961	8.63434e-99	7.10766e-98
CD4	ENSG00000010610	17243	0.285506	0.0730214	3.90989	9.23377e-05	0.000130584
LRRC23	ENSG00000010626	72.5761	-0.907526	0.0522717	-17.3617	1.60819e-67	9.0264e-67
BTK	ENSG00000010671	3109.27	0.619401	0.0301531	20.5419	9.09142e-94	7.06999e-93
HFE	ENSG00000010704	605.225	-1.25856	0.039887	-31.5533	1.61735e-218	4.1121e-217
SCMH1	ENSG00000010803	447.01	-0.550268	0.0440753	-12.4847	9.04552e-36	3.04404e-35
FYN	ENSG00000010810	142.471	-0.875158	0.107346	-8.15272	3.55836e-16	7.58039e-16
HIVEP2	ENSG00000010818	1388.67	3.42317	0.110067	31.1006	2.36098e-212	5.72334e-211
ELOA	ENSG00000011007	1891.99	0.195772	0.0226568	8.64077	5.58338e-18	1.24845e-17
LYPLA2	ENSG00000011009	1173.7	0.12852	0.0310588	4.13795	3.50423e-05	5.06314e-05
CLCN6	ENSG00000011021	1909.28	0.670062	0.0484577	13.8278	1.7335e-43	6.66293e-43
MRC2	ENSG00000011028	801.856	-0.590874	0.0863303	-6.84434	7.68299e-12	1.43096e-11
TSPAN9	ENSG00000011105	45.1031	1.01185	0.085108	11.889	1.34987e-32	4.26689e-32
BTBD7	ENSG00000011114	1577.05	0.128367	0.0260845	4.92121	8.60107e-07	1.3367e-06
APBA3	ENSG00000011132	340.961	0.862647	0.0420213	20.5288	1.19095e-93	9.25122e-93
MKS1	ENSG00000011143	184.531	0.514435	0.0392765	13.0978	3.39062e-39	1.22142e-38
ABHD5	ENSG00000011198	311.192	-0.148413	0.0278498	-5.32904	9.87316e-08	1.59541e-07
ANOS1	ENSG00000011201	767.208	0.580933	0.124464	4.66749	3.04909e-06	4.63211e-06
AKAP8L	ENSG00000011243	533.849	-0.161043	0.0326035	-4.93945	7.83422e-07	1.21981e-06
MBTD1	ENSG00000011258	490.88	0.12048	0.0320349	3.76089	0.000169308	0.000236392
UTP18	ENSG00000011260	1647.1	0.0920215	0.0247871	3.71247	0.000205247	0.000285409
RNF216	ENSG00000011275	1531.3	-0.0325889	0.024648	-1.32217	0.186111	0.207314
TTC19	ENSG00000011295	1119.83	-0.239753	0.0282235	-8.49482	1.98245e-17	4.37022e-17
PTBP1	ENSG00000011304	4932.51	0.134564	0.0216581	6.21309	5.19513e-10	9.15676e-10
LARS2	ENSG00000011376	725.676	0.353998	0.0304658	11.6195	3.28036e-31	1.00813e-30
PIK3C2A	ENSG00000011405	1649.47	-0.512768	0.0305075	-16.808	2.13359e-63	1.12101e-62
PLAUR	ENSG00000011422	8955.18	0.798834	0.0647423	12.3387	5.60769e-35	1.85472e-34
ANLN	ENSG00000011426	900.483	-3.33457	0.115794	-28.7975	2.30717e-182	4.23484e-181
WIZ	ENSG00000011451	1285.85	0.378978	0.0581646	6.51562	7.23882e-11	1.31005e-10
RABGAP1	ENSG00000011454	1928.09	0.388305	0.0406878	9.54351	1.38084e-21	3.41087e-21
DCN	ENSG00000011465	493.201	-0.20099	0.223522	-0.899193	0.36855	0.396315
QPCTL	ENSG00000011478	129.591	-0.439468	0.0483569	-9.08801	1.00871e-19	2.37047e-19
PPP5C	ENSG00000011485	707.172	-0.260081	0.0354886	-7.32859	2.32594e-13	4.55405e-13
CEP68	ENSG00000011523	513.569	0.415634	0.03004	13.836	1.54503e-43	5.94338e-43
MAP4K3	ENSG00000011566	1023.4	0.938811	0.0416159	22.5589	1.09704e-112	1.0601e-111
ZBTB32	ENSG00000011590	7.84224	0.349546	0.126736	2.75806	0.00581459	0.00736647
TYROBP	ENSG00000011600	9905.63	0.293213	0.04229	6.93338	4.10901e-12	7.71227e-12
TMEM159	ENSG00000011638	166.283	-0.056359	0.0429738	-1.31147	0.189698	0.211126
GABRA3	ENSG00000011677	179.237	-3.22218	0.102164	-31.5394	2.5091e-218	6.36785e-217
BRCA1	ENSG00000012048	489.757	-1.97431	0.0574837	-34.3456	1.63794e-258	5.58968e-257
ERCC1	ENSG00000012061	757.941	-0.456702	0.0373455	-12.2291	2.17275e-34	7.10604e-34
CD22	ENSG00000012124	59.3321	-0.766973	0.109116	-7.02895	2.08091e-12	3.95427e-12
SEMA3B	ENSG00000012171	16.3592	-0.347534	0.116166	-2.99172	0.00277414	0.00360452
MBTPS2	ENSG00000012174	1004.88	0.00747718	0.0463489	0.161324	0.871838	0.882191
PRICKLE3	ENSG00000012211	287.277	0.650854	0.0472502	13.7746	3.62254e-43	1.38593e-42
EXTL3	ENSG00000012232	407.619	-0.0978945	0.0342112	-2.86147	0.0042168	0.00540408
ELOVL5	ENSG00000012660	2941.56	0.344661	0.0371008	9.28986	1.54489e-20	3.70921e-20
ALOX5	ENSG00000012779	4548.9	-0.46397	0.0561008	-8.2703	1.33618e-16	2.87743e-16
KDM5D	ENSG00000012817	668.597	0.00514538	0.301752	0.0170517	0.986395	0.987801
CALCOCO1	ENSG00000012822	1214.24	0.273632	0.0572369	4.7807	1.7469e-06	2.68138e-06
UBR7	ENSG00000012963	842.079	-0.505045	0.0370554	-13.6294	2.67612e-42	1.00848e-41
MAP4K5	ENSG00000012983	510.105	0.491289	0.040124	12.2443	1.8033e-34	5.90736e-34
EHD3	ENSG00000013016	91.7325	-0.418753	0.120726	-3.46862	0.00052313	0.000711749
PSMC4	ENSG00000013275	6024.71	0.253828	0.0438974	5.78231	7.36804e-09	1.24348e-08
MAN2B2	ENSG00000013288	2234.57	0.9063	0.0444565	20.3862	2.21617e-92	1.69161e-91
CLDN11	ENSG00000013297	24.1207	-0.154851	0.146039	-1.06034	0.28899	0.315099
SLC25A39	ENSG00000013306	1782.41	-0.343968	0.0348718	-9.86378	5.9756e-23	1.5326e-22
MVP	ENSG00000013364	3494.33	1.8288	0.0448831	40.7459	0	0
NUB1	ENSG00000013374	2411.02	2.36922	0.0343834	68.906	0	0
PGM3	ENSG00000013375	725.31	-0.534313	0.0312743	-17.0847	1.92804e-65	1.04787e-64
RWDD2A	ENSG00000013392	196.678	-0.525348	0.0339897	-15.4561	6.86261e-54	3.1307e-53
CLK1	ENSG00000013441	1466.13	-0.0808035	0.0351158	-2.30105	0.0213886	0.0260524
POLR3B	ENSG00000013503	320.703	-0.139503	0.0482048	-2.89396	0.00380415	0.0048913
ANGEL1	ENSG00000013523	1594.68	1.13957	0.0441561	25.8077	7.26779e-147	9.97902e-146
RNF14	ENSG00000013561	1381.07	-0.166245	0.0274625	-6.05352	1.41718e-09	2.45661e-09
DNASE1L1	ENSG00000013563	265.714	0.187559	0.0399144	4.69904	2.61383e-06	3.98163e-06
DDX11	ENSG00000013573	223.616	-1.06048	0.0614537	-17.2565	9.99826e-67	5.54757e-66
HEBP1	ENSG00000013583	1520.71	-0.017819	0.0381854	-0.466643	0.640755	0.664333
GPRC5A	ENSG00000013588	107.507	-0.42744	0.140565	-3.04087	0.00235896	0.00307899
MAMLD1	ENSG00000013619	233.074	-1.16961	0.110612	-10.574	3.93373e-26	1.08767e-25
CD6	ENSG00000013725	58.0059	1.19637	0.0844405	14.1681	1.44266e-45	5.74773e-45
TACC3	ENSG00000013810	1128.3	-1.65255	0.0578032	-28.5892	9.14542e-180	1.64011e-178
UFL1	ENSG00000014123	1208.81	-0.000699125	0.0397127	-0.0176046	0.985954	0.987429
POLA2	ENSG00000014138	502.625	-0.461494	0.0461791	-9.99355	1.62647e-23	4.22857e-23
ZC3H3	ENSG00000014164	783.607	1.30178	0.0553813	23.5057	3.5647e-122	3.82301e-121
CAPN1	ENSG00000014216	2328.49	0.444792	0.0324395	13.7114	8.67139e-43	3.29424e-42
ACPP	ENSG00000014257	402.895	1.23614	0.0717592	17.2262	1.6885e-66	9.3282e-66
MDH1	ENSG00000014641	5418.03	-0.488442	0.0362699	-13.4669	2.45071e-41	9.13008e-41
SLC30A9	ENSG00000014824	1429.18	-0.161948	0.0229018	-7.07144	1.53334e-12	2.92799e-12
MTMR11	ENSG00000014914	16.5875	1.0891	0.123582	8.81283	1.22026e-18	2.78339e-18
COX15	ENSG00000014919	941.312	-0.144592	0.020638	-7.00611	2.45042e-12	4.64262e-12
CCDC88C	ENSG00000015133	335.93	0.411104	0.062574	6.56988	5.03554e-11	9.15671e-11
YAF2	ENSG00000015153	293.909	-0.174517	0.032575	-5.3574	8.44263e-08	1.3685e-07
ZMYND11	ENSG00000015171	1282.96	-1.03241	0.0376406	-27.4282	1.26405e-165	2.02421e-164
WAS	ENSG00000015285	4000.4	0.5225	0.0552213	9.46193	3.02316e-21	7.39099e-21
BID	ENSG00000015475	3765.06	0.442343	0.0426137	10.3803	3.04857e-25	8.2827e-25
MATR3	ENSG00000015479	301.898	-0.171259	0.0305838	-5.59968	2.1475e-08	3.56396e-08
XYLT2	ENSG00000015532	144.718	-0.650425	0.0516442	-12.5944	2.26812e-36	7.74024e-36
NUDCD3	ENSG00000015676	1062.79	-0.0553042	0.0356226	-1.5525	0.120542	0.137055
GLT8D1	ENSG00000016864	579.488	-0.501257	0.0267915	-18.7096	4.13554e-78	2.64539e-77
ATP2C1	ENSG00000017260	3017	0.361856	0.0429286	8.42926	3.47865e-17	7.61954e-17
IGF1	ENSG00000017427	478.909	-0.855823	0.0847013	-10.104	5.30266e-24	1.39695e-23
SLC38A5	ENSG00000017483	283.484	-0.8151	0.0932872	-8.73753	2.38257e-18	5.38309e-18
RALBP1	ENSG00000017797	878.283	0.043023	0.0319524	1.34647	0.178151	0.198904
RUFY3	ENSG00000018189	1105.42	1.26224	0.0360189	35.0438	4.84974e-269	1.81833e-267
SLC11A1	ENSG00000018280	4788.13	-2.26103	0.090087	-25.0983	5.1925e-139	6.62491e-138
WWTR1	ENSG00000018408	87.4752	0.279487	0.121997	2.29094	0.0219671	0.0267247
AGPS	ENSG00000018510	1423.03	-0.28496	0.0302541	-9.41887	4.55978e-21	1.10899e-20
CXorf56	ENSG00000018610	495.994	1.07569	0.0405948	26.4983	1.01455e-154	1.46755e-153
TTC27	ENSG00000018699	367.436	-0.0296716	0.0379178	-0.782525	0.433906	0.461581
ZNF582	ENSG00000018869	87.2939	0.139078	0.0700426	1.98562	0.0470761	0.0556771
PHLDB1	ENSG00000019144	348.351	-0.400109	0.0605755	-6.60512	3.97199e-11	7.25087e-11
MARCO	ENSG00000019169	155.592	-5.56721	0.230096	-24.1952	2.50056e-129	2.89604e-128
PRDM11	ENSG00000019485	71.0061	0.110843	0.0588546	1.88334	0.0596543	0.0698659
SNAI2	ENSG00000019549	44.8231	0.0251919	0.214476	0.117458	0.906497	0.914891
CD74	ENSG00000019582	48195.2	3.65899	0.083011	44.0784	0	0
HGF	ENSG00000019991	1775.71	5.16384	0.0874984	59.0165	0	0
ZRANB1	ENSG00000019995	203.37	-0.613728	0.0297794	-20.6091	2.27232e-94	1.77988e-93
NCDN	ENSG00000020129	471.523	0.17378	0.0428559	4.05499	5.01368e-05	7.18577e-05
ADGRA2	ENSG00000020181	169.476	-1.90475	0.0982338	-19.3899	9.38942e-84	6.42515e-83
ZFP64	ENSG00000020256	225.392	-0.0138663	0.0302269	-0.458741	0.64642	0.669762
MNAT1	ENSG00000020426	148.076	-0.126267	0.0478997	-2.63607	0.00838724	0.0105243
SAMD4A	ENSG00000020577	1911.22	2.34037	0.0503392	46.4921	0	0
RUNX3	ENSG00000020633	3742.42	0.116336	0.0594209	1.95783	0.0502495	0.0592857
MRE11	ENSG00000020922	655.319	-0.493107	0.0386193	-12.7684	2.4613e-37	8.56369e-37
SERPINB1	ENSG00000021355	4152.27	0.686361	0.0433258	15.8419	1.6003e-56	7.60913e-56
SPAST	ENSG00000021574	640.85	0.117282	0.0284568	4.12139	3.76591e-05	5.43064e-05
OSBPL5	ENSG00000021762	49.4392	0.10213	0.0966459	1.05675	0.290626	0.31676
AQR	ENSG00000021776	3998.94	0.498171	0.0632845	7.87193	3.49214e-15	7.23114e-15
CPS1	ENSG00000021826	68.8265	-0.580431	0.104916	-5.53232	3.16029e-08	5.20362e-08
FHL1	ENSG00000022267	270.087	-0.826804	0.105449	-7.84083	4.47595e-15	9.23431e-15
RTFDC1	ENSG00000022277	1642.75	-0.344637	0.0253061	-13.6187	3.09903e-42	1.16659e-41
NLRP2	ENSG00000022556	221.454	0.160139	0.162293	0.986727	0.323777	0.350581
SLC45A4	ENSG00000022567	647.278	0.404819	0.0586796	6.89879	5.24455e-12	9.81216e-12
RNF10	ENSG00000022840	2861	0.172944	0.024731	6.993	2.69066e-12	5.08819e-12
ZNF839	ENSG00000022976	197.838	-0.108825	0.0315297	-3.45152	0.000557445	0.000756606
ZDHHC6	ENSG00000023041	1416.59	0.0274727	0.024348	1.12834	0.259178	0.283915
GRAMD1B	ENSG00000023171	467.748	1.92636	0.0640146	30.0925	6.071e-199	1.28552e-197
RNH1	ENSG00000023191	3115.78	0.0269577	0.0330151	0.816526	0.414199	0.441988
NDUFS1	ENSG00000023228	2591	-0.234069	0.0198105	-11.8154	3.25008e-32	1.01819e-31
RB1CC1	ENSG00000023287	1099.72	-0.0908294	0.0337126	-2.69423	0.00705519	0.0088973
ERP44	ENSG00000023318	4086.23	0.38059	0.0332083	11.4607	2.07799e-30	6.27774e-30
ALAS1	ENSG00000023330	8200.2	2.58255	0.0529641	48.7605	0	0
BIRC3	ENSG00000023445	1327.6	2.94833	0.14213	20.7439	1.39171e-95	1.10926e-94
AKAP11	ENSG00000023516	4212.98	-0.199193	0.0459835	-4.33183	1.47873e-05	2.17615e-05
GLRX2	ENSG00000023572	409.723	0.411734	0.0456183	9.02563	1.78659e-19	4.16574e-19
SNAPC1	ENSG00000023608	95.9657	-0.488515	0.0508305	-9.61067	7.20769e-22	1.79522e-21
DERA	ENSG00000023697	1166.33	-0.280188	0.0283229	-9.89263	4.48096e-23	1.15241e-22
STRAP	ENSG00000023734	2840.94	-0.283474	0.0327054	-8.66751	4.41666e-18	9.90561e-18
ABCC2	ENSG00000023839	31.5277	1.22735	0.0873977	14.0432	8.47398e-45	3.3383e-44
DEF6	ENSG00000023892	1014.22	-1.72123	0.0519958	-33.1032	2.67409e-240	8.19121e-239
PLEKHO1	ENSG00000023902	5388.63	1.76091	0.0489551	35.97	2.46772e-283	9.88495e-282
GCLM	ENSG00000023909	2112.53	0.553162	0.0553209	9.99915	1.53711e-23	3.9992e-23
UBR2	ENSG00000024048	2964.29	1.01272	0.0490165	20.6609	7.79057e-95	6.12957e-94
EHD2	ENSG00000024422	298.66	0.178685	0.131084	1.36314	0.172839	0.193204
DEPDC1	ENSG00000024526	225.062	-3.22162	0.12727	-25.3132	2.28377e-141	2.98141e-140
CCDC28A	ENSG00000024862	425.937	-0.248866	0.043648	-5.70166	1.18647e-08	1.98711e-08
RRAGD	ENSG00000025039	3810.05	0.509006	0.046085	11.0449	2.31927e-28	6.74296e-28
HSF2	ENSG00000025156	261.666	-0.711354	0.0350898	-20.2724	2.25425e-91	1.70585e-90
PHF20	ENSG00000025293	1737.4	-0.149872	0.0212614	-7.04904	1.80161e-12	3.43048e-12
HSD17B6	ENSG00000025423	11.8809	0.510048	0.117717	4.33282	1.47212e-05	2.16665e-05
NR1H3	ENSG00000025434	4143	3.20461	0.107926	29.6926	9.5775e-194	1.95159e-192
TYMP	ENSG00000025708	13108.3	2.18442	0.0576526	37.8895	0	0
NCAPH2	ENSG00000025770	307.683	-1.00298	0.0445015	-22.5381	1.7571e-112	1.69327e-111
TOMM34	ENSG00000025772	674.456	-0.192042	0.0383678	-5.00529	5.57768e-07	8.73006e-07
SEC63	ENSG00000025796	1599.76	-0.294916	0.0264148	-11.1648	6.06358e-29	1.7843e-28
KPNA6	ENSG00000025800	2567.14	0.0419127	0.0254408	1.64746	0.0994642	0.114012
VIM	ENSG00000026025	18777	0.323318	0.0491741	6.57497	4.86617e-11	8.85674e-11
RTEL1-TNFRSF6B	ENSG00000026036	103.992	0.427382	0.0622882	6.86137	6.82048e-12	1.27251e-11
FAS	ENSG00000026103	1292.49	2.81049	0.0540862	51.9631	0	0
RNASET2	ENSG00000026297	1898.22	-0.0322702	0.0581043	-0.555383	0.578632	0.604112
CD44	ENSG00000026508	10955.8	0.651465	0.0826403	7.88314	3.19247e-15	6.62037e-15
KCNG1	ENSG00000026559	50.165	-0.381496	0.126408	-3.01797	0.0025447	0.00331374
AGPAT4	ENSG00000026652	733.688	-0.0360974	0.0553687	-0.651947	0.514436	0.541268
SLAMF7	ENSG00000026751	27439.2	5.08207	0.11705	43.4178	0	0
BTN3A1	ENSG00000026950	317.716	2.59372	0.0474502	54.6619	0	0
MIPEP	ENSG00000027001	390.673	-0.12297	0.0346645	-3.54743	0.000389011	0.000532726
PRKCH	ENSG00000027075	138.866	-0.17884	0.0934834	-1.91307	0.0557391	0.065444
IFNGR1	ENSG00000027697	5179.63	-1.24641	0.039611	-31.4664	2.50705e-217	6.30574e-216
B4GALT7	ENSG00000027847	477.8	-0.136763	0.031491	-4.34293	1.40595e-05	2.07295e-05
SH2D2A	ENSG00000027869	19.9376	0.0903225	0.128121	0.704977	0.480824	0.5083
VRK2	ENSG00000028116	2119.16	1.75559	0.0440039	39.8963	0	0
TNFRSF1B	ENSG00000028137	5514.27	-0.953523	0.042052	-22.6749	7.93339e-114	7.77306e-113
VEZT	ENSG00000028203	1777.88	0.19679	0.0270253	7.2817	3.29629e-13	6.42978e-13
POU2F2	ENSG00000028277	1073.73	0.00939342	0.0857392	0.109558	0.91276	0.920551
BRD9	ENSG00000028310	613.858	0.0137439	0.0365985	0.375533	0.707264	0.727868
SNX1	ENSG00000028528	4381.06	0.300252	0.0257922	11.6412	2.54373e-31	7.84488e-31
TBPL1	ENSG00000028839	243.833	-0.0258455	0.0329491	-0.784407	0.432801	0.460475
ARNTL2	ENSG00000029153	1147	2.45655	0.0660496	37.1925	9.01443e-303	4.07534e-301
BCLAF1	ENSG00000029363	3303.43	0.106128	0.0229972	4.61483	3.93424e-06	5.94853e-06
SLC39A9	ENSG00000029364	2345.13	0.24191	0.037349	6.477	9.35632e-11	1.68848e-10
IBSP	ENSG00000029559	11.4597	-1.78827	0.230484	-7.75878	8.57512e-15	1.75445e-14
TFB1M	ENSG00000029639	346.963	0.252484	0.0355017	7.11187	1.14478e-12	2.19286e-12
RABEP1	ENSG00000029725	2694.31	-0.516831	0.0266091	-19.4231	4.9257e-84	3.38823e-83
HMGB3	ENSG00000029993	1208.14	-0.527976	0.0520982	-10.1343	3.89315e-24	1.0289e-23
NUP160	ENSG00000030066	1463.85	0.144503	0.0336131	4.29902	1.71557e-05	2.51653e-05
BAK1	ENSG00000030110	821.427	0.786635	0.0419841	18.7365	2.49512e-78	1.59897e-77
IKZF2	ENSG00000030419	212.052	0.457243	0.0661388	6.91338	4.73238e-12	8.87282e-12
GRN	ENSG00000030582	30577.8	0.310517	0.0347965	8.92379	4.50589e-19	1.03857e-18
FAM13B	ENSG00000031003	1647.01	0.124075	0.0247945	5.00411	5.61216e-07	8.7811e-07
ARHGAP31	ENSG00000031081	2807.41	0.647496	0.0470679	13.7566	4.64639e-43	1.77378e-42
CENPQ	ENSG00000031691	114.795	-1.30223	0.0619047	-21.0361	3.0653e-98	2.51008e-97
SARS	ENSG00000031698	2074.54	0.0758507	0.0264307	2.8698	0.00410737	0.0052672
RANBP3	ENSG00000031823	1071.43	-0.190284	0.0209613	-9.0779	1.10694e-19	2.59782e-19
ARID4A	ENSG00000032219	1123.1	-0.199388	0.0359746	-5.54247	2.98237e-08	4.91642e-08
EIPR1	ENSG00000032389	565.285	-0.119699	0.0233054	-5.1361	2.80504e-07	4.44933e-07
PNPLA6	ENSG00000032444	937.413	0.353288	0.0484097	7.29787	2.92355e-13	5.70746e-13
IFT88	ENSG00000032742	262.239	-0.660421	0.0368681	-17.9131	9.32052e-72	5.56225e-71
ALG1	ENSG00000033011	610.599	-0.220077	0.046888	-4.69368	2.68333e-06	4.08529e-06
ZCCHC8	ENSG00000033030	1153.69	0.488446	0.0360297	13.5567	7.22734e-42	2.71194e-41
ABCF2	ENSG00000033050	968.859	-0.344213	0.0347512	-9.90508	3.95672e-23	1.01889e-22
CHPF2	ENSG00000033100	1040.21	0.103913	0.0324963	3.19768	0.00138539	0.00183552
FUT8	ENSG00000033170	985.091	-0.875927	0.0375728	-23.3128	3.28683e-120	3.44102e-119
UBA6	ENSG00000033178	5131.85	0.438548	0.0421487	10.4048	2.3584e-25	6.42121e-25
GAB2	ENSG00000033327	2546.36	0.087045	0.0536859	1.62137	0.104937	0.120002
ATP6V0A1	ENSG00000033627	5298.14	0.297062	0.036268	8.19074	2.5963e-16	5.55025e-16
PIAS1	ENSG00000033800	2517.48	0.215098	0.0302048	7.12132	1.06896e-12	2.0507e-12
SLC4A7	ENSG00000033867	1662.25	-1.2004	0.0405097	-29.6324	5.72274e-193	1.15772e-191
APBA2	ENSG00000034053	23.4819	0.142125	0.11853	1.19907	0.230501	0.254164
MAP2K3	ENSG00000034152	1112.39	0.397385	0.0438373	9.06499	1.24613e-19	2.91961e-19
TMSB10	ENSG00000034510	19617.1	2.09333	0.0567391	36.8939	5.78641e-298	2.52661e-296
ASTE1	ENSG00000034533	150.868	-0.254064	0.0332091	-7.65043	2.00301e-14	4.06149e-14
RNF19A	ENSG00000034677	4285.76	1.48568	0.0528185	28.128	4.45128e-174	7.6045e-173
PEX3	ENSG00000034693	305.311	0.0474985	0.0444118	1.0695	0.284843	0.31077
GABARAPL2	ENSG00000034713	1876.47	-0.0697606	0.0409622	-1.70305	0.088559	0.101952
SH3YL1	ENSG00000035115	385.341	-0.540596	0.0368383	-14.6748	9.34596e-49	3.9437e-48
FAM136A	ENSG00000035141	878.524	-0.364382	0.0314597	-11.5825	5.0542e-31	1.54786e-30
VCL	ENSG00000035403	2291.74	0.206846	0.0649104	3.18664	0.00143937	0.0019047
DEPDC1B	ENSG00000035499	206.341	-3.10147	0.0923001	-33.602	1.56931e-247	5.10754e-246
NSMAF	ENSG00000035681	2991.7	0.474285	0.0330518	14.3498	1.06893e-46	4.35502e-46
ADSS	ENSG00000035687	757.749	-0.315729	0.0334447	-9.44033	3.71619e-21	9.0664e-21
STAP1	ENSG00000035720	440.9	4.00236	0.121202	33.0223	3.88403e-239	1.16687e-237
TIMP2	ENSG00000035862	4459.17	-0.468511	0.0622054	-7.53168	5.00923e-14	1.00199e-13
RFC1	ENSG00000035928	771.441	-0.168764	0.036504	-4.62318	3.7791e-06	5.71889e-06
TBC1D23	ENSG00000036054	1169.79	0.0988513	0.0275025	3.59427	0.0003253	0.000447789
CUL3	ENSG00000036257	1271.47	-0.158395	0.0423326	-3.74168	0.000182793	0.000254815
ZZZ3	ENSG00000036549	847.999	-0.18113	0.0247703	-7.31239	2.62429e-13	5.12821e-13
SLC18A1	ENSG00000036565	36.3597	2.55859	0.107382	23.8269	1.75623e-125	1.94429e-124
USP2	ENSG00000036672	319.64	-0.702806	0.102834	-6.83436	8.23693e-12	1.53392e-11
TUBG2	ENSG00000037042	312.789	0.11251	0.0385172	2.92103	0.00348874	0.00449726
RPL26L1	ENSG00000037241	326.824	-0.186556	0.0471714	-3.95485	7.6582e-05	0.000108729
NSUN2	ENSG00000037474	1855.28	-0.136965	0.0329549	-4.15614	3.23669e-05	4.68574e-05
FBXO42	ENSG00000037637	1058.17	-0.0178804	0.0304421	-0.587357	0.556964	0.582657
MFAP3	ENSG00000037749	514.667	0.0483944	0.0368246	1.31419	0.188783	0.210174
MRI1	ENSG00000037757	158	-0.856933	0.0537745	-15.9357	3.58332e-57	1.72717e-56
METTL1	ENSG00000037897	282.121	0.0525986	0.0492087	1.06889	0.28512	0.311048
HOXC8	ENSG00000037965	15.5418	-0.462852	0.190953	-2.4239	0.0153548	0.0189111
AGA	ENSG00000038002	345.904	0.0832878	0.0381354	2.184	0.0289622	0.0349205
PI4K2B	ENSG00000038210	944.13	0.21117	0.0506422	4.16985	3.04803e-05	4.41808e-05
BOD1L1	ENSG00000038219	1796.42	-0.0637818	0.0418236	-1.52502	0.127255	0.144279
MAT2B	ENSG00000038274	2224.31	0.559483	0.0278763	20.0702	1.34533e-89	9.95021e-89
EDC4	ENSG00000038358	802.837	0.0990709	0.0373852	2.65	0.00804907	0.0101126
TRIO	ENSG00000038382	2992.19	0.0014834	0.0415032	0.0357419	0.971488	0.974538
VCAN	ENSG00000038427	1005.33	-3.43977	0.167873	-20.4904	2.62468e-93	2.02764e-92
CLEC16A	ENSG00000038532	1145.67	0.542966	0.0378165	14.3579	9.50599e-47	3.87853e-46
MSR1	ENSG00000038945	21969.2	0.921256	0.0853529	10.7935	3.69476e-27	1.0444e-26
SKIV2L2	ENSG00000039123	967.649	-0.236023	0.0334231	-7.06167	1.64518e-12	3.13899e-12
ZFYVE16	ENSG00000039319	3337.71	0.224137	0.0427946	5.23751	1.62762e-07	2.60582e-07
RIPOR1	ENSG00000039523	2888.9	0.532855	0.05891	9.04523	1.4935e-19	3.48929e-19
RAI14	ENSG00000039560	435.989	-0.166997	0.0997815	-1.67363	0.0942041	0.108185
PNKP	ENSG00000039650	764.448	-0.109504	0.0279565	-3.91695	8.96768e-05	0.000126962
PHLPP2	ENSG00000040199	379.757	0.486584	0.0529311	9.19278	3.82817e-20	9.09344e-20
SPDL1	ENSG00000040275	503.767	-1.11928	0.0434071	-25.7857	1.28239e-146	1.75564e-145
STAU2	ENSG00000040341	628.665	-0.691721	0.0317552	-21.7829	3.36829e-105	2.99356e-104
PQLC2	ENSG00000040487	948.699	-0.282742	0.0323602	-8.73733	2.38683e-18	5.39185e-18
CTNS	ENSG00000040531	1695.34	0.80503	0.0278279	28.9289	5.17866e-184	9.65676e-183
PHF23	ENSG00000040633	1034.06	0.250565	0.0255614	9.80248	1.09855e-22	2.79761e-22
INPP4A	ENSG00000040933	2538.04	0.350401	0.035958	9.74474	1.94282e-22	4.91297e-22
PSMA4	ENSG00000041357	5935.89	1.21547	0.0305229	39.8217	0	0
LSG1	ENSG00000041802	1003.03	-0.119398	0.0257168	-4.64282	3.43694e-06	5.21456e-06
PARP3	ENSG00000041880	58.002	1.32657	0.0600246	22.1005	3.12437e-108	2.88815e-107
TNC	ENSG00000041982	1700.39	0.385571	0.144375	2.67061	0.00757132	0.00953109
THAP3	ENSG00000041988	207.68	-0.106286	0.0325046	-3.26987	0.00107598	0.00143545
RIPOR3	ENSG00000042062	42.8147	1.38273	0.075725	18.2599	1.72625e-74	1.06686e-73
TDP1	ENSG00000042088	488.315	-0.62568	0.0283821	-22.0448	1.07075e-107	9.8264e-107
AIFM2	ENSG00000042286	476.743	1.49341	0.0588822	25.3627	6.50179e-142	8.54348e-141
SPATA7	ENSG00000042317	163.128	-1.01131	0.0445886	-22.6809	6.91458e-114	6.77957e-113
MED17	ENSG00000042429	170.877	-0.00180439	0.0284451	-0.0634342	0.949421	0.954308
RETSAT	ENSG00000042445	470.721	-0.0441304	0.0332384	-1.32769	0.18428	0.205405
CAPG	ENSG00000042493	10385.2	-0.872093	0.0550035	-15.8552	1.29396e-56	6.17131e-56
AP2S1	ENSG00000042753	5023.45	-0.950534	0.0414272	-22.9447	1.66588e-116	1.68627e-115
ADAM28	ENSG00000042980	4667.94	0.735155	0.0435475	16.8817	6.13581e-64	3.25545e-63
DCUN1D1	ENSG00000043093	3223.65	0.540329	0.0414944	13.0217	9.20744e-39	3.27655e-38
JADE2	ENSG00000043143	586.102	1.66942	0.0389461	42.8649	0	0
LCP2	ENSG00000043462	11190.7	2.14728	0.0562246	38.191	0	0
TRIT1	ENSG00000043514	285.042	-0.595002	0.036915	-16.1182	1.90136e-58	9.31143e-58
ADRB1	ENSG00000043591	20.7642	-1.93206	0.127577	-15.1443	8.26776e-52	3.66587e-51
CUL7	ENSG00000044090	579.292	0.380474	0.0424031	8.9728	2.89082e-19	6.70266e-19
CTNNA1	ENSG00000044115	6687.92	0.163232	0.0303191	5.38381	7.29262e-08	1.18496e-07
PHKA2	ENSG00000044446	501.531	-0.0889864	0.0431565	-2.06195	0.0392127	0.046711
CNTLN	ENSG00000044459	919.125	1.45605	0.036516	39.8744	0	0
HSPA5	ENSG00000044574	18070	-0.138797	0.0432336	-3.21041	0.00132547	0.00175817
DSG2	ENSG00000046604	143.886	-0.349723	0.165171	-2.11734	0.034231	0.0409781
GEMIN8	ENSG00000046647	214.875	0.180544	0.0416216	4.33775	1.43947e-05	2.12082e-05
OFD1	ENSG00000046651	603.385	0.316205	0.0468193	6.75372	1.44097e-11	2.66369e-11
GPM6B	ENSG00000046653	57.9928	0.747186	0.0731949	10.2082	1.8227e-24	4.86654e-24
WDR37	ENSG00000047056	2106.96	0.422502	0.0429899	9.82795	8.53412e-23	2.17965e-22
YTHDC2	ENSG00000047188	1489.46	0.283863	0.0320727	8.85061	8.70392e-19	1.99376e-18
CTPS2	ENSG00000047230	375.204	-0.537701	0.0424711	-12.6604	9.80116e-37	3.36765e-36
ATP6V1H	ENSG00000047249	3716.36	0.634079	0.0370608	17.1091	1.26859e-65	6.91601e-65
POLR2B	ENSG00000047315	2849.2	0.161283	0.0279013	5.78047	7.44936e-09	1.2566e-08
FAM214A	ENSG00000047346	245.65	-0.926995	0.0472556	-19.6166	1.11557e-85	7.88979e-85
ARAP2	ENSG00000047365	1301.49	2.30288	0.0699284	32.932	7.65386e-238	2.27512e-236
TPR	ENSG00000047410	2960.05	-0.209086	0.0354421	-5.89937	3.64898e-09	6.2195e-09
KIAA0556	ENSG00000047578	603.418	0.556372	0.0435609	12.7723	2.34193e-37	8.15441e-37
DTNBP1	ENSG00000047579	963.264	1.02847	0.0303716	33.8629	2.34339e-251	7.77079e-250
C12orf4	ENSG00000047621	1531.3	0.358411	0.0275313	13.0183	9.62954e-39	3.42589e-38
SCML1	ENSG00000047634	949.569	-0.112485	0.0444781	-2.529	0.0114389	0.0142252
WWC3	ENSG00000047644	769.391	1.20774	0.0550141	21.9532	8.06691e-107	7.33166e-106
ARHGAP6	ENSG00000047648	348.553	-0.57903	0.0591239	-9.7935	1.20066e-22	3.05267e-22
MAP4	ENSG00000047849	9513.97	1.06365	0.0545077	19.5137	8.39862e-85	5.84867e-84
GOPC	ENSG00000047932	974.825	0.232469	0.0379815	6.12058	9.32328e-10	1.62758e-09
USP28	ENSG00000048028	406.155	0.0653475	0.0334569	1.95319	0.0507976	0.0598972
HDAC9	ENSG00000048052	172.86	0.103131	0.0676379	1.52475	0.127322	0.144344
TSPAN17	ENSG00000048140	629.267	0.791693	0.0382163	20.7161	2.47977e-95	1.96758e-94
NOP16	ENSG00000048162	363.37	-0.0439682	0.0483928	-0.908568	0.363578	0.391297
CC2D2A	ENSG00000048342	136.094	0.0321697	0.056859	0.56578	0.571544	0.597182
RRM2B	ENSG00000048392	1775.13	0.334533	0.0376283	8.89045	6.08612e-19	1.3989e-18
ZNF800	ENSG00000048405	988.317	0.295288	0.0291123	10.1431	3.55801e-24	9.41925e-24
SNX29	ENSG00000048471	1853.78	-0.151608	0.0475925	-3.18555	0.00144481	0.00191173
MRPS10	ENSG00000048544	1300.68	-0.0275228	0.0232621	-1.18316	0.236746	0.260703
RSF1	ENSG00000048649	1325.61	0.208102	0.0321572	6.47139	9.71039e-11	1.75036e-10
VPS13D	ENSG00000048707	1938.37	0.0445372	0.0294942	1.51003	0.131035	0.148409
CELF2	ENSG00000048740	4269.59	-0.189391	0.0318537	-5.94564	2.75372e-09	4.71702e-09
FAM120A	ENSG00000048828	2649.7	0.137386	0.0339679	4.04458	5.2416e-05	7.50707e-05
R3HDM1	ENSG00000048991	826.766	-0.125548	0.0455349	-2.75718	0.00583031	0.00738573
COL9A2	ENSG00000049089	79.9107	1.76438	0.0753737	23.4085	3.50302e-121	3.71716e-120
KITLG	ENSG00000049130	544.758	-1.87131	0.0983751	-19.0222	1.11777e-80	7.37836e-80
ERCC8	ENSG00000049167	385.196	-0.127583	0.0376864	-3.38538	0.000710804	0.000958831
ADAMTS6	ENSG00000049192	35.9327	0.155718	0.104311	1.49283	0.135481	0.153198
H6PD	ENSG00000049239	1279.75	0.505387	0.0493446	10.242	1.28568e-24	3.4504e-24
VAMP3	ENSG00000049245	4801.83	0.314414	0.0268118	11.7267	9.29957e-32	2.89402e-31
PER3	ENSG00000049246	455.564	-0.0181673	0.0733136	-0.247802	0.804287	0.820094
TNFRSF9	ENSG00000049249	256.041	1.41905	0.13926	10.19	2.1985e-24	5.85876e-24
LTBP1	ENSG00000049323	129.845	0.0489184	0.217921	0.224478	0.822386	0.83691
RCN1	ENSG00000049449	1381.34	1.2831	0.0535769	23.9487	9.53077e-127	1.07031e-125
RFC2	ENSG00000049541	690.551	-1.06238	0.0424928	-25.0013	5.91825e-138	7.43616e-137
ARID1B	ENSG00000049618	1379.81	0.385167	0.030733	12.5327	4.94574e-36	1.67559e-35
CLPTM1L	ENSG00000049656	1434.22	-0.0997853	0.0478224	-2.08658	0.0369261	0.0440806
NEDD4L	ENSG00000049759	336.516	-0.105029	0.0564401	-1.8609	0.0627589	0.0733735
PPP1R3F	ENSG00000049769	37.2357	-0.044996	0.0556837	-0.808065	0.419053	0.446491
HEXB	ENSG00000049860	8421.47	-0.580916	0.035694	-16.2749	1.48789e-59	7.38952e-59
PTCD2	ENSG00000049883	344.125	-0.317198	0.0331766	-9.5609	1.16739e-21	2.89173e-21
NEXMIF	ENSG00000050030	80.8515	-2.76952	0.112625	-24.5907	1.58932e-133	1.90664e-132
JKAMP	ENSG00000050130	2053.06	0.52542	0.0279145	18.8225	4.94276e-79	3.19812e-78
DKK3	ENSG00000050165	127.806	0.125897	0.0973462	1.29329	0.195911	0.21773
ARHGEF5	ENSG00000050327	23.6161	0.42135	0.105331	4.00025	6.32759e-05	9.01834e-05
NFE2L3	ENSG00000050344	556.069	1.87286	0.0814966	22.9809	7.24503e-117	7.36551e-116
MCUR1	ENSG00000050393	822.551	-0.224641	0.0361098	-6.22104	4.93874e-10	8.71251e-10
LIMA1	ENSG00000050405	1145.17	-0.00230054	0.0484789	-0.0474545	0.962151	0.966067
LETMD1	ENSG00000050426	673.31	-0.229709	0.0332408	-6.91045	4.83113e-12	9.05434e-12
SLC4A8	ENSG00000050438	405.613	-0.00912702	0.0652379	-0.139904	0.888736	0.898191
TNIP3	ENSG00000050730	410.785	-2.3283	0.217221	-10.7186	8.32835e-27	2.334e-26
MAPK9	ENSG00000050748	1397.91	-0.361259	0.034515	-10.4667	1.22825e-25	3.36499e-25
COL23A1	ENSG00000050767	353.032	-2.26556	0.0851651	-26.602	6.43092e-156	9.38927e-155
BCAR1	ENSG00000050820	123.125	0.995715	0.109877	9.06212	1.27945e-19	2.99617e-19
FAM160A2	ENSG00000051009	597.545	0.122606	0.0315879	3.88142	0.000103846	0.000146491
HERPUD1	ENSG00000051108	6425.57	1.29361	0.0440354	29.3766	1.0934e-189	2.15613e-188
HOMER3	ENSG00000051128	636.497	-1.33665	0.0427444	-31.2707	1.16835e-214	2.87687e-213
RAD51	ENSG00000051180	225.893	-1.52905	0.0624052	-24.502	1.40796e-132	1.67761e-131
POLQ	ENSG00000051341	417.415	-2.60054	0.0795892	-32.6745	3.60243e-234	1.04218e-232
PIK3CB	ENSG00000051382	954.862	0.0194037	0.0321545	0.603453	0.546207	0.572384
CYBA	ENSG00000051523	5584.82	0.304776	0.0410797	7.41913	1.17892e-13	2.33e-13
THOC3	ENSG00000051596	172.057	-0.979299	0.0487719	-20.0792	1.12254e-89	8.31993e-89
HEBP2	ENSG00000051620	545.363	0.059596	0.0439909	1.35474	0.175502	0.196071
MPHOSPH9	ENSG00000051825	541.393	-0.875687	0.0367131	-23.8522	9.61116e-126	1.06824e-124
PLEKHA5	ENSG00000052126	33.4759	-1.1669	0.101521	-11.4942	1.4105e-30	4.27868e-30
SIKE1	ENSG00000052723	1126.83	0.19243	0.0248416	7.74628	9.46209e-15	1.9334e-14
RRP12	ENSG00000052749	618.078	0.251564	0.0472137	5.3282	9.91917e-08	1.60266e-07
FNIP2	ENSG00000052795	4802.88	1.1939	0.0499638	23.8954	3.41947e-126	3.8248e-125
MSMO1	ENSG00000052802	1538.99	-0.907338	0.0650097	-13.957	2.8531e-44	1.11275e-43
TTC17	ENSG00000052841	1311.55	-0.0200745	0.0222666	-0.901553	0.367295	0.394995
FOXN3	ENSG00000053254	1507.1	-0.0769899	0.0354156	-2.17389	0.0297131	0.0357737
AKR7A2	ENSG00000053371	712.142	-1.23084	0.0459001	-26.8157	2.12093e-158	3.15892e-157
MRTO4	ENSG00000053372	613.221	-0.611969	0.0437618	-13.9841	1.94954e-44	7.62673e-44
NNAT	ENSG00000053438	46.2962	0.18621	0.0868353	2.14441	0.0320001	0.0384219
USE1	ENSG00000053501	222.708	-0.390419	0.046467	-8.40207	4.38693e-17	9.58215e-17
NRIP2	ENSG00000053702	46.9239	-0.620647	0.0495882	-12.516	6.10146e-36	2.06168e-35
AP5M1	ENSG00000053770	1362.1	-0.108186	0.0264802	-4.08553	4.3977e-05	6.32161e-05
ANAPC4	ENSG00000053900	1261.28	0.0100988	0.0249779	0.40431	0.685985	0.708094
KCNQ1	ENSG00000053918	667.711	-0.921357	0.0738173	-12.4816	9.40912e-36	3.16488e-35
TRAPPC3	ENSG00000054116	1852.38	0.0341659	0.0236009	1.44765	0.147715	0.166283
THRAP3	ENSG00000054118	4229.78	0.20715	0.0285859	7.24659	4.27397e-13	8.31148e-13
PHPT1	ENSG00000054148	810.206	0.373299	0.0423039	8.82424	1.1021e-18	2.51755e-18
LY75	ENSG00000054219	135.444	0.927301	0.0856951	10.8209	2.73991e-27	7.76832e-27
ARID4B	ENSG00000054267	1482.09	0.472715	0.0327478	14.435	3.11513e-47	1.28141e-46
OPN3	ENSG00000054277	111.16	-0.909115	0.0552086	-16.4669	6.34273e-61	3.22178e-60
SDCCAG8	ENSG00000054282	1744.77	-0.152551	0.0342865	-4.4493	8.61495e-06	1.28325e-05
HHAT	ENSG00000054392	26.7386	-0.32262	0.0886011	-3.64126	0.000271303	0.000375039
KIF1B	ENSG00000054523	3723.39	0.981449	0.0381933	25.6969	1.2658e-145	1.71291e-144
TBC1D22A	ENSG00000054611	1038.49	0.125096	0.0287319	4.35393	1.33721e-05	1.97264e-05
SYNE2	ENSG00000054654	234.639	1.69824	0.0784842	21.638	7.8892e-104	6.90244e-103
PLEKHH1	ENSG00000054690	177.983	1.16254	0.0783733	14.8333	8.91697e-50	3.8352e-49
ATP9A	ENSG00000054793	546.637	-0.657722	0.0925268	-7.10845	1.17354e-12	2.24673e-12
FAM168A	ENSG00000054965	1685.22	0.482888	0.0459171	10.5165	7.25019e-26	1.99409e-25
RELT	ENSG00000054967	1041.48	0.348525	0.038637	9.02051	1.87217e-19	4.3624e-19
GALC	ENSG00000054983	6927.87	-0.0450229	0.0510803	-0.881413	0.378094	0.405926
NOP58	ENSG00000055044	1378.43	-0.512178	0.0354616	-14.4432	2.76838e-47	1.14078e-46
SZRD1	ENSG00000055070	2607.4	0.762051	0.0292468	26.0558	1.15564e-149	1.61034e-148
CUL1	ENSG00000055130	2913.85	1.05546	0.0365634	28.8666	3.13733e-183	5.8117e-182
FAM114A2	ENSG00000055147	750.358	-0.0625441	0.0220629	-2.83481	0.0045853	0.00585925
CYFIP2	ENSG00000055163	113.232	1.08798	0.0998378	10.8975	1.18508e-27	3.39146e-27
TAB2	ENSG00000055208	3404.79	0.184845	0.0351344	5.26107	1.43221e-07	2.29847e-07
GINM1	ENSG00000055211	1069.79	-0.326583	0.0327485	-9.97245	2.01198e-23	5.2212e-23
EIF2AK2	ENSG00000055332	4884.08	0.738893	0.0558993	13.2183	6.88122e-40	2.50194e-39
USP36	ENSG00000055483	2203.45	0.341698	0.054925	6.22119	4.93411e-10	8.70543e-10
KMT2C	ENSG00000055609	5045.54	0.0455364	0.0337331	1.3499	0.177048	0.19772
MCOLN3	ENSG00000055732	227.667	0.328248	0.108997	3.01154	0.0025993	0.00338265
CCDC85A	ENSG00000055813	10.2072	-0.204485	0.196934	-1.03834	0.299112	0.325504
PUM2	ENSG00000055917	2000.24	-0.247305	0.0271518	-9.10823	8.37349e-20	1.97271e-19
MRPL43	ENSG00000055950	575.069	-0.166233	0.0302499	-5.49532	3.89995e-08	6.40128e-08
HPF1	ENSG00000056050	301.166	-0.547845	0.0521989	-10.4953	9.07509e-26	2.49162e-25
ZFR	ENSG00000056097	2678.51	0.166487	0.0297991	5.58698	2.31047e-08	3.82945e-08
ZNF280C	ENSG00000056277	275.599	0.142231	0.0475455	2.99148	0.00277629	0.00360664
TRAF1	ENSG00000056558	1522.03	2.62359	0.136236	19.2577	1.21602e-82	8.23966e-82
RC3H2	ENSG00000056586	1574.57	0.642542	0.0353814	18.1605	1.06135e-73	6.50504e-73
IL17RB	ENSG00000056736	54.7785	-0.429546	0.0488893	-8.78608	1.54866e-18	3.52105e-18
TRAF3IP2	ENSG00000056972	177.816	-0.114765	0.0626366	-1.83223	0.0669167	0.0779493
GYG2	ENSG00000056998	19.365	-1.56978	0.127288	-12.3325	6.05154e-35	2.00011e-34
DCBLD2	ENSG00000057019	483.147	-0.580887	0.0701619	-8.27923	1.23974e-16	2.6726e-16
SOAT1	ENSG00000057252	2727.99	0.676283	0.0359886	18.7916	8.84891e-79	5.70714e-78
PKP2	ENSG00000057294	62.6086	-0.545849	0.172003	-3.17349	0.00150619	0.00199013
MSH4	ENSG00000057468	13.617	0.0692322	0.12886	0.537267	0.591083	0.61647
GDI2	ENSG00000057608	9087.41	0.501389	0.0301449	16.6326	4.04558e-62	2.08355e-61
PRDM1	ENSG00000057657	1355.73	0.91033	0.0529154	17.2035	2.50023e-66	1.37532e-65
ATG5	ENSG00000057663	1512.84	-0.0549638	0.0234659	-2.34228	0.0191662	0.0234328
TMCC3	ENSG00000057704	126.676	-0.736439	0.0907589	-8.11423	4.88882e-16	1.03613e-15
PITHD1	ENSG00000057757	1109.96	-0.864591	0.0319206	-27.0856	1.45386e-161	2.23647e-160
MTA3	ENSG00000057935	284.018	-0.681247	0.0345252	-19.7319	1.14791e-86	8.19684e-86
USP13	ENSG00000058056	385.325	-0.478516	0.0456944	-10.4721	1.1606e-25	3.18152e-25
ATP11B	ENSG00000058063	1339.71	0.52143	0.0335681	15.5335	2.05883e-54	9.46295e-54
LAMC2	ENSG00000058085	109.53	-1.03642	0.199256	-5.20142	1.97769e-07	3.1555e-07
CDK14	ENSG00000058091	46.6243	0.12214	0.117993	1.03514	0.300603	0.32695
SEC61A1	ENSG00000058262	5589.29	0.195967	0.0294208	6.66084	2.72261e-11	4.99217e-11
PPP1R12A	ENSG00000058272	2716.67	0.305873	0.028207	10.8439	2.13193e-27	6.06781e-27
RASGRF1	ENSG00000058335	159.765	1.72308	0.0728145	23.6639	8.48623e-124	9.2781e-123
CROCC	ENSG00000058453	118.49	0.357202	0.0642437	5.56011	2.69601e-08	4.45428e-08
POLR3E	ENSG00000058600	752.509	-0.299654	0.0339176	-8.83476	1.0031e-18	2.29438e-18
ATP2B4	ENSG00000058668	1012.25	-1.04646	0.0719928	-14.5356	7.21188e-48	2.99908e-47
RIOK2	ENSG00000058729	611.942	-0.300281	0.0302946	-9.91202	3.691e-23	9.51512e-23
YIPF1	ENSG00000058799	885.965	0.19777	0.0267751	7.38635	1.5091e-13	2.97295e-13
NDC1	ENSG00000058804	571.333	-1.10525	0.0460651	-23.9932	3.27326e-127	3.69062e-126
DGKG	ENSG00000058866	67.7803	2.69549	0.0735522	36.6473	5.05751e-294	2.15481e-292
FLYWCH1	ENSG00000059122	817.528	0.0978927	0.0593563	1.64924	0.0990991	0.113612
UNKL	ENSG00000059145	325.182	0.29503	0.0497073	5.93535	2.93227e-09	5.01798e-09
TBXAS1	ENSG00000059377	1637.63	-1.45784	0.047314	-30.812	1.81096e-208	4.23663e-207
PARP12	ENSG00000059378	3452.38	1.80316	0.0483733	37.2758	4.0453e-304	1.85267e-302
ALDH18A1	ENSG00000059573	480.615	-0.501839	0.0523294	-9.58999	8.80919e-22	2.19022e-21
TARBP1	ENSG00000059588	661.882	-0.864511	0.051374	-16.8278	1.52627e-63	8.04324e-63
GATB	ENSG00000059691	1014.75	0.247346	0.0489102	5.05715	4.25573e-07	6.69676e-07
MXD1	ENSG00000059728	2920.26	0.443633	0.0651397	6.81049	9.72683e-12	1.80516e-11
CDK17	ENSG00000059758	1095.76	0.371142	0.0341479	10.8687	1.62568e-27	4.64198e-27
DNAJC25	ENSG00000059769	268.967	0.413279	0.0372058	11.1079	1.14805e-28	3.36143e-28
SLC2A3	ENSG00000059804	4677.39	0.458022	0.0803069	5.70339	1.17445e-08	1.96745e-08
PSD	ENSG00000059915	32.9733	0.031454	0.0622954	0.504917	0.613617	0.638267
CTDP1	ENSG00000060069	545.47	0.0796544	0.0267828	2.97409	0.00293861	0.00381327
YBX3	ENSG00000060138	1819.52	-0.268222	0.0434662	-6.17082	6.79385e-10	1.19208e-09
WNK1	ENSG00000060237	9734.73	-0.183291	0.0491351	-3.73035	0.000191216	0.000266346
CCAR1	ENSG00000060339	2500.37	0.0236988	0.0240199	0.986629	0.323825	0.350607
OGFR	ENSG00000060491	2356.46	1.06148	0.0363519	29.2002	1.92566e-187	3.70379e-186
GNA15	ENSG00000060558	1046.84	-0.613855	0.0511846	-11.993	3.86842e-33	1.23642e-32
PIGV	ENSG00000060642	227.013	-0.260138	0.0300425	-8.65902	4.75853e-18	1.06639e-17
PTPRU	ENSG00000060656	31.3803	0.86689	0.0953725	9.08953	9.94716e-20	2.33875e-19
SNRNP40	ENSG00000060688	700.75	-0.518621	0.0274215	-18.9129	8.93178e-80	5.82741e-79
COL11A1	ENSG00000060718	476.425	0.0684255	0.2082	0.328653	0.742418	0.762094
QSER1	ENSG00000060749	1495.52	-0.00888654	0.0327774	-0.271118	0.786301	0.803094
MPC1	ENSG00000060762	1117.55	0.228721	0.043765	5.22611	1.73114e-07	2.76841e-07
ACAA1	ENSG00000060971	1292.29	0.245432	0.0338228	7.25642	3.97471e-13	7.73807e-13
BCAT1	ENSG00000060982	4478.51	-0.173738	0.0551172	-3.15215	0.00162071	0.00213764
HDAC7	ENSG00000061273	679.609	0.0898834	0.0454885	1.97596	0.0481595	0.056882
LZTS1	ENSG00000061337	40.0643	1.77781	0.144871	12.2716	1.28621e-34	4.22528e-34
SPAG4	ENSG00000061656	11.0062	-0.693305	0.100125	-6.92438	4.3789e-12	8.21335e-12
NCKAP1	ENSG00000061676	187.686	0.121919	0.0955731	1.27566	0.202075	0.224297
MRPS35	ENSG00000061794	1910.28	-0.319926	0.029259	-10.9343	7.90241e-28	2.26982e-27
GUCY1B3	ENSG00000061918	54.2415	2.24786	0.0947846	23.7154	2.50023e-124	2.73992e-123
SFSWAP	ENSG00000061936	1426.85	0.290418	0.040435	7.18234	6.85271e-13	1.32329e-12
TNK2	ENSG00000061938	1152.17	0.691109	0.0604899	11.4252	3.12891e-30	9.41016e-30
MON2	ENSG00000061987	2481.28	0.424081	0.0507271	8.36005	6.2694e-17	1.3643e-16
CDH3	ENSG00000062038	194.009	-0.300136	0.175544	-1.70975	0.0873122	0.100533
GPBP1	ENSG00000062194	2076.39	0.34961	0.0267518	13.0687	4.97122e-39	1.78168e-38
DGAT2	ENSG00000062282	79.8295	1.92752	0.102466	18.8114	6.09104e-79	3.93747e-78
ZNF112	ENSG00000062370	109.142	-0.946467	0.0458028	-20.664	7.31196e-95	5.75945e-94
CS	ENSG00000062485	7677.9	0.615375	0.0486586	12.6468	1.16519e-36	3.99673e-36
MRPS24	ENSG00000062582	16.2478	-0.360522	0.0654416	-5.50906	3.60749e-08	5.92955e-08
ELMO2	ENSG00000062598	2177.75	1.28529	0.0332301	38.6786	0	0
WAPL	ENSG00000062650	2775.48	-0.0789653	0.0274541	-2.87627	0.00402404	0.00516506
VMP1	ENSG00000062716	6122.63	0.794247	0.0370242	21.4521	4.36637e-102	3.74793e-101
APPBP2	ENSG00000062725	1014.3	-0.0574444	0.0245265	-2.34214	0.0191736	0.0234377
POLD1	ENSG00000062822	742.244	0.103702	0.053463	1.9397	0.0524162	0.0617229
SEZ6	ENSG00000063015	33.9868	-0.0518129	0.0642722	-0.806147	0.420158	0.447532
EIF4B	ENSG00000063046	2639.39	-0.8564	0.0378409	-22.6316	2.11752e-113	2.06609e-112
BICRA	ENSG00000063169	378.539	0.460876	0.0530624	8.68555	3.76915e-18	8.47231e-18
SPHK2	ENSG00000063176	536.267	0.807978	0.0492586	16.4028	1.82695e-60	9.2068e-60
RPL18	ENSG00000063177	3180.01	-0.174337	0.0435704	-4.00127	6.30032e-05	8.98039e-05
CA11	ENSG00000063180	139.951	3.50966	0.0553381	63.4221	0	0
ISOC2	ENSG00000063241	727.742	0.408791	0.0434876	9.40019	5.44658e-21	1.32215e-20
U2AF2	ENSG00000063244	2180.34	0.0731688	0.0358369	2.04172	0.0411798	0.048963
EPN1	ENSG00000063245	2425.41	-0.181042	0.0443846	-4.07894	4.52422e-05	6.49949e-05
MED29	ENSG00000063322	1377.51	0.459279	0.0280882	16.3513	4.25744e-60	2.13099e-59
AHRR	ENSG00000063438	2555.59	0.0822826	0.042246	1.9477	0.0514508	0.0606319
ZNF275	ENSG00000063587	204.854	0.0386611	0.036876	1.04841	0.29445	0.32063
MTMR1	ENSG00000063601	684.401	0.420364	0.0476357	8.82455	1.09896e-18	2.5112e-18
GPC1	ENSG00000063660	99.5506	-0.4833	0.0947667	-5.09989	3.39842e-07	5.37056e-07
ADCK1	ENSG00000063761	309.693	-0.0955452	0.0333462	-2.86525	0.00416675	0.0053414
HAGH	ENSG00000063854	814.836	-0.0243226	0.0357822	-0.679738	0.49667	0.523948
RNF4	ENSG00000063978	4551.3	0.546831	0.0500274	10.9306	8.22773e-28	2.36182e-27
CASP8	ENSG00000064012	1220.73	0.944551	0.0322897	29.2524	4.18509e-188	8.13863e-187
LIMCH1	ENSG00000064042	184.712	-1.60498	0.0949762	-16.8988	4.59259e-64	2.44036e-63
INTS13	ENSG00000064102	705.525	-0.195221	0.0301779	-6.46902	9.86425e-11	1.77673e-10
TM7SF3	ENSG00000064115	1114.82	-0.660018	0.0364586	-18.1032	3.00703e-73	1.82788e-72
SPA17	ENSG00000064199	21.5343	-0.233205	0.0748724	-3.1147	0.00184132	0.00242112
TSPAN32	ENSG00000064201	57.6865	2.0188	0.119655	16.8719	7.24197e-64	3.83655e-63
ST3GAL6	ENSG00000064225	1981.76	-0.8428	0.0336941	-25.0133	4.3847e-138	5.52409e-137
TAF2	ENSG00000064313	1033.4	0.143214	0.0247195	5.79357	6.89074e-09	1.16391e-08
HIPK2	ENSG00000064393	1786.81	0.0722258	0.0413948	1.7448	0.0810192	0.0935938
TNPO3	ENSG00000064419	1713.44	-0.0872756	0.029764	-2.93226	0.0033651	0.00434345
RFXANK	ENSG00000064490	418.769	0.0671837	0.0343072	1.9583	0.0501952	0.0592267
TMEM161A	ENSG00000064545	165.189	-0.470073	0.038455	-12.224	2.315e-34	7.56775e-34
LPAR2	ENSG00000064547	256.872	0.646785	0.0574003	11.268	1.88871e-29	5.61067e-29
CTSA	ENSG00000064601	10392.9	0.447227	0.0342691	13.0505	6.31649e-39	2.25463e-38
SUGP2	ENSG00000064607	5085.04	-0.0397857	0.038783	-1.02585	0.30496	0.331381
SLC12A2	ENSG00000064651	417.894	-0.383248	0.0477186	-8.03141	9.6355e-16	2.02564e-15
SNX24	ENSG00000064652	1026.54	-0.550483	0.0375334	-14.6665	1.05645e-48	4.45387e-48
EYA2	ENSG00000064655	382.61	-0.330172	0.0683663	-4.82945	1.36908e-06	2.11113e-06
CNN2	ENSG00000064666	1959.6	0.507489	0.0508002	9.98989	1.68763e-23	4.38677e-23
ABCA7	ENSG00000064687	679.563	0.440636	0.0622757	7.07558	1.48829e-12	2.84312e-12
DDX20	ENSG00000064703	505.138	-0.588414	0.0340719	-17.2697	7.94971e-67	4.41965e-66
BTBD1	ENSG00000064726	2101.76	0.0574528	0.0376999	1.52395	0.12752	0.144557
FAR2	ENSG00000064763	469.297	-0.657782	0.0462756	-14.2144	7.45382e-46	2.98748e-45
CHI3L2	ENSG00000064886	117.383	-0.699097	0.15139	-4.61786	3.87722e-06	5.86358e-06
SBNO2	ENSG00000064932	2951.29	1.81218	0.059107	30.6594	1.98168e-206	4.57511e-205
PMS1	ENSG00000064933	495.206	-0.145867	0.0324209	-4.49916	6.8223e-06	1.02098e-05
HMG20B	ENSG00000064961	1090.67	-0.102411	0.0359139	-2.85157	0.00435042	0.00557025
CALCRL	ENSG00000064989	77.7781	0.813149	0.100849	8.06307	7.43994e-16	1.5683e-15
TAF11	ENSG00000064995	430.407	-0.384794	0.0292999	-13.133	2.13131e-39	7.68956e-39
ANKS1A	ENSG00000064999	658.188	-0.726135	0.0307513	-23.6131	2.82414e-123	3.06384e-122
AP3D1	ENSG00000065000	5935.67	0.24267	0.0224397	10.8143	2.94607e-27	8.34781e-27
ZNF76	ENSG00000065029	601.695	-0.0416571	0.0304801	-1.3667	0.171719	0.192013
SLC9A3R2	ENSG00000065054	31.7713	-0.982992	0.106393	-9.23921	2.48315e-20	5.92752e-20
NTHL1	ENSG00000065057	33.8347	-0.413719	0.0708514	-5.83925	5.24349e-09	8.89306e-09
UHRF1BP1	ENSG00000065060	3540.45	0.906534	0.0463744	19.5482	4.27628e-85	2.99574e-84
GNAI3	ENSG00000065135	4313.13	-0.129072	0.0255815	-5.04552	4.52281e-07	7.10669e-07
IPO5	ENSG00000065150	2006.56	-0.578132	0.0355471	-16.2638	1.78263e-59	8.84085e-59
OAT	ENSG00000065154	2958.74	-0.57283	0.0388098	-14.7599	2.65602e-49	1.13231e-48
WDR3	ENSG00000065183	593.055	-0.462589	0.0404109	-11.4471	2.43075e-30	7.33398e-30
PKN2	ENSG00000065243	1044.56	0.272776	0.0278801	9.7839	1.32018e-22	3.35292e-22
WDR18	ENSG00000065268	483.073	-0.360526	0.0539984	-6.67661	2.44536e-11	4.48965e-11
TRAM2	ENSG00000065308	334.954	-1.15025	0.0505214	-22.7676	9.61128e-115	9.51652e-114
NTN1	ENSG00000065320	79.6973	2.63135	0.115144	22.8527	1.3727e-115	1.37662e-114
MCM10	ENSG00000065328	169.716	-3.4743	0.119387	-29.1012	3.46609e-186	6.57668e-185
DGKA	ENSG00000065357	719.413	-0.294548	0.0551457	-5.34126	9.23017e-08	1.49391e-07
ANKRD44	ENSG00000065413	1751.31	2.06035	0.0442039	46.6102	0	0
KARS	ENSG00000065427	4866.52	1.34947	0.028824	46.8177	0	0
ADAT1	ENSG00000065457	501.057	-0.345069	0.0241849	-14.2679	3.46661e-46	1.39898e-45
PDIA5	ENSG00000065485	176.1	-0.510624	0.0515757	-9.90048	4.14287e-23	1.06604e-22
TBC1D22B	ENSG00000065491	495.146	1.23997	0.0358758	34.5627	9.17163e-262	3.24819e-260
NDUFB4	ENSG00000065518	1194.56	0.431327	0.054415	7.92661	2.25202e-15	4.69087e-15
SPEN	ENSG00000065526	2982.88	0.0870197	0.0339349	2.56431	0.010338	0.0128915
MYLK	ENSG00000065534	87.1963	-0.732062	0.0865545	-8.45781	2.72443e-17	5.98616e-17
ZC3H15	ENSG00000065548	1607.64	-0.161829	0.0339044	-4.7731	1.81409e-06	2.78268e-06
MAP2K4	ENSG00000065559	2412.66	0.436682	0.0478179	9.13219	6.71274e-20	1.58544e-19
TMEM206	ENSG00000065600	763.157	-0.0250938	0.0297774	-0.842713	0.399389	0.427287
SLK	ENSG00000065613	2281.97	0.493136	0.0439059	11.2317	2.85067e-29	8.43266e-29
CYB5R4	ENSG00000065615	2085.46	0.650117	0.0338818	19.1878	4.68007e-82	3.1394e-81
SEC61A2	ENSG00000065665	280.648	-0.556783	0.030776	-18.0915	3.72046e-73	2.25667e-72
PRKCQ	ENSG00000065675	28.5684	1.50365	0.126879	11.8511	2.1237e-32	6.67542e-32
ASB1	ENSG00000065802	629.205	-0.474944	0.0353206	-13.4467	3.22068e-41	1.19669e-40
FAM107B	ENSG00000065809	2152.73	1.73779	0.0539516	32.2102	1.27204e-227	3.43941e-226
ME1	ENSG00000065833	4799.99	1.72901	0.0519767	33.2652	1.23204e-242	3.85803e-241
TBC1D1	ENSG00000065882	1380.02	0.459098	0.0277564	16.5403	1.88209e-61	9.62259e-61
CDK13	ENSG00000065883	1087.52	-0.0054916	0.0253257	-0.216839	0.828334	0.841988
MTHFD2	ENSG00000065911	7374.99	1.56155	0.0317669	49.1566	0	0
SLC9A7	ENSG00000065923	1067.54	-0.353393	0.0698955	-5.05602	4.28104e-07	6.73432e-07
FOXJ2	ENSG00000065970	819.663	0.405256	0.0472862	8.57029	1.03227e-17	2.29248e-17
YBX1	ENSG00000065978	18537.7	-0.0630252	0.0343514	-1.83472	0.0665474	0.0775577
PDE4A	ENSG00000065989	1421.4	0.74759	0.0639145	11.6967	1.32468e-31	4.10512e-31
PPP2R5A	ENSG00000066027	965.241	-0.133281	0.0307424	-4.3354	1.45496e-05	2.14342e-05
ELAVL1	ENSG00000066044	1983	-0.350061	0.0230583	-15.1815	4.68604e-52	2.08896e-51
DIP2B	ENSG00000066084	2688.9	0.171275	0.037989	4.50854	6.52754e-06	9.78018e-06
SMARCD1	ENSG00000066117	1460.88	0.526811	0.0408702	12.8899	5.13325e-38	1.80299e-37
KDM4A	ENSG00000066135	860.726	0.199843	0.0314879	6.34666	2.20039e-10	3.9211e-10
NFYC	ENSG00000066136	1462.07	0.225963	0.0367208	6.15353	7.57764e-10	1.32613e-09
ZMYND12	ENSG00000066185	35.9112	0.479901	0.0954328	5.02869	4.93852e-07	7.7495e-07
SLC9A3	ENSG00000066230	15.8774	-0.583792	0.155115	-3.76362	0.000167471	0.000233944
ASPM	ENSG00000066279	643.039	-3.09845	0.114469	-27.0681	2.33843e-161	3.58152e-160
CD84	ENSG00000066294	8556.61	0.744729	0.0565095	13.1788	1.16192e-39	4.20506e-39
ELOVL1	ENSG00000066322	5920.6	0.635835	0.0599221	10.611	2.64792e-26	7.33447e-26
SPI1	ENSG00000066336	12852.7	0.569334	0.0393409	14.4718	1.82595e-47	7.54863e-47
ZNRD1	ENSG00000066379	105.58	0.0511592	0.0471926	1.08405	0.278341	0.303912
ZBTB11	ENSG00000066422	614.524	-0.188016	0.028853	-6.51632	7.20542e-11	1.30417e-10
ATXN3	ENSG00000066427	716.139	0.112928	0.0255947	4.41217	1.02338e-05	1.51844e-05
GOLGA5	ENSG00000066455	1078.52	0.29324	0.0289063	10.1445	3.50676e-24	9.28882e-24
LRRC40	ENSG00000066557	640.192	-0.325695	0.0351064	-9.27737	1.73707e-20	4.16424e-20
ISOC1	ENSG00000066583	777.007	1.49691	0.0427581	35.0087	1.65739e-268	6.19758e-267
TRMT11	ENSG00000066651	315.559	-0.204336	0.0306167	-6.67402	2.48884e-11	4.56888e-11
THUMPD1	ENSG00000066654	993.908	0.194353	0.020414	9.52054	1.72281e-21	4.23844e-21
MSANTD3	ENSG00000066697	398.66	-0.418562	0.075923	-5.51298	3.52806e-08	5.80169e-08
ATG2B	ENSG00000066739	848.951	-0.0361223	0.0321036	-1.12518	0.260513	0.285243
ARFGEF1	ENSG00000066777	1721.94	0.240894	0.0323859	7.43824	1.02038e-13	2.02035e-13
ZFAT	ENSG00000066827	217.064	0.134299	0.0713633	1.88191	0.0598487	0.0700819
MTFR1	ENSG00000066855	828.756	-0.155264	0.0401621	-3.86593	0.000110668	0.000155879
STAG3	ENSG00000066923	86.6241	0.453377	0.0597459	7.58841	3.23858e-14	6.51609e-14
FECH	ENSG00000066926	1822.23	-0.142836	0.0416518	-3.42928	0.000605193	0.000819672
MYO9A	ENSG00000066933	926.85	0.072249	0.0291306	2.48017	0.0131318	0.0162615
DDX3Y	ENSG00000067048	933.762	-0.0510175	0.29711	-0.171713	0.863663	0.874549
PFKP	ENSG00000067057	2595.81	1.75761	0.0539123	32.6013	3.9288e-233	1.10922e-231
IDI1	ENSG00000067064	2803.9	-0.563089	0.0461924	-12.1901	3.51139e-34	1.14468e-33
SP100	ENSG00000067066	5182.99	0.620267	0.0247785	25.0324	2.7122e-138	3.43237e-137
KLF6	ENSG00000067082	6219.52	1.50989	0.0468798	32.2077	1.37672e-227	3.70818e-226
PLPP1	ENSG00000067113	280.111	0.926087	0.0627405	14.7606	2.62971e-49	1.12178e-48
NEO1	ENSG00000067141	162.63	1.11251	0.0965675	11.5205	1.03972e-30	3.16348e-30
TRAM1	ENSG00000067167	7321.47	0.329308	0.0344063	9.57116	1.05715e-21	2.62235e-21
PHKA1	ENSG00000067177	110.217	-0.944114	0.0767574	-12.3	9.05963e-35	2.9824e-34
TNFRSF1A	ENSG00000067182	3509.8	0.00135724	0.0365624	0.0371211	0.970388	0.973643
CACNB1	ENSG00000067191	47.9201	-0.243663	0.0839102	-2.90385	0.003686	0.00474242
EVI5	ENSG00000067208	1059.96	-0.427099	0.0307841	-13.874	9.10136e-44	3.5223e-43
STOML1	ENSG00000067221	266.988	0.60237	0.0459056	13.1219	2.46602e-39	8.89033e-39
PKM	ENSG00000067225	33838.9	0.1695	0.0350115	4.84127	1.29012e-06	1.99112e-06
DHX29	ENSG00000067248	875.553	-0.158335	0.0359088	-4.40937	1.03671e-05	1.53789e-05
DNTTIP2	ENSG00000067334	1953.31	-0.0433631	0.0256739	-1.689	0.09122	0.104912
METTL22	ENSG00000067365	402.086	-0.386982	0.031362	-12.3392	5.56944e-35	1.8425e-34
TP53BP1	ENSG00000067369	660.953	0.130873	0.0334572	3.91165	9.16691e-05	0.000129678
TRO	ENSG00000067445	40.7917	-0.162275	0.14084	-1.1522	0.249239	0.273624
RRP15	ENSG00000067533	392.616	-0.351985	0.0492526	-7.14652	8.90053e-13	1.71262e-12
RHOA	ENSG00000067560	23511.5	-0.00741612	0.0321444	-0.230712	0.817538	0.832338
DHX8	ENSG00000067596	1446.57	0.632244	0.0363369	17.3995	8.32644e-68	4.7016e-67
ZFY	ENSG00000067646	188.109	0.0481059	0.294165	0.163534	0.870098	0.880494
IARS2	ENSG00000067704	2400.73	0.0203725	0.0360104	0.56574	0.57157	0.597182
SYT1	ENSG00000067715	90.2163	-3.99778	0.111376	-35.8946	3.70977e-282	1.4776e-280
NAV3	ENSG00000067798	74.3288	1.12774	0.125546	8.98265	2.64313e-19	6.14153e-19
IDH3G	ENSG00000067829	1082.37	-0.0407166	0.028603	-1.42351	0.154589	0.17366
ROGDI	ENSG00000067836	273.88	0.284401	0.0488747	5.81898	5.92092e-09	1.00299e-08
ROCK1	ENSG00000067900	3004.99	0.0741929	0.0270227	2.74558	0.00604039	0.00764428
CBFB	ENSG00000067955	3476.91	0.0239351	0.0343815	0.696161	0.486328	0.513616
PDK3	ENSG00000067992	986.692	0.314209	0.0532516	5.90047	3.62474e-09	6.17894e-09
HYAL2	ENSG00000068001	340.037	0.163688	0.039614	4.13208	3.59489e-05	5.19147e-05
HDAC4	ENSG00000068024	488.432	0.387802	0.0492114	7.88032	3.26548e-15	6.76978e-15
RASSF1	ENSG00000068028	592.537	-1.33834	0.0437317	-30.6035	1.10021e-205	2.5276e-204
IFI35	ENSG00000068079	3919.95	2.61094	0.0640354	40.7734	0	0
HEATR6	ENSG00000068097	483.598	0.371259	0.0276106	13.4462	3.23889e-41	1.20314e-40
COASY	ENSG00000068120	1420.28	0.0165719	0.0307276	0.539316	0.589669	0.615086
PLEKHH3	ENSG00000068137	79.4098	-1.08269	0.0599424	-18.0622	6.32915e-73	3.82744e-72
MEF2A	ENSG00000068305	4209.05	-0.33513	0.0332179	-10.0888	6.18956e-24	1.62694e-23
OTUD5	ENSG00000068308	1190.55	0.656805	0.038005	17.2821	6.41907e-67	3.57151e-66
TFE3	ENSG00000068323	4421.26	0.330071	0.0552042	5.97909	2.2439e-09	3.85734e-09
TBC1D25	ENSG00000068354	372.788	0.377292	0.0374199	10.0827	6.59203e-24	1.7295e-23
ACSL4	ENSG00000068366	6622.47	0.749053	0.0535142	13.9973	1.6196e-44	6.34837e-44
INPP5A	ENSG00000068383	76.1433	-0.67263	0.105567	-6.37158	1.87092e-10	3.34373e-10
GPKOW	ENSG00000068394	261.395	-0.0629915	0.0324932	-1.93861	0.0525494	0.0618695
GRIPAP1	ENSG00000068400	1769.01	0.489199	0.0341276	14.3344	1.33364e-46	5.41936e-46
FTSJ1	ENSG00000068438	533.513	-0.428263	0.0293203	-14.6063	2.55906e-48	1.07212e-47
PRR11	ENSG00000068489	405.158	-0.55956	0.0593733	-9.42445	4.32381e-21	1.05251e-20
REEP1	ENSG00000068615	61.261	-3.65949	0.100563	-36.39	6.1291e-290	2.55713e-288
ATP11A	ENSG00000068650	5313.74	0.691819	0.0509602	13.5757	5.58317e-42	2.09779e-41
POLR1A	ENSG00000068654	1463.92	0.118633	0.039655	2.99163	0.00277491	0.00360518
LAPTM4A	ENSG00000068697	5011.82	-0.2514	0.0366112	-6.86675	6.56814e-12	1.22575e-11
TTC7A	ENSG00000068724	1880.81	0.17333	0.0537453	3.22502	0.00125962	0.00167331
IP6K2	ENSG00000068745	755.958	-0.329796	0.0239792	-13.7534	4.85739e-43	1.85383e-42
SRBD1	ENSG00000068784	391.556	-0.444261	0.0330595	-13.4382	3.60924e-41	1.3393e-40
KIF2A	ENSG00000068796	1295.14	0.463438	0.02747	16.8707	7.39304e-64	3.91511e-63
RASGRP2	ENSG00000068831	31.1889	0.11838	0.099214	1.19318	0.232798	0.256616
PSME4	ENSG00000068878	2917.1	0.700616	0.032268	21.7124	1.56757e-104	1.38009e-103
IFT80	ENSG00000068885	130.178	-0.8303	0.0431238	-19.2539	1.30982e-82	8.86669e-82
SIRT2	ENSG00000068903	1852.02	-0.0510257	0.0304094	-1.67795	0.093356	0.107255
ERLEC1	ENSG00000068912	1480.96	0.414813	0.0396893	10.4515	1.44223e-25	3.94049e-25
PPP2R5B	ENSG00000068971	316.516	0.740085	0.0406016	18.228	3.0958e-74	1.91075e-73
PITX1	ENSG00000069011	44.2102	1.81266	0.114833	15.7851	3.93751e-56	1.85652e-55
MAST4	ENSG00000069020	117.146	1.26309	0.0946157	13.3497	1.18972e-40	4.38697e-40
NUP133	ENSG00000069248	778.577	-0.38682	0.0304485	-12.7041	5.61304e-37	1.9381e-36
NUCKS1	ENSG00000069275	3688.5	-0.853061	0.0421599	-20.2339	4.9209e-91	3.70781e-90
VPS35	ENSG00000069329	5321.71	-0.299214	0.0284064	-10.5333	6.06582e-26	1.67128e-25
DNAJA2	ENSG00000069345	2196.1	0.311191	0.0180896	17.2027	2.53233e-66	1.39243e-65
BCL3	ENSG00000069399	3602.1	1.92632	0.0904884	21.2881	1.46436e-100	1.2403e-99
KCNAB2	ENSG00000069424	6223.11	0.03003	0.0651311	0.46107	0.644748	0.668177
GAL	ENSG00000069482	64.8938	-1.19612	0.138161	-8.65737	4.82753e-18	1.0815e-17
CLEC2D	ENSG00000069493	315.604	-0.656515	0.0453939	-14.4626	2.08737e-47	8.62429e-47
FUNDC1	ENSG00000069509	535.497	-0.1614	0.0578384	-2.79054	0.005262	0.00669173
DRD4	ENSG00000069696	10.7999	1.36214	0.122667	11.1044	1.19409e-28	3.49478e-28
ATP1B3	ENSG00000069849	5776.46	0.245688	0.0272182	9.02662	1.77057e-19	4.12908e-19
NEDD4	ENSG00000069869	264.329	-0.667096	0.0560016	-11.9121	1.02377e-32	3.24559e-32
PIGB	ENSG00000069943	407.726	0.270403	0.0425188	6.35963	2.02242e-10	3.60807e-10
MAPK6	ENSG00000069956	3613.28	0.87155	0.0372441	23.401	4.17485e-121	4.4234e-120
GNB5	ENSG00000069966	66.5882	-0.157146	0.0661759	-2.37467	0.0175649	0.0215368
RAB27A	ENSG00000069974	579.422	0.619257	0.0433713	14.278	2.9996e-46	1.21225e-45
HDHD5	ENSG00000069998	672.875	-0.826861	0.0368985	-22.4091	3.21099e-111	3.05457e-110
UFD1	ENSG00000070010	1133.16	0.161702	0.0221238	7.30893	2.69274e-13	5.25979e-13
LRP6	ENSG00000070018	401.32	-0.199695	0.0683467	-2.92179	0.00348025	0.00448714
SCT	ENSG00000070031	1.81714	0.241818	0.166136	1.45554	0.145519	0.163942
PHRF1	ENSG00000070047	1486.64	0.345622	0.0415962	8.30898	9.65288e-17	2.08896e-16
ELP1	ENSG00000070061	1808.47	0.255074	0.0576086	4.4277	9.52428e-06	1.41496e-05
NUCB2	ENSG00000070081	458.882	-0.371611	0.0543946	-6.83176	8.38798e-12	1.56102e-11
PFN2	ENSG00000070087	323.141	-0.403601	0.104327	-3.86863	0.000109451	0.000154227
DAPP1	ENSG00000070190	3017.46	2.45193	0.0405318	60.4941	0	0
SLC44A1	ENSG00000070214	729.021	-0.271829	0.0468824	-5.79811	6.70683e-09	1.13353e-08
TMEM260	ENSG00000070269	431.403	-0.150104	0.0245541	-6.11319	9.76619e-10	1.70321e-09
SMG6	ENSG00000070366	572.438	0.0796273	0.0329379	2.4175	0.0156275	0.0192368
EXOC5	ENSG00000070367	3353.34	0.214839	0.0327923	6.5515	5.69621e-11	1.0334e-10
CLTCL1	ENSG00000070371	177.108	-1.51216	0.0541338	-27.9336	1.04173e-171	1.74991e-170
FSTL3	ENSG00000070404	340.746	-0.188922	0.0721785	-2.61743	0.00885952	0.011102
DGCR2	ENSG00000070413	817.535	-0.313912	0.0269884	-11.6314	2.85518e-31	8.78997e-31
RNF126	ENSG00000070423	795.911	0.0237909	0.0356367	0.667596	0.504392	0.531735
MNT	ENSG00000070444	446.971	0.464364	0.041445	11.2043	3.88239e-29	1.14557e-28
ZXDC	ENSG00000070476	962.497	0.075084	0.0405183	1.85309	0.0638697	0.0746288
JMJD6	ENSG00000070495	740.286	0.22383	0.0322154	6.94791	3.70736e-12	6.97238e-12
POLB	ENSG00000070501	682.017	1.45107	0.0374392	38.7581	0	0
WIPI1	ENSG00000070540	1159.76	0.129245	0.036812	3.51096	0.0004465	0.000609671
GBA2	ENSG00000070610	1448.11	0.291991	0.0335592	8.70079	3.29587e-18	7.42032e-18
NDST1	ENSG00000070614	6238.51	0.677919	0.0610894	11.0972	1.29493e-28	3.78674e-28
AP3M2	ENSG00000070718	477.19	-0.370248	0.0379443	-9.75767	1.71045e-22	4.33314e-22
PABPC1	ENSG00000070756	16140.6	-0.433091	0.028628	-15.1283	1.05452e-51	4.66535e-51
TESK2	ENSG00000070759	454.716	0.590944	0.0462183	12.7859	1.96455e-37	6.854e-37
CFAP20	ENSG00000070761	313.501	-0.396206	0.0317865	-12.4646	1.1643e-35	3.91065e-35
CSNK2A2	ENSG00000070770	1244.29	-0.192542	0.0293431	-6.56175	5.318e-11	9.66034e-11
PTPN21	ENSG00000070778	151.747	0.453563	0.077021	5.88882	3.88968e-09	6.62413e-09
EIF2B3	ENSG00000070785	660.356	-0.303396	0.0280713	-10.808	3.15334e-27	8.92252e-27
TCOF1	ENSG00000070814	900.211	-0.448056	0.0308509	-14.5233	8.63131e-48	3.58512e-47
CDC42	ENSG00000070831	11305.3	0.491443	0.0619164	7.9372	2.06793e-15	4.31382e-15
OSBPL3	ENSG00000070882	1720.99	0.499386	0.0370047	13.4952	1.66911e-41	6.22981e-41
RAD18	ENSG00000070950	273.372	-0.853267	0.0386574	-22.0725	5.80473e-108	5.34827e-107
ATP2B1	ENSG00000070961	2511.76	-0.0757737	0.0539812	-1.4037	0.160407	0.179907
NCK2	ENSG00000071051	576.83	-0.98344	0.0457017	-21.5187	1.04102e-102	8.99061e-102
MAP4K4	ENSG00000071054	1953.49	-1.03243	0.0463217	-22.2882	4.80585e-110	4.51673e-109
MGAT4A	ENSG00000071073	3658.88	-1.1054	0.045177	-24.4683	3.21476e-132	3.81753e-131
RPL31	ENSG00000071082	3086.69	-0.513718	0.0559168	-9.18718	4.03281e-20	9.57631e-20
WDR1	ENSG00000071127	10810.2	0.336247	0.0226177	14.8665	5.43667e-50	2.34477e-49
SNX13	ENSG00000071189	1748.55	-0.140088	0.0281939	-4.96874	6.73885e-07	1.05229e-06
ARHGAP10	ENSG00000071205	2178.22	0.738843	0.0360159	20.5144	1.60282e-93	1.24163e-92
RPS6KA2	ENSG00000071242	126.077	0.08298	0.0844823	0.982217	0.325993	0.352845
ING3	ENSG00000071243	374.358	-0.160501	0.028484	-5.63478	1.75281e-08	2.91858e-08
VASH1	ENSG00000071246	1253.79	-0.0140188	0.0532256	-0.263385	0.792254	0.808762
LMCD1	ENSG00000071282	213.619	-0.900493	0.178938	-5.03244	4.84281e-07	7.60271e-07
BUD23	ENSG00000071462	1225.26	0.0037355	0.0312559	0.119513	0.904869	0.913379
SEL1L	ENSG00000071537	3051.87	0.177083	0.0274996	6.4395	1.19865e-10	2.15484e-10
TRIP13	ENSG00000071539	356.846	-1.96699	0.0844461	-23.2929	5.23477e-120	5.46812e-119
ATP6AP1	ENSG00000071553	8457.84	0.621963	0.0321344	19.3551	1.84749e-83	1.2579e-82
TCF3	ENSG00000071564	567.252	-0.165692	0.04096	-4.0452	5.22776e-05	7.48801e-05
TRIB2	ENSG00000071575	222.979	0.117921	0.0844853	1.39575	0.162789	0.182463
DAZAP1	ENSG00000071626	2964.31	0.166879	0.0315437	5.29041	1.22041e-07	1.96394e-07
MBD3	ENSG00000071655	448.499	-0.299167	0.0397948	-7.51772	5.57378e-14	1.11302e-13
HLTF	ENSG00000071794	416.791	-0.959084	0.0448318	-21.3929	1.55487e-101	1.33139e-100
FAM50A	ENSG00000071859	2079.55	0.114816	0.0312125	3.67851	0.0002346	0.000325165
FAM3A	ENSG00000071889	392.88	-0.060517	0.0346964	-1.74419	0.0811263	0.0937098
CPSF1	ENSG00000071894	1457.33	0.107087	0.0437044	2.45025	0.0142756	0.0176314
CYBRD1	ENSG00000071967	858.472	-0.946159	0.0607302	-15.5797	9.99871e-55	4.61984e-54
PDCD2	ENSG00000071994	1149.16	-0.216076	0.0252769	-8.54834	1.24869e-17	2.76526e-17
RDH11	ENSG00000072042	1643.94	-0.102547	0.0344938	-2.97291	0.00294987	0.00382683
PRKACA	ENSG00000072062	4953.28	0.560352	0.101942	5.49678	3.86779e-08	6.34996e-08
ADGRL1	ENSG00000072071	184.803	-0.067018	0.0596458	-1.1236	0.261183	0.285888
ACTN1	ENSG00000072110	4547.76	-0.557242	0.0418323	-13.3209	1.75076e-40	6.43715e-40
ZFYVE26	ENSG00000072121	2856.26	0.665768	0.0433706	15.3507	3.50507e-53	1.58512e-52
EPN2	ENSG00000072134	132.931	-0.542167	0.0455975	-11.8903	1.32936e-32	4.20302e-32
PTPN18	ENSG00000072135	2022.42	0.0621255	0.0392489	1.58286	0.113454	0.129351
LIMS2	ENSG00000072163	59.5742	-0.234937	0.149049	-1.57624	0.11497	0.131017
ALDH3A2	ENSG00000072210	707.102	-0.372778	0.0387011	-9.63224	5.84405e-22	1.45998e-21
TFRC	ENSG00000072274	4413.96	0.379283	0.0630679	6.01389	1.81126e-09	3.12892e-09
SREBF1	ENSG00000072310	1039.26	0.44882	0.0483444	9.28381	1.63525e-20	3.92147e-20
AFF4	ENSG00000072364	4327.34	0.8225	0.0374644	21.9541	7.90515e-107	7.18929e-106
UBE2D1	ENSG00000072401	1698.82	0.616662	0.0331232	18.6172	2.32971e-77	1.4835e-76
MPP5	ENSG00000072415	1373.99	-0.134516	0.0289736	-4.64269	3.43894e-06	5.21704e-06
RHOBTB1	ENSG00000072422	566.216	-0.959196	0.0481241	-19.9317	2.15982e-88	1.57587e-87
SMC1A	ENSG00000072501	2686.88	-0.34782	0.0378373	-9.19253	3.83718e-20	9.11329e-20
HSD17B10	ENSG00000072506	817.267	-0.0210415	0.0440851	-0.477292	0.633154	0.657082
MARK2	ENSG00000072518	1498.28	0.333495	0.0302745	11.0157	3.21005e-28	9.30391e-28
HMMR	ENSG00000072571	418.531	-2.26317	0.0861455	-26.2715	4.06413e-152	5.76605e-151
CHFR	ENSG00000072609	2898.61	0.328629	0.0234635	14.006	1.43266e-44	5.62815e-44
P4HA2	ENSG00000072682	383.206	-0.13113	0.0719998	-1.82125	0.0685692	0.0797619
FCGR2B	ENSG00000072694	427.197	-1.83278	0.108916	-16.8274	1.53673e-63	8.09533e-63
NFATC3	ENSG00000072736	883.626	-0.201196	0.0468051	-4.29858	1.71894e-05	2.52095e-05
TRNT1	ENSG00000072756	618.913	-0.185156	0.0279563	-6.62305	3.51869e-11	6.43339e-11
ACADVL	ENSG00000072778	5913.27	-0.0642769	0.0442996	-1.45096	0.146791	0.165322
STK10	ENSG00000072786	2515.46	-0.115377	0.0317921	-3.62911	0.000284402	0.000392837
FBXW11	ENSG00000072803	2590.63	0.257677	0.037637	6.84639	7.57385e-12	1.411e-11
ACAP1	ENSG00000072818	78.8539	0.448948	0.0630963	7.11528	1.11684e-12	2.13964e-12
CRMP1	ENSG00000072832	23.0034	-1.23746	0.14136	-8.75396	2.05986e-18	4.66822e-18
EVC	ENSG00000072840	90.5243	-1.16858	0.129891	-8.99662	2.32777e-19	5.41325e-19
DERL2	ENSG00000072849	1334.35	-0.0238141	0.0296945	-0.80197	0.422571	0.449931
SIDT1	ENSG00000072858	68.9232	-4.35578	0.100369	-43.3974	0	0
NDE1	ENSG00000072864	832.872	0.275245	0.0456227	6.03306	1.60882e-09	2.78297e-09
MRVI1	ENSG00000072952	92.8754	-4.54188	0.125992	-36.049	1.42965e-284	5.75957e-283
AP1M1	ENSG00000072958	2952.15	0.276577	0.0418936	6.60188	4.05984e-11	7.40835e-11
PVR	ENSG00000073008	1099.43	0.57961	0.0416179	13.927	4.34476e-44	1.6917e-43
XRCC1	ENSG00000073050	412.762	-0.407194	0.0330373	-12.3253	6.62165e-35	2.18597e-34
SCARB1	ENSG00000073060	2757.14	-0.545168	0.0587471	-9.27992	1.696e-20	4.06646e-20
MCM2	ENSG00000073111	484.524	-1.58858	0.0568349	-27.9509	6.43717e-172	1.08262e-170
PANX2	ENSG00000073150	23.9764	1.32194	0.12249	10.7922	3.74552e-27	1.05798e-26
SELENOO	ENSG00000073169	372.903	-0.193243	0.0534903	-3.61268	0.000303053	0.000417778
ALPK1	ENSG00000073331	1125.32	0.828537	0.030303	27.3418	1.35347e-164	2.14541e-163
LLGL2	ENSG00000073350	244.842	0.134975	0.048154	2.80298	0.00506331	0.00644897
PDE8A	ENSG00000073417	1330.36	0.264496	0.0464213	5.69772	1.2142e-08	2.03306e-08
CLCN4	ENSG00000073464	837.567	0.997537	0.0598384	16.6705	2.14709e-62	1.11026e-61
NLE1	ENSG00000073536	189.872	-0.535932	0.0624945	-8.57567	9.85092e-18	2.18875e-17
SDHA	ENSG00000073578	2707.05	0.0401553	0.0320739	1.25196	0.210583	0.23317
SMARCE1	ENSG00000073584	816.925	-0.33576	0.0185916	-18.0598	6.60618e-73	3.99153e-72
GSDMB	ENSG00000073605	42.026	-0.313669	0.0748373	-4.19135	2.773e-05	4.02731e-05
KDM5A	ENSG00000073614	2150.89	0.139911	0.0226723	6.17101	6.78542e-10	1.19075e-09
PPP2R3A	ENSG00000073711	364.564	0.417535	0.0762428	5.47639	4.34096e-08	7.1102e-08
FERMT2	ENSG00000073712	617.707	-0.0185423	0.0691551	-0.268126	0.788602	0.805211
DHRS9	ENSG00000073737	147.228	1.75585	0.114082	15.3911	1.87702e-53	8.51593e-53
PTGS2	ENSG00000073756	854.819	2.44909	0.124234	19.7135	1.65185e-86	1.17834e-85
IGF2BP2	ENSG00000073792	2232.76	0.246912	0.0378697	6.52004	7.02874e-11	1.27285e-10
MAP3K13	ENSG00000073803	328.636	0.0765122	0.067705	1.13008	0.258442	0.283196
ST6GAL1	ENSG00000073849	2545.83	-0.410024	0.0585115	-7.00757	2.42491e-12	4.59677e-12
TBX21	ENSG00000073861	1289.52	8.35405	0.170144	49.0999	0	0
FRY	ENSG00000073910	228.767	0.332331	0.087943	3.77894	0.000157499	0.000220188
PICALM	ENSG00000073921	8289.56	0.235584	0.0282167	8.34907	6.88009e-17	1.49488e-16
NSF	ENSG00000073969	1245.17	-0.365642	0.0294989	-12.3951	2.77842e-35	9.24169e-35
GLI2	ENSG00000074047	23.815	0.515341	0.200451	2.5709	0.0101434	0.0126533
CLASP1	ENSG00000074054	987.747	0.226541	0.029781	7.60691	2.80722e-14	5.66439e-14
MRPS34	ENSG00000074071	939.304	-0.535303	0.0414985	-12.8994	4.53877e-38	1.59498e-37
NOTCH3	ENSG00000074181	113.438	-0.566266	0.119255	-4.74836	2.05071e-06	3.13947e-06
CLNS1A	ENSG00000074201	1118.06	0.139618	0.0248988	5.60744	2.05345e-08	3.40909e-08
TEAD2	ENSG00000074219	25.4371	0.278624	0.138519	2.01146	0.0442773	0.0525039
EED	ENSG00000074266	738.726	-0.161715	0.0241789	-6.68826	2.25844e-11	4.15189e-11
TSG101	ENSG00000074319	1717.96	0.294345	0.0240601	12.2337	2.0527e-34	6.71655e-34
NCBP3	ENSG00000074356	1972.07	-0.0407109	0.0404356	-1.00681	0.314027	0.340549
ATP2A3	ENSG00000074370	324.063	-0.934268	0.0784072	-11.9156	9.81611e-33	3.11334e-32
CA12	ENSG00000074410	28.2345	-2.56619	0.226863	-11.3116	1.14938e-29	3.42597e-29
MGLL	ENSG00000074416	3340.94	0.196689	0.0670596	2.93305	0.00335646	0.0043327
BCS1L	ENSG00000074582	362.104	-0.52373	0.0343305	-15.2555	1.51299e-52	6.78338e-52
NUAK1	ENSG00000074590	507.394	-2.34474	0.06003	-39.0594	0	0
DPP8	ENSG00000074603	1756.03	-0.209547	0.0172545	-12.1444	6.14046e-34	1.99158e-33
SLC24A1	ENSG00000074621	287.063	-0.147029	0.0392515	-3.74581	0.000179811	0.000250758
ZNF532	ENSG00000074657	493.179	0.312882	0.0446162	7.01273	2.33711e-12	4.43332e-12
SCARF1	ENSG00000074660	2416.06	2.00872	0.0420545	47.7647	0	0
LMAN1	ENSG00000074695	2244.87	-0.175229	0.0318918	-5.49448	3.91867e-08	6.4305e-08
HACD3	ENSG00000074696	1967.4	-0.904183	0.0329674	-27.4266	1.32269e-165	2.11571e-164
IPCEF1	ENSG00000074706	1236.3	0.490059	0.071448	6.85895	6.93666e-12	1.29384e-11
ZZEF1	ENSG00000074755	2724.43	0.32818	0.0380589	8.62294	6.52539e-18	1.45676e-17
ENO1	ENSG00000074800	31732.7	0.0997387	0.0339262	2.93987	0.00328348	0.0042424
MYDGF	ENSG00000074842	2839.75	0.0980288	0.036483	2.68697	0.00721039	0.00908894
ANO8	ENSG00000074855	192.084	-0.21037	0.0591925	-3.55399	0.000379431	0.000520011
TUBE1	ENSG00000074935	194.145	-0.211174	0.0430678	-4.90329	9.4246e-07	1.46226e-06
ARHGEF10L	ENSG00000074964	1763.84	0.195061	0.0445464	4.37883	1.19317e-05	1.76441e-05
TXK	ENSG00000074966	152.252	0.485503	0.0775793	6.25815	3.89579e-10	6.89425e-10
TACR2	ENSG00000075073	15.383	-0.0240536	0.0775324	-0.31024	0.756379	0.775688
ACTR6	ENSG00000075089	645.074	0.900518	0.0309421	29.1034	3.25427e-186	6.1831e-185
TIPIN	ENSG00000075131	227.633	-0.88642	0.0400632	-22.1255	1.79456e-108	1.66216e-107
SRI	ENSG00000075142	2340.26	1.94219	0.0458165	42.3906	0	0
EIF4G3	ENSG00000075151	2867.03	-0.17974	0.0282272	-6.36762	1.9198e-10	3.42934e-10
NUP37	ENSG00000075188	457.051	-0.403754	0.0319746	-12.6273	1.49296e-36	5.11102e-36
SEMA3A	ENSG00000075213	66.6153	-1.47226	0.118408	-12.4337	1.71458e-35	5.73295e-35
GTSE1	ENSG00000075218	435.414	-3.55315	0.112968	-31.4526	3.86735e-217	9.70982e-216
SEMA3C	ENSG00000075223	262.96	-0.403228	0.117613	-3.42843	0.000607079	0.000822147
TTC38	ENSG00000075234	460.001	0.00353279	0.0355462	0.0993859	0.920832	0.92776
ACAT1	ENSG00000075239	2030.1	0.0973864	0.033137	2.9389	0.00329376	0.00425489
GRAMD4	ENSG00000075240	2805.41	-2.39301	0.0600956	-39.8201	0	0
CELSR1	ENSG00000075275	501.947	-1.77002	0.0731566	-24.195	2.51346e-129	2.90858e-128
ZNF638	ENSG00000075292	2644.77	0.109965	0.0306882	3.58329	0.000339293	0.00046623
SLC25A40	ENSG00000075303	1131.49	-0.785495	0.0364775	-21.5337	7.53278e-103	6.5216e-102
TIMM21	ENSG00000075336	433.956	-0.705719	0.0390785	-18.059	6.69869e-73	4.04569e-72
RASAL2	ENSG00000075391	1602.16	0.22305	0.0503571	4.42936	9.45112e-06	1.40483e-05
VPS9D1	ENSG00000075399	1275.75	2.1351	0.0476687	44.7903	0	0
ZNF37A	ENSG00000075407	352.972	0.0210186	0.103198	0.203672	0.83861	0.851571
MARK3	ENSG00000075413	2312.27	0.248401	0.0257952	9.62975	5.98732e-22	1.49497e-21
SLC25A3	ENSG00000075415	7375.01	-0.38865	0.0291759	-13.3209	1.74954e-40	6.43434e-40
FNDC3B	ENSG00000075420	2960.62	-0.0815837	0.0415559	-1.96323	0.0496197	0.0585574
FOSL2	ENSG00000075426	790.404	-0.330145	0.074778	-4.415	1.01008e-05	1.49903e-05
FRYL	ENSG00000075539	2020.71	0.53355	0.030571	17.4528	3.27757e-68	1.86872e-67
TMEM131	ENSG00000075568	3119.25	1.2	0.0296119	40.5244	0	0
FSCN1	ENSG00000075618	10808.7	-2.26203	0.0729555	-31.0057	4.52027e-211	1.08087e-209
ACTB	ENSG00000075624	321092	0.588783	0.0387983	15.1755	5.14027e-52	2.29072e-51
PLD1	ENSG00000075651	853.473	-0.680212	0.0425162	-15.9989	1.30067e-57	6.30382e-57
WDR62	ENSG00000075702	267.538	-1.88555	0.0739592	-25.4944	2.27424e-143	3.01943e-142
DLG1	ENSG00000075711	749.23	-0.0942921	0.0354709	-2.6583	0.00785363	0.00987851
RAB7A	ENSG00000075785	13843.2	0.335252	0.0398417	8.41462	3.94173e-17	8.62178e-17
BCAP29	ENSG00000075790	1531.4	-0.0227205	0.0309654	-0.733739	0.463108	0.490567
SEC31B	ENSG00000075826	351.154	-0.218987	0.0562733	-3.89149	9.96299e-05	0.000140675
SART3	ENSG00000075856	936.043	-0.0304899	0.025939	-1.17544	0.239817	0.263877
ARHGAP15	ENSG00000075884	340.722	-0.330662	0.0680282	-4.86067	1.1699e-06	1.80876e-06
EXOSC7	ENSG00000075914	506.9	-0.287471	0.0334029	-8.60615	7.55547e-18	1.68512e-17
KIFAP3	ENSG00000075945	497.492	0.0296069	0.0320104	0.924915	0.35501	0.382369
MKRN2	ENSG00000075975	916.115	-0.177403	0.0303481	-5.8456	5.04752e-09	8.56585e-09
MCM6	ENSG00000076003	688.231	-2.01968	0.0584652	-34.545	1.69407e-261	5.95467e-260
REXO2	ENSG00000076043	497.126	-0.628493	0.0443365	-14.1755	1.2988e-45	5.18339e-45
RBM7	ENSG00000076053	912.827	0.214212	0.0310916	6.88971	5.59067e-12	1.04514e-11
RBMS2	ENSG00000076067	828.568	0.00790731	0.0445138	0.177637	0.859008	0.870273
BAZ2A	ENSG00000076108	3594.69	1.15184	0.0407615	28.2581	1.13274e-175	1.95176e-174
PTPN23	ENSG00000076201	2767.81	0.812391	0.06447	12.6011	2.08294e-36	7.11348e-36
MLH1	ENSG00000076242	925.412	-0.202824	0.0267584	-7.57983	3.46002e-14	6.95665e-14
UNG	ENSG00000076248	283.76	-1.68782	0.0517789	-32.5966	4.58289e-233	1.29129e-231
FMO4	ENSG00000076258	128.858	-0.519909	0.0426192	-12.1989	3.14858e-34	1.02689e-33
KLHL20	ENSG00000076321	430.605	-0.114735	0.0254334	-4.51118	6.44674e-06	9.66323e-06
SLC46A1	ENSG00000076351	330.528	-1.22496	0.0623298	-19.6528	5.46731e-86	3.87842e-85
PLXNA2	ENSG00000076356	385.94	-2.40797	0.0563321	-42.746	0	0
SPAG5	ENSG00000076382	465.207	-2.1681	0.080011	-27.0975	1.05402e-161	1.62316e-160
ANKRD13A	ENSG00000076513	1636.48	1.0481	0.0258465	40.551	0	0
TPD52	ENSG00000076554	573.141	0.780479	0.0756012	10.3236	5.50962e-25	1.48828e-24
TRAF4	ENSG00000076604	145.31	-0.0921943	0.0560005	-1.64631	0.0996995	0.114253
PAG1	ENSG00000076641	3534.28	0.785251	0.0475798	16.5039	3.43996e-61	1.75493e-60
GPATCH1	ENSG00000076650	208.952	-0.227706	0.0280562	-8.11604	4.81643e-16	1.02125e-15
NT5C2	ENSG00000076685	1622.44	0.519481	0.0337659	15.3848	2.07016e-53	9.38311e-53
MCAM	ENSG00000076706	20.7454	-0.372077	0.132991	-2.79776	0.00514576	0.00655101
GPC4	ENSG00000076716	345.782	0.587203	0.101568	5.78137	7.40935e-09	1.2503e-08
MBNL3	ENSG00000076770	661.861	-0.928395	0.0627713	-14.7901	1.6965e-49	7.26335e-49
XAB2	ENSG00000076924	576.595	0.0983372	0.0238614	4.12118	3.76937e-05	5.43506e-05
ARHGEF1	ENSG00000076928	3987.3	-0.124921	0.0469888	-2.65852	0.00784849	0.00987293
STXBP2	ENSG00000076944	1146.86	0.218279	0.0349357	6.24801	4.15717e-10	7.35033e-10
MAP2K7	ENSG00000076984	473.726	-0.100831	0.0301283	-3.34672	0.000817743	0.0010995
NMRK2	ENSG00000077009	17.5895	0.182116	0.21231	0.857783	0.391012	0.418835
DGKD	ENSG00000077044	604.281	-1.32469	0.043837	-30.2184	1.35575e-200	2.93259e-199
CTTNBP2	ENSG00000077063	896.96	-1.63728	0.0483808	-33.8415	4.83569e-251	1.59976e-249
TOP2B	ENSG00000077097	2185.2	-0.520298	0.0312138	-16.6689	2.20744e-62	1.14105e-61
TM9SF3	ENSG00000077147	5019.41	-0.361935	0.0326284	-11.0926	1.36256e-28	3.98287e-28
NFKB2	ENSG00000077150	1911.94	1.83344	0.0844674	21.7059	1.80586e-104	1.5879e-103
UBE2T	ENSG00000077152	185.334	-1.84173	0.0799485	-23.0365	2.00928e-117	2.05607e-116
PPP1R12B	ENSG00000077157	737.441	0.720944	0.0371037	19.4305	4.25922e-84	2.93552e-83
DNAJC10	ENSG00000077232	3319.18	-0.426457	0.0295398	-14.4367	3.0408e-47	1.25157e-46
GTF3C1	ENSG00000077235	1386.76	-0.0860659	0.0265249	-3.24472	0.00117566	0.00156473
IL4R	ENSG00000077238	2084.66	-0.0112636	0.038643	-0.291478	0.770686	0.788535
USP33	ENSG00000077254	2266.64	0.435147	0.0294444	14.7786	2.01256e-49	8.60342e-49
CAPN6	ENSG00000077274	43.9773	-0.0402519	0.252491	-0.159419	0.873339	0.883455
SNRPA	ENSG00000077312	1322.4	0.404132	0.0487946	8.28231	1.20805e-16	2.60509e-16
EXOSC5	ENSG00000077348	206.918	-0.467135	0.0565916	-8.2545	1.52545e-16	3.27848e-16
DYNC1I2	ENSG00000077380	1368.7	0.131464	0.0310929	4.22809	2.35688e-05	3.43502e-05
APBB1IP	ENSG00000077420	1974.41	0.52269	0.0456225	11.4569	2.17234e-30	6.55714e-30
LRCH4	ENSG00000077454	564.871	0.0697596	0.0463738	1.50429	0.132507	0.150004
FAM76B	ENSG00000077458	591.147	-0.290185	0.0307541	-9.43564	3.88618e-21	9.47455e-21
SIRT6	ENSG00000077463	383.512	0.0230773	0.0346381	0.666242	0.505257	0.532447
POLD3	ENSG00000077514	547.306	-0.370644	0.03228	-11.4821	1.62212e-30	4.91318e-30
ACTN2	ENSG00000077522	20.6561	-0.0044952	0.127915	-0.035142	0.971967	0.974948
CAPZB	ENSG00000077549	17544.7	-0.135287	0.0288128	-4.69537	2.6612e-06	4.05291e-06
GPR137B	ENSG00000077585	2205.94	-0.461067	0.0527991	-8.73248	2.49154e-18	5.62657e-18
NAALAD2	ENSG00000077616	398.954	-0.781076	0.076959	-10.1492	3.3392e-24	8.85166e-24
JADE1	ENSG00000077684	267.043	-1.35816	0.0393316	-34.5311	2.73732e-261	9.52641e-260
SLC25A43	ENSG00000077713	457.925	0.381732	0.0651392	5.86025	4.62159e-09	7.85631e-09
UBE2A	ENSG00000077721	5071.84	1.0471	0.0334108	31.3401	1.32561e-215	3.29295e-214
FGFR1	ENSG00000077782	579.869	-0.90433	0.0682759	-13.2452	4.80876e-40	1.75295e-39
FBLN1	ENSG00000077942	75.6886	0.113093	0.188187	0.600961	0.547866	0.573993
CST7	ENSG00000077984	25.037	0.0588634	0.105671	0.557046	0.577496	0.603015
PIAS2	ENSG00000078043	2953.83	0.778437	0.0363994	21.386	1.80519e-101	1.54292e-100
ARAF	ENSG00000078061	1011.38	-0.0118107	0.0308803	-0.382467	0.702115	0.723257
MCCC1	ENSG00000078070	748.12	-0.0525808	0.0287839	-1.82674	0.0677381	0.0788409
LAMP3	ENSG00000078081	1135.47	4.59882	0.152689	30.1188	2.75151e-199	5.85268e-198
FAP	ENSG00000078098	39.4277	0.218116	0.18712	1.16565	0.243757	0.268045
ACER3	ENSG00000078124	3364.21	-0.8327	0.0308473	-26.9943	1.72427e-160	2.61241e-159
UBE2K	ENSG00000078140	2041.57	0.0361832	0.0220334	1.6422	0.100549	0.115179
PIK3C3	ENSG00000078142	1053.32	0.000655282	0.0216648	0.0302463	0.975871	0.978725
N4BP2	ENSG00000078177	789.352	-0.409057	0.0428235	-9.55216	1.27018e-21	3.14137e-21
TIGAR	ENSG00000078237	2471.09	-0.151202	0.0278432	-5.43047	5.62043e-08	9.17062e-08
TULP3	ENSG00000078246	144.423	-0.682658	0.0376518	-18.1308	1.81955e-73	1.11037e-72
SYNJ2	ENSG00000078269	319.371	0.507242	0.0721301	7.03233	2.0312e-12	3.86188e-12
PPP2R5C	ENSG00000078304	2063.38	0.145766	0.024422	5.96866	2.39205e-09	4.107e-09
GNB1	ENSG00000078369	12241.2	0.425407	0.0412864	10.3038	6.77325e-25	1.82472e-24
EDN1	ENSG00000078401	616.703	4.7654	0.111573	42.7109	0	0
MLLT10	ENSG00000078403	1010.3	-0.0567209	0.0262491	-2.16088	0.0307049	0.0369142
ZCWPW1	ENSG00000078487	134.837	0.272485	0.0443132	6.14907	7.7937e-10	1.3631e-09
ITM2A	ENSG00000078596	10.0046	-0.670841	0.226102	-2.96698	0.00300745	0.00389649
NRDC	ENSG00000078618	3294.73	0.30122	0.0208722	14.4316	3.27255e-47	1.34499e-46
VDAC3	ENSG00000078668	2941.3	-0.30169	0.0272639	-11.0655	1.84354e-28	5.37538e-28
PCM1	ENSG00000078674	3819.14	-0.614652	0.0364148	-16.8792	6.40068e-64	3.3947e-63
TNRC6C	ENSG00000078687	77.9741	-0.344276	0.0782104	-4.40192	1.07296e-05	1.59049e-05
CBFA2T2	ENSG00000078699	894.553	0.477014	0.0317985	15.0011	7.21702e-51	3.15815e-50
ITCH	ENSG00000078747	2139.07	0.236194	0.0297875	7.9293	2.20376e-15	4.59104e-15
PKD2L2	ENSG00000078795	18.7579	0.278732	0.0639466	4.35883	1.30759e-05	1.92975e-05
TP53INP2	ENSG00000078804	1427.5	1.74615	0.0678423	25.7384	4.34923e-146	5.91967e-145
SDF4	ENSG00000078808	3703	0.0207117	0.025069	0.826188	0.408698	0.436681
MYH7B	ENSG00000078814	84.5635	-0.420911	0.0750282	-5.61004	2.02283e-08	3.36063e-08
TOLLIP	ENSG00000078902	2660.77	0.15296	0.026261	5.82459	5.72516e-09	9.70296e-09
UBE2D4	ENSG00000078967	425.774	0.0106206	0.0413701	0.256722	0.797393	0.813596
THOC1	ENSG00000079134	787.188	-0.356667	0.0307456	-11.6006	4.09314e-31	1.2549e-30
FKBP7	ENSG00000079150	49.3599	-0.823246	0.0785649	-10.4785	1.08395e-25	2.97314e-25
OSBPL6	ENSG00000079156	605.455	2.02973	0.0671057	30.2468	5.7453e-201	1.25045e-199
SLC1A3	ENSG00000079215	2093.77	0.439583	0.0621382	7.07428	1.50223e-12	2.86936e-12
XRCC5	ENSG00000079246	6120.76	-0.470319	0.0269735	-17.4363	4.37293e-68	2.48619e-67
LXN	ENSG00000079257	193.931	0.264152	0.0703971	3.75232	0.000175209	0.000244486
SP140	ENSG00000079263	586.552	1.96059	0.0830799	23.5988	3.96393e-123	4.29045e-122
MKNK1	ENSG00000079277	7344.33	-0.83738	0.0386844	-21.6465	6.56453e-104	5.75061e-103
TNS1	ENSG00000079308	508.349	0.413924	0.0986279	4.19683	2.70681e-05	3.93403e-05
REXO1	ENSG00000079313	1091.45	0.529347	0.0509014	10.3994	2.49378e-25	6.78719e-25
SAR1A	ENSG00000079332	2221.03	0.147214	0.0369604	3.98301	6.80476e-05	9.68664e-05
CDC14A	ENSG00000079335	198.126	-0.145761	0.0372484	-3.9132	9.10793e-05	0.000128856
RAPGEF3	ENSG00000079337	36.4396	0.858779	0.0886693	9.68519	3.48547e-22	8.7604e-22
CEACAM1	ENSG00000079385	279.771	3.4911	0.0898663	38.8477	0	0
SENP1	ENSG00000079387	402.308	0.160987	0.039623	4.06296	4.84544e-05	6.95102e-05
CIC	ENSG00000079432	1817.34	0.586902	0.0515593	11.383	5.07942e-30	1.52242e-29
LIPE	ENSG00000079435	31.1809	0.254233	0.0680681	3.73498	0.000187733	0.000261598
FDFT1	ENSG00000079459	2328.72	-0.576557	0.0441287	-13.0654	5.19354e-39	1.85946e-38
PAFAH1B3	ENSG00000079462	129.505	-0.370312	0.0565366	-6.54995	5.75555e-11	1.0439e-10
OPHN1	ENSG00000079482	291.761	-0.366001	0.050187	-7.29275	3.03693e-13	5.92469e-13
KIF22	ENSG00000079616	757.004	-1.36001	0.0620835	-21.9062	2.2661e-106	2.05028e-105
CARMIL1	ENSG00000079691	343.68	0.313444	0.04159	7.53652	4.82691e-14	9.66482e-14
PGM1	ENSG00000079739	216.826	-1.3181	0.0827293	-15.9327	3.75832e-57	1.80966e-56
DDX1	ENSG00000079785	1973.78	-0.0818252	0.029327	-2.7901	0.00526916	0.00670023
DNM2	ENSG00000079805	5283.94	-0.531051	0.0299937	-17.7054	3.80971e-70	2.22629e-69
EPB41L2	ENSG00000079819	2213.07	-0.0364851	0.0382958	-0.952719	0.340733	0.367723
MOXD1	ENSG00000079931	25.118	0.0211672	0.222544	0.0951146	0.924224	0.930978
STX7	ENSG00000079950	5106.7	0.148266	0.0225099	6.58671	4.49683e-11	8.1962e-11
RABL2B	ENSG00000079974	445.931	0.101254	0.0385164	2.62885	0.00856746	0.0107456
KEAP1	ENSG00000079999	2084.04	0.814938	0.0364316	22.369	7.88958e-111	7.46484e-110
DDX43	ENSG00000080007	21.2838	1.27032	0.0890592	14.2638	3.67782e-46	1.48252e-45
PTPRH	ENSG00000080031	38.9915	0.880475	0.0953693	9.23227	2.64951e-20	6.32035e-20
SLC35C2	ENSG00000080189	1474.65	0.797067	0.030298	26.3075	1.57227e-152	2.23519e-151
CRYBG3	ENSG00000080200	1059.48	0.139392	0.0431496	3.23044	0.00123601	0.00164303
RFX3	ENSG00000080298	545.472	1.21291	0.045731	26.5227	5.30504e-155	7.70546e-154
RIF1	ENSG00000080345	1934.04	0.274359	0.0333283	8.23203	1.84069e-16	3.95117e-16
RAB21	ENSG00000080371	2246.79	-0.231006	0.0308664	-7.48407	7.20563e-14	1.43419e-13
SMARCA2	ENSG00000080503	1377.69	-0.371645	0.0340462	-10.9159	9.67831e-28	2.77369e-27
SESN1	ENSG00000080546	764.67	-1.16147	0.0447636	-25.9467	1.97935e-148	2.73376e-147
MID2	ENSG00000080561	17.6161	0.513281	0.18425	2.78578	0.00533993	0.00678776
COL5A3	ENSG00000080573	29.1221	-0.75641	0.240628	-3.14348	0.0016695	0.00220013
SRCAP	ENSG00000080603	480.937	0.640669	0.0576136	11.1201	1.00141e-28	2.93636e-28
PUM3	ENSG00000080608	816.171	-0.0636167	0.0422773	-1.50475	0.132389	0.149882
CNOT4	ENSG00000080802	856.747	0.350465	0.0326089	10.7475	6.08609e-27	1.71072e-26
PSEN1	ENSG00000080815	3676.23	0.546696	0.0343156	15.9314	3.83541e-57	1.84551e-56
CPOX	ENSG00000080819	633.343	-0.0695485	0.0388242	-1.79137	0.073234	0.0849492
CLDND1	ENSG00000080822	4416.89	1.03395	0.0700337	14.7635	2.51731e-49	1.07481e-48
HSP90AA1	ENSG00000080824	27108.1	0.269736	0.034697	7.77405	7.60151e-15	1.55921e-14
RBL1	ENSG00000080839	376.47	-1.08723	0.0481436	-22.583	6.36283e-113	6.174e-112
DLGAP4	ENSG00000080845	872.227	1.10298	0.0429337	25.6904	1.49611e-145	2.02068e-144
NDC80	ENSG00000080986	367.856	-3.12204	0.104086	-29.9948	1.14661e-197	2.39544e-196
AP4E1	ENSG00000081014	687.187	-0.0208854	0.0398088	-0.524643	0.599831	0.624945
RSBN1	ENSG00000081019	368.74	-0.0894754	0.0302571	-2.95717	0.00310475	0.00401848
MAGI3	ENSG00000081026	141.531	0.175794	0.0500339	3.51349	0.000442259	0.000604078
CXCL2	ENSG00000081041	468.62	0.968486	0.123129	7.86564	3.67229e-15	7.59859e-15
TCF7	ENSG00000081059	72.4194	0.270763	0.0644943	4.19824	2.68992e-05	3.9115e-05
OSTM1	ENSG00000081087	3655.6	-0.0244244	0.0370592	-0.659066	0.509853	0.537009
PCNP	ENSG00000081154	2633.95	-0.2126	0.030389	-6.99594	2.63482e-12	4.98392e-12
EXD2	ENSG00000081177	564.707	0.210829	0.0346806	6.07915	1.20824e-09	2.10012e-09
ARG2	ENSG00000081181	61.1174	-0.748108	0.0718149	-10.4172	2.07019e-25	5.64087e-25
MEF2C	ENSG00000081189	2315.15	-1.39502	0.0618419	-22.5578	1.1257e-112	1.08704e-111
PTPRC	ENSG00000081237	16813.4	1.50852	0.0397433	37.9565	0	0
UBA5	ENSG00000081307	791.642	-0.371022	0.0307862	-12.0516	1.90265e-33	6.11319e-33
STK17B	ENSG00000081320	1918.11	-0.523632	0.0599768	-8.73058	2.53364e-18	5.72073e-18
CDC14B	ENSG00000081377	233.838	-0.738181	0.0563984	-13.0887	3.82076e-39	1.37426e-38
ZNF510	ENSG00000081386	193.204	-0.340659	0.0305203	-11.1617	6.27649e-29	1.84657e-28
LRP2	ENSG00000081479	58.7882	-1.02774	0.280129	-3.66881	0.000243682	0.000337553
ZNF506	ENSG00000081665	204.679	-0.369792	0.0757424	-4.88223	1.04894e-06	1.62441e-06
JMJD4	ENSG00000081692	103.321	-0.328732	0.0439847	-7.47378	7.79214e-14	1.54786e-13
DUSP12	ENSG00000081721	509.356	-0.209163	0.0308667	-6.77631	1.23283e-11	2.28103e-11
AACS	ENSG00000081760	425.94	-0.34489	0.0356009	-9.68769	3.40139e-22	8.5506e-22
KIAA0141	ENSG00000081791	1445.55	-0.164706	0.0285576	-5.7675	8.04566e-09	1.35459e-08
HSPB11	ENSG00000081870	853.822	0.408355	0.0414438	9.85322	6.63837e-23	1.70041e-22
PHLPP1	ENSG00000081913	168.564	-0.814251	0.0524871	-15.5133	2.81786e-54	1.29053e-53
ATP8B1	ENSG00000081923	269.623	-0.0161758	0.052989	-0.305267	0.760163	0.779001
SMARCD3	ENSG00000082014	161.281	1.13214	0.0758729	14.9215	2.38925e-50	1.03682e-49
WDR70	ENSG00000082068	632.082	0.276309	0.0233355	11.8407	2.40423e-32	7.54879e-32
FYB1	ENSG00000082074	7141.14	2.00502	0.0456541	43.9176	0	0
STRADB	ENSG00000082146	796.608	-0.390101	0.0302383	-12.9009	4.44875e-38	1.56413e-37
BZW1	ENSG00000082153	3296.74	-0.189895	0.0307977	-6.16587	7.00969e-10	1.22949e-09
ME2	ENSG00000082212	5313.97	0.285735	0.037646	7.59005	3.19781e-14	6.4359e-14
C5orf22	ENSG00000082213	1302.01	0.244656	0.0458955	5.33073	9.78211e-08	1.58106e-07
CCNT2	ENSG00000082258	1430.18	0.127603	0.0274893	4.6419	3.45225e-06	5.23667e-06
FAM135A	ENSG00000082269	1627.45	0.653833	0.0343318	19.0445	7.29455e-81	4.82415e-80
EPB41L3	ENSG00000082397	7202.71	-0.277998	0.0357933	-7.76676	8.05211e-15	1.64961e-14
COBLL1	ENSG00000082438	129.66	-1.58288	0.111448	-14.2029	8.7852e-46	3.51608e-45
TRAF5	ENSG00000082512	497.348	0.00604575	0.0605755	0.0998052	0.920499	0.927491
MRPL22	ENSG00000082515	635.669	0.0227726	0.0373264	0.610094	0.5418	0.568316
GEMIN5	ENSG00000082516	337.299	-0.159097	0.0332009	-4.79196	1.65159e-06	2.53786e-06
NFE2L1	ENSG00000082641	3892.09	0.506559	0.0268844	18.8421	3.40979e-79	2.21133e-78
GSK3B	ENSG00000082701	2330.97	0.565468	0.0329952	17.1379	7.7406e-66	4.23145e-65
ITGB5	ENSG00000082781	1602.93	-0.953441	0.0663603	-14.3677	8.25824e-47	3.37335e-46
ERC1	ENSG00000082805	1616.79	0.00149539	0.0271183	0.0551432	0.956024	0.960533
XPO1	ENSG00000082898	6423.1	0.265334	0.0489776	5.41746	6.04512e-08	9.84757e-08
RNF13	ENSG00000082996	3737.78	0.488686	0.0380948	12.8281	1.14061e-37	3.9873e-37
PALB2	ENSG00000083093	484.471	-0.0330045	0.0292722	-1.1275	0.25953	0.284242
DOPEY1	ENSG00000083097	1185.83	2.0332	0.0356921	56.965	0	0
LYRM2	ENSG00000083099	1420.28	-0.0185996	0.0268553	-0.692587	0.488569	0.515855
BCKDHB	ENSG00000083123	357.328	-1.20695	0.0414893	-29.0905	4.72858e-186	8.94802e-185
KAT6A	ENSG00000083168	1640.77	0.426139	0.0336878	12.6497	1.12352e-36	3.85662e-36
ZCCHC6	ENSG00000083223	1479.79	0.648409	0.0315539	20.5492	7.81855e-94	6.0835e-93
ULK2	ENSG00000083290	1601.2	-0.508164	0.0601767	-8.44452	3.05287e-17	6.69527e-17
TNPO1	ENSG00000083312	7208.22	0.0589451	0.0260069	2.26652	0.0234198	0.0284257
PLOD1	ENSG00000083444	3163.15	0.0135298	0.0535174	0.252812	0.800414	0.81644
ITGAE	ENSG00000083457	428.903	-0.553287	0.0408983	-13.5284	1.06351e-41	3.98004e-41
DIS3	ENSG00000083520	1366.75	0.289659	0.0295293	9.80922	1.02762e-22	2.61839e-22
PIBF1	ENSG00000083535	251.247	-0.376208	0.0365101	-10.3042	6.74289e-25	1.81723e-24
TDRD3	ENSG00000083544	300.696	-0.182457	0.0473402	-3.85416	0.000116127	0.000163324
NUFIP1	ENSG00000083635	154.175	-0.562438	0.0400824	-14.0321	9.9235e-45	3.90606e-44
PDS5B	ENSG00000083642	990.336	-0.271785	0.0309035	-8.79465	1.43495e-18	3.26674e-18
OXCT1	ENSG00000083720	297.34	-0.153904	0.0613659	-2.50797	0.0121428	0.015074
RRAGB	ENSG00000083750	253.453	-0.072121	0.0321655	-2.24219	0.0249492	0.0302037
CYLD	ENSG00000083799	3695.73	1.63882	0.035936	45.6039	0	0
SLC27A5	ENSG00000083807	54.6744	-0.350106	0.0525123	-6.66713	2.60847e-11	4.78412e-11
ZNF324	ENSG00000083812	109.222	-0.340091	0.0345515	-9.84301	7.34813e-23	1.87913e-22
ZNF671	ENSG00000083814	176.208	-0.554817	0.0388707	-14.2734	3.20535e-46	1.29429e-45
ZNF416	ENSG00000083817	67.4852	-0.662546	0.0415871	-15.9315	3.82896e-57	1.84304e-56
ZNF586	ENSG00000083828	279.304	-0.338925	0.0306843	-11.0455	2.30355e-28	6.69864e-28
ZNF446	ENSG00000083838	40.3007	-0.142108	0.0499236	-2.84652	0.00442002	0.00565421
ZNF264	ENSG00000083844	774.59	0.41096	0.0336247	12.222	2.37294e-34	7.75355e-34
RPS5	ENSG00000083845	2387.73	-0.515447	0.0531378	-9.70018	3.00953e-22	7.57909e-22
FAT1	ENSG00000083857	357.43	-0.330024	0.121467	-2.717	0.00658767	0.00832189
YTHDC1	ENSG00000083896	1004.45	-0.0363807	0.0375172	-0.969706	0.332193	0.359059
CHMP2B	ENSG00000083937	1579.22	0.145159	0.0401256	3.61762	0.000297325	0.000410163
SMAP2	ENSG00000084070	2661.92	1.001	0.0507833	19.7112	1.72776e-86	1.23186e-85
PPIE	ENSG00000084072	868.592	-0.333524	0.0421171	-7.91898	2.39472e-15	4.9859e-15
ZMPSTE24	ENSG00000084073	1878.58	0.0092733	0.0345683	0.26826	0.788499	0.805186
STARD7	ENSG00000084090	5472.62	0.224914	0.0365489	6.15378	7.56583e-10	1.32423e-09
NOA1	ENSG00000084092	291.649	-0.436744	0.0240952	-18.1258	1.99468e-73	1.21566e-72
REST	ENSG00000084093	1529.85	-0.0854244	0.0240826	-3.54714	0.000389444	0.000533267
SSH1	ENSG00000084112	3591.46	-0.512452	0.0359376	-14.2595	3.91306e-46	1.57553e-45
GSTP1	ENSG00000084207	2340.98	-0.217968	0.0481756	-4.52446	6.05497e-06	9.08859e-06
APLP2	ENSG00000084234	14970.9	-0.641029	0.0297516	-21.546	5.76781e-103	5.01208e-102
FAM234B	ENSG00000084444	580.117	0.818371	0.0560045	14.6126	2.3347e-48	9.79002e-48
WBP11	ENSG00000084463	1941.79	-0.0465018	0.0245464	-1.89445	0.0581656	0.0681848
EIF3I	ENSG00000084623	2451.91	-0.179612	0.0302435	-5.93887	2.86987e-09	4.91299e-09
COL16A1	ENSG00000084636	26.0079	-0.512725	0.220082	-2.3297	0.0198222	0.0242075
TXLNA	ENSG00000084652	3582.28	0.713798	0.0320087	22.3002	3.68192e-110	3.46736e-109
NCOA1	ENSG00000084676	1480.6	1.18344	0.0339089	34.9006	7.27682e-267	2.67833e-265
AGBL5	ENSG00000084693	228	-0.433237	0.0474819	-9.12425	7.22367e-20	1.70554e-19
KIF3C	ENSG00000084731	243.997	-1.01956	0.0468096	-21.7809	3.5219e-105	3.12613e-104
RAB10	ENSG00000084733	8548.78	0.17926	0.029126	6.15463	7.52525e-10	1.31746e-09
HADHA	ENSG00000084754	6057.62	0.0939125	0.028299	3.31858	0.000904748	0.00121242
MAPRE3	ENSG00000084764	72.4492	-0.140759	0.0672078	-2.09438	0.0362264	0.0432784
CAD	ENSG00000084774	760.533	-0.0734914	0.0511003	-1.43818	0.150384	0.169138
CD59	ENSG00000085063	7593.3	0.124413	0.0418313	2.97417	0.00293782	0.0038126
CD82	ENSG00000085117	2282.94	0.645194	0.0778514	8.2875	1.15657e-16	2.49561e-16
BCORL1	ENSG00000085185	307.847	1.01111	0.0784551	12.8877	5.27635e-38	1.85278e-37
ATRX	ENSG00000085224	2505.08	-0.429501	0.0312484	-13.7447	5.47635e-43	2.08778e-42
AK6	ENSG00000085231	733.145	0.204767	0.0407425	5.02587	5.01145e-07	7.86132e-07
FCN1	ENSG00000085265	108.215	-2.25676	0.234647	-9.6177	6.73227e-22	1.67889e-21
MYNN	ENSG00000085274	337.773	0.0617375	0.028657	2.15436	0.0312118	0.0375075
SCAMP1	ENSG00000085365	1064.21	-0.140058	0.0405107	-3.45731	0.000545588	0.000741157
PREP	ENSG00000085377	1052.94	-0.132755	0.0284155	-4.6719	2.9842e-06	4.53549e-06
HACE1	ENSG00000085382	370.667	-0.69236	0.0355161	-19.4942	1.22865e-84	8.53919e-84
SEH1L	ENSG00000085415	1285.81	-0.0333065	0.0286894	-1.16093	0.245669	0.269957
WDR47	ENSG00000085433	635.967	0.157177	0.0318902	4.92868	8.27862e-07	1.28772e-06
WDFY1	ENSG00000085449	4078.98	1.34346	0.033986	39.5299	0	0
OVGP1	ENSG00000085465	11.6792	-0.448425	0.102701	-4.36631	1.26365e-05	1.86627e-05
SLC25A24	ENSG00000085491	4845.17	0.231132	0.0405822	5.6954	1.2308e-08	2.06037e-08
MAP3K4	ENSG00000085511	393.034	-0.589727	0.0353133	-16.6998	1.31413e-62	6.81542e-62
PILRA	ENSG00000085514	2305	0.434979	0.0688064	6.32177	2.58582e-10	4.59977e-10
ZNF213	ENSG00000085644	205.199	0.15924	0.0379323	4.198	2.69277e-05	3.91524e-05
AKR1B1	ENSG00000085662	4828.18	-0.47978	0.0383158	-12.5217	5.67844e-36	1.92059e-35
CPNE3	ENSG00000085719	2030.54	0.0148589	0.0334947	0.443619	0.657318	0.680552
RRN3	ENSG00000085721	1027.71	0.0525458	0.0336297	1.56248	0.118174	0.134504
CTTN	ENSG00000085733	292.136	-0.222894	0.0868404	-2.56671	0.0102669	0.012804
MTIF2	ENSG00000085760	1064.87	0.0349869	0.0253267	1.38142	0.167148	0.187125
DDHD2	ENSG00000085788	706.503	-0.482851	0.0272192	-17.7394	2.0828e-70	1.22018e-69
EPS15	ENSG00000085832	4187.24	-0.500549	0.032508	-15.3977	1.69601e-53	7.70215e-53
ORC1	ENSG00000085840	142.976	-2.16808	0.0672811	-32.2243	8.07343e-228	2.18714e-226
MGST2	ENSG00000085871	859.614	-0.36883	0.0507512	-7.26742	3.66428e-13	7.13966e-13
CHERP	ENSG00000085872	986.113	0.243659	0.0599151	4.06674	4.76761e-05	6.84075e-05
ATG16L1	ENSG00000085978	587.584	-0.0184905	0.0290059	-0.637475	0.523816	0.550519
USP40	ENSG00000085982	1060.68	-0.137323	0.0250002	-5.49288	3.95437e-08	6.48832e-08
POMGNT1	ENSG00000085998	484.954	-0.0211418	0.03226	-0.655356	0.512239	0.539239
RAD54L	ENSG00000085999	118.562	-3.07449	0.100967	-30.4506	1.17719e-203	2.64821e-202
MAST2	ENSG00000086015	1505.97	0.137862	0.048938	2.81707	0.0048464	0.00618054
DNAJA1	ENSG00000086061	7380.16	0.831324	0.0330049	25.1879	5.44053e-140	7.01135e-139
B4GALT1	ENSG00000086062	5253.68	1.10265	0.0649007	16.9897	9.78435e-65	5.26072e-64
CHMP5	ENSG00000086065	2841.46	0.9647	0.0415436	23.2214	2.76819e-119	2.87238e-118
NFX1	ENSG00000086102	2189.45	0.42763	0.0287339	14.8824	4.28775e-50	1.85437e-49
DIMT1	ENSG00000086189	771.305	-0.302819	0.0296569	-10.2108	1.77474e-24	4.73939e-24
IPO11	ENSG00000086200	472.924	-0.649856	0.0385561	-16.8548	9.67293e-64	5.11283e-63
EIF2AK1	ENSG00000086232	1851.23	-0.142946	0.0238988	-5.98129	2.21384e-09	3.80753e-09
NME8	ENSG00000086288	33.7043	0.312752	0.0724402	4.31738	1.57891e-05	2.31969e-05
EPDR1	ENSG00000086289	29.3008	-0.256335	0.136705	-1.8751	0.0607788	0.0711117
SNX10	ENSG00000086300	9885.8	3.56174	0.0713215	49.9393	0	0
SEPHS1	ENSG00000086475	617.842	-0.639511	0.0244008	-26.2086	2.11849e-151	2.97859e-150
MRPL28	ENSG00000086504	626.76	-0.237122	0.042279	-5.6085	2.04086e-08	3.38938e-08
ITPKC	ENSG00000086544	166.478	0.380199	0.0440615	8.62884	6.19768e-18	1.38514e-17
FAT2	ENSG00000086570	109.199	-0.497394	0.0725188	-6.85883	6.94278e-12	1.29481e-11
RBM22	ENSG00000086589	1375.51	0.00285121	0.0282494	0.10093	0.919606	0.926724
TMED2	ENSG00000086598	4708.57	-0.303176	0.0356048	-8.51503	1.66546e-17	3.67719e-17
ERO1B	ENSG00000086619	506.594	-0.062778	0.0404729	-1.55111	0.120875	0.137378
ZFAND6	ENSG00000086666	2641.17	0.0156469	0.0260683	0.600226	0.548356	0.574336
TXLNG	ENSG00000086712	379.009	-0.291691	0.0312512	-9.33377	1.02172e-20	2.46363e-20
LAT2	ENSG00000086730	2446.82	-0.369181	0.0514568	-7.17457	7.25327e-13	1.3993e-12
HUWE1	ENSG00000086758	9311.18	0.564079	0.0484871	11.6336	2.78162e-31	8.5654e-31
ZW10	ENSG00000086827	646.15	-0.28869	0.0277905	-10.3881	2.80859e-25	7.6351e-25
ALG9	ENSG00000086848	83.7388	-0.42705	0.0399599	-10.687	1.17146e-26	3.27256e-26
ACOX3	ENSG00000087008	521.823	0.241973	0.0274274	8.82233	1.12107e-18	2.56005e-18
MTMR2	ENSG00000087053	1236.92	-0.234895	0.0378298	-6.20926	5.32331e-10	9.37682e-10
PPP1R15A	ENSG00000087074	3367.68	1.01296	0.0518209	19.5474	4.34051e-85	3.03922e-84
HSD17B14	ENSG00000087076	1244.88	-0.340152	0.0460211	-7.39122	1.45485e-13	2.86728e-13
TRIP6	ENSG00000087077	212.419	-0.659995	0.0615695	-10.7195	8.24324e-27	2.31061e-26
ACHE	ENSG00000087085	28.5302	2.04417	0.153759	13.2946	2.48837e-40	9.11819e-40
FTL	ENSG00000087086	541290	-0.0466435	0.0478224	-0.975348	0.329387	0.356245
SRRT	ENSG00000087087	1917.48	-0.00269175	0.0235235	-0.114428	0.908899	0.91692
BAX	ENSG00000087088	1734.67	0.326522	0.0359529	9.08194	1.06655e-19	2.50471e-19
NLK	ENSG00000087095	936.052	0.196167	0.0407137	4.81821	1.44851e-06	2.23116e-06
PIGS	ENSG00000087111	1582.12	0.137202	0.0421367	3.25613	0.00112942	0.00150504
ADAMTS2	ENSG00000087116	81.3166	1.07707	0.148793	7.23869	4.53054e-13	8.79946e-13
ATXN7L3	ENSG00000087152	1043.11	0.441792	0.0379434	11.6434	2.47804e-31	7.64398e-31
PGS1	ENSG00000087157	976.495	0.117689	0.0348039	3.38148	0.000720956	0.000972153
PSMC5	ENSG00000087191	1794.09	-0.0984221	0.0263975	-3.72846	0.00019265	0.000268317
UIMC1	ENSG00000087206	463.576	-0.20426	0.0223955	-9.12057	7.47316e-20	1.76326e-19
CETP	ENSG00000087237	16.817	1.97223	0.0960154	20.5408	9.30466e-94	7.23181e-93
MMP2	ENSG00000087245	1379.73	-0.625653	0.0639052	-9.79032	1.23905e-22	3.14915e-22
LPCAT2	ENSG00000087253	6599.18	1.5619	0.0356212	43.8474	0	0
OGFOD1	ENSG00000087263	908.16	0.0760337	0.0320416	2.37296	0.017646	0.0216305
SH3BP2	ENSG00000087266	7295.18	0.862637	0.0401579	21.4811	2.33864e-102	2.01478e-101
NOP14	ENSG00000087269	565.08	-0.262722	0.0333101	-7.88714	3.09183e-15	6.41356e-15
ADD1	ENSG00000087274	3183.03	-0.00291113	0.0219524	-0.132611	0.894501	0.903498
L2HGDH	ENSG00000087299	234.482	-0.171343	0.0411837	-4.16045	3.17625e-05	4.60108e-05
TXNDC16	ENSG00000087301	217.032	-0.356129	0.0508553	-7.0028	2.50897e-12	4.75035e-12
C14orf166	ENSG00000087302	1701.11	-0.155504	0.0356541	-4.36147	1.29191e-05	1.90681e-05
NID2	ENSG00000087303	28.0221	-0.47897	0.164105	-2.91868	0.00351517	0.00452995
GMCL1	ENSG00000087338	406.928	-0.548769	0.0392115	-13.9951	1.66958e-44	6.54064e-44
SF3B2	ENSG00000087365	2600.27	-0.04555	0.0249763	-1.82372	0.0681938	0.0793515
KLHL42	ENSG00000087448	381.101	0.00463237	0.0308231	0.150289	0.880537	0.890407
GNAS	ENSG00000087460	8575.25	0.0155546	0.038835	0.40053	0.688766	0.710548
DNM1L	ENSG00000087470	2579.63	0.153486	0.0243889	6.29326	3.10859e-10	5.51645e-10
ERGIC2	ENSG00000087502	966.39	-0.513753	0.0309607	-16.5937	7.73689e-62	3.97155e-61
TFAP2C	ENSG00000087510	248.049	-0.811088	0.0567142	-14.3013	2.14711e-46	8.69232e-46
AURKA	ENSG00000087586	687.79	-1.14261	0.0538316	-21.2256	5.54371e-100	4.64232e-99
CASS4	ENSG00000087589	81.2129	-1.06767	0.0723653	-14.7539	2.90471e-49	1.23683e-48
PIR	ENSG00000087842	783.714	0.164321	0.0566987	2.89815	0.00375375	0.00482782
AAMDC	ENSG00000087884	109.843	0.502025	0.0478698	10.4873	9.8794e-26	2.71033e-25
RFX2	ENSG00000087903	151.756	0.0520341	0.0552082	0.942507	0.345933	0.373021
METTL2A	ENSG00000087995	228.134	-0.34025	0.0308556	-11.0272	2.82633e-28	8.20359e-28
ALG6	ENSG00000088035	349.234	-0.418096	0.0328442	-12.7297	4.04483e-37	1.40006e-36
CNOT3	ENSG00000088038	739.576	0.0640228	0.039294	1.62933	0.103244	0.118142
GP6	ENSG00000088053	31.5207	0.294727	0.119869	2.45874	0.0139426	0.0172367
PTPN4	ENSG00000088179	120.935	-0.688382	0.0433551	-15.8778	9.03438e-57	4.31905e-56
DDX18	ENSG00000088205	1512.63	-0.336768	0.0395089	-8.52386	1.54329e-17	3.41012e-17
KHSRP	ENSG00000088247	2764.11	-0.189563	0.0330781	-5.73077	9.99752e-09	1.67759e-08
GNA11	ENSG00000088256	126.419	-0.449484	0.0606026	-7.41691	1.19881e-13	2.36865e-13
EDEM2	ENSG00000088298	2775.3	0.481719	0.0276769	17.4051	7.54728e-68	4.27365e-67
DNMT3B	ENSG00000088305	84.3398	0.0986878	0.0560398	1.76103	0.0782331	0.0904719
TPX2	ENSG00000088325	941.28	-2.85514	0.0985262	-28.9785	1.22669e-184	2.29964e-183
PDRG1	ENSG00000088356	589.273	0.359161	0.0393772	9.12104	7.44082e-20	1.75622e-19
EPB41L1	ENSG00000088367	817.324	-0.664586	0.0929761	-7.14793	8.80994e-13	1.69589e-12
DOCK9	ENSG00000088387	62.4352	-0.727847	0.217341	-3.34887	0.000811424	0.00109132
ANKRD10	ENSG00000088448	3896.78	0.467379	0.0358101	13.0516	6.22259e-39	2.22224e-38
TGDS	ENSG00000088451	422.232	-0.0994446	0.0349334	-2.84669	0.00441761	0.00565164
DOCK3	ENSG00000088538	67.4603	-0.191451	0.102126	-1.87465	0.060841	0.0711786
C3orf18	ENSG00000088543	64.6857	0.918596	0.056805	16.171	8.0731e-59	3.96326e-58
COQ9	ENSG00000088682	715.176	-0.232981	0.0311431	-7.48099	7.37625e-14	1.46732e-13
KIF9	ENSG00000088727	58.6983	-1.22394	0.0492802	-24.8363	3.63913e-136	4.50803e-135
CRLS1	ENSG00000088766	1156.23	-0.37428	0.0454894	-8.22784	1.90621e-16	4.08993e-16
PPP1R13B	ENSG00000088808	362.037	0.218858	0.0551699	3.96698	7.27882e-05	0.000103458
ATRN	ENSG00000088812	4780.37	-0.0263675	0.0606092	-0.435041	0.663533	0.686683
SMOX	ENSG00000088826	1238.47	-1.33371	0.0492708	-27.069	2.28174e-161	3.4985e-160
SIGLEC1	ENSG00000088827	13127.2	0.388223	0.0608903	6.37579	1.82027e-10	3.25362e-10
FKBP1A	ENSG00000088832	12725.8	0.102123	0.0305549	3.34229	0.00083091	0.00111667
NSFL1C	ENSG00000088833	1500.02	0.0935982	0.022438	4.17142	3.02712e-05	4.38867e-05
SLC4A11	ENSG00000088836	90.6837	0.528787	0.0583632	9.06027	1.30123e-19	3.04618e-19
C20orf194	ENSG00000088854	2381.46	0.142662	0.0423259	3.37056	0.000750167	0.00101067
ZNF343	ENSG00000088876	170.033	0.260915	0.0384413	6.78737	1.14194e-11	2.11509e-11
EBF4	ENSG00000088881	86.1551	6.51646	0.19828	32.8648	6.99046e-237	2.06483e-235
CPXM1	ENSG00000088882	61.83	0.929106	0.145176	6.39987	1.55512e-10	2.78605e-10
MAVS	ENSG00000088888	3527.47	0.146515	0.0349576	4.19122	2.77463e-05	4.02925e-05
LZTS3	ENSG00000088899	113.131	1.33694	0.0769351	17.3775	1.2223e-67	6.88248e-67
XRN2	ENSG00000088930	2646.32	-0.255414	0.0294665	-8.66796	4.39944e-18	9.86855e-18
KIZ	ENSG00000088970	101.624	-0.286864	0.0361603	-7.93311	2.13728e-15	4.45451e-15
DYNLL1	ENSG00000088986	3565.51	0.253996	0.0391303	6.49102	8.5256e-11	1.53975e-10
TESC	ENSG00000088992	1379.33	-3.12763	0.082412	-37.9511	0	0
SNX5	ENSG00000089006	3962.98	-0.453334	0.033811	-13.4079	5.43672e-41	2.01212e-40
RPL6	ENSG00000089009	5229.44	-0.684756	0.0466496	-14.6787	8.82322e-49	3.72648e-48
MAPKAPK5	ENSG00000089022	907.486	-0.339861	0.0193474	-17.5663	4.46714e-69	2.58575e-68
P2RX7	ENSG00000089041	5265.22	4.31971	0.0555351	77.7835	0	0
ESF1	ENSG00000089048	637.696	0.148024	0.0557838	2.65353	0.00796536	0.010011
RBBP9	ENSG00000089050	265.667	-0.450411	0.0338239	-13.3163	1.86009e-40	6.83379e-40
ANAPC5	ENSG00000089053	2033.21	-0.191301	0.0234964	-8.14169	3.89786e-16	8.2848e-16
SLC23A2	ENSG00000089057	8517.41	0.700941	0.0465237	15.0663	2.69778e-51	1.18682e-50
SLC8B1	ENSG00000089060	1515.03	0.269458	0.0324969	8.29178	1.11562e-16	2.4091e-16
TMEM230	ENSG00000089063	2925.3	-0.292485	0.0370436	-7.89568	2.88731e-15	5.99728e-15
DZANK1	ENSG00000089091	62.1165	0.136354	0.047452	2.8735	0.00405946	0.00520862
KDM2B	ENSG00000089094	2132.15	0.055418	0.0261176	2.12187	0.033849	0.0405311
TASP1	ENSG00000089123	126.744	-0.329044	0.0349425	-9.41673	4.65335e-21	1.13155e-20
OAS1	ENSG00000089127	3028.94	2.19872	0.0926828	23.7231	2.08459e-124	2.28622e-123
GCN1	ENSG00000089154	2580.08	0.264472	0.0462598	5.7171	1.08355e-08	1.81691e-08
RPLP0	ENSG00000089157	12622.7	-0.704148	0.0498164	-14.1349	2.31624e-45	9.19953e-45
PXN	ENSG00000089159	3413.53	-0.948395	0.0619258	-15.315	6.0692e-53	2.73766e-52
SIRT4	ENSG00000089163	9.58088	-0.799444	0.0909989	-8.78521	1.56072e-18	3.54789e-18
KIF16B	ENSG00000089177	838.154	0.481153	0.0305852	15.7316	9.18766e-56	4.30882e-55
TRMT6	ENSG00000089195	277.694	-0.27488	0.0439562	-6.25349	4.01389e-10	7.09967e-10
PEBP1	ENSG00000089220	4896.78	-0.205134	0.0405237	-5.06209	4.14687e-07	6.52985e-07
BRAP	ENSG00000089234	809.006	-0.0652225	0.0188523	-3.45966	0.00054085	0.000735074
ERP29	ENSG00000089248	3601.54	0.154659	0.037113	4.16726	3.08287e-05	4.46812e-05
FUS	ENSG00000089280	6026.45	-0.269014	0.0275906	-9.75019	1.84125e-22	4.66031e-22
IGBP1	ENSG00000089289	472.441	-0.110543	0.0321713	-3.43607	0.000590226	0.000799939
FXYD5	ENSG00000089327	1305.19	-0.377138	0.0479534	-7.86467	3.70084e-15	7.65542e-15
ZNF302	ENSG00000089335	427.92	-0.150391	0.0352245	-4.26949	1.95922e-05	2.86496e-05
GRAMD1A	ENSG00000089351	1696.71	0.346241	0.0722274	4.79376	1.63685e-06	2.51657e-06
HEPH	ENSG00000089472	51.9479	1.01023	0.147118	6.8668	6.56563e-12	1.22545e-11
CDIP1	ENSG00000089486	534.849	-0.488281	0.0454583	-10.7413	6.5123e-27	1.82943e-26
CMTM1	ENSG00000089505	37.8488	-0.0233007	0.0658369	-0.353915	0.723403	0.74366
KCNH4	ENSG00000089558	28.1265	0.818476	0.0935518	8.74891	2.15432e-18	4.87836e-18
GANAB	ENSG00000089597	8777.96	0.413244	0.0581211	7.11004	1.16008e-12	2.22187e-12
GMIP	ENSG00000089639	2801.63	0.410007	0.0405391	10.1139	4.79564e-24	1.26575e-23
RBM41	ENSG00000089682	629.408	-0.25807	0.0376856	-6.84796	7.49086e-12	1.39591e-11
BIRC5	ENSG00000089685	473.019	-3.5402	0.121899	-29.0421	1.93603e-185	3.64888e-184
LAG3	ENSG00000089692	66.0978	4.67786	0.100194	46.6878	0	0
MLF2	ENSG00000089693	6095.35	0.358717	0.0546942	6.55859	5.43184e-11	9.86204e-11
OTUB2	ENSG00000089723	52.1216	-0.0964768	0.0511401	-1.88652	0.0592249	0.069386
DDX24	ENSG00000089737	2222.45	-0.16958	0.0234995	-7.21629	5.34242e-13	1.0352e-12
ZBTB25	ENSG00000089775	456.558	-0.0643566	0.0347756	-1.85062	0.0642238	0.0750051
NECAP1	ENSG00000089818	763.654	0.502098	0.0250998	20.0041	5.07417e-89	3.72742e-88
ARHGAP4	ENSG00000089820	6037.04	-0.446579	0.0595579	-7.49823	6.46857e-14	1.28968e-13
ANKRD24	ENSG00000089847	20.6005	-0.0275639	0.100156	-0.275211	0.783154	0.800345
DHX32	ENSG00000089876	685.721	-0.267638	0.0259434	-10.3163	5.95009e-25	1.60511e-24
RCOR1	ENSG00000089902	1359.23	-0.273672	0.0371427	-7.36811	1.73065e-13	3.40416e-13
GPATCH2L	ENSG00000089916	2361.99	0.00803457	0.025566	0.314268	0.753318	0.772775
LTBP4	ENSG00000090006	276.615	0.51842	0.0459496	11.2824	1.60347e-29	4.76836e-29
BLVRB	ENSG00000090013	2709.61	-1.15635	0.0589125	-19.6282	8.87495e-86	6.27991e-85
SLC9A1	ENSG00000090020	1085.95	0.574773	0.0638199	9.00617	2.13373e-19	4.96611e-19
SPTLC1	ENSG00000090054	1311.31	0.0343049	0.0294609	1.16442	0.244252	0.268547
PAPOLA	ENSG00000090060	4215.15	-0.113596	0.0203557	-5.58054	2.39774e-08	3.97092e-08
CCNK	ENSG00000090061	1495.77	1.11372	0.0730744	15.2409	1.89385e-52	8.48012e-52
PCBP4	ENSG00000090097	29.3754	0.128552	0.0974889	1.31863	0.187292	0.208564
RGS1	ENSG00000090104	888.537	0.960374	0.0862124	11.1396	8.04586e-29	2.36267e-28
YPEL3	ENSG00000090238	119.59	-0.480821	0.0746869	-6.43783	1.21195e-10	2.17792e-10
MRPS33	ENSG00000090263	531.474	-0.0102421	0.0413888	-0.24746	0.804553	0.820305
NDUFB2	ENSG00000090266	1235.7	-0.0850907	0.045996	-1.84996	0.0643197	0.0751108
NUDC	ENSG00000090273	1948.93	-0.174062	0.0359751	-4.83838	1.30899e-06	2.01936e-06
MAEA	ENSG00000090316	2288.74	-0.955554	0.0284537	-33.5828	2.99074e-247	9.71127e-246
ICAM1	ENSG00000090339	16462.4	2.6502	0.073181	36.2143	3.62664e-287	1.47799e-285
STRN4	ENSG00000090372	1463.23	0.403342	0.0419064	9.62483	6.28132e-22	1.56754e-21
IRAK3	ENSG00000090376	623.069	-0.536587	0.0592743	-9.05261	1.39596e-19	3.26522e-19
LYZ	ENSG00000090382	1422.46	-1.00068	0.113576	-8.81062	1.24458e-18	2.83841e-18
MUL1	ENSG00000090432	907.144	0.0152008	0.0372177	0.408429	0.682959	0.705281
TFAP4	ENSG00000090447	86.8648	-1.2251	0.075626	-16.1995	5.08342e-59	2.50255e-58
PDCD7	ENSG00000090470	396.699	-0.432278	0.0376173	-11.4915	1.45602e-30	4.41579e-30
SPG21	ENSG00000090487	5965.76	0.171542	0.0261868	6.5507	5.72678e-11	1.03881e-10
DNAJB11	ENSG00000090520	1996.95	-0.245391	0.0263482	-9.31338	1.23826e-20	2.97911e-20
P3H2	ENSG00000090530	923.628	0.852921	0.0584627	14.5892	3.29256e-48	1.37778e-47
RAB11FIP3	ENSG00000090565	186.916	-0.158478	0.0675115	-2.34742	0.0189039	0.0231281
GNPTG	ENSG00000090581	2280.05	-0.290345	0.0368642	-7.87607	3.37835e-15	7.00171e-15
ZNF268	ENSG00000090612	494.357	-0.477644	0.03234	-14.7695	2.30523e-49	9.85155e-49
GOLGA3	ENSG00000090615	1771.46	0.0425728	0.0340462	1.25044	0.211138	0.233748
PABPC4	ENSG00000090621	1696.96	-1.01107	0.0415338	-24.3434	6.80497e-131	8.00652e-130
CD209	ENSG00000090659	441.404	-0.399181	0.118892	-3.35753	0.000786434	0.00105852
CERS4	ENSG00000090661	501.487	-0.626721	0.0400357	-15.6541	3.11727e-55	1.44984e-54
MCOLN1	ENSG00000090674	1184.7	-0.357467	0.0378377	-9.44739	3.47377e-21	8.48381e-21
USP48	ENSG00000090686	1253.76	-0.259729	0.0254241	-10.2159	1.68361e-24	4.49945e-24
EFNB1	ENSG00000090776	306.374	-0.163079	0.072399	-2.2525	0.0242906	0.0294342
PDPR	ENSG00000090857	1117.13	0.013147	0.0571137	0.23019	0.817944	0.832691
AARS	ENSG00000090861	2438.02	-0.123991	0.0418916	-2.9598	0.00307843	0.00398552
GLG1	ENSG00000090863	4477.68	0.347268	0.0463956	7.48493	7.1583e-14	1.42497e-13
KIF4A	ENSG00000090889	343.038	-2.79496	0.109827	-25.4488	7.27773e-143	9.60797e-142
TNRC6A	ENSG00000090905	1274.46	-0.144145	0.0335907	-4.29121	1.77702e-05	2.60421e-05
PLEKHG2	ENSG00000090924	3726.35	1.26018	0.0608234	20.7187	2.34993e-95	1.86562e-94
NAT14	ENSG00000090971	59.3967	0.0086333	0.061026	0.141469	0.887499	0.89707
PITPNM2	ENSG00000090975	42.934	0.62939	0.104916	5.99897	1.98577e-09	3.42197e-09
EXOC1	ENSG00000090989	1714.78	-0.0358381	0.028993	-1.23609	0.216424	0.239242
RBM27	ENSG00000091009	292.703	-0.129966	0.042008	-3.09384	0.00197583	0.0025924
OSBPL8	ENSG00000091039	3639.31	0.180159	0.0354988	5.07507	3.87347e-07	6.10549e-07
DTX2	ENSG00000091073	932.973	0.319374	0.0494212	6.46229	1.03133e-10	1.85689e-10
NLRC4	ENSG00000091106	724.622	-0.591046	0.0472791	-12.5012	7.35279e-36	2.48093e-35
PUS7	ENSG00000091127	299.198	-0.741114	0.0490279	-15.1162	1.26709e-51	5.59877e-51
NRCAM	ENSG00000091129	102.954	1.87393	0.132951	14.0948	4.08554e-45	1.61674e-44
LAMB1	ENSG00000091136	419.619	-0.0856117	0.0986677	-0.867677	0.385571	0.413322
DLD	ENSG00000091140	3650.91	0.0869269	0.0270729	3.21085	0.00132345	0.00175577
WDR7	ENSG00000091157	830.254	0.140085	0.0321857	4.35239	1.34663e-05	1.98632e-05
TXNL1	ENSG00000091164	1948.34	0.0970475	0.0270206	3.59161	0.000328647	0.000452087
ABCC6	ENSG00000091262	63.8529	-0.0324436	0.0730034	-0.444412	0.656745	0.680064
CMTM6	ENSG00000091317	7645.34	0.291483	0.0280818	10.3798	3.06478e-25	8.32511e-25
ITGA6	ENSG00000091409	611.749	0.0435055	0.0748985	0.58086	0.561335	0.586968
MAP3K20	ENSG00000091436	646.116	0.0144715	0.0657372	0.220142	0.82576	0.839671
FH	ENSG00000091483	1492.27	-0.588002	0.0305455	-19.25	1.41144e-82	9.54081e-82
SEL1L3	ENSG00000091490	416.158	1.80694	0.0923701	19.5619	3.26408e-85	2.2935e-84
CDV3	ENSG00000091527	7021.94	0.276788	0.0384387	7.20078	5.98696e-13	1.15786e-12
ALKBH5	ENSG00000091542	991.343	-0.283111	0.0262564	-10.7825	4.16186e-27	1.17407e-26
NLRP1	ENSG00000091592	119.635	-0.68136	0.0803186	-8.48321	2.19056e-17	4.82293e-17
PITPNM3	ENSG00000091622	81.3691	-0.102679	0.101726	-1.00936	0.312802	0.339352
SPAG7	ENSG00000091640	1139.12	0.042828	0.0348435	1.22915	0.219015	0.241973
ORC6	ENSG00000091651	390.728	-2.33046	0.064054	-36.3827	7.99758e-290	3.31699e-288
ZC3HC1	ENSG00000091732	400.804	-0.157726	0.0247355	-6.37651	1.81166e-10	3.23906e-10
ESR1	ENSG00000091831	46.6827	-0.438652	0.0759571	-5.775	7.69549e-09	1.29672e-08
ANGPT2	ENSG00000091879	73.4519	-0.0745475	0.0552328	-1.3497	0.177113	0.197777
TMEM101	ENSG00000091947	259.297	-0.194414	0.0294593	-6.59942	4.12765e-11	7.53014e-11
CD200	ENSG00000091972	31.6844	-0.671465	0.181698	-3.69551	0.00021945	0.000304677
CCDC80	ENSG00000091986	730.665	-1.3325	0.13227	-10.0741	7.19349e-24	1.88519e-23
PSME1	ENSG00000092010	4179.05	2.1476	0.0343389	62.5412	0	0
PPP2R3C	ENSG00000092020	987.56	0.203624	0.0281288	7.239	4.51997e-13	8.78016e-13
HAUS4	ENSG00000092036	293.767	-0.230557	0.0323333	-7.13064	9.99011e-13	1.91913e-12
CEBPE	ENSG00000092067	35.4284	0.720443	0.0974397	7.39373	1.42763e-13	2.81442e-13
SLC7A8	ENSG00000092068	7046.33	-0.832239	0.078277	-10.632	2.11576e-26	5.87897e-26
OSGEP	ENSG00000092094	1469.96	-0.298702	0.0366337	-8.15377	3.5275e-16	7.51807e-16
SLC22A17	ENSG00000092096	54.4284	0.329263	0.149972	2.19549	0.0281283	0.03395
RNF31	ENSG00000092098	660.698	0.748501	0.0426394	17.5542	5.52354e-69	3.19593e-68
SCFD1	ENSG00000092108	1743.98	0.0510536	0.0269485	1.89449	0.0581603	0.0681842
G2E3	ENSG00000092140	672.947	-0.323661	0.0337622	-9.5865	9.11234e-22	2.26479e-21
HECTD1	ENSG00000092148	2741.75	-0.280445	0.031165	-8.9987	2.284e-19	5.31322e-19
HNRNPC	ENSG00000092199	13455.7	0.208132	0.0271295	7.67177	1.69634e-14	3.44761e-14
RPGRIP1	ENSG00000092200	22.2019	0.173968	0.0959237	1.81361	0.0697384	0.081055
SUPT16H	ENSG00000092201	2526.34	-0.159263	0.0257861	-6.17631	6.56191e-10	1.1521e-09
TOX4	ENSG00000092203	2942.16	1.11011	0.0380891	29.1451	9.64792e-187	1.84558e-185
GEMIN2	ENSG00000092208	183.099	-0.570827	0.0415179	-13.749	5.16712e-43	1.97043e-42
TGM1	ENSG00000092295	35.2326	1.59886	0.0762874	20.9584	1.57145e-97	1.27715e-96
TINF2	ENSG00000092330	1146.87	0.198587	0.0291817	6.80519	1.00918e-11	1.87167e-11
DAZL	ENSG00000092345	10.3905	-3.85471	0.250395	-15.3945	1.78263e-53	8.0903e-53
SEMA6A	ENSG00000092421	104.184	-0.266725	0.0571507	-4.66705	3.05561e-06	4.64151e-06
TRPM7	ENSG00000092439	3774.34	0.302613	0.0328	9.22598	2.80973e-20	6.69914e-20
WDR76	ENSG00000092470	166.507	-2.59624	0.0808341	-32.1181	2.46501e-226	6.52694e-225
CAPN3	ENSG00000092529	47.9699	0.293445	0.0659258	4.45113	8.54178e-06	1.27276e-05
SNAP23	ENSG00000092531	2193.41	0.759048	0.026331	28.8272	9.799e-183	1.80569e-181
TBX15	ENSG00000092607	37.458	-1.27447	0.178628	-7.1348	9.69274e-13	1.86302e-12
PHGDH	ENSG00000092621	110.785	-0.119074	0.134936	-0.882448	0.377535	0.405449
EZR	ENSG00000092820	3176.45	-0.700147	0.0358813	-19.5128	8.54202e-85	5.94558e-84
MYL6	ENSG00000092841	9726.13	0.133036	0.0435863	3.05225	0.00227136	0.00296962
AGO1	ENSG00000092847	1769.21	-0.151197	0.0421543	-3.58676	0.000334811	0.000460295
CLSPN	ENSG00000092853	285.149	-2.34607	0.0845442	-27.7496	1.7608e-169	2.90573e-168
RFFL	ENSG00000092871	667.764	0.191584	0.0429461	4.46103	8.15678e-06	1.21668e-05
UNC13D	ENSG00000092929	537.933	-0.510019	0.0626224	-8.14435	3.81318e-16	8.11217e-16
MFSD11	ENSG00000092931	791.921	0.368155	0.0284241	12.9522	2.2833e-38	8.05803e-38
DPYSL2	ENSG00000092964	3642.28	-0.268366	0.0430182	-6.23843	4.41983e-10	7.80591e-10
TGFB2	ENSG00000092969	75.9847	-0.595438	0.102527	-5.80763	6.3364e-09	1.07208e-08
GPATCH2	ENSG00000092978	307.968	-0.347108	0.0315676	-10.9957	4.00724e-28	1.15953e-27
NUP50	ENSG00000093000	1687.54	-0.144481	0.027568	-5.24091	1.59791e-07	2.55942e-07
CDC45	ENSG00000093009	156.563	-3.23022	0.113891	-28.3624	5.8877e-177	1.0309e-175
COMT	ENSG00000093010	1146.96	-0.630435	0.109731	-5.7453	9.17592e-09	1.54175e-08
ADA2	ENSG00000093072	11784.7	1.43449	0.0695307	20.631	1.44616e-94	1.13465e-93
ECHDC1	ENSG00000093144	1720.28	0.270127	0.0302207	8.93849	3.94531e-19	9.10855e-19
LRRFIP2	ENSG00000093167	1084.96	0.410459	0.0284074	14.449	2.54263e-47	1.04837e-46
SEC22C	ENSG00000093183	1223.08	-0.109126	0.0238208	-4.58114	4.62451e-06	6.97421e-06
XYLB	ENSG00000093217	394.909	-0.0748885	0.0577506	-1.29676	0.194715	0.216487
HDAC6	ENSG00000094631	1116.88	0.63354	0.0397691	15.9304	3.89607e-57	1.87406e-56
CDC6	ENSG00000094804	228.857	-3.19714	0.103245	-30.9665	1.52214e-210	3.60292e-209
UPRT	ENSG00000094841	552.785	0.395413	0.0292008	13.5412	8.93442e-42	3.34713e-41
CDC23	ENSG00000094880	887.837	-0.565477	0.0242985	-23.272	8.51135e-120	8.87099e-119
AAAS	ENSG00000094914	663.976	-0.244555	0.0366777	-6.66767	2.59891e-11	4.76722e-11
CBX5	ENSG00000094916	3040.1	-0.616636	0.0453354	-13.6016	3.91604e-42	1.47297e-41
SUCO	ENSG00000094975	751.029	0.299111	0.0312855	9.56068	1.16982e-21	2.89673e-21
MSH2	ENSG00000095002	458.091	-1.07919	0.0456266	-23.6527	1.1079e-123	1.20659e-122
MAP3K1	ENSG00000095015	3167.64	-0.100239	0.0590185	-1.69843	0.0894274	0.102926
DHPS	ENSG00000095059	565.115	-0.233598	0.02664	-8.76869	1.8075e-18	4.10292e-18
HOOK2	ENSG00000095066	292.546	-0.158572	0.0370628	-4.27848	1.88172e-05	2.75365e-05
ARCN1	ENSG00000095139	6829.81	0.56675	0.0376257	15.0629	2.84204e-51	1.24989e-50
TMEM38B	ENSG00000095209	989.32	0.921044	0.0534859	17.2203	1.86998e-66	1.03146e-65
PSMD5	ENSG00000095261	1139.54	-0.0756543	0.0487651	-1.5514	0.120805	0.137321
PTGS1	ENSG00000095303	2652.68	-0.723232	0.0306178	-23.6213	2.32874e-123	2.5303e-122
NUP188	ENSG00000095319	1562.01	0.401751	0.0420818	9.54691	1.33625e-21	3.30305e-21
CRAT	ENSG00000095321	616.158	0.870145	0.042243	20.5985	2.8289e-94	2.21337e-93
SH2D3C	ENSG00000095370	403.819	1.05652	0.071301	14.8177	1.12544e-49	4.8361e-49
NANS	ENSG00000095380	1430.97	0.250455	0.0279932	8.94698	3.65331e-19	8.44134e-19
TBC1D2	ENSG00000095383	603.051	-0.127901	0.0596649	-2.14366	0.0320598	0.0384904
WHRN	ENSG00000095397	431.734	2.1851	0.0967621	22.5822	6.489e-113	6.2921e-112
CWF19L1	ENSG00000095485	600.979	0.0565724	0.0247422	2.28648	0.0222265	0.0270285
SEMA4G	ENSG00000095539	47.9024	0.188643	0.0675639	2.79207	0.00523723	0.00666324
BTAF1	ENSG00000095564	3671.44	0.431773	0.0445863	9.68398	3.52708e-22	8.86183e-22
IKZF5	ENSG00000095574	590.508	0.198477	0.0330831	5.99935	1.98113e-09	3.4144e-09
BLNK	ENSG00000095585	1593.43	0.469684	0.037593	12.4939	8.05929e-36	2.71605e-35
SORBS1	ENSG00000095637	124.801	0.757848	0.119913	6.31998	2.61604e-10	4.65177e-10
BAMBI	ENSG00000095739	155.519	-0.469825	0.0994748	-4.72306	2.32322e-06	3.54663e-06
IL11	ENSG00000095752	24.4661	0.0885331	0.2095	0.422593	0.672592	0.695239
WAC	ENSG00000095787	2394.09	0.0998892	0.0222218	4.4951	6.95372e-06	1.04043e-05
CREM	ENSG00000095794	2610.43	0.337412	0.0524615	6.43161	1.2626e-10	2.26662e-10
NUBP2	ENSG00000095906	586.723	-0.380342	0.0541608	-7.02247	2.17985e-12	4.13781e-12
HIVEP1	ENSG00000095951	1515.31	0.274212	0.0655357	4.18416	2.86228e-05	4.15526e-05
TREM2	ENSG00000095970	6320.35	-1.72469	0.0514709	-33.5081	3.66859e-246	1.18304e-244
FKBP5	ENSG00000096060	2370.29	0.658434	0.0644737	10.2124	1.74425e-24	4.65884e-24
SRPK1	ENSG00000096063	1142.76	-0.0252762	0.0482895	-0.52343	0.600675	0.625778
BRPF3	ENSG00000096070	668.954	-0.236117	0.044717	-5.28025	1.29008e-07	2.07368e-07
MRPS18A	ENSG00000096080	162.945	0.0640602	0.0365096	1.75462	0.0793251	0.091697
TMEM14A	ENSG00000096092	99.2304	-0.057384	0.0789431	-0.726902	0.467286	0.494732
EFHC1	ENSG00000096093	133.835	-1.43819	0.0442898	-32.4722	2.63651e-231	7.34047e-230
HSP90AB1	ENSG00000096384	26617.6	0.258385	0.0352679	7.32634	2.3653e-13	4.62983e-13
CDC5L	ENSG00000096401	1350.7	-0.093453	0.0279318	-3.34576	0.000820583	0.00110321
ITPR3	ENSG00000096433	32.7876	0.657656	0.128576	5.11493	3.1386e-07	4.96889e-07
ZNF184	ENSG00000096654	146.762	-0.351343	0.0323908	-10.847	2.06065e-27	5.86731e-27
DSP	ENSG00000096696	296.228	0.405675	0.152613	2.6582	0.00785593	0.00988052
SIRT1	ENSG00000096717	776.972	0.402919	0.0302845	13.3045	2.1807e-40	8.00329e-40
HNRNPH3	ENSG00000096746	1878.35	-0.2429	0.0335837	-7.23269	4.73537e-13	9.19095e-13
IFT74	ENSG00000096872	276.654	-0.277503	0.0396636	-6.99642	2.62593e-12	4.96778e-12
JAK2	ENSG00000096968	4668.93	3.06723	0.0324154	94.6226	0	0
IL12RB1	ENSG00000096996	390.838	2.44709	0.0483555	50.6063	0	0
ABL1	ENSG00000097007	1856.86	-0.117867	0.0396777	-2.9706	0.00297218	0.00385296
ACOT7	ENSG00000097021	402.187	-0.000870779	0.0463403	-0.018791	0.985008	0.986622
SH3GLB1	ENSG00000097033	3467.03	0.481248	0.0268073	17.9521	4.61983e-72	2.76757e-71
CDC7	ENSG00000097046	152.407	-0.922772	0.0535585	-17.2292	1.6026e-66	8.85713e-66
SYDE2	ENSG00000097096	59.3239	-0.856619	0.0954939	-8.97041	2.95417e-19	6.84728e-19
PCSK5	ENSG00000099139	293.071	-0.9591	0.0575899	-16.654	2.83201e-62	1.46175e-61
SCD	ENSG00000099194	12157.7	-0.662628	0.0634182	-10.4485	1.48786e-25	4.06359e-25
TMED1	ENSG00000099203	150.723	0.295238	0.0401972	7.34475	2.06151e-13	4.04251e-13
ABLIM1	ENSG00000099204	46.6536	-0.548225	0.158213	-3.4651	0.000530039	0.000720869
ERMP1	ENSG00000099219	1392.78	-0.333984	0.0462145	-7.22682	4.94443e-13	9.59276e-13
RAB18	ENSG00000099246	3719.94	0.570122	0.0296533	19.2263	2.23092e-82	1.50512e-81
NRP1	ENSG00000099250	18042.3	-1.65262	0.0557867	-29.6239	7.36442e-193	1.4877e-191
PRTFDC1	ENSG00000099256	63.4522	-2.27713	0.0944403	-24.1118	1.87824e-128	2.14875e-127
TSPAN15	ENSG00000099282	2121.45	-2.10749	0.0558534	-37.7325	0	0
H2AFY2	ENSG00000099284	96.476	-0.673265	0.10582	-6.36236	1.98678e-10	3.54675e-10
WASHC2A	ENSG00000099290	2718.12	0.957038	0.0277005	34.5495	1.45077e-261	5.11224e-260
MAST3	ENSG00000099308	2534.59	0.193136	0.060884	3.17219	0.00151292	0.00199884
MZF1	ENSG00000099326	437.244	-0.37886	0.0421039	-8.99821	2.29434e-19	5.33637e-19
OCEL1	ENSG00000099330	130.359	-0.225741	0.0500658	-4.50889	6.51679e-06	9.76615e-06
MYO9B	ENSG00000099331	9123.96	-0.22095	0.0371247	-5.95155	2.65611e-09	4.55425e-09
KCNK6	ENSG00000099337	1398.5	-0.212184	0.0352015	-6.0277	1.66312e-09	2.87585e-09
CATSPERG	ENSG00000099338	58.0734	0.737382	0.0663654	11.111	1.10969e-28	3.2498e-28
PSMD8	ENSG00000099341	2782.32	0.176088	0.0301122	5.84773	4.98317e-09	8.4587e-09
FBXL19	ENSG00000099364	326.149	0.527965	0.0545336	9.68145	3.61542e-22	9.08053e-22
STX1B	ENSG00000099365	63.1374	1.65887	0.0757935	21.8867	3.47985e-106	3.14036e-105
HSD3B7	ENSG00000099377	221.877	2.33634	0.0603154	38.7355	0	0
SETD1A	ENSG00000099381	803.873	0.289381	0.0514211	5.62767	1.82657e-08	3.03851e-08
BCL7C	ENSG00000099385	266.384	-0.310306	0.0388712	-7.98293	1.42896e-15	2.99377e-15
CIRBP	ENSG00000099622	3819.9	-0.203009	0.0346251	-5.86305	4.54436e-09	7.73064e-09
ATP5D	ENSG00000099624	1078.25	-0.0899799	0.0479334	-1.87719	0.0604925	0.0707945
CBARP	ENSG00000099625	69.6521	0.712525	0.0905526	7.86863	3.58559e-15	7.42138e-15
HNRNPM	ENSG00000099783	3930.26	0.037616	0.0308379	1.2198	0.222542	0.245696
MARCH2	ENSG00000099785	625.397	0.340229	0.0532775	6.38598	1.70303e-10	3.04755e-10
NDUFB7	ENSG00000099795	650.654	-0.108399	0.0499147	-2.17169	0.0298793	0.0359616
TECR	ENSG00000099797	1135.84	-0.768491	0.0557163	-13.7929	2.8116e-43	1.07685e-42
TIMM13	ENSG00000099800	830.961	-0.226673	0.0414337	-5.47073	4.48184e-08	7.33752e-08
CDC34	ENSG00000099804	1112.45	0.0632408	0.0441115	1.43366	0.15167	0.17053
MTAP	ENSG00000099810	687.582	-0.783427	0.0394927	-19.8373	1.41983e-87	1.02584e-86
CEP170B	ENSG00000099814	438.439	0.385004	0.0651487	5.90962	3.429e-09	5.85236e-09
POLR2E	ENSG00000099817	2791.12	-0.345719	0.0351241	-9.84278	7.36468e-23	1.88302e-22
POLRMT	ENSG00000099821	491.627	0.0610416	0.0361337	1.68933	0.0911568	0.104857
CDHR5	ENSG00000099834	46.0941	0.076532	0.0900204	0.850162	0.395235	0.422972
IZUMO4	ENSG00000099840	24.2037	-0.660617	0.0706336	-9.35274	8.54066e-21	2.06361e-20
RASSF7	ENSG00000099849	170.777	-0.0253831	0.0532401	-0.476766	0.633529	0.657422
GADD45B	ENSG00000099860	1093.03	2.38896	0.0641441	37.2436	1.34644e-303	6.14641e-302
PALM	ENSG00000099864	16.5255	-0.376217	0.156099	-2.41011	0.0159477	0.0196086
MADCAM1	ENSG00000099866	12.1625	-0.189066	0.083413	-2.26663	0.0234128	0.0284196
MKNK2	ENSG00000099875	1952.51	0.30811	0.0436976	7.05096	1.77689e-12	3.3857e-12
ARVCF	ENSG00000099889	102.045	-0.212786	0.0605631	-3.51346	0.000442308	0.000604078
TRMT2A	ENSG00000099899	671.259	-0.0499049	0.038015	-1.31277	0.189261	0.210673
RANBP1	ENSG00000099901	1719.88	-0.630341	0.05218	-12.0801	1.34525e-33	4.33712e-33
ZDHHC8	ENSG00000099904	974.113	0.227506	0.0618022	3.6812	0.000232139	0.000321881
KLHL22	ENSG00000099910	326.764	-0.599197	0.0339071	-17.6717	6.92691e-70	4.03615e-69
MED15	ENSG00000099917	3585.71	0.760212	0.0425001	17.8873	1.48118e-71	8.80566e-71
SERPIND1	ENSG00000099937	41.7941	-0.150406	0.0537576	-2.79785	0.00514447	0.00654996
SNAP29	ENSG00000099940	1511.61	0.0604621	0.0302309	2.00001	0.0454993	0.0538939
CRKL	ENSG00000099942	1571.53	-0.268284	0.0232748	-11.5268	9.66456e-31	2.94248e-30
LZTR1	ENSG00000099949	822.184	0.207769	0.0371236	5.5967	2.18469e-08	3.62482e-08
CECR2	ENSG00000099954	88.0904	1.49732	0.124366	12.0396	2.1998e-33	7.05983e-33
SMARCB1	ENSG00000099956	1385.37	-0.15283	0.0247511	-6.17467	6.62999e-10	1.16391e-09
DERL3	ENSG00000099958	27.4952	-1.78123	0.0845607	-21.0645	1.68408e-98	1.38469e-97
BCL2L13	ENSG00000099968	1310.68	0.664792	0.0247884	26.8186	1.95896e-158	2.92078e-157
DDTL	ENSG00000099974	60.9568	0.0335138	0.0479382	0.699104	0.484487	0.511902
DDT	ENSG00000099977	150.699	0.0260332	0.0506301	0.514184	0.607123	0.632167
OSM	ENSG00000099985	178.532	-1.60028	0.0808229	-19.7998	2.98893e-87	2.15068e-86
CABIN1	ENSG00000099991	1377.52	0.376417	0.0452596	8.31685	9.03308e-17	1.95724e-16
TBC1D10A	ENSG00000099992	424.954	0.0718767	0.0348586	2.06195	0.0392126	0.046711
SF3A1	ENSG00000099995	3574.92	0.208507	0.0459342	4.53925	5.64548e-06	8.483e-06
GGT5	ENSG00000099998	78.8272	3.16306	0.187609	16.8599	8.87941e-64	4.69517e-63
RNF215	ENSG00000099999	141.372	0.0452105	0.0479221	0.943418	0.345467	0.372547
SEC14L2	ENSG00000100003	161.088	0.307574	0.0696479	4.41613	1.00483e-05	1.49155e-05
SPECC1L	ENSG00000100014	379.717	-0.178804	0.0305682	-5.84934	4.9352e-09	8.38233e-09
PPIL2	ENSG00000100023	1045.69	0.168926	0.0335156	5.04023	4.64967e-07	7.30277e-07
SNRPD3	ENSG00000100028	1340.46	-0.277161	0.0370465	-7.48142	7.35225e-14	1.46317e-13
PES1	ENSG00000100029	968.572	-0.0827952	0.0347547	-2.38227	0.0172061	0.021119
MAPK1	ENSG00000100030	4591.01	-0.0920227	0.0237984	-3.86676	0.000110293	0.000155382
GGT1	ENSG00000100031	323.501	0.564847	0.078986	7.15124	8.5998e-13	1.65567e-12
PPM1F	ENSG00000100034	902.089	-1.00834	0.03047	-33.0929	3.76561e-240	1.15097e-238
SLC35E4	ENSG00000100036	49.4883	1.30727	0.06978	18.7341	2.61001e-78	1.67184e-77
TOP3B	ENSG00000100038	60.1546	0.26321	0.067982	3.87176	0.000108052	0.000152271
CYTH4	ENSG00000100055	3594.32	-0.11882	0.0425007	-2.79572	0.00517835	0.00659012
ESS2	ENSG00000100056	254.959	0.0193371	0.0310479	0.622816	0.533405	0.560137
MFNG	ENSG00000100060	576.641	-0.564376	0.0685996	-8.2271	1.91801e-16	4.114e-16
LRP5L	ENSG00000100068	73.7541	-0.309228	0.056128	-5.50933	3.60211e-08	5.92162e-08
SLC25A1	ENSG00000100075	1605.33	0.218314	0.0492356	4.43408	9.24672e-06	1.37532e-05
GRK3	ENSG00000100077	2164.87	0.219782	0.0520263	4.22443	2.39544e-05	3.49014e-05
GGA1	ENSG00000100083	3172.59	-0.171513	0.0306959	-5.58749	2.30373e-08	3.81873e-08
HIRA	ENSG00000100084	260.179	0.0779069	0.045518	1.71156	0.0869774	0.100172
SH3BP1	ENSG00000100092	2220.09	0.410395	0.0558484	7.34838	2.00629e-13	3.93698e-13
LGALS1	ENSG00000100097	8758.84	-0.743888	0.0576005	-12.9146	3.72255e-38	1.31044e-37
HPS4	ENSG00000100099	1028.23	0.00543061	0.0238512	0.227687	0.819889	0.834611
PIK3IP1	ENSG00000100100	371.329	0.111147	0.0587891	1.8906	0.0586781	0.0687626
SRRD	ENSG00000100104	281.973	-0.33537	0.0250823	-13.3708	8.96242e-41	3.30652e-40
PATZ1	ENSG00000100105	422.616	0.200032	0.039211	5.10143	3.37103e-07	5.32906e-07
TRIOBP	ENSG00000100106	1530.58	-0.112073	0.0309482	-3.62131	0.000293112	0.000404551
TFIP11	ENSG00000100109	617.886	0.0182247	0.0303983	0.599531	0.548819	0.574735
GCAT	ENSG00000100116	80.2442	-0.441394	0.0719192	-6.13736	8.39062e-10	1.46622e-09
CRYBB1	ENSG00000100122	654.482	-2.02684	0.0684921	-29.5923	1.87947e-192	3.77506e-191
ANKRD54	ENSG00000100124	548.323	-0.286556	0.0394039	-7.27228	3.53466e-13	6.88997e-13
EIF3L	ENSG00000100129	1813.26	-0.552661	0.0319062	-17.3214	3.24165e-67	1.80792e-66
SNU13	ENSG00000100138	1269.23	-0.579491	0.0361975	-16.0091	1.10363e-57	5.35993e-57
MICALL1	ENSG00000100139	1121.85	1.3016	0.0525711	24.7589	2.48577e-135	3.04177e-134
CCDC134	ENSG00000100147	212.119	0.727882	0.0640867	11.3578	6.78664e-30	2.03065e-29
DEPDC5	ENSG00000100150	623.445	0.0601892	0.0283229	2.12511	0.0335774	0.0402162
PICK1	ENSG00000100151	315.23	-0.657057	0.0336201	-19.5436	4.6765e-85	3.26959e-84
TTC28	ENSG00000100154	123.143	-0.662793	0.0640796	-10.3433	4.48908e-25	1.21588e-24
SLC16A8	ENSG00000100156	16.0021	-0.066066	0.108479	-0.609022	0.54251	0.568933
CENPM	ENSG00000100162	204.629	-3.42742	0.102375	-33.4792	9.67358e-246	3.11237e-244
SEPT3	ENSG00000100167	332.378	-0.214035	0.0846368	-2.52886	0.0114433	0.0142295
SLC5A4	ENSG00000100191	8.67612	-0.181086	0.115735	-1.56466	0.117663	0.133966
KDELR3	ENSG00000100196	120.183	-0.413122	0.083206	-4.96505	6.86819e-07	1.07213e-06
CYP2D6	ENSG00000100197	23.4308	-0.225341	0.0773242	-2.91424	0.0035656	0.00459213
DDX17	ENSG00000100201	12727.3	0.0529292	0.0330983	1.59915	0.109787	0.125364
TCF20	ENSG00000100207	690.699	0.558154	0.0437363	12.7618	2.67983e-37	9.31251e-37
HSCB	ENSG00000100209	176.371	-0.0448978	0.0406063	-1.10569	0.268863	0.29402
CBY1	ENSG00000100211	135.261	-0.392875	0.0465681	-8.43658	3.26763e-17	7.16066e-17
TOMM22	ENSG00000100216	1089.74	-0.198147	0.033608	-5.89582	3.72832e-09	6.35319e-09
XBP1	ENSG00000100219	2305.65	-0.462614	0.0494275	-9.35944	8.01605e-21	1.93819e-20
RTCB	ENSG00000100220	3395.98	-0.185905	0.0331073	-5.61523	1.96303e-08	3.26205e-08
JOSD1	ENSG00000100221	1316.53	0.42673	0.0496824	8.58916	8.76078e-18	1.94992e-17
FBXO7	ENSG00000100225	3517.86	0.63047	0.0243483	25.8938	7.81151e-148	1.07571e-146
GTPBP1	ENSG00000100226	2077.15	1.88715	0.0498251	37.8755	0	0
POLDIP3	ENSG00000100227	1370.75	0.0864524	0.0281951	3.06622	0.00216781	0.0028382
TIMP3	ENSG00000100234	2729.03	-0.987148	0.122256	-8.07442	6.77973e-16	1.43063e-15
PPP6R2	ENSG00000100239	1807.57	0.197652	0.0243807	8.1069	5.19279e-16	1.09906e-15
SBF1	ENSG00000100241	1209.65	0.298967	0.0442839	6.75115	1.46675e-11	2.71027e-11
SUN2	ENSG00000100242	1213.65	0.502686	0.0446338	11.2624	2.01123e-29	5.97335e-29
CYB5R3	ENSG00000100243	2626.53	0.288236	0.0486042	5.93027	3.02441e-09	5.1725e-09
DNAL4	ENSG00000100246	159.255	-0.223216	0.0393997	-5.66543	1.46653e-08	2.44799e-08
LMF2	ENSG00000100258	1326.33	0.733589	0.0325624	22.5287	2.17324e-112	2.09143e-111
RHBDD3	ENSG00000100263	554.039	-0.0406619	0.0333585	-1.21893	0.222869	0.246038
PACSIN2	ENSG00000100266	2428.61	-0.155149	0.0266374	-5.82447	5.7295e-09	9.70915e-09
TTLL1	ENSG00000100271	70.5405	0.165551	0.0564137	2.93459	0.0033399	0.00431212
RASL10A	ENSG00000100276	203.913	-1.31947	0.0715848	-18.4323	7.23143e-76	4.53901e-75
AP1B1	ENSG00000100280	12727.1	-0.88472	0.0408459	-21.66	4.89637e-104	4.29464e-103
HMGXB4	ENSG00000100281	717.101	-0.00879256	0.029048	-0.302691	0.762126	0.780898
TOM1	ENSG00000100284	3295.58	0.0836212	0.0401189	2.08433	0.0371297	0.0443032
NEFH	ENSG00000100285	419.408	-0.18298	0.0488664	-3.74449	0.00018076	0.000252056
CHKB	ENSG00000100288	56.8192	0.345114	0.0462312	7.46496	8.33227e-14	1.65375e-13
BIK	ENSG00000100290	3.03924	0.13793	0.165588	0.83297	0.404862	0.432813
HMOX1	ENSG00000100292	22469.6	-0.537095	0.0696558	-7.7107	1.25127e-14	2.54674e-14
MCAT	ENSG00000100294	130.259	-0.800501	0.0410776	-19.4875	1.40158e-84	9.73629e-84
THOC5	ENSG00000100296	542.843	0.00682661	0.0260969	0.261587	0.79364	0.810001
MCM5	ENSG00000100297	911.987	-1.4569	0.0468931	-31.0685	6.40919e-212	1.54568e-210
APOBEC3H	ENSG00000100298	7.74555	0.545281	0.115543	4.71927	2.36687e-06	3.61131e-06
ARSA	ENSG00000100299	3393.11	0.761151	0.0649714	11.7152	1.06579e-31	3.31159e-31
TSPO	ENSG00000100300	520.98	0.404066	0.0714198	5.65761	1.53493e-08	2.55944e-08
TTLL12	ENSG00000100304	482.605	-0.295558	0.0420159	-7.03444	2.00056e-12	3.80415e-12
CBX7	ENSG00000100307	135.23	0.740245	0.0644174	11.4914	1.45752e-30	4.4194e-30
PDGFB	ENSG00000100311	1829.66	2.03293	0.0669491	30.3653	1.57705e-202	3.48638e-201
RPL3	ENSG00000100316	12249.1	-0.698572	0.04483	-15.5827	9.54539e-55	4.41329e-54
ZMAT5	ENSG00000100319	171.631	-0.076272	0.0376051	-2.02824	0.042536	0.0504987
RBFOX2	ENSG00000100320	325.58	-1.26978	0.0596528	-21.2863	1.52171e-100	1.28809e-99
TAB1	ENSG00000100324	534.39	0.114064	0.0329919	3.45732	0.000545575	0.000741157
ASCC2	ENSG00000100325	1402.82	-0.219825	0.0288339	-7.62383	2.46252e-14	4.97959e-14
MTMR3	ENSG00000100330	185.598	-0.0523412	0.0388986	-1.34558	0.178439	0.199194
MIEF1	ENSG00000100335	2629.22	0.282918	0.0495655	5.70796	1.14341e-08	1.91591e-08
APOL4	ENSG00000100336	4595.84	7.60355	0.104478	72.7766	0	0
APOL1	ENSG00000100342	1656.21	6.6311	0.0724272	91.5555	0	0
PNPLA3	ENSG00000100344	153.005	-2.07973	0.0984737	-21.1197	5.24799e-99	4.3353e-98
MYH9	ENSG00000100345	12772.8	-0.0234269	0.0315528	-0.742467	0.457805	0.485425
SAMM50	ENSG00000100347	1053.38	-0.537612	0.0309516	-17.3695	1.40553e-67	7.90153e-67
TXN2	ENSG00000100348	1325.66	-0.0944452	0.0324823	-2.90759	0.00364222	0.00468824
FOXRED2	ENSG00000100350	887.559	-0.480751	0.0694533	-6.92194	4.45515e-12	8.35526e-12
EIF3D	ENSG00000100353	3214.25	-0.362206	0.0238395	-15.1935	3.9031e-52	1.74159e-51
TNRC6B	ENSG00000100354	1553.1	-0.164971	0.0313592	-5.26069	1.43513e-07	2.3029e-07
SGSM3	ENSG00000100359	29.8841	-0.307361	0.0499877	-6.14872	7.81092e-10	1.36594e-09
IFT27	ENSG00000100360	418.31	-0.548971	0.0359734	-15.2605	1.40258e-52	6.29038e-52
PVALB	ENSG00000100362	64.5408	-2.45455	0.144966	-16.9319	2.61874e-64	1.39786e-63
KIAA0930	ENSG00000100364	5404.91	0.00557128	0.0374269	0.148858	0.881666	0.89143
NCF4	ENSG00000100365	7509.98	-0.323344	0.0386951	-8.3562	6.47726e-17	1.40888e-16
CSF2RB	ENSG00000100368	8051.91	2.20228	0.0486244	45.2917	0	0
SLC25A17	ENSG00000100372	569.269	0.00958194	0.0252933	0.378834	0.704811	0.725769
FAM118A	ENSG00000100376	329.43	-0.0458541	0.0758085	-0.604868	0.545267	0.571526
KCTD17	ENSG00000100379	249.248	1.06538	0.0430204	24.7644	2.16758e-135	2.65704e-134
ST13	ENSG00000100380	5422.18	-0.192389	0.0229187	-8.39443	4.68154e-17	1.02177e-16
RBX1	ENSG00000100387	1708.37	0.234302	0.044165	5.30514	1.12588e-07	1.81515e-07
EP300	ENSG00000100393	3380.43	0.44219	0.038783	11.4016	4.10276e-30	1.23179e-29
L3MBTL2	ENSG00000100395	584.501	-0.149572	0.0241961	-6.18167	6.34274e-10	1.11404e-09
RANGAP1	ENSG00000100401	1401.14	0.114173	0.0351144	3.25146	0.00114815	0.00152913
ZC3H7B	ENSG00000100403	1473.19	0.654058	0.0470479	13.902	6.16256e-44	2.39088e-43
PHF5A	ENSG00000100410	447.298	-0.113811	0.0320418	-3.55195	0.00038239	0.000524016
ACO2	ENSG00000100412	2243.22	0.105522	0.0348969	3.02382	0.00249608	0.00325163
POLR3H	ENSG00000100413	461.814	-0.483379	0.0418511	-11.55	7.38339e-31	2.25381e-30
TRMU	ENSG00000100416	644.786	-0.473724	0.0279561	-16.9453	2.08492e-64	1.1163e-63
PMM1	ENSG00000100417	317.621	0.279209	0.0365077	7.64794	2.04229e-14	4.13934e-14
DESI1	ENSG00000100418	1144.53	1.17577	0.0341562	34.4232	1.13435e-259	3.90907e-258
CERK	ENSG00000100422	823.426	-0.74508	0.0355688	-20.9475	1.97567e-97	1.60288e-96
BRD1	ENSG00000100425	660.444	0.155396	0.0455713	3.40995	0.000649739	0.000878566
ZBED4	ENSG00000100426	658.971	-0.0195768	0.0240378	-0.814417	0.415406	0.443108
MLC1	ENSG00000100427	19.2189	-0.761413	0.152805	-4.98291	6.2636e-07	9.78949e-07
HDAC10	ENSG00000100429	74.0486	0.049912	0.0436134	1.14442	0.25245	0.27689
ABHD4	ENSG00000100439	667.167	0.59513	0.0621384	9.5775	9.94256e-22	2.47027e-21
KHNYN	ENSG00000100441	1296.54	0.319676	0.0370623	8.62539	6.38765e-18	1.42624e-17
FKBP3	ENSG00000100442	896.425	-0.0640508	0.0349322	-1.83357	0.0667171	0.0777362
SDR39U1	ENSG00000100445	315.787	0.422144	0.0561326	7.52048	5.45737e-14	1.09054e-13
CTSG	ENSG00000100448	6.13618	-1.97973	0.328086	-6.03418	1.59773e-09	2.76481e-09
RBM23	ENSG00000100461	1529.53	0.16953	0.0291626	5.81327	6.12642e-09	1.03705e-08
PRMT5	ENSG00000100462	476.781	0.0123031	0.0400436	0.307242	0.758659	0.777723
COCH	ENSG00000100473	81.878	0.304324	0.121066	2.51371	0.011947	0.0148387
AP4S1	ENSG00000100478	181.278	0.0814898	0.0335507	2.42886	0.0151465	0.0186627
POLE2	ENSG00000100479	100.805	-2.17752	0.0667579	-32.6182	2.2621e-233	6.42528e-232
VCPKMT	ENSG00000100483	204.357	-0.314679	0.0318329	-9.88533	4.81994e-23	1.23778e-22
SOS2	ENSG00000100485	1183.51	-0.00468783	0.0396332	-0.118281	0.905845	0.914299
NIN	ENSG00000100503	1654.3	-0.244334	0.0392938	-6.21813	5.03113e-10	8.87215e-10
PYGL	ENSG00000100504	6440.57	-1.47423	0.0584373	-25.2275	2.00017e-140	2.59431e-139
PSMC6	ENSG00000100519	1895.35	0.169661	0.0263311	6.44335	1.16863e-10	2.10141e-10
GNPNAT1	ENSG00000100522	1022.56	0.148492	0.0563297	2.63613	0.00838583	0.0105234
DDHD1	ENSG00000100523	2799.26	1.22514	0.0474722	25.8076	7.27928e-147	9.98504e-146
CDKN3	ENSG00000100526	236.098	-2.62015	0.0864393	-30.312	7.96623e-202	1.75282e-200
CNIH1	ENSG00000100528	2262.39	-0.502098	0.0271244	-18.5109	1.68586e-76	1.06149e-75
CGRRF1	ENSG00000100532	431.639	-0.529564	0.0289627	-18.2844	1.10267e-74	6.82377e-74
ATP6V1D	ENSG00000100554	2787.84	0.175749	0.0315164	5.57643	2.45505e-08	4.06381e-08
PLEK2	ENSG00000100558	257.734	-0.182117	0.0761993	-2.39001	0.0168479	0.0206865
PIGH	ENSG00000100564	495.982	0.323111	0.0317423	10.1792	2.4559e-24	6.53902e-24
LRRC74A	ENSG00000100565	42.914	0.486801	0.0647574	7.5173	5.59185e-14	1.11647e-13
PSMA3	ENSG00000100567	4652.72	0.647066	0.0340418	19.008	1.46471e-80	9.6413e-80
VTI1B	ENSG00000100568	1251.95	-0.21935	0.0228441	-9.60205	7.83721e-22	1.95098e-21
TIMM9	ENSG00000100575	307.556	-0.319641	0.0434475	-7.35696	1.88144e-13	3.6956e-13
GSTZ1	ENSG00000100577	225.452	-0.0989266	0.0381294	-2.5945	0.00947297	0.0118433
KIAA0586	ENSG00000100578	544.526	-0.148113	0.0377446	-3.92408	8.7061e-05	0.000123345
TMED8	ENSG00000100580	1290.36	0.421992	0.0410092	10.2902	7.80329e-25	2.101e-24
SAMD15	ENSG00000100583	14.5776	0.513913	0.0655621	7.83857	4.55724e-15	9.39788e-15
AHSA1	ENSG00000100591	1576.19	-0.22175	0.0306085	-7.24472	4.33332e-13	8.42573e-13
DAAM1	ENSG00000100592	583.864	-0.478141	0.0471343	-10.1442	3.51555e-24	9.31034e-24
SPTLC2	ENSG00000100596	1672.75	0.416031	0.0439195	9.47259	2.72996e-21	6.68348e-21
RIN3	ENSG00000100599	3357.01	-0.407167	0.06395	-6.36696	1.92813e-10	3.44379e-10
LGMN	ENSG00000100600	33380.8	0.958039	0.0510392	18.7707	1.31249e-78	8.43784e-78
ALKBH1	ENSG00000100601	305.998	0.0513055	0.0260501	1.96949	0.0488968	0.0577285
SNW1	ENSG00000100603	1400.2	-0.0430331	0.025007	-1.72084	0.0852791	0.098321
ITPK1	ENSG00000100605	1255.92	-0.234824	0.0335538	-6.99845	2.58803e-12	4.89806e-12
DHRS7	ENSG00000100612	1077.5	-0.556257	0.0399875	-13.9108	5.44929e-44	2.11591e-43
PPM1A	ENSG00000100614	1223.22	-0.243996	0.0216694	-11.2599	2.06984e-29	6.14354e-29
ASB2	ENSG00000100628	177.3	1.43332	0.0754127	19.0063	1.51202e-80	9.94807e-80
CEP128	ENSG00000100629	220.088	-1.10843	0.046842	-23.6631	8.64792e-124	9.44754e-123
ERH	ENSG00000100632	1379.59	-0.229422	0.0394877	-5.80998	6.24821e-09	1.05741e-08
HIF1A	ENSG00000100644	8323.33	-0.26003	0.0399291	-6.5123	7.40079e-11	1.33885e-10
SUSD6	ENSG00000100647	6523.98	0.974373	0.0481189	20.2493	3.60352e-91	2.71811e-90
SRSF5	ENSG00000100650	5948.11	0.0625612	0.0354802	1.76327	0.0778553	0.0900646
SLC10A1	ENSG00000100652	26.8467	0.961005	0.0700544	13.718	7.92439e-43	3.01127e-42
EIF5	ENSG00000100664	7712.16	0.179619	0.0348957	5.14731	2.64243e-07	4.19614e-07
DICER1	ENSG00000100697	5006.96	0.498745	0.0428434	11.6411	2.54655e-31	7.85015e-31
ZFYVE21	ENSG00000100711	711.108	-0.374525	0.0283828	-13.1955	9.31729e-40	3.37806e-39
MTHFD1	ENSG00000100714	1616.64	0.715722	0.0388561	18.4198	9.11473e-76	5.71347e-75
ZC3H14	ENSG00000100722	1003.55	-0.427426	0.0232135	-18.4128	1.03678e-75	6.49606e-75
TELO2	ENSG00000100726	504.716	-0.544869	0.0384899	-14.1562	1.71062e-45	6.80955e-45
PCNX1	ENSG00000100731	6864.44	1.40393	0.0491025	28.5918	8.49641e-180	1.52566e-178
BDKRB1	ENSG00000100739	39.024	0.591631	0.188326	3.14153	0.00168067	0.00221464
GSKIP	ENSG00000100744	828.952	-0.334519	0.0369093	-9.06327	1.26598e-19	2.96512e-19
VRK1	ENSG00000100749	484.961	-0.942828	0.0436931	-21.5784	2.86507e-103	2.49584e-102
PSMC1	ENSG00000100764	538.106	0.215482	0.0330886	6.51228	7.40186e-11	1.33887e-10
PAPLN	ENSG00000100767	150.852	-0.0972826	0.0848022	-1.14717	0.251311	0.275748
RPS6KA5	ENSG00000100784	198.699	0.351848	0.0547352	6.42818	1.2914e-10	2.31773e-10
PPP4R3A	ENSG00000100796	1870.67	0.0834545	0.0265398	3.14451	0.00166368	0.00219287
C14orf93	ENSG00000100802	75.2119	-0.529801	0.0408153	-12.9805	1.57928e-38	5.59031e-38
PSMB5	ENSG00000100804	1913.28	0.152905	0.0317361	4.81802	1.44991e-06	2.23307e-06
YY1	ENSG00000100811	1865.79	-0.261998	0.0267581	-9.79136	1.22635e-22	3.11744e-22
ACIN1	ENSG00000100813	8162.9	0.624013	0.0440974	14.1508	1.84631e-45	7.34345e-45
CCNB1IP1	ENSG00000100814	233.331	-0.645341	0.0378355	-17.0565	3.12791e-65	1.69736e-64
TRIP11	ENSG00000100815	1099.02	0.0360176	0.0372604	0.966646	0.333721	0.360599
APEX1	ENSG00000100823	3825.6	-0.0169934	0.0441027	-0.385315	0.700004	0.721241
PABPN1	ENSG00000100836	1237.08	-0.446549	0.0416727	-10.7156	8.597e-27	2.40832e-26
ARHGAP5	ENSG00000100852	1754.84	0.438093	0.0386088	11.347	7.67756e-30	2.29332e-29
CINP	ENSG00000100865	557.272	-0.00422196	0.0322867	-0.130765	0.895961	0.904843
SRP54	ENSG00000100883	2396.26	0.527521	0.0266539	19.7915	3.5208e-87	2.52821e-86
CHD8	ENSG00000100888	2622.31	0.436717	0.0294725	14.8178	1.12426e-49	4.8325e-49
PCK2	ENSG00000100889	1549.25	0.757357	0.037992	19.9346	2.0378e-88	1.48839e-87
KIAA0391	ENSG00000100890	187.812	0.00706842	0.0380326	0.185852	0.852561	0.864365
DCAF11	ENSG00000100897	812.173	0.0658142	0.0304346	2.16248	0.0305816	0.036769
PSMA6	ENSG00000100902	541.146	0.739685	0.0368335	20.0818	1.06416e-89	7.89553e-89
NFKBIA	ENSG00000100906	6316.98	1.37682	0.076461	18.0068	1.72307e-72	1.0362e-71
EMC9	ENSG00000100908	113.481	-1.00363	0.0584398	-17.1738	4.17044e-66	2.29048e-65
PSME2	ENSG00000100911	10382.3	3.24951	0.0461602	70.3963	0	0
BRMS1L	ENSG00000100916	208.19	-0.324333	0.0336611	-9.63525	5.67559e-22	1.41915e-21
REC8	ENSG00000100918	293.171	1.25999	0.0566572	22.2388	1.44719e-109	1.35559e-108
TM9SF1	ENSG00000100926	113.067	0.085344	0.0437078	1.9526	0.0508665	0.0599684
SEC23A	ENSG00000100934	1707.81	0.10157	0.0381299	2.6638	0.00772644	0.00972288
GMPR2	ENSG00000100938	1042.38	0.0738735	0.0231986	3.18439	0.00145057	0.00191899
PNN	ENSG00000100941	2069.14	-0.611549	0.0475827	-12.8523	8.34553e-38	2.92322e-37
RABGGTA	ENSG00000100949	1035.92	0.72416	0.0287251	25.21	3.11048e-140	4.02701e-139
PLTP	ENSG00000100979	4303.96	-0.882063	0.0874105	-10.091	6.05231e-24	1.59116e-23
PCIF1	ENSG00000100982	1368.57	0.485492	0.0575653	8.43375	3.34748e-17	7.33336e-17
GSS	ENSG00000100983	1428.89	-0.237433	0.0327028	-7.26035	3.86098e-13	7.51876e-13
MMP9	ENSG00000100985	4766.68	-2.50775	0.12087	-20.7475	1.29046e-95	1.02914e-94
TRPC4AP	ENSG00000100991	4450.45	-0.414005	0.0356517	-11.6125	3.5613e-31	1.09351e-30
PYGB	ENSG00000100994	1450.57	0.356921	0.0369354	9.66337	4.31415e-22	1.08209e-21
ABHD12	ENSG00000100997	8499.44	0.131401	0.0415222	3.16459	0.00155303	0.00205087
PROCR	ENSG00000101000	929.938	0.361739	0.0703324	5.14327	2.69996e-07	4.28506e-07
GINS1	ENSG00000101003	513.754	-1.49683	0.0703409	-21.2797	1.75006e-100	1.4805e-99
NINL	ENSG00000101004	84.5826	-0.12989	0.0672671	-1.93095	0.0534886	0.0629173
CD40	ENSG00000101017	9454.65	3.38304	0.0640882	52.7872	0	0
UQCC1	ENSG00000101019	1139.04	0.160306	0.0282601	5.67252	1.40712e-08	2.35078e-08
ZMYND8	ENSG00000101040	1187.38	-0.0528919	0.0320231	-1.65168	0.0986	0.113067
IFT52	ENSG00000101052	424.649	-0.574009	0.0298805	-19.2102	3.04275e-82	2.04694e-81
MYBL2	ENSG00000101057	516.137	-3.62076	0.122737	-29.5002	2.86356e-191	5.69472e-190
NDRG3	ENSG00000101079	718.176	-0.53354	0.0375475	-14.2097	7.97157e-46	3.19226e-45
SLA2	ENSG00000101082	74.3271	0.878987	0.0705636	12.4567	1.28652e-35	4.31498e-35
C20orf24	ENSG00000101084	1760.36	0.963146	0.032655	29.4946	3.37414e-191	6.70062e-190
NFATC2	ENSG00000101096	1153.48	-0.803568	0.0520054	-15.4516	7.35446e-54	3.35291e-53
PABPC1L	ENSG00000101104	283.047	0.137984	0.0564366	2.44495	0.0144874	0.0178834
STK4	ENSG00000101109	3275.4	0.309747	0.0253004	12.2428	1.83638e-34	6.01294e-34
SALL4	ENSG00000101115	64.4608	-1.92746	0.14793	-13.0295	8.31026e-39	2.96103e-38
ADNP	ENSG00000101126	1089.05	-0.533216	0.0370944	-14.3745	7.47559e-47	3.05632e-46
PFDN4	ENSG00000101132	276.779	0.281739	0.0589007	4.78328	1.72457e-06	2.6474e-06
DOK5	ENSG00000101134	18.2405	1.29715	0.159436	8.13589	4.08938e-16	8.6853e-16
CSTF1	ENSG00000101138	584.567	-0.386945	0.0212425	-18.2156	3.87833e-74	2.39164e-73
RAE1	ENSG00000101146	1072.21	-0.410106	0.0208539	-19.6657	4.24493e-86	3.0189e-85
TPD52L2	ENSG00000101150	5030.87	-0.443583	0.0315298	-14.0687	5.91556e-45	2.335e-44
DNAJC5	ENSG00000101152	3489.62	0.0863523	0.0308593	2.79826	0.00513783	0.0065421
NELFCD	ENSG00000101158	1492.82	0.12474	0.0259117	4.81403	1.47914e-06	2.2776e-06
CTSZ	ENSG00000101160	19215.3	0.898196	0.07437	12.0774	1.39057e-33	4.48222e-33
PRPF6	ENSG00000101161	1109.25	0.0649343	0.0282972	2.29473	0.0217488	0.026466
TUBB1	ENSG00000101162	35.0056	0.849407	0.0683243	12.432	1.75234e-35	5.85641e-35
PRELID3B	ENSG00000101166	3159.11	0.58695	0.0371524	15.7984	3.18957e-56	1.50741e-55
MTG2	ENSG00000101181	535.063	-0.0104054	0.0258387	-0.402708	0.687163	0.709102
PSMA7	ENSG00000101182	4887.31	0.254304	0.0373418	6.81017	9.74802e-12	1.80886e-11
SLCO4A1	ENSG00000101187	132.355	2.92821	0.121131	24.1738	4.19239e-129	4.83949e-128
MRGBP	ENSG00000101189	365.973	-0.0577057	0.0268541	-2.14886	0.0316454	0.0380123
TCFL5	ENSG00000101190	85.6633	-0.693046	0.0700397	-9.89505	4.37414e-23	1.12535e-22
DIDO1	ENSG00000101191	1290.92	0.0753998	0.0287802	2.61985	0.00879691	0.0110275
GID8	ENSG00000101193	1287.04	-0.141204	0.0174452	-8.09415	5.76634e-16	1.21825e-15
SLC17A9	ENSG00000101194	601.484	-0.23034	0.0676299	-3.40588	0.000659508	0.000891433
BIRC7	ENSG00000101197	153.434	0.114031	0.131176	0.869296	0.384685	0.412498
NKAIN4	ENSG00000101198	17.1661	-0.103866	0.157975	-0.65748	0.510872	0.537962
ARFGAP1	ENSG00000101199	1430.87	0.44804	0.0342374	13.0863	3.94509e-39	1.41825e-38
EEF1A2	ENSG00000101210	10.9342	0.0885759	0.180455	0.490847	0.623534	0.647816
GMEB2	ENSG00000101216	330.108	0.195463	0.0360978	5.41481	6.13546e-08	9.99358e-08
C20orf27	ENSG00000101220	1122.47	-0.839032	0.0659571	-12.7209	4.52742e-37	1.56555e-36
CDC25B	ENSG00000101224	1496.53	0.304556	0.0514276	5.92203	3.17998e-09	5.43262e-09
RNF24	ENSG00000101236	1542.42	1.97625	0.0421916	46.84	0	0
ARFRP1	ENSG00000101246	679.865	0.00225416	0.0293119	0.0769024	0.938701	0.94414
NDUFAF5	ENSG00000101247	262.539	-0.0469676	0.0338778	-1.38639	0.165629	0.185513
TRIB3	ENSG00000101255	211.218	-0.813238	0.092809	-8.7625	1.90974e-18	4.33359e-18
RASSF2	ENSG00000101265	5591.99	-0.244978	0.0401865	-6.09604	1.0873e-09	1.89482e-09
CSNK2A1	ENSG00000101266	1723	-0.324438	0.0202112	-16.0524	5.49779e-58	2.68027e-57
CDS2	ENSG00000101290	4766.16	0.547656	0.050063	10.9393	7.47581e-28	2.14949e-27
HM13	ENSG00000101294	12842.6	0.16208	0.0442784	3.66048	0.000251745	0.00034862
SNPH	ENSG00000101298	19.9887	-0.650798	0.104475	-6.22921	4.68789e-10	8.27413e-10
MYLK2	ENSG00000101306	24.6588	-3.84738	0.18859	-20.4008	1.64412e-92	1.257e-91
SIRPB1	ENSG00000101307	854.937	0.795578	0.098189	8.10252	5.3833e-16	1.13887e-15
SEC23B	ENSG00000101310	3044.84	-0.186844	0.0274045	-6.81798	9.23265e-12	1.71481e-11
FERMT1	ENSG00000101311	25.4641	0.189362	0.131313	1.44207	0.149283	0.167954
CCM2L	ENSG00000101331	6.39171	-4.40149	0.320298	-13.7419	5.69777e-43	2.17102e-42
PLCB4	ENSG00000101333	22.6793	-0.392131	0.142156	-2.75846	0.00580746	0.00735811
MYL9	ENSG00000101335	427.167	0.108981	0.105255	1.0354	0.300483	0.32687
HCK	ENSG00000101336	6845.83	0.158035	0.0536289	2.94682	0.00321061	0.00415244
TM9SF4	ENSG00000101337	1732.15	0.292411	0.0371278	7.8758	3.38577e-15	7.01605e-15
TLDC2	ENSG00000101342	245.795	0.499772	0.0485126	10.3019	6.90729e-25	1.86047e-24
CRNKL1	ENSG00000101343	769.571	0.0211856	0.0241027	0.878972	0.379416	0.407252
POFUT1	ENSG00000101346	783.716	-0.137792	0.0386045	-3.56932	0.000357912	0.000491046
SAMHD1	ENSG00000101347	14927.2	0.206833	0.0299284	6.91095	4.81417e-12	9.02376e-12
KIF3B	ENSG00000101350	630.188	0.266318	0.0362072	7.3554	1.90357e-13	3.73801e-13
MROH8	ENSG00000101353	28.0321	-0.434672	0.0610717	-7.11741	1.09972e-12	2.10798e-12
NOP56	ENSG00000101361	1988.93	-0.455927	0.0341998	-13.3313	1.52265e-40	5.60725e-40
MANBAL	ENSG00000101363	554.816	0.579377	0.0331677	17.4681	2.50684e-68	1.43102e-67
IDH3B	ENSG00000101365	1572.36	-0.0483871	0.027806	-1.74017	0.0818295	0.094491
MAPRE1	ENSG00000101367	6032.6	-0.176464	0.0262271	-6.7283	1.71652e-11	3.16764e-11
JAG1	ENSG00000101384	635.226	1.93434	0.0624715	30.9636	1.66708e-210	3.93935e-209
CDK5RAP1	ENSG00000101391	578.488	-0.406085	0.0252978	-16.0522	5.51991e-58	2.69012e-57
SNTA1	ENSG00000101400	57.2128	-1.04352	0.0620864	-16.8076	2.14614e-63	1.12718e-62
TTI1	ENSG00000101407	541.547	-0.260464	0.0316101	-8.23992	1.72323e-16	3.70072e-16
E2F1	ENSG00000101412	133.435	-2.9124	0.0929608	-31.3294	1.85773e-215	4.60664e-214
[truncated: 12,061 more rows]

## Sheet: Ctrl_vs_IL4 (24 hours)
hgnc	Gene	baseMean	log2FoldChange	lfcSE	stat	pvalue	padj
TSPAN6	ENSG00000000003	118.321	-0.124832	0.079575	-1.56874	0.11671	0.150077
DPM1	ENSG00000000419	1417.37	0.145557	0.0358212	4.06342	4.8359e-05	0.000100034
SCYL3	ENSG00000000457	289.7	-0.13458	0.0313872	-4.28774	1.80498e-05	3.90371e-05
C1orf112	ENSG00000000460	216.899	-0.817475	0.0499343	-16.371	3.07984e-60	6.91734e-59
FGR	ENSG00000000938	520.115	0.645541	0.0852722	7.57036	3.72182e-14	1.52785e-13
CFH	ENSG00000000971	127.535	0.261127	0.0934975	2.79288	0.0052241	0.00842617
FUCA2	ENSG00000001036	2811.86	0.253757	0.0243134	10.4369	1.68201e-25	1.20046e-24
GCLC	ENSG00000001084	5122.01	-0.822595	0.0613553	-13.4071	5.49679e-41	7.05154e-40
NFYA	ENSG00000001167	1001.29	-0.0308291	0.0286712	-1.07526	0.282258	0.333856
STPG1	ENSG00000001460	52.3554	-0.205471	0.0526964	-3.89914	9.6535e-05	0.000192686
NIPAL3	ENSG00000001461	229.15	-0.0426243	0.0515686	-0.826556	0.408489	0.46351
LAS1L	ENSG00000001497	893.831	-0.215528	0.0303623	-7.09855	1.2607e-12	4.71296e-12
ENPP4	ENSG00000001561	216.411	-0.188245	0.112706	-1.67024	0.0948723	0.12413
CFTR	ENSG00000001626	72.4795	0.865863	0.0599405	14.4454	2.68072e-47	4.1972e-46
ANKIB1	ENSG00000001629	821.499	-0.131037	0.0245028	-5.34783	8.90138e-08	2.37618e-07
CYP51A1	ENSG00000001630	76.0912	-0.624637	0.0609668	-10.2455	1.23947e-24	8.5301e-24
KRIT1	ENSG00000001631	829.658	-0.141666	0.022944	-6.17444	6.63979e-10	2.07826e-09
RAD52	ENSG00000002016	247.031	-0.0987224	0.0293897	-3.35909	0.000782007	0.00141143
BAD	ENSG00000002330	150.468	0.00476525	0.0397086	0.120005	0.904479	0.919853
LAP3	ENSG00000002549	9948.91	0.141056	0.0624905	2.25725	0.0239926	0.0350844
HS3ST1	ENSG00000002587	4934.25	1.81079	0.0928591	19.5004	1.0897e-84	4.31581e-83
AOC1	ENSG00000002726	68.3017	0.221124	0.10373	2.13174	0.0330284	0.0471211
MAD1L1	ENSG00000002822	880.366	0.155035	0.0369155	4.19974	2.67219e-05	5.67023e-05
LASP1	ENSG00000002834	6391.77	0.196636	0.0313916	6.26397	3.75296e-10	1.19598e-09
SNX11	ENSG00000002919	1365.62	0.0430834	0.0328153	1.31291	0.189215	0.232895
TMEM176A	ENSG00000002933	597.823	-0.154739	0.126253	-1.22563	0.220339	0.267458
M6PR	ENSG00000003056	8310.62	0.0885955	0.03432	2.58145	0.00983854	0.0152463
ICA1	ENSG00000003147	520.299	-0.20199	0.0414129	-4.87745	1.07463e-06	2.60282e-06
DBNDD1	ENSG00000003249	32.3016	0.104168	0.115911	0.898693	0.368816	0.423345
ALS2	ENSG00000003393	952.535	0.0446823	0.0251196	1.77878	0.0752752	0.100424
CASP10	ENSG00000003400	347.791	-0.0235144	0.0434982	-0.540584	0.588794	0.638375
CFLAR	ENSG00000003402	4095.31	-0.0914877	0.0451615	-2.02579	0.0427865	0.0596686
TFPI	ENSG00000003436	598.865	-0.526548	0.0859282	-6.12777	8.91184e-10	2.76114e-09
NDUFAF7	ENSG00000003509	437.767	0.0262812	0.0267279	0.983284	0.325468	0.379034
RBM5	ENSG00000003756	2361.66	0.0501741	0.018091	2.77342	0.00554704	0.00891228
MTMR7	ENSG00000003987	92.8257	0.152553	0.0459148	3.32252	0.000892089	0.00160046
SLC7A2	ENSG00000003989	376.164	1.71351	0.117027	14.642	1.51571e-48	2.48378e-47
ARF5	ENSG00000004059	1062.04	-0.0850067	0.0340033	-2.49996	0.0124208	0.0189988
SARM1	ENSG00000004139	147.882	-0.317322	0.061769	-5.13723	2.78816e-07	7.10816e-07
POLDIP2	ENSG00000004142	1931.34	-0.0422654	0.026139	-1.61694	0.10589	0.13737
PLXND1	ENSG00000004399	7666.66	-0.373825	0.0378272	-9.88242	4.9618e-23	3.17393e-22
AK2	ENSG00000004455	2517.41	0.30057	0.0293583	10.238	1.33987e-24	9.19855e-24
CD38	ENSG00000004468	264.916	-2.15335	0.134544	-16.0048	1.18305e-57	2.45334e-56
FKBP4	ENSG00000004478	1372.38	-0.00627558	0.0400969	-0.15651	0.875631	0.895372
KDM1A	ENSG00000004487	1081.65	-0.298168	0.022794	-13.081	4.22923e-39	5.05208e-38
RBM6	ENSG00000004534	2246.45	-0.0358392	0.0255667	-1.40179	0.160978	0.201294
CAMKK1	ENSG00000004660	234.948	-0.291094	0.0485889	-5.99096	2.08601e-09	6.29519e-09
RECQL	ENSG00000004700	1237.71	-0.096052	0.0338042	-2.84142	0.00449129	0.00731721
VPS50	ENSG00000004766	917.411	0.0554075	0.0274047	2.02182	0.0431945	0.0601659
HSPB6	ENSG00000004776	32.7107	0.538187	0.198898	2.70585	0.00681303	0.0108031
ARHGAP33	ENSG00000004777	233.906	-0.653549	0.0820411	-7.96612	1.63734e-15	7.34324e-15
NDUFAB1	ENSG00000004779	1655.62	0.340342	0.0451196	7.54311	4.58894e-14	1.87396e-13
PDK4	ENSG00000004799	1275.53	-1.05107	0.142562	-7.37272	1.67183e-13	6.57507e-13
SLC25A13	ENSG00000004864	1671.94	-0.028231	0.0265934	-1.06158	0.288426	0.340333
ST7	ENSG00000004866	573.066	0.509428	0.0365706	13.93	4.16391e-44	5.90167e-43
CDC27	ENSG00000004897	2175.65	0.353208	0.0225154	15.6874	1.84511e-55	3.66935e-54
HCCS	ENSG00000004961	1078.3	0.138045	0.0256252	5.38707	7.16158e-08	1.92527e-07
DVL2	ENSG00000004975	664.016	-0.0141698	0.0294265	-0.481533	0.630138	0.677764
UPF1	ENSG00000005007	2721.67	0.330492	0.0422166	7.82847	4.93839e-15	2.12791e-14
SKAP2	ENSG00000005020	3784.28	-0.19178	0.0277533	-6.91017	4.84083e-12	1.74205e-11
SLC25A5	ENSG00000005022	7555.02	0.0949651	0.0382085	2.48544	0.012939	0.0197163
MCUB	ENSG00000005059	1268.06	-0.761808	0.0380464	-20.0231	3.46218e-89	1.4751e-87
POLR2J	ENSG00000005075	489.302	0.141839	0.0369971	3.83378	0.000126188	0.000248661
DHX33	ENSG00000005100	412.293	-0.282491	0.0340787	-8.28939	1.1383e-16	5.42524e-16
LIG3	ENSG00000005156	372.598	-0.0567677	0.0294862	-1.92523	0.0542005	0.0742459
RPAP3	ENSG00000005175	847.886	0.0394742	0.0349652	1.12896	0.258915	0.309448
REXO5	ENSG00000005189	175.222	-0.107953	0.0486072	-2.22092	0.0263561	0.0382976
CIAPIN1	ENSG00000005194	1384.31	-0.0183212	0.0235562	-0.777764	0.436708	0.491013
SPPL2B	ENSG00000005206	521.521	0.120415	0.0450382	2.67361	0.00750386	0.0118358
FAM214B	ENSG00000005238	1307.46	0.302173	0.0374448	8.06983	7.03951e-16	3.22501e-15
COPZ2	ENSG00000005243	67.8808	0.0525793	0.0856268	0.614051	0.539181	0.591333
PRKAR2B	ENSG00000005249	253.18	0.344476	0.0814897	4.22724	2.36579e-05	5.04596e-05
MSL3	ENSG00000005302	1140.32	-0.206321	0.0390733	-5.28035	1.2894e-07	3.39557e-07
CREBBP	ENSG00000005339	1837.04	0.0557481	0.029174	1.91088	0.0560199	0.0765665
TSPOAP1	ENSG00000005379	44.0976	0.152578	0.0914388	1.66863	0.09519	0.124522
MPO	ENSG00000005381	93.0241	0.904042	0.435548	2.07564	0.037927	0.0534109
GCFC2	ENSG00000005436	300.083	-0.208269	0.0314063	-6.63145	3.32415e-11	1.14217e-10
WDR54	ENSG00000005448	66.7827	-0.479961	0.0718596	-6.67915	2.40337e-11	8.32096e-11
CROT	ENSG00000005469	282.159	-0.165407	0.04048	-4.08614	4.38607e-05	9.10366e-05
ABCB4	ENSG00000005471	489.339	1.07892	0.0567935	18.9972	1.79922e-80	6.53671e-79
KMT2E	ENSG00000005483	2109.65	-0.0988648	0.0213253	-4.63603	3.5516e-06	8.22525e-06
RHBDD2	ENSG00000005486	905.849	0.342556	0.0400094	8.56189	1.11035e-17	5.59149e-17
IBTK	ENSG00000005700	2914.64	-0.034997	0.0237981	-1.47058	0.141405	0.178662
ZNF195	ENSG00000005801	741.259	-0.0480539	0.0227106	-2.11592	0.0343514	0.0488057
MYCBP2	ENSG00000005810	2182.25	-0.378406	0.0299965	-12.615	1.74571e-36	1.89534e-35
FBXL3	ENSG00000005812	916.765	-0.300457	0.0319531	-9.40304	5.30083e-21	3.11579e-20
ITGAL	ENSG00000005844	941.839	-0.32705	0.0606995	-5.38801	7.12429e-08	1.91598e-07
PDK2	ENSG00000005882	152.448	-0.110114	0.0473536	-2.32535	0.020053	0.0297098
ITGA3	ENSG00000005884	365.451	0.390252	0.0843138	4.62857	3.68203e-06	8.51609e-06
ZFX	ENSG00000005889	1424.32	0.0269713	0.0315018	0.856184	0.391896	0.446932
LAMP2	ENSG00000005893	7790.16	-0.0197581	0.0325142	-0.607676	0.543402	0.595359
ITGA2B	ENSG00000005961	16.3614	0.504634	0.134723	3.74571	0.000179884	0.000348754
GDE1	ENSG00000006007	2122.17	0.0036004	0.0248353	0.144971	0.884734	0.903104
C19orf60	ENSG00000006015	1066.15	0.148088	0.0379606	3.90109	9.57594e-05	0.000191247
CRLF1	ENSG00000006016	10.886	0.0880148	0.0698315	1.26039	0.207529	0.253441
OSBPL7	ENSG00000006025	305.559	0.503003	0.0476107	10.5649	4.33368e-26	3.17849e-25
TMEM98	ENSG00000006042	80.2995	-0.0803427	0.139872	-0.574401	0.565697	0.616948
MAP3K14	ENSG00000006062	330.503	0.558227	0.0415277	13.4423	3.41778e-41	4.42894e-40
TMEM132A	ENSG00000006118	328.352	0.168996	0.0738332	2.28889	0.0220859	0.0324447
AP2B1	ENSG00000006125	4129.58	0.169414	0.0473452	3.57826	0.000345885	0.000649199
ZNF263	ENSG00000006194	697.571	0.00654034	0.0248876	0.262795	0.792709	0.824858
SPATA20	ENSG00000006282	944.54	-0.00184354	0.0785808	-0.0234604	0.981283	0.983602
TNFRSF12A	ENSG00000006327	648.566	0.912508	0.0536678	17.0029	7.81536e-65	1.96618e-63
MAP3K9	ENSG00000006432	296.932	0.572938	0.0608654	9.41319	4.81317e-21	2.83864e-20
RALA	ENSG00000006451	1648.77	0.0777925	0.0449354	1.73121	0.0834151	0.110352
BAIAP2L1	ENSG00000006453	133.864	0.255334	0.0508433	5.02199	5.11396e-07	1.27577e-06
KDM7A	ENSG00000006459	2004.38	0.880764	0.0457323	19.2591	1.18354e-82	4.50963e-81
ETV1	ENSG00000006468	137.698	-1.06548	0.0824601	-12.9212	3.41809e-38	3.97177e-37
AGK	ENSG00000006530	708.939	-0.253463	0.0216477	-11.7085	1.15246e-31	1.05767e-30
ALDH3B1	ENSG00000006534	1830.02	0.166453	0.0579842	2.87067	0.00409604	0.00671216
PHTF2	ENSG00000006576	2032.87	0.020182	0.05245	0.384787	0.700395	0.742876
FARP2	ENSG00000006607	536.527	-0.188989	0.0315414	-5.99178	2.07557e-09	6.26503e-09
GGCT	ENSG00000006625	527.279	0.0301955	0.0431931	0.699082	0.484501	0.538613
DBF4	ENSG00000006634	594.375	-0.241007	0.0403595	-5.97152	2.35054e-09	7.06167e-09
TBXA2R	ENSG00000006638	22.7388	0.384298	0.102093	3.76418	0.000167098	0.000325402
IFRD1	ENSG00000006652	1776.01	-0.184951	0.0309565	-5.97454	2.30736e-09	6.9349e-09
COX10	ENSG00000006695	465.11	0.333853	0.029054	11.4908	1.46811e-30	1.30395e-29
GTF2IRD1	ENSG00000006704	189.428	0.228907	0.0379986	6.02408	1.70072e-09	5.17241e-09
PAF1	ENSG00000006712	707.645	-0.186345	0.0254569	-7.32001	2.47952e-13	9.64104e-13
VPS41	ENSG00000006715	2638.9	0.122175	0.0268984	4.54208	5.57019e-06	1.26542e-05
ELAC2	ENSG00000006744	2186.17	-0.0159291	0.0261292	-0.609627	0.542109	0.594127
SCIN	ENSG00000006747	36.6796	0.112265	0.140516	0.798953	0.424318	0.478997
ARSD	ENSG00000006756	828.492	0.0757428	0.0354533	2.13641	0.0326458	0.0466321
PNPLA4	ENSG00000006757	229.647	0.129452	0.0459301	2.81845	0.00482557	0.00781924
ADIPOR2	ENSG00000006831	1264.45	-0.0585696	0.0338088	-1.73238	0.0832065	0.110117
CDKL3	ENSG00000006837	17.0418	0.000984032	0.0566477	0.0173711	0.986141	0.987968
MARK4	ENSG00000007047	283.035	0.00999479	0.0335452	0.29795	0.765741	0.801245
CCDC124	ENSG00000007080	772.058	0.0164354	0.0351162	0.468029	0.639764	0.6867
CEACAM21	ENSG00000007129	113.662	0.38947	0.0625514	6.2264	4.77281e-10	1.51003e-09
PAFAH1B1	ENSG00000007168	3350.08	0.0227963	0.0143359	1.59015	0.1118	0.144398
KIAA0100	ENSG00000007202	3647.35	0.68794	0.0379026	18.1502	1.27957e-73	4.00685e-72
GAS7	ENSG00000007237	5931.59	-0.258285	0.0377736	-6.8377	8.04736e-12	2.86663e-11
TRAPPC6A	ENSG00000007255	278.552	-0.16464	0.0531347	-3.09854	0.00194477	0.00332845
MATK	ENSG00000007264	2314.02	1.32108	0.0663121	19.9222	2.61237e-88	1.09641e-86
ST7L	ENSG00000007341	287.287	-0.191639	0.0246041	-7.7889	6.75959e-15	2.89315e-14
RPUSD1	ENSG00000007376	500.954	0.0127537	0.0386615	0.329881	0.74149	0.780399
RHBDF1	ENSG00000007384	51.6978	1.00133	0.077854	12.8616	7.39807e-38	8.47043e-37
LUC7L	ENSG00000007392	1362.62	0.0508771	0.0248727	2.0455	0.0408056	0.0571223
TSR3	ENSG00000007520	596.896	0.0268187	0.0425239	0.630673	0.528254	0.580844
PIGQ	ENSG00000007541	289.545	0.150454	0.0382047	3.93809	8.2132e-05	0.000165346
CRAMP1	ENSG00000007545	334.371	0.0480208	0.0290376	1.65375	0.0981793	0.128171
TEAD3	ENSG00000007866	26.3889	-0.115839	0.121064	-0.956844	0.338646	0.392657
DNAJC11	ENSG00000007923	1027.57	0.184988	0.0317925	5.81862	5.93349e-09	1.73117e-08
MYLIP	ENSG00000007944	223.608	-0.7993	0.0506629	-15.7768	4.49159e-56	9.04753e-55
E2F2	ENSG00000007968	229.3	-0.525518	0.0984381	-5.33856	9.36894e-08	2.49531e-07
PSMB1	ENSG00000008018	3664.36	0.131381	0.0313278	4.19377	2.74354e-05	5.81463e-05
SYN1	ENSG00000008056	25.017	0.863905	0.125857	6.86416	6.68831e-12	2.38917e-11
JARID2	ENSG00000008083	870.736	-0.502083	0.0357362	-14.0497	7.73735e-45	1.12967e-43
CDKL5	ENSG00000008086	107.142	-0.160095	0.0625981	-2.55751	0.0105424	0.0162868
CDK11A	ENSG00000008128	48.5732	0.232226	0.046825	4.95945	7.06946e-07	1.74227e-06
NADK	ENSG00000008130	2997.4	-0.0658639	0.0366828	-1.7955	0.072574	0.0970875
CYTH3	ENSG00000008256	634.42	0.516805	0.0406763	12.7053	5.52618e-37	6.11796e-36
SYPL1	ENSG00000008282	2000.78	-0.216074	0.0227602	-9.49352	2.2336e-21	1.33465e-20
CYB561	ENSG00000008283	100.102	-0.201441	0.0511349	-3.93939	8.16883e-05	0.0001645
SPAG9	ENSG00000008294	4359.84	0.32569	0.0324067	10.0501	9.17722e-24	6.05783e-23
AASS	ENSG00000008311	43.4991	-0.110342	0.100442	-1.09857	0.271955	0.323302
PLEKHG6	ENSG00000008323	69.2921	0.100637	0.0565185	1.78061	0.0749768	0.100064
SS18L2	ENSG00000008324	609.831	0.128292	0.0427886	2.99829	0.00271502	0.00456399
MPND	ENSG00000008382	153.005	0.0115458	0.0547965	0.210704	0.833118	0.85915
MGST1	ENSG00000008394	100.036	-0.0942985	0.125943	-0.748738	0.454015	0.508249
CRY1	ENSG00000008405	426.198	-0.259611	0.0408385	-6.35702	2.05699e-10	6.67003e-10
PGLYRP1	ENSG00000008438	8.51496	-0.122592	0.102826	-1.19222	0.233174	0.28153
NFIX	ENSG00000008441	22.8055	0.0644513	0.116174	0.554783	0.579043	0.628918
ST3GAL1	ENSG00000008513	2417.86	-0.472747	0.0393496	-12.014	2.99928e-33	2.90826e-32
MMP25	ENSG00000008516	165.936	-0.958475	0.0948696	-10.1031	5.353e-24	3.58567e-23
IL32	ENSG00000008517	52.0454	-0.853197	0.134836	-6.32766	2.48901e-10	8.03017e-10
PKD1	ENSG00000008710	640.595	0.103823	0.0448029	2.31733	0.0204856	0.0302868
MED24	ENSG00000008838	877.798	-0.124684	0.0262837	-4.74378	2.09768e-06	4.95772e-06
RHOBTB2	ENSG00000008853	295.153	0.0603822	0.0436561	1.38313	0.166625	0.207671
HEATR5B	ENSG00000008869	1947.82	0.125228	0.0417833	2.99709	0.00272569	0.00458028
SEC62	ENSG00000008952	2063.27	-0.219508	0.0362188	-6.0606	1.35613e-09	4.15952e-09
RPS20	ENSG00000008988	5088.58	-0.0141105	0.0503723	-0.280124	0.779383	0.812977
CSDE1	ENSG00000009307	9584.77	-0.0702696	0.0291146	-2.41355	0.015798	0.0237892
UBE3C	ENSG00000009335	1904.89	0.0449565	0.025044	1.7951	0.0726376	0.097145
REV3L	ENSG00000009413	958.357	-0.563574	0.0322364	-17.4826	1.94553e-68	5.33221e-67
MASP2	ENSG00000009724	62.1856	0.0412034	0.0961402	0.428577	0.668231	0.71318
FAM76A	ENSG00000009780	252.458	-0.0521409	0.0272559	-1.91302	0.0557459	0.0762217
TRAF3IP3	ENSG00000009790	492.951	-1.40466	0.0595087	-23.6043	3.4793e-123	2.3075e-121
POMT2	ENSG00000009830	351.73	-0.164832	0.0336616	-4.89675	9.74346e-07	2.36971e-06
VTA1	ENSG00000009844	4456.97	0.165043	0.0357965	4.6106	4.01506e-06	9.24831e-06
MLXIPL	ENSG00000009950	106.288	0.933514	0.0993069	9.40029	5.44119e-21	3.19562e-20
BAZ1B	ENSG00000009954	2521.16	-0.0427175	0.0189485	-2.2544	0.0241712	0.0353308
RANBP9	ENSG00000010017	943.29	0.418296	0.0409408	10.2171	1.66257e-24	1.13696e-23
ETV7	ENSG00000010030	15.8894	0.190462	0.204127	0.933054	0.350792	0.405004
SPRTN	ENSG00000010072	542.845	0.0527464	0.0259129	2.03553	0.0417979	0.0583941
METTL13	ENSG00000010165	672.22	-0.0305771	0.0248493	-1.2305	0.218509	0.265374
DYRK4	ENSG00000010219	993.667	0.247057	0.0508027	4.86307	1.1558e-06	2.79112e-06
ZNF207	ENSG00000010244	6121.78	0.81034	0.0213802	37.9015	0	0
UQCRC1	ENSG00000010256	5038.42	0.826021	0.0353254	23.3832	6.33324e-121	4.10347e-119
STARD3NL	ENSG00000010270	2460.45	-0.0265835	0.0246985	-1.07632	0.281783	0.333494
CD9	ENSG00000010278	4060.37	-0.761624	0.071788	-10.6094	2.69594e-26	1.99185e-25
NCAPD2	ENSG00000010292	1422.61	-0.763977	0.0549381	-13.9061	5.8128e-44	8.18918e-43
IFFO1	ENSG00000010295	1851.99	0.33924	0.0383354	8.84926	8.80991e-19	4.68485e-18
GIPR	ENSG00000010310	88.3294	1.03883	0.078763	13.1893	1.01123e-39	1.23527e-38
PHF7	ENSG00000010318	213.076	-0.0508946	0.0366957	-1.38694	0.165462	0.206387
NISCH	ENSG00000010322	5201.01	-0.0028492	0.0399625	-0.0712968	0.943162	0.952169
STAB1	ENSG00000010327	49078.2	0.259272	0.0454772	5.70114	1.19008e-08	3.3961e-08
FUZ	ENSG00000010361	75.5983	-0.261763	0.0451557	-5.79689	6.75564e-09	1.9633e-08
IDS	ENSG00000010404	1939.84	-0.0928061	0.0463708	-2.00139	0.04535	0.0629686
ZNF200	ENSG00000010539	479.357	-0.161957	0.022142	-7.3145	2.58347e-13	1.00258e-12
CD4	ENSG00000010610	16510.8	0.273104	0.0539806	5.0593	4.20806e-07	1.0552e-06
LRRC23	ENSG00000010626	89.8785	-0.267845	0.0502094	-5.33456	9.57763e-08	2.54751e-07
BTK	ENSG00000010671	2211.72	-0.0596157	0.0268396	-2.22119	0.0263384	0.0382757
HFE	ENSG00000010704	849.007	0.101002	0.0346676	2.91343	0.00357483	0.00591388
SCMH1	ENSG00000010803	424.185	-0.193433	0.041031	-4.71431	2.42531e-06	5.70678e-06
FYN	ENSG00000010810	149.719	-1.01508	0.102258	-9.92666	3.18752e-23	2.0511e-22
HIVEP2	ENSG00000010818	447.297	0.44289	0.114419	3.87076	0.000108497	0.000215401
ELOA	ENSG00000011007	1849.33	0.0650829	0.023046	2.82404	0.00474227	0.00769668
LYPLA2	ENSG00000011009	1226.69	0.21594	0.0299759	7.20377	5.85715e-13	2.23235e-12
CLCN6	ENSG00000011021	1553.37	0.1444	0.0404855	3.5667	0.000361504	0.000676617
MRC2	ENSG00000011028	1050.6	0.126762	0.0752631	1.68425	0.0921325	0.120815
TSPAN9	ENSG00000011105	40.1753	-0.359317	0.0897068	-4.00546	6.18964e-05	0.000126492
BTBD7	ENSG00000011114	1398.33	-0.161519	0.0221761	-7.28346	3.25366e-13	1.25643e-12
APBA3	ENSG00000011132	303.969	0.171514	0.0413874	4.14411	3.41138e-05	7.16843e-05
MKS1	ENSG00000011143	173.586	-0.171996	0.0329833	-5.21464	1.84171e-07	4.77052e-07
ABHD5	ENSG00000011198	302.037	-0.249177	0.027401	-9.09372	9.57064e-20	5.31871e-19
ANOS1	ENSG00000011201	650.335	-0.320946	0.124939	-2.56882	0.0102045	0.0157874
AKAP8L	ENSG00000011243	561.067	0.0639004	0.0278642	2.29328	0.021832	0.0321152
MBTD1	ENSG00000011258	487.628	-0.112574	0.0259548	-4.3373	1.44242e-05	3.15059e-05
UTP18	ENSG00000011260	1653.76	-0.0600958	0.0226715	-2.65073	0.00803189	0.0126104
RNF216	ENSG00000011275	1727.45	0.137248	0.0228309	6.0115	1.83812e-09	5.57343e-09
TTC19	ENSG00000011295	1211.94	-0.197861	0.0255763	-7.73611	1.02501e-14	4.34085e-14
PTBP1	ENSG00000011304	5016.01	0.0583457	0.021588	2.70269	0.00687799	0.0109
LARS2	ENSG00000011376	701.037	0.225648	0.0296052	7.62193	2.49917e-14	1.03561e-13
PIK3C2A	ENSG00000011405	1908.02	-0.00523959	0.0289895	-0.180741	0.856571	0.879015
PLAUR	ENSG00000011422	7431.38	0.0386557	0.0580829	0.665526	0.505714	0.559622
ANLN	ENSG00000011426	1171.95	-1.50365	0.095318	-15.7751	4.61636e-56	9.28556e-55
WIZ	ENSG00000011451	1156.14	0.283666	0.0539519	5.25776	1.45819e-07	3.82004e-07
RABGAP1	ENSG00000011454	1772.82	0.178204	0.0342313	5.20588	1.93075e-07	4.98831e-07
DCN	ENSG00000011465	619.798	0.119188	0.220974	0.539377	0.589627	0.63908
QPCTL	ENSG00000011478	166.592	0.0136903	0.0445735	0.307139	0.758737	0.79504
PPP5C	ENSG00000011485	818.976	-0.177144	0.0332525	-5.32724	9.97178e-08	2.64884e-07
CEP68	ENSG00000011523	466.681	0.123152	0.0265313	4.64176	3.45461e-06	8.00721e-06
MAP4K3	ENSG00000011566	711.282	0.0730908	0.0372489	1.96223	0.0497358	0.0685708
ZBTB32	ENSG00000011590	7.14554	0.236445	0.12877	1.83619	0.0663298	0.089372
TYROBP	ENSG00000011600	10224.4	0.431506	0.0418415	10.3129	6.16222e-25	4.2934e-24
TMEM159	ENSG00000011638	168.674	0.049604	0.0402109	1.2336	0.217353	0.264176
GABRA3	ENSG00000011677	239.868	-0.400989	0.0798438	-5.02217	5.10906e-07	1.27477e-06
BRCA1	ENSG00000012048	627.577	-0.717102	0.0550898	-13.017	9.7966e-39	1.15651e-37
ERCC1	ENSG00000012061	877.754	-0.098836	0.034722	-2.84649	0.00442036	0.00720749
CD22	ENSG00000012124	97.2973	0.902715	0.0999091	9.03536	1.63467e-19	8.9955e-19
SEMA3B	ENSG00000012171	16.9351	0.0878041	0.115463	0.760456	0.446982	0.501282
MBTPS2	ENSG00000012174	1099.28	-0.0421275	0.0413656	-1.01842	0.30848	0.361375
PRICKLE3	ENSG00000012211	255.225	0.054359	0.0415985	1.30675	0.191296	0.235251
EXTL3	ENSG00000012232	413.068	0.0445524	0.0314754	1.41547	0.156931	0.196601
ELOVL5	ENSG00000012660	2518.18	-0.0282574	0.0312193	-0.905128	0.365398	0.41973
ALOX5	ENSG00000012779	4105.16	-0.735415	0.0582541	-12.6243	1.55212e-36	1.69039e-35
KDM5D	ENSG00000012817	713.196	0.326298	0.30597	1.06644	0.286226	0.33816
CALCOCO1	ENSG00000012822	1246.26	0.122025	0.0502958	2.42616	0.0152597	0.0230379
UBR7	ENSG00000012963	936.775	-0.230517	0.0327009	-7.04927	1.79858e-12	6.65474e-12
MAP4K5	ENSG00000012983	444.448	-0.0754314	0.040358	-1.86905	0.0616152	0.0835965
EHD3	ENSG00000013016	106.445	0.416922	0.10366	4.02203	5.76981e-05	0.000118411
PSMC4	ENSG00000013275	4961.31	-0.035227	0.041419	-0.850504	0.395045	0.449926
MAN2B2	ENSG00000013288	1877.49	0.277124	0.0384401	7.20923	5.62697e-13	2.14637e-12
CLDN11	ENSG00000013297	29.9845	0.365493	0.13958	2.61852	0.00883119	0.0137794
SLC25A39	ENSG00000013306	2062.92	0.00275071	0.0328373	0.0837679	0.933241	0.944051
MVP	ENSG00000013364	1613.08	0.0876468	0.0435313	2.01342	0.0440704	0.0613313
NUB1	ENSG00000013374	881.016	0.164015	0.0391531	4.18906	2.80117e-05	5.93139e-05
PGM3	ENSG00000013375	803.663	-0.217501	0.0302138	-7.19874	6.07701e-13	2.31489e-12
RWDD2A	ENSG00000013392	232.576	-0.0454314	0.0335508	-1.35411	0.175702	0.217644
CLK1	ENSG00000013441	1507.12	-0.0325374	0.0300425	-1.08305	0.278788	0.330419
POLR3B	ENSG00000013503	367.964	-0.0928402	0.0414671	-2.23889	0.0251631	0.0366967
ANGEL1	ENSG00000013523	1288.69	0.257612	0.0413738	6.22645	4.77135e-10	1.50991e-09
RNF14	ENSG00000013561	1481.12	-0.0876956	0.0239819	-3.65675	0.000255438	0.000486383
DNASE1L1	ENSG00000013563	266.722	0.213813	0.0374483	5.70957	1.13263e-08	3.23806e-08
DDX11	ENSG00000013573	257.336	-0.529493	0.0543128	-9.74895	1.8639e-22	1.16629e-21
HEBP1	ENSG00000013583	1638.97	0.10935	0.0390159	2.8027	0.0050677	0.00818799
GPRC5A	ENSG00000013588	132.076	-0.184299	0.136392	-1.35125	0.176617	0.218633
MAMLD1	ENSG00000013619	261.776	-1.09346	0.10263	-10.6544	1.66258e-26	1.23813e-25
CD6	ENSG00000013725	42.5262	-0.0737363	0.0841082	-0.876683	0.380659	0.435375
TACC3	ENSG00000013810	1469.11	-0.594178	0.05007	-11.8669	1.75764e-32	1.65967e-31
UFL1	ENSG00000014123	1294.1	-0.166791	0.0388028	-4.29842	1.7202e-05	3.72666e-05
POLA2	ENSG00000014138	507.585	-0.534556	0.0453898	-11.777	5.12822e-32	4.75299e-31
ZC3H3	ENSG00000014164	524.947	0.301881	0.0494395	6.10605	1.02124e-09	3.15784e-09
CAPN1	ENSG00000014216	2209.21	0.302374	0.0316469	9.55463	1.24024e-21	7.49369e-21
ACPP	ENSG00000014257	252.592	0.170799	0.0644834	2.64872	0.00807969	0.0126814
MDH1	ENSG00000014641	8670.52	0.886613	0.0350514	25.2946	3.65975e-141	3.04474e-139
SLC30A9	ENSG00000014824	1561.86	-0.0301032	0.0222881	-1.35064	0.17681	0.218834
MTMR11	ENSG00000014914	10.8528	-0.0962984	0.129155	-0.745601	0.455908	0.509991
COX15	ENSG00000014919	1109.87	0.103556	0.0188318	5.49899	3.81982e-08	1.04732e-07
CCDC88C	ENSG00000015133	237.911	-0.89423	0.0594186	-15.0497	3.47059e-51	6.19568e-50
YAF2	ENSG00000015153	306.216	-0.164628	0.0292549	-5.62735	1.82995e-08	5.152e-08
ZMYND11	ENSG00000015171	1418.12	-0.307789	0.03165	-9.72475	2.36485e-22	1.47384e-21
WAS	ENSG00000015285	3517.99	0.081878	0.050722	1.61425	0.106473	0.138012
BID	ENSG00000015475	3819.85	0.213775	0.0378957	5.64114	1.68928e-08	4.76836e-08
MATR3	ENSG00000015479	309.182	-0.181514	0.0292623	-6.20298	5.54039e-10	1.74385e-09
XYLT2	ENSG00000015532	175.375	-0.161844	0.0480027	-3.37156	0.000747425	0.00135109
NUDCD3	ENSG00000015676	1132.7	-0.0238345	0.028978	-0.822505	0.41079	0.465783
GLT8D1	ENSG00000016864	671.531	-0.280551	0.0223094	-12.5755	2.88038e-36	3.10093e-35
ATP2C1	ENSG00000017260	2581.86	0.060379	0.0442638	1.36407	0.172546	0.214012
IGF1	ENSG00000017427	597.505	0.233812	0.0761307	3.0712	0.00213201	0.0036238
SLC38A5	ENSG00000017483	240.954	-0.832258	0.0994718	-8.36677	5.9218e-17	2.86118e-16
RALBP1	ENSG00000017797	849.698	-0.175485	0.0273959	-6.40552	1.49854e-10	4.90558e-10
RUFY3	ENSG00000018189	641.75	-0.0713911	0.0337235	-2.11695	0.0342639	0.0486862
SLC11A1	ENSG00000018280	6731.84	-0.575599	0.066684	-8.63174	6.04268e-18	3.08834e-17
WWTR1	ENSG00000018408	89.9123	0.259676	0.104867	2.47625	0.0132772	0.0201923
AGPS	ENSG00000018510	1621.92	-0.0813574	0.0272175	-2.98916	0.00279748	0.00469362
CXorf56	ENSG00000018610	314.496	-0.0132423	0.0351573	-0.376658	0.706428	0.748632
TTC27	ENSG00000018699	356.504	-0.534746	0.037767	-14.1591	1.64145e-45	2.43961e-44
ZNF582	ENSG00000018869	86.5391	-0.05176	0.0615962	-0.840311	0.400734	0.455519
PHLDB1	ENSG00000019144	430.852	0.506527	0.0587284	8.6249	6.41472e-18	3.27253e-17
MARCO	ENSG00000019169	159.087	-4.88373	0.223097	-21.8906	3.19389e-106	1.74732e-104
PRDM11	ENSG00000019485	74.9106	0.178549	0.0551724	3.23619	0.00121135	0.00213138
SNAI2	ENSG00000019549	52.078	0.317323	0.185716	1.70864	0.0875171	0.11529
CD74	ENSG00000019582	9070.65	0.300881	0.094788	3.17425	0.00150225	0.00261181
HGF	ENSG00000019991	82.6081	-1.85591	0.109991	-16.8733	7.07428e-64	1.72681e-62
ZRANB1	ENSG00000019995	235.501	-0.186847	0.0263213	-7.09872	1.2592e-12	4.7086e-12
NCDN	ENSG00000020129	439.36	-0.309338	0.0395551	-7.82044	5.26386e-15	2.26399e-14
ADGRA2	ENSG00000020181	227.699	-0.520259	0.0864737	-6.01639	1.7835e-09	5.41247e-09
ZFP64	ENSG00000020256	228.764	-0.217754	0.0275407	-7.90662	2.64467e-15	1.16601e-14
MNAT1	ENSG00000020426	167.639	0.141706	0.0447961	3.16336	0.0015596	0.00270382
SAMD4A	ENSG00000020577	1133.27	1.263	0.0522126	24.1895	2.8674e-129	2.05692e-127
RUNX3	ENSG00000020633	3559.25	-0.117247	0.0554502	-2.11445	0.0344769	0.0489642
MRE11	ENSG00000020922	739.078	-0.284187	0.0335423	-8.47249	2.40207e-17	1.18585e-16
SERPINB1	ENSG00000021355	3176.28	0.0100205	0.0409684	0.24459	0.806774	0.836979
SPAST	ENSG00000021574	612.652	-0.220349	0.0276814	-7.96017	1.71808e-15	7.68082e-15
OSBPL5	ENSG00000021762	44.9093	-0.269404	0.098465	-2.73604	0.00621841	0.00990942
AQR	ENSG00000021776	3613.26	0.0562377	0.0529075	1.06294	0.287808	0.339791
CPS1	ENSG00000021826	82.8034	0.0873909	0.0991679	0.881241	0.378187	0.432971
FHL1	ENSG00000022267	336.002	-0.0144227	0.0926422	-0.155681	0.876284	0.895845
RTFDC1	ENSG00000022277	1937.15	-0.0282838	0.0213092	-1.32731	0.184407	0.227356
NLRP2	ENSG00000022556	207.971	-0.118626	0.165871	-0.715167	0.474506	0.528649
SLC45A4	ENSG00000022567	595.498	0.104623	0.0554545	1.88666	0.0592067	0.0805775
RNF10	ENSG00000022840	2807.64	0.108258	0.0250031	4.32981	1.4924e-05	3.25321e-05
ZNF839	ENSG00000022976	219.039	0.0438411	0.027658	1.58511	0.112941	0.145737
ZDHHC6	ENSG00000023041	1339	-0.158756	0.0234285	-6.77618	1.23392e-11	4.35248e-11
GRAMD1B	ENSG00000023171	133.902	-0.792021	0.0767637	-10.3177	5.86367e-25	4.09147e-24
RNH1	ENSG00000023191	3664.56	0.500056	0.0306547	16.3125	8.04067e-60	1.78315e-58
NDUFS1	ENSG00000023228	3040.02	0.149463	0.0190975	7.82635	5.02221e-15	2.16271e-14
RB1CC1	ENSG00000023287	1127.19	-0.250724	0.0315897	-7.93691	2.07278e-15	9.21963e-15
ERP44	ENSG00000023318	3777.45	0.0222605	0.0301661	0.73793	0.460557	0.514863
ALAS1	ENSG00000023330	3043.04	0.049541	0.0495923	0.998966	0.317811	0.371039
BIRC3	ENSG00000023445	591.352	0.393309	0.155541	2.52865	0.0114503	0.0175812
AKAP11	ENSG00000023516	5489.68	0.278989	0.0419174	6.65568	2.82001e-11	9.72991e-11
GLRX2	ENSG00000023572	433.997	0.400478	0.0434253	9.22222	2.91022e-20	1.65995e-19
SNAPC1	ENSG00000023608	121.819	-0.200905	0.0458739	-4.3795	1.18952e-05	2.62018e-05
DERA	ENSG00000023697	1354.86	-0.0184441	0.0254946	-0.72345	0.469403	0.52367
STRAP	ENSG00000023734	3238.22	-0.0699126	0.0262896	-2.65932	0.00782977	0.0123181
ABCC2	ENSG00000023839	25.9939	-0.114192	0.0889691	-1.28351	0.199315	0.244342
DEF6	ENSG00000023892	1604.95	-0.0975094	0.0410071	-2.37787	0.0174132	0.0260402
PLEKHO1	ENSG00000023902	2392.01	-0.0429598	0.0573777	-0.74872	0.454026	0.508249
GCLM	ENSG00000023909	1527.1	0.0722463	0.0485791	1.48719	0.136965	0.173536
UBR2	ENSG00000024048	2306.28	0.0966339	0.0402447	2.40116	0.0163431	0.0245549
EHD2	ENSG00000024422	389.098	0.779885	0.112292	6.94513	3.78112e-12	1.37158e-11
DEPDC1	ENSG00000024526	297.48	-1.69567	0.10592	-16.009	1.10643e-57	2.3115e-56
CCDC28A	ENSG00000024862	484.155	-0.113301	0.0421709	-2.68672	0.00721577	0.0114031
RRAGD	ENSG00000025039	4019.72	0.600356	0.0397731	15.0945	1.76001e-51	3.16441e-50
HSF2	ENSG00000025156	323.799	-0.121041	0.0328195	-3.68809	0.000225944	0.000433098
PHF20	ENSG00000025293	1742.46	-0.266028	0.0206561	-12.8789	5.91773e-38	6.82554e-37
HSD17B6	ENSG00000025423	12.6859	-0.386159	0.126761	-3.04636	0.00231634	0.00392382
NR1H3	ENSG00000025434	1233.21	-0.269341	0.104632	-2.57418	0.0100479	0.0155554
TYMP	ENSG00000025708	5339.33	-0.0295536	0.0701189	-0.421478	0.673406	0.717606
NCAPH2	ENSG00000025770	349.268	-0.190332	0.0452289	-4.20819	2.57429e-05	5.46993e-05
TOMM34	ENSG00000025772	785.165	0.00951638	0.0354315	0.268586	0.788249	0.82119
SEC63	ENSG00000025796	1689.1	-0.248301	0.0246078	-10.0903	6.09657e-24	4.06631e-23
KPNA6	ENSG00000025800	2806.41	0.100776	0.022002	4.58032	4.64276e-06	1.06211e-05
VIM	ENSG00000026025	18853	0.53653	0.048622	11.0347	2.59863e-28	2.10344e-27
RTEL1-TNFRSF6B	ENSG00000026036	104.994	0.607326	0.0611055	9.93898	2.81701e-23	1.81767e-22
FAS	ENSG00000026103	310.339	0.130353	0.055671	2.34149	0.019207	0.0285646
RNASET2	ENSG00000026297	1837.72	-0.184038	0.0535207	-3.43862	0.000584677	0.00106941
CD44	ENSG00000026508	10565.1	0.22438	0.0749148	2.99514	0.00274315	0.00460742
KCNG1	ENSG00000026559	63.3031	0.226025	0.118758	1.90324	0.0570089	0.0777784
AGPAT4	ENSG00000026652	1456.04	1.52895	0.0580546	26.3364	7.34097e-153	7.02137e-151
SLAMF7	ENSG00000026751	2633.14	-0.439687	0.123093	-3.572	0.00035426	0.000664119
BTN3A1	ENSG00000026950	87.7273	-0.376735	0.0546427	-6.89452	5.40484e-12	1.94105e-11
MIPEP	ENSG00000027001	428.812	-0.109218	0.0337483	-3.23625	0.0012111	0.00213138
PRKCH	ENSG00000027075	145.061	-0.816236	0.0853982	-9.558	1.20057e-21	7.26022e-21
IFNGR1	ENSG00000027697	7369.54	-0.0785301	0.039156	-2.00557	0.044902	0.0623959
B4GALT7	ENSG00000027847	515.324	0.025657	0.030669	0.83658	0.402829	0.457827
SH2D2A	ENSG00000027869	22.1299	-0.266519	0.116326	-2.29114	0.0219554	0.0322731
VRK2	ENSG00000028116	678.376	-0.264952	0.0379199	-6.98714	2.80543e-12	1.02586e-11
TNFRSF1B	ENSG00000028137	5971.7	-0.912033	0.0433345	-21.0463	2.46996e-98	1.21425e-96
VEZT	ENSG00000028203	1505.14	-0.0989702	0.0248887	-3.97651	6.99354e-05	0.000142012
POU2F2	ENSG00000028277	970.095	-1.45983	0.0960174	-15.2038	3.33698e-52	6.07745e-51
BRD9	ENSG00000028310	615.184	0.00748026	0.0306421	0.244117	0.80714	0.837149
SNX1	ENSG00000028528	4506.62	0.368281	0.0206767	17.8114	5.7657e-71	1.71025e-69
TBPL1	ENSG00000028839	253.894	-0.170539	0.0318799	-5.34943	8.82336e-08	2.35625e-07
ARNTL2	ENSG00000029153	623.655	1.12499	0.0663895	16.9454	2.08181e-64	5.18976e-63
BCLAF1	ENSG00000029363	3341.55	0.00879584	0.0206995	0.424931	0.670887	0.715518
SLC39A9	ENSG00000029364	2320.96	0.170919	0.0297493	5.74529	9.17613e-09	2.63999e-08
IBSP	ENSG00000029559	11.8722	-2.34191	0.236988	-9.88202	4.98196e-23	3.18537e-22
TFB1M	ENSG00000029639	322.289	-0.180163	0.0352433	-5.11198	3.18802e-07	8.08214e-07
RABEP1	ENSG00000029725	3114.55	0.0131588	0.0235544	0.558657	0.576396	0.626624
HMGB3	ENSG00000029993	1283.94	-0.43757	0.0525338	-8.32929	8.13294e-17	3.91205e-16
NUP160	ENSG00000030066	1167.1	-0.380372	0.0335344	-11.3427	8.05729e-30	6.92031e-29
BAK1	ENSG00000030110	646.545	0.161021	0.0398658	4.03908	5.36602e-05	0.000110495
IKZF2	ENSG00000030419	144.698	-0.543831	0.0779153	-6.97977	2.95662e-12	1.07946e-11
GRN	ENSG00000030582	28864.7	0.0647735	0.0337976	1.91651	0.0552997	0.0756778
FAM13B	ENSG00000031003	1474.69	0.0324209	0.0229575	1.41221	0.157887	0.197657
ARHGAP31	ENSG00000031081	3200.52	0.943085	0.0446471	21.1231	4.88028e-99	2.40761e-97
CENPQ	ENSG00000031691	133.065	-0.637868	0.0570268	-11.1854	4.80713e-29	4.01832e-28
SARS	ENSG00000031698	2109.48	-0.0181771	0.0251628	-0.722378	0.470062	0.524197
RANBP3	ENSG00000031823	1164.72	-0.00185624	0.0207902	-0.0892848	0.928856	0.940436
ARID4A	ENSG00000032219	1518.86	0.370638	0.0336499	11.0145	3.25226e-28	2.60998e-27
EIPR1	ENSG00000032389	633.093	0.0478328	0.0229002	2.08875	0.0367298	0.0519016
PNPLA6	ENSG00000032444	1050.95	0.429721	0.047672	9.01411	1.98468e-19	1.0879e-18
IFT88	ENSG00000032742	312.346	-0.2577	0.0342117	-7.5325	4.97783e-14	2.0263e-13
ALG1	ENSG00000033011	692.767	-0.0399221	0.0355745	-1.12221	0.261773	0.312438
ZCCHC8	ENSG00000033030	1017.37	-0.0808618	0.0280223	-2.88563	0.00390636	0.00641853
ABCF2	ENSG00000033050	1083.73	-0.268556	0.0322751	-8.32086	8.73274e-17	4.19195e-16
CHPF2	ENSG00000033100	1121.36	0.194098	0.0320953	6.04757	1.47048e-09	4.49066e-09
FUT8	ENSG00000033170	1250.06	-0.0598482	0.0336695	-1.77752	0.0754828	0.100672
UBA6	ENSG00000033178	3764.54	-0.127765	0.0413681	-3.08848	0.00201182	0.00343613
GAB2	ENSG00000033327	3756.4	0.940626	0.0473259	19.8755	6.63366e-88	2.7513e-86
ATP6V0A1	ENSG00000033627	6190.96	0.623267	0.0312354	19.9539	1.38668e-88	5.83734e-87
PIAS1	ENSG00000033800	2460.15	-0.106806	0.0267765	-3.98877	6.64164e-05	0.00013518
SLC4A7	ENSG00000033867	3644.1	0.720046	0.0400688	17.9703	3.33158e-72	1.00953e-70
APBA2	ENSG00000034053	22.4685	-0.634988	0.118577	-5.35509	8.55129e-08	2.2862e-07
MAP2K3	ENSG00000034152	1043.24	0.0201281	0.0372981	0.539654	0.589436	0.638923
TMSB10	ENSG00000034510	9640.75	0.367334	0.0575763	6.37995	1.77149e-10	5.78295e-10
ASTE1	ENSG00000034533	165.856	-0.113501	0.0328852	-3.45143	0.000557621	0.00102165
RNF19A	ENSG00000034677	3269.21	1.05721	0.0457309	23.1181	3.0441e-118	1.91929e-116
PEX3	ENSG00000034693	261.113	-0.249204	0.043904	-5.6761	1.37803e-08	3.91259e-08
GABARAPL2	ENSG00000034713	2061.67	0.0399002	0.0384042	1.03895	0.298826	0.350885
SH3YL1	ENSG00000035115	460.83	-0.0649358	0.035709	-1.81847	0.0689923	0.0926753
FAM136A	ENSG00000035141	1058.93	-0.0575467	0.0271235	-2.12165	0.0338667	0.0481755
VCL	ENSG00000035403	2775.17	0.428402	0.060462	7.08548	1.38562e-12	5.16347e-12
DEPDC1B	ENSG00000035499	293.92	-0.517167	0.0837638	-6.17411	6.65372e-10	2.08216e-09
NSMAF	ENSG00000035681	2659.42	0.0242823	0.0263119	0.922864	0.356078	0.410433
ADSS	ENSG00000035687	750.906	-0.620555	0.0322435	-19.2459	1.52827e-82	5.79178e-81
STAP1	ENSG00000035720	41.5898	-0.0660548	0.145011	-0.455517	0.648737	0.695058
TIMP2	ENSG00000035862	5495.66	0.298662	0.0574334	5.20015	1.99126e-07	5.13709e-07
RFC1	ENSG00000035928	716.504	-0.437581	0.0330508	-13.2397	5.17826e-40	6.409e-39
TBC1D23	ENSG00000036054	1179.96	-0.0614132	0.0254917	-2.40914	0.01599	0.0240655
CUL3	ENSG00000036257	1371.54	-0.0401036	0.0428452	-0.936011	0.349267	0.403475
ZZZ3	ENSG00000036549	935.541	-0.0749889	0.0237176	-3.16173	0.00156833	0.00271795
SLC18A1	ENSG00000036565	22.9738	0.95324	0.098437	9.68376	3.53484e-22	2.18653e-21
USP2	ENSG00000036672	803.13	1.27063	0.0704206	18.0435	8.87869e-73	2.71379e-71
TUBG2	ENSG00000037042	332.593	0.230697	0.034124	6.76055	1.37473e-11	4.83218e-11
RPL26L1	ENSG00000037241	377.346	0.0390794	0.0462418	0.84511	0.398049	0.452825
NSUN2	ENSG00000037474	1893.44	-0.160979	0.0292435	-5.50477	3.69647e-08	1.01508e-07
FBXO42	ENSG00000037637	1184.11	0.257057	0.0259744	9.89656	4.30835e-23	2.76348e-22
MFAP3	ENSG00000037749	530.668	-0.0534557	0.0388971	-1.37428	0.169354	0.210718
MRI1	ENSG00000037757	196.212	-0.123572	0.0525199	-2.35285	0.0186299	0.027774
METTL1	ENSG00000037897	344.577	0.311252	0.0449478	6.92475	4.36761e-12	1.57747e-11
HOXC8	ENSG00000037965	19.4325	0.0220713	0.184676	0.119514	0.904868	0.920183
AGA	ENSG00000038002	345.702	-0.0762057	0.034674	-2.19778	0.0279648	0.0404178
PI4K2B	ENSG00000038210	626.242	-0.368098	0.0510542	-7.20994	5.5976e-13	2.13575e-12
BOD1L1	ENSG00000038219	1843.1	-0.10246	0.0334785	-3.06048	0.0022098	0.00375058
MAT2B	ENSG00000038274	2455.23	0.628315	0.0252521	24.8817	1.17478e-136	9.60317e-135
EDC4	ENSG00000038358	799.263	-0.0212969	0.0355632	-0.598848	0.549274	0.600949
TRIO	ENSG00000038382	2970.1	0.332249	0.0363842	9.13169	6.74393e-20	3.77617e-19
VCAN	ENSG00000038427	1240.15	-1.75999	0.154695	-11.3771	5.4354e-30	4.71739e-29
CLEC16A	ENSG00000038532	1171.89	0.467122	0.0317966	14.691	7.36669e-49	1.23011e-47
MSR1	ENSG00000038945	11198.5	0.141345	0.0808703	1.7478	0.0804991	0.106826
SKIV2L2	ENSG00000039123	1073.63	-0.170647	0.0309471	-5.51415	3.5046e-08	9.64657e-08
ZFYVE16	ENSG00000039319	3377.92	-0.0112011	0.0374645	-0.29898	0.764956	0.800601
RIPOR1	ENSG00000039523	2893.35	0.394248	0.0495011	7.96444	1.65978e-15	7.43674e-15
RAI14	ENSG00000039560	498.992	0.387925	0.0796767	4.86874	1.12313e-06	2.71608e-06
PNKP	ENSG00000039650	806.448	0.130317	0.0278463	4.67986	2.8707e-06	6.70912e-06
PHLPP2	ENSG00000040199	309.545	0.18054	0.0494751	3.64911	0.000263148	0.00049998
SPDL1	ENSG00000040275	594.904	-0.54796	0.0414934	-13.2059	8.10809e-40	9.96502e-39
STAU2	ENSG00000040341	722.592	-0.167443	0.0300993	-5.56303	2.65124e-08	7.37271e-08
PQLC2	ENSG00000040487	1136.9	0.20776	0.0334854	6.20449	5.48748e-10	1.72759e-09
CTNS	ENSG00000040531	2117.29	1.18551	0.028693	41.317	0	0
PHF23	ENSG00000040633	950.207	-0.00778489	0.0234158	-0.332462	0.73954	0.778755
INPP4A	ENSG00000040933	2046.75	-0.289052	0.0340325	-8.4934	2.00676e-17	9.9524e-17
PSMA4	ENSG00000041357	3787.71	0.0467966	0.0287938	1.62523	0.104113	0.135277
LSG1	ENSG00000041802	1080.69	-0.141586	0.0240706	-5.88211	4.05061e-09	1.19621e-08
PARP3	ENSG00000041880	44.6674	0.156289	0.0591395	2.64272	0.00822427	0.0128945
TNC	ENSG00000041982	1835.9	0.602073	0.130618	4.60941	4.03818e-06	9.30005e-06
THAP3	ENSG00000041988	207.027	-0.0297756	0.0315134	-0.944856	0.344732	0.398831
RIPOR3	ENSG00000042062	24.2493	-0.0993038	0.0837289	-1.18602	0.235616	0.284308
TDP1	ENSG00000042088	570.266	-0.380702	0.0259413	-14.6755	9.25125e-49	1.53569e-47
AIFM2	ENSG00000042286	318.885	0.234393	0.0545316	4.29831	1.72108e-05	3.72783e-05
SPATA7	ENSG00000042317	191.232	-0.591059	0.0428682	-13.7878	3.01716e-43	4.17121e-42
MED17	ENSG00000042429	155.556	-0.100648	0.0264174	-3.80992	0.000139014	0.000273095
RETSAT	ENSG00000042445	499.85	-0.0739357	0.0315531	-2.34322	0.0191182	0.0284387
CAPG	ENSG00000042493	12505.8	-0.0455935	0.0503193	-0.906083	0.364892	0.419388
AP2S1	ENSG00000042753	6143.49	0.0176239	0.0395412	0.44571	0.655807	0.701456
ADAM28	ENSG00000042980	3143.49	-0.929567	0.0412537	-22.533	1.97333e-112	1.14649e-110
DCUN1D1	ENSG00000043093	2872.92	0.0857563	0.0324529	2.64249	0.00822995	0.0129014
JADE2	ENSG00000043143	273.982	0.036224	0.0444552	0.814843	0.415162	0.470134
LCP2	ENSG00000043462	4700.7	0.508565	0.0469998	10.8206	2.75036e-27	2.11312e-26
TRIT1	ENSG00000043514	327.2	-0.562228	0.0305686	-18.3924	1.51219e-75	5.01449e-74
ADRB1	ENSG00000043591	24.624	-0.519922	0.112622	-4.61651	3.90245e-06	9.00073e-06
CUL7	ENSG00000044090	537.13	-0.0133892	0.0364215	-0.367617	0.713159	0.754819
CTNNA1	ENSG00000044115	6314.53	0.242509	0.0283628	8.55025	1.22819e-17	6.16729e-17
PHKA2	ENSG00000044446	525.976	-0.00405617	0.0391721	-0.103548	0.917528	0.930727
CNTLN	ENSG00000044459	480.823	-0.326527	0.0355555	-9.18358	4.17005e-20	2.35844e-19
HSPA5	ENSG00000044574	22705.3	0.299686	0.0394861	7.58967	3.20725e-14	1.32163e-13
DSG2	ENSG00000046604	159.235	-0.034342	0.154806	-0.221838	0.82444	0.852246
GEMIN8	ENSG00000046647	204.404	-0.136355	0.0412148	-3.30841	0.000938274	0.00167924
OFD1	ENSG00000046651	496.732	-0.124867	0.044467	-2.80809	0.00498362	0.00806047
GPM6B	ENSG00000046653	45.1484	-0.110308	0.075892	-1.45348	0.146089	0.184068
WDR37	ENSG00000047056	2309.8	0.50894	0.0356948	14.2581	3.99161e-46	6.06725e-45
YTHDC2	ENSG00000047188	1169.78	-0.325524	0.0288384	-11.2879	1.50617e-29	1.285e-28
CTPS2	ENSG00000047230	431.549	-0.1936	0.0392457	-4.93303	8.09655e-07	1.98462e-06
ATP6V1H	ENSG00000047249	3551.89	0.355599	0.0321393	11.0643	1.86858e-28	1.52127e-27
POLR2B	ENSG00000047315	2854.46	0.0384028	0.0249747	1.53767	0.124129	0.158702
FAM214A	ENSG00000047346	314.407	-0.118687	0.0441491	-2.68833	0.00718096	0.011352
ARAP2	ENSG00000047365	552.729	0.923016	0.0716201	12.8877	5.28193e-38	6.10222e-37
TPR	ENSG00000047410	3081.66	-0.32736	0.0298354	-10.9722	5.19783e-28	4.13123e-27
KIAA0556	ENSG00000047578	536.967	0.120868	0.0414351	2.91704	0.0035337	0.00585204
DTNBP1	ENSG00000047579	646.999	0.0525835	0.0304725	1.7256	0.0844186	0.111511
C12orf4	ENSG00000047621	1571.35	0.261596	0.028948	9.03677	1.61376e-19	8.88389e-19
SCML1	ENSG00000047634	1000.55	-0.0249731	0.0397475	-0.628293	0.529812	0.582375
WWC3	ENSG00000047644	561.089	0.185051	0.0549076	3.37022	0.000751079	0.00135735
ARHGAP6	ENSG00000047648	457.404	-0.135181	0.0574789	-2.35183	0.0186814	0.0278448
MAP4	ENSG00000047849	6189.61	0.12639	0.0497868	2.53863	0.0111287	0.0171193
GOPC	ENSG00000047932	932.082	-0.0975748	0.0355418	-2.74535	0.00604455	0.00964987
USP28	ENSG00000048028	374.932	-0.303903	0.0328773	-9.24354	2.38484e-20	1.36415e-19
HDAC9	ENSG00000048052	187.286	0.375925	0.0760434	4.94357	7.67062e-07	1.88349e-06
TSPAN17	ENSG00000048140	436.032	-0.0406562	0.0368863	-1.1022	0.270373	0.321611
NOP16	ENSG00000048162	410.576	-0.216261	0.051307	-4.21505	2.49726e-05	5.31347e-05
CC2D2A	ENSG00000048342	119.173	-0.49979	0.0453217	-11.0276	2.81241e-28	2.26604e-27
RRM2B	ENSG00000048392	1461.38	-0.343684	0.0391644	-8.77543	1.70246e-18	8.91823e-18
ZNF800	ENSG00000048405	940.064	-0.0575091	0.0272534	-2.11017	0.034844	0.0494456
SNX29	ENSG00000048471	2131.74	0.32844	0.0434759	7.55454	4.20337e-14	1.72e-13
MRPS10	ENSG00000048544	1400.87	-0.0745395	0.0213253	-3.49536	0.000473427	0.000875264
RSF1	ENSG00000048649	1227.49	-0.0657102	0.0301711	-2.17792	0.0294119	0.0423656
VPS13D	ENSG00000048707	1953.29	0.0428416	0.0247915	1.72807	0.0839749	0.111026
CELF2	ENSG00000048740	4272.53	-0.0592332	0.028604	-2.0708	0.0383774	0.0539856
FAM120A	ENSG00000048828	2695.78	0.0345344	0.0311659	1.10808	0.267827	0.318961
R3HDM1	ENSG00000048991	936.511	-0.0271961	0.0353455	-0.769436	0.441635	0.495957
COL9A2	ENSG00000049089	47.8013	-0.10237	0.0801969	-1.27649	0.201784	0.247154
KITLG	ENSG00000049130	791.149	0.0987692	0.0786909	1.25515	0.209423	0.255486
ERCC8	ENSG00000049167	414.866	-0.0151468	0.0306434	-0.494293	0.621099	0.669374
ADAMTS6	ENSG00000049192	35.7464	-0.218206	0.101712	-2.14534	0.0319258	0.0456779
H6PD	ENSG00000049239	1230.04	0.135425	0.0456963	2.96358	0.00304086	0.00508014
VAMP3	ENSG00000049245	4390.14	0.0805368	0.0202025	3.98648	6.70605e-05	0.000136411
PER3	ENSG00000049246	448.99	0.0445327	0.0689757	0.645629	0.51852	0.571213
TNFRSF9	ENSG00000049249	160.827	-0.579173	0.143679	-4.03102	5.55344e-05	0.000114221
LTBP1	ENSG00000049323	131.564	-0.00979715	0.212735	-0.0460533	0.963268	0.969057
RCN1	ENSG00000049449	1002.02	0.514777	0.0586132	8.78261	1.59725e-18	8.3796e-18
RFC2	ENSG00000049541	797.775	-0.52617	0.0384361	-13.6895	1.17336e-42	1.58782e-41
ARID1B	ENSG00000049618	1224.01	-0.142463	0.0249164	-5.71761	1.0803e-08	3.09349e-08
CLPTM1L	ENSG00000049656	1718.94	0.379729	0.0482682	7.86707	3.63041e-15	1.58275e-14
NEDD4L	ENSG00000049759	358.171	0.0218965	0.0549059	0.398801	0.69004	0.732943
PPP1R3F	ENSG00000049769	40.4302	-0.0725038	0.0531739	-1.36352	0.172718	0.214184
HEXB	ENSG00000049860	10184.5	0.0969709	0.0327245	2.96325	0.00304407	0.00508435
PTCD2	ENSG00000049883	406.833	-0.249936	0.0273111	-9.15145	5.6176e-20	3.15303e-19
NEXMIF	ENSG00000050030	102.634	-0.660167	0.0969824	-6.80708	9.95974e-12	3.53086e-11
JKAMP	ENSG00000050130	1939.66	0.218592	0.0272605	8.01863	1.06935e-15	4.84376e-15
DKK3	ENSG00000050165	129.982	0.316614	0.0924626	3.42424	0.000616513	0.00112454
ARHGEF5	ENSG00000050327	19.5009	-0.0955787	0.104722	-0.912692	0.361404	0.415958
NFE2L3	ENSG00000050344	309.676	-0.324153	0.0809999	-4.0019	6.2837e-05	0.000128321
MCUR1	ENSG00000050393	1168.77	0.603094	0.0379066	15.91	5.39946e-57	1.10183e-55
LIMA1	ENSG00000050405	1187.32	-0.0122994	0.0487184	-0.25246	0.800686	0.831989
LETMD1	ENSG00000050426	778.873	-0.0273101	0.0296858	-0.919973	0.357587	0.411969
SLC4A8	ENSG00000050438	490.349	0.227231	0.070779	3.21043	0.00132537	0.0023215
TNIP3	ENSG00000050730	482.453	-1.75406	0.224617	-7.80909	5.76027e-15	2.47221e-14
MAPK9	ENSG00000050748	1635.92	0.0171246	0.0316383	0.541262	0.588327	0.638016
COL23A1	ENSG00000050767	431.179	-0.972021	0.0780155	-12.4593	1.24409e-35	1.3044e-34
BCAR1	ENSG00000050820	112.267	0.397534	0.101294	3.92454	8.68962e-05	0.000174288
FAM160A2	ENSG00000051009	539.054	-0.293339	0.0282113	-10.3979	2.53445e-25	1.7988e-24
HERPUD1	ENSG00000051108	3286.12	-0.520314	0.0356892	-14.5791	3.8179e-48	6.15592e-47
HOMER3	ENSG00000051128	831.304	-0.167413	0.0401964	-4.16487	3.1153e-05	6.56787e-05
RAD51	ENSG00000051180	240.429	-0.880766	0.0699682	-12.5881	2.45503e-36	2.6491e-35
POLQ	ENSG00000051341	529.971	-0.978481	0.0751431	-13.0216	9.22634e-39	1.0901e-37
PIK3CB	ENSG00000051382	888.452	-0.330712	0.0313975	-10.5331	6.08234e-26	4.42868e-25
CYBA	ENSG00000051523	5346.18	0.249173	0.0388431	6.41486	1.40954e-10	4.62394e-10
THOC3	ENSG00000051596	210.932	-0.383615	0.0481926	-7.96004	1.71985e-15	7.68632e-15
HEBP2	ENSG00000051620	499.28	-0.0384706	0.0449916	-0.855061	0.392518	0.447446
MPHOSPH9	ENSG00000051825	653.723	-0.428717	0.0330216	-12.9829	1.52919e-38	1.79619e-37
PLEKHA5	ENSG00000052126	85.8995	1.35608	0.0842563	16.0947	2.77973e-58	5.86833e-57
SIKE1	ENSG00000052723	1135.01	-0.00731784	0.0231043	-0.316731	0.751448	0.788749
RRP12	ENSG00000052749	615.979	-0.286396	0.0453548	-6.31457	2.70916e-10	8.72243e-10
FNIP2	ENSG00000052795	4173	0.37404	0.0429483	8.70907	3.0638e-18	1.58897e-17
MSMO1	ENSG00000052802	1782.58	-0.482725	0.0597052	-8.08514	6.20906e-16	2.85572e-15
TTC17	ENSG00000052841	1275.17	-0.189729	0.0217451	-8.72514	2.65854e-18	1.38134e-17
FOXN3	ENSG00000053254	1612.52	0.00943538	0.0342511	0.275476	0.78295	0.816517
AKR7A2	ENSG00000053371	925.835	-0.159604	0.0373532	-4.27284	1.93e-05	4.16065e-05
MRTO4	ENSG00000053372	776.081	-0.21886	0.0416587	-5.25364	1.49124e-07	3.89937e-07
NNAT	ENSG00000053438	49.9503	0.322039	0.0751779	4.28369	1.83821e-05	3.97252e-05
USE1	ENSG00000053501	245.383	-0.0933026	0.0454379	-2.05341	0.0400327	0.0561232
NRIP2	ENSG00000053702	59.5074	-0.022199	0.0468189	-0.474147	0.635395	0.682532
AP5M1	ENSG00000053770	1525.04	0.0384056	0.027962	1.37349	0.1696	0.211005
ANAPC4	ENSG00000053900	1230.15	-0.104966	0.0225057	-4.66397	3.10171e-06	7.22858e-06
KCNQ1	ENSG00000053918	740.319	-0.0573934	0.0704897	-0.814209	0.415525	0.470393
TRAPPC3	ENSG00000054116	1951.7	0.0942754	0.0231118	4.07911	4.52081e-05	9.37364e-05
THRAP3	ENSG00000054118	4006.3	0.0611317	0.026348	2.32016	0.0203322	0.0300948
PHPT1	ENSG00000054148	738.306	0.0758879	0.0435255	1.74353	0.0812415	0.10776
LY75	ENSG00000054219	114.101	0.15676	0.0895073	1.75136	0.0798834	0.106079
ARID4B	ENSG00000054267	1227.9	-0.0298069	0.0308611	-0.965839	0.334125	0.388151
OPN3	ENSG00000054277	153.808	0.0362436	0.0546198	0.663563	0.50697	0.56073
SDCCAG8	ENSG00000054282	1998.85	0.147653	0.0317842	4.64547	3.39299e-06	7.87349e-06
HHAT	ENSG00000054392	28.4489	-0.275391	0.087589	-3.14413	0.00166583	0.00287523
KIF1B	ENSG00000054523	2923.85	0.371126	0.0326977	11.3502	7.39997e-30	6.36352e-29
TBC1D22A	ENSG00000054611	1017.14	0.0651197	0.0271757	2.39624	0.016564	0.0248549
SYNE2	ENSG00000054654	121.405	0.700503	0.0839907	8.34025	7.41338e-17	3.57204e-16
PLEKHH1	ENSG00000054690	118.76	0.36744	0.0742113	4.95127	7.37302e-07	1.81327e-06
ATP9A	ENSG00000054793	515.827	-0.0725757	0.091687	-0.791559	0.428618	0.48323
FAM168A	ENSG00000054965	1647.3	0.371045	0.0444626	8.34509	7.11599e-17	3.4311e-16
RELT	ENSG00000054967	1117.83	0.428211	0.0354861	12.067	1.578e-33	1.54935e-32
GALC	ENSG00000054983	6085.36	-0.328157	0.0425139	-7.71881	1.17425e-14	4.95346e-14
NOP58	ENSG00000055044	1716.61	-0.198807	0.0344401	-5.77254	7.80876e-09	2.25583e-08
SZRD1	ENSG00000055070	2031.89	0.142732	0.0245672	5.80984	6.25332e-09	1.82108e-08
CUL1	ENSG00000055130	1681.04	-0.317578	0.0345064	-9.20345	3.46625e-20	1.96832e-19
FAM114A2	ENSG00000055147	779.997	-0.104654	0.0225083	-4.6496	3.32587e-06	7.72793e-06
CYFIP2	ENSG00000055163	95.4794	0.125053	0.0914112	1.36802	0.171304	0.212806
TAB2	ENSG00000055208	4046.12	0.56387	0.0312675	18.0337	1.05885e-72	3.2224e-71
GINM1	ENSG00000055211	1155.9	-0.0916183	0.0292494	-3.13232	0.00173432	0.00298538
EIF2AK2	ENSG00000055332	3442.18	0.244876	0.0672007	3.64395	0.000268491	0.000509719
USP36	ENSG00000055483	2106	0.190232	0.0474244	4.01127	6.03928e-05	0.000123617
KMT2C	ENSG00000055609	5193.06	0.0984531	0.0292205	3.36932	0.000753548	0.00136163
MCOLN3	ENSG00000055732	236.305	-0.387102	0.113798	-3.40166	0.000669782	0.00121716
CCDC85A	ENSG00000055813	101.525	4.9038	0.151844	32.2951	8.20079e-229	1.47824e-226
PUM2	ENSG00000055917	2120.59	-0.123352	0.0239767	-5.14466	2.68002e-07	6.83743e-07
MRPL43	ENSG00000055950	636.376	-0.0475075	0.028697	-1.65548	0.0978262	0.127746
HPF1	ENSG00000056050	354.366	-0.218588	0.0514659	-4.24723	2.1643e-05	4.6352e-05
ZFR	ENSG00000056097	2512.07	-0.0706353	0.027498	-2.56874	0.0102068	0.0157891
ZNF280C	ENSG00000056277	308.204	0.0590503	0.0413474	1.42815	0.153249	0.192262
TRAF1	ENSG00000056558	680.032	0.307002	0.127207	2.41342	0.0158037	0.0237953
RC3H2	ENSG00000056586	1342	0.090134	0.0307326	2.93285	0.00335869	0.00557601
IL17RB	ENSG00000056736	634.999	4.95195	0.0818461	60.5032	0	0
TRAF3IP2	ENSG00000056972	167.895	-0.436654	0.0633983	-6.88747	5.67925e-12	2.03751e-11
GYG2	ENSG00000056998	22.322	-0.466888	0.11856	-3.93798	8.21689e-05	0.000165397
DCBLD2	ENSG00000057019	548.587	-0.256052	0.0573124	-4.46766	7.90802e-06	1.76824e-05
SOAT1	ENSG00000057252	2284.33	-0.234409	0.0391215	-5.99182	2.0751e-09	6.26495e-09
PKP2	ENSG00000057294	84.2809	0.196687	0.146643	1.34126	0.179835	0.222244
MSH4	ENSG00000057468	15.8635	0.315774	0.124952	2.52716	0.011499	0.0176503
GDI2	ENSG00000057608	6777.54	-0.0946022	0.0247878	-3.81648	0.000135368	0.000266117
PRDM1	ENSG00000057657	1031.35	0.187558	0.0463082	4.05021	5.11713e-05	0.000105556
ATG5	ENSG00000057663	1572.5	0.00459104	0.0224401	0.204591	0.837892	0.863249
TMCC3	ENSG00000057704	189.072	0.497977	0.0888392	5.60538	2.07799e-08	5.82468e-08
PITHD1	ENSG00000057757	1406.92	-0.0505322	0.0290734	-1.73809	0.0821949	0.10887
MTA3	ENSG00000057935	318.723	-0.181434	0.03088	-5.87545	4.21685e-09	1.244e-08
USP13	ENSG00000058056	420.137	-0.794579	0.0407757	-19.4866	1.42626e-84	5.61715e-83
ATP11B	ENSG00000058063	1076.11	-0.10971	0.0326819	-3.3569	0.000788221	0.00142191
LAMC2	ENSG00000058085	126.176	-0.835635	0.199791	-4.18255	2.88259e-05	6.09553e-05
CDK14	ENSG00000058091	49.9046	-0.320706	0.111437	-2.87792	0.00400301	0.00656737
SEC61A1	ENSG00000058262	5526.34	0.132053	0.0254875	5.1811	2.20578e-07	5.67282e-07
PPP1R12A	ENSG00000058272	2525.78	-0.0780231	0.0250834	-3.11055	0.00186741	0.00320387
RASGRF1	ENSG00000058335	97.6201	-0.303861	0.0623329	-4.87481	1.08914e-06	2.63613e-06
CROCC	ENSG00000058453	102.243	-0.330516	0.0628801	-5.2563	1.46986e-07	3.84695e-07
POLR3E	ENSG00000058600	923.534	-0.00107108	0.0278226	-0.0384969	0.969292	0.973887
ATP2B4	ENSG00000058668	1354.17	-0.119897	0.0606476	-1.97695	0.0480473	0.0664122
RIOK2	ENSG00000058729	734.05	-0.11999	0.0254523	-4.71429	2.42558e-06	5.70678e-06
YIPF1	ENSG00000058799	821.178	-0.0968836	0.0258183	-3.75252	0.000175069	0.000339841
NDC1	ENSG00000058804	734.807	-0.473754	0.0415373	-11.4055	3.92493e-30	3.42548e-29
DGKG	ENSG00000058866	24.7576	0.0880757	0.092827	0.948816	0.342714	0.396851
FLYWCH1	ENSG00000059122	920.644	0.269304	0.0583711	4.61365	3.95667e-06	9.1228e-06
UNKL	ENSG00000059145	309.597	-0.0861439	0.0466849	-1.84522	0.0650057	0.0877561
TBXAS1	ENSG00000059377	2347.47	-0.100828	0.0327021	-3.08322	0.00204773	0.00349152
PARP12	ENSG00000059378	1705.07	0.672948	0.0534505	12.5901	2.39316e-36	2.58432e-35
ALDH18A1	ENSG00000059573	539.074	-0.689407	0.0526134	-13.1033	3.15379e-39	3.78347e-38
TARBP1	ENSG00000059588	833.526	-0.223803	0.0458022	-4.88628	1.02759e-06	2.49404e-06
GATB	ENSG00000059691	1039.28	0.182942	0.034808	5.25573	1.47435e-07	3.85662e-07
MXD1	ENSG00000059728	2741.02	-0.0541934	0.0624097	-0.868348	0.385204	0.439929
CDK17	ENSG00000059758	845.292	-0.0624801	0.0323192	-1.93322	0.0532089	0.0730084
DNAJC25	ENSG00000059769	245.253	0.0151302	0.0368069	0.411069	0.681022	0.724897
SLC2A3	ENSG00000059804	3739.99	0.205372	0.069952	2.93589	0.00332589	0.00552482
PSD	ENSG00000059915	35.5015	0.173787	0.0602758	2.8832	0.00393657	0.00646515
CTDP1	ENSG00000060069	552.494	-0.0348449	0.0262157	-1.32916	0.183794	0.226719
YBX3	ENSG00000060138	1833.01	-0.596059	0.0454253	-13.1218	2.47132e-39	2.97999e-38
WNK1	ENSG00000060237	10149.6	-0.158861	0.0420309	-3.77963	0.000157058	0.000306786
CCAR1	ENSG00000060339	2814.75	0.0389256	0.0232125	1.67692	0.0935573	0.122558
OGFR	ENSG00000060491	1535.72	0.145084	0.0369963	3.92158	8.79699e-05	0.000176366
GNA15	ENSG00000060558	1293.4	-0.0557964	0.0482975	-1.15526	0.247983	0.297647
PIGV	ENSG00000060642	236.625	-0.280918	0.0301773	-9.3089	1.29162e-20	7.49183e-20
PTPRU	ENSG00000060656	36.1226	0.774794	0.0870605	8.89949	5.61049e-19	3.01542e-18
SNRNP40	ENSG00000060688	839.695	-0.280787	0.0263635	-10.6506	1.73269e-26	1.28898e-25
COL11A1	ENSG00000060718	516.186	0.18517	0.201244	0.920128	0.357506	0.41191
QSER1	ENSG00000060749	1558.62	0.100042	0.0274782	3.64077	0.000271828	0.000515707
MPC1	ENSG00000060762	1150.62	0.174748	0.0422941	4.13172	3.60054e-05	7.549e-05
ACAA1	ENSG00000060971	1263.02	0.00878288	0.029935	0.293399	0.769217	0.804223
BCAT1	ENSG00000060982	4538.78	-0.338653	0.0543502	-6.23094	4.63647e-10	1.46921e-09
HDAC7	ENSG00000061273	707.528	0.0603398	0.0452658	1.33301	0.182528	0.225295
LZTS1	ENSG00000061337	28.796	0.533753	0.146127	3.65268	0.000259517	0.000493483
SPAG4	ENSG00000061656	12.479	-0.254623	0.0985593	-2.58345	0.00978167	0.0151704
NCKAP1	ENSG00000061676	192.276	-0.0829725	0.0628822	-1.31949	0.187005	0.230337
MRPS35	ENSG00000061794	2330.18	0.000998914	0.0252351	0.0395843	0.968425	0.97327
GUCY1B3	ENSG00000061918	35.8376	0.496362	0.0974207	5.09503	3.48684e-07	8.80002e-07
SFSWAP	ENSG00000061936	1400.25	0.1857	0.0352155	5.27326	1.34024e-07	3.52419e-07
TNK2	ENSG00000061938	868.647	0.0803745	0.0599587	1.3405	0.180084	0.222533
MON2	ENSG00000061987	2299.75	0.0648212	0.0430618	1.5053	0.132246	0.168072
CDH3	ENSG00000062038	205.396	0.282956	0.179178	1.57918	0.114294	0.147307
GPBP1	ENSG00000062194	1735.2	-0.146097	0.0249611	-5.85298	4.8284e-09	1.4155e-08
DGAT2	ENSG00000062282	35.334	-0.862181	0.116538	-7.39827	1.37974e-13	5.45685e-13
ZNF112	ENSG00000062370	141.806	-0.10091	0.0414747	-2.43305	0.0149722	0.0226329
CS	ENSG00000062485	6756.78	0.276792	0.0362811	7.62909	2.36423e-14	9.81433e-14
MRPS24	ENSG00000062582	18.2154	0.00670333	0.0615326	0.108939	0.913251	0.927433
ELMO2	ENSG00000062598	1343.13	-0.0198345	0.03033	-0.653955	0.513141	0.566442
WAPL	ENSG00000062650	2859.77	-0.0866237	0.0265153	-3.26693	0.00108721	0.0019269
VMP1	ENSG00000062716	5900.42	0.612886	0.0394293	15.5439	1.74943e-54	3.40206e-53
APPBP2	ENSG00000062725	1094.39	0.0415412	0.0241128	1.72278	0.084928	0.112142
POLD1	ENSG00000062822	818.795	0.305532	0.0485474	6.29348	3.10435e-10	9.94015e-10
SEZ6	ENSG00000063015	38.7723	-0.0613405	0.0605756	-1.01263	0.311238	0.364212
EIF4B	ENSG00000063046	3216.18	-0.24393	0.0309489	-7.88168	3.2302e-15	1.41352e-14
BICRA	ENSG00000063169	377.732	0.478603	0.0495382	9.66131	4.40214e-22	2.71153e-21
SPHK2	ENSG00000063176	440.228	0.0755173	0.0421292	1.79251	0.0730506	0.0976508
RPL18	ENSG00000063177	3526.1	-0.00977479	0.0424023	-0.230525	0.817684	0.846399
CA11	ENSG00000063180	25.7217	0.29793	0.0665604	4.47608	7.6026e-06	1.7051e-05
ISOC2	ENSG00000063241	816.367	0.524576	0.0419801	12.4958	7.86718e-36	8.32299e-35
U2AF2	ENSG00000063244	2288.98	0.106487	0.033416	3.18672	0.00143898	0.00250893
EPN1	ENSG00000063245	2688.18	0.157915	0.0391278	4.03589	5.43969e-05	0.000111947
MED29	ENSG00000063322	1218.76	-0.0355157	0.0224428	-1.5825	0.113536	0.146411
AHRR	ENSG00000063438	2762.14	0.224853	0.0399052	5.63467	1.75393e-08	4.94194e-08
ZNF275	ENSG00000063587	210.965	-0.0476896	0.0376406	-1.26697	0.205166	0.250794
MTMR1	ENSG00000063601	597.971	0.0143868	0.043975	0.327159	0.743548	0.782096
GPC1	ENSG00000063660	118.339	0.173425	0.078064	2.22157	0.0263122	0.0382456
ADCK1	ENSG00000063761	354.229	0.0936032	0.0322823	2.89952	0.00373733	0.00616241
HAGH	ENSG00000063854	991.342	0.441044	0.0346459	12.73	4.02718e-37	4.48314e-36
RNF4	ENSG00000063978	4232.91	0.179517	0.0360259	4.98299	6.26083e-07	1.55032e-06
CASP8	ENSG00000064012	814.011	-0.132275	0.0335998	-3.93678	8.25826e-05	0.000166182
LIMCH1	ENSG00000064042	283.157	0.273016	0.0814682	3.3512	0.000804635	0.00145003
INTS13	ENSG00000064102	753.981	-0.11253	0.0258097	-4.35999	1.30071e-05	2.85438e-05
TM7SF3	ENSG00000064115	1336.12	-0.216142	0.0342075	-6.31856	2.64008e-10	8.50585e-10
SPA17	ENSG00000064199	24.6971	-0.160686	0.06854	-2.34441	0.0190572	0.0283599
TSPAN32	ENSG00000064201	30.701	0.634667	0.112431	5.64496	1.65217e-08	4.66644e-08
ST3GAL6	ENSG00000064225	2180.16	-0.496017	0.0322442	-15.3831	2.12391e-53	4.00297e-52
TAF2	ENSG00000064313	1049.89	-0.0419532	0.024524	-1.7107	0.0871367	0.114821
HIPK2	ENSG00000064393	2247.17	0.4113	0.039962	10.2923	7.63485e-25	5.30104e-24
TNPO3	ENSG00000064419	1783.49	-0.0415689	0.0276141	-1.50535	0.132234	0.168072
RFXANK	ENSG00000064490	440.644	0.129039	0.0327843	3.93599	8.28552e-05	0.000166682
TMEM161A	ENSG00000064545	191.213	-0.29	0.0360019	-8.05513	7.93947e-16	3.6255e-15
LPAR2	ENSG00000064547	234.445	0.369254	0.0561548	6.57564	4.84454e-11	1.64458e-10
CTSA	ENSG00000064601	9836.28	0.194944	0.0317726	6.13562	8.48265e-10	2.63222e-09
SUGP2	ENSG00000064607	5431.78	0.295887	0.0367679	8.04741	8.45664e-16	3.85665e-15
SLC12A2	ENSG00000064651	497.023	0.129766	0.0450805	2.87854	0.00399524	0.00655538
SNX24	ENSG00000064652	1217.66	0.0361461	0.0368361	0.981269	0.32646	0.380095
EYA2	ENSG00000064655	375.871	0.00261705	0.0651917	0.0401438	0.967978	0.97303
CNN2	ENSG00000064666	1969.21	0.145621	0.0477595	3.04905	0.00229568	0.00389071
ABCA7	ENSG00000064687	670.436	0.353607	0.0575873	6.14037	8.23313e-10	2.56045e-09
DDX20	ENSG00000064703	610.431	-0.199667	0.0299018	-6.6774	2.4322e-11	8.4187e-11
BTBD1	ENSG00000064726	2319.89	0.276229	0.038333	7.20604	5.76009e-13	2.19596e-12
FAR2	ENSG00000064763	646.449	0.169732	0.045296	3.74718	0.000178833	0.000346861
CHI3L2	ENSG00000064886	111.268	-1.02133	0.148201	-6.89153	5.51948e-12	1.98121e-11
SBNO2	ENSG00000064932	1363.9	0.0146373	0.0637522	0.229596	0.818406	0.847084
PMS1	ENSG00000064933	567.082	-0.219827	0.0298854	-7.35568	1.89953e-13	7.44974e-13
HMG20B	ENSG00000064961	1354.18	0.400512	0.0352269	11.3695	5.93425e-30	5.13449e-29
CALCRL	ENSG00000064989	84.476	-0.339606	0.10542	-3.22146	0.00127539	0.00223785
TAF11	ENSG00000064995	508.692	0.018532	0.0268807	0.689417	0.490561	0.544723
ANKS1A	ENSG00000064999	807.488	0.122847	0.0263703	4.65855	3.18441e-06	7.41395e-06
AP3D1	ENSG00000065000	5813.58	0.215583	0.0232349	9.27839	1.72059e-20	9.90238e-20
ZNF76	ENSG00000065029	632.093	-0.0515348	0.0280975	-1.83414	0.0666328	0.0897394
SLC9A3R2	ENSG00000065054	40.903	-0.160988	0.0912958	-1.76337	0.0778381	0.103558
NTHL1	ENSG00000065057	39.007	-0.35227	0.0623287	-5.6518	1.58776e-08	4.48722e-08
UHRF1BP1	ENSG00000065060	2708.64	0.0952055	0.0420898	2.26196	0.0236997	0.0346849
GNAI3	ENSG00000065135	4127.81	-0.152027	0.0246623	-6.16434	7.07773e-10	2.2114e-09
IPO5	ENSG00000065150	2196.67	-0.446699	0.0341787	-13.0695	4.91836e-39	5.85044e-38
OAT	ENSG00000065154	3635.07	0.023878	0.0330453	0.722585	0.469935	0.524097
WDR3	ENSG00000065183	688.521	-0.516897	0.0371752	-13.9044	5.95982e-44	8.3879e-43
PKN2	ENSG00000065243	884.528	-0.205102	0.0248136	-8.26571	1.38869e-16	6.58514e-16
WDR18	ENSG00000065268	570.629	0.00524768	0.0507995	0.103302	0.917723	0.930765
TRAM2	ENSG00000065308	515.47	0.382935	0.0464172	8.24985	1.58589e-16	7.50254e-16
NTN1	ENSG00000065320	66.9335	0.877229	0.0990247	8.85869	8.09605e-19	4.31667e-18
MCM10	ENSG00000065328	226.736	-1.04533	0.0952409	-10.9756	5.00784e-28	3.98699e-27
DGKA	ENSG00000065357	748.816	-0.472659	0.0507972	-9.30481	1.34228e-20	7.77605e-20
ANKRD44	ENSG00000065413	708.877	-0.195832	0.0376203	-5.20551	1.93468e-07	4.99663e-07
KARS	ENSG00000065427	2838.74	-0.0288448	0.027662	-1.04276	0.297061	0.349103
ADAT1	ENSG00000065457	596.474	-0.00488431	0.0236573	-0.206461	0.836431	0.862249
PDIA5	ENSG00000065485	197.857	-0.495209	0.0478374	-10.3519	4.10125e-25	2.88174e-24
TBC1D22B	ENSG00000065491	325.553	0.203594	0.0323096	6.30137	2.95026e-10	9.47045e-10
NDUFB4	ENSG00000065518	1133.16	0.174076	0.0548738	3.17229	0.00151242	0.00262786
SPEN	ENSG00000065526	3114.01	0.0148013	0.0300321	0.492849	0.622119	0.670319
MYLK	ENSG00000065534	100.1	-0.38497	0.0699372	-5.5045	3.70213e-08	1.01604e-07
ZC3H15	ENSG00000065548	1789.05	-0.0687754	0.0330995	-2.07784	0.0377242	0.0531731
MAP2K4	ENSG00000065559	2216.21	0.279005	0.0346726	8.04685	8.49547e-16	3.8731e-15
TMEM206	ENSG00000065600	862.419	0.288664	0.0287245	10.0494	9.24064e-24	6.09397e-23
SLK	ENSG00000065613	1764.53	-0.0403565	0.0413833	-0.975186	0.329468	0.38328
CYB5R4	ENSG00000065615	1862.87	0.272772	0.0306836	8.88984	6.1198e-19	3.28038e-18
SEC61A2	ENSG00000065665	356.392	0.211682	0.0300653	7.04073	1.91235e-12	7.05899e-12
PRKCQ	ENSG00000065675	22.2031	1.88186	0.132495	14.2032	8.7545e-46	1.31364e-44
ASB1	ENSG00000065802	692.743	-0.365334	0.0316045	-11.5596	6.6042e-31	5.91433e-30
FAM107B	ENSG00000065809	1007.6	-0.755015	0.0604328	-12.4935	8.10371e-36	8.55392e-35
ME1	ENSG00000065833	2926.95	0.290265	0.0519386	5.58861	2.28898e-08	6.39568e-08
TBC1D1	ENSG00000065882	1091.66	-0.148647	0.0304662	-4.87907	1.06587e-06	2.58248e-06
CDK13	ENSG00000065883	1130.18	-0.0441099	0.02078	-2.12271	0.0337781	0.0480542
MTHFD2	ENSG00000065911	3773.43	-0.398792	0.0318943	-12.5036	7.13812e-36	7.56878e-35
SLC9A7	ENSG00000065923	1063.18	-0.446754	0.0701921	-6.36473	1.95634e-10	6.35833e-10
FOXJ2	ENSG00000065970	780.759	0.126896	0.0412611	3.07544	0.00210193	0.0035783
YBX1	ENSG00000065978	20139	0.0995619	0.0313323	3.17762	0.00148491	0.00258422
PDE4A	ENSG00000065989	1290.09	0.289875	0.0543137	5.33706	9.44645e-08	2.51452e-07
PPP2R5A	ENSG00000066027	1056.16	-0.0759208	0.0278552	-2.72555	0.00641942	0.0102124
ELAVL1	ENSG00000066044	2199.45	-0.191895	0.0207321	-9.25594	2.12346e-20	1.21612e-19
DIP2B	ENSG00000066084	3734.73	0.920908	0.0359652	25.6055	1.32332e-144	1.14146e-142
SMARCD1	ENSG00000066117	1277.77	0.0947313	0.0330052	2.87019	0.00410223	0.00672151
KDM4A	ENSG00000066135	846.195	0.0608908	0.0301915	2.01682	0.0437145	0.0608661
NFYC	ENSG00000066136	1483.7	0.135205	0.0259199	5.21628	1.82554e-07	4.73127e-07
ZMYND12	ENSG00000066185	35.7402	0.242997	0.0865057	2.80902	0.00496921	0.00803902
SLC9A3	ENSG00000066230	25.0046	0.601856	0.154797	3.88803	0.000101062	0.000201265
ASPM	ENSG00000066279	770.931	-1.72101	0.101218	-17.0029	7.81718e-65	1.96618e-63
CD84	ENSG00000066294	9640.08	1.04832	0.0575101	18.2284	3.07209e-74	9.86156e-73
ELOVL1	ENSG00000066322	4900.53	0.203884	0.0472273	4.31707	1.58112e-05	3.43912e-05
SPI1	ENSG00000066336	13402.3	0.428016	0.0413871	10.3418	4.55988e-25	3.1992e-24
ZNRD1	ENSG00000066379	107.381	-0.171935	0.0484143	-3.55133	0.000383287	0.000715009
ZBTB11	ENSG00000066422	671.126	-0.182263	0.0259987	-7.01049	2.37491e-12	8.72062e-12
ATXN3	ENSG00000066427	686.14	-0.251295	0.0250235	-10.0424	9.92574e-24	6.53658e-23
GOLGA5	ENSG00000066455	1066.75	0.0268221	0.0263616	1.01747	0.308929	0.361781
LRRC40	ENSG00000066557	677.34	-0.271502	0.0329773	-8.233	1.82582e-16	8.60287e-16
ISOC1	ENSG00000066583	423.62	-0.212335	0.0351312	-6.04406	1.50287e-09	4.58559e-09
TRMT11	ENSG00000066651	364.062	0.0362702	0.0311261	1.16527	0.243911	0.293035
THUMPD1	ENSG00000066654	943.897	-0.198246	0.0206815	-9.58563	9.18964e-22	5.57404e-21
MSANTD3	ENSG00000066697	567.725	0.974344	0.0709815	13.7267	7.02287e-43	9.57726e-42
ATG2B	ENSG00000066739	893.477	-0.0444189	0.0270656	-1.64116	0.100765	0.131315
ARFGEF1	ENSG00000066777	1618.52	0.0634915	0.029827	2.12865	0.0332829	0.0474506
ZFAT	ENSG00000066827	215.294	0.0949424	0.0685454	1.3851	0.166021	0.207029
MTFR1	ENSG00000066855	904.865	0.0983138	0.0322639	3.04717	0.00231004	0.0039141
STAG3	ENSG00000066923	75.5209	-0.165986	0.0625443	-2.6539	0.00795667	0.0125037
FECH	ENSG00000066926	1862.7	-0.149616	0.0398226	-3.75706	0.000171923	0.000334104
MYO9A	ENSG00000066933	785.493	-0.100481	0.0291634	-3.44546	0.000570086	0.00104354
DDX3Y	ENSG00000067048	966.309	0.0914013	0.301942	0.302711	0.76211	0.798039
PFKP	ENSG00000067057	2754.71	1.87653	0.0617577	30.3853	8.58374e-203	1.28391e-200
IDI1	ENSG00000067064	3185.77	-0.146199	0.042259	-3.4596	0.000540986	0.000992208
SP100	ENSG00000067066	3365.26	-0.390623	0.0267424	-14.6069	2.53928e-48	4.11792e-47
KLF6	ENSG00000067082	3520.94	-0.00928823	0.0463852	-0.200241	0.841292	0.866244
PLPP1	ENSG00000067113	167.779	-0.575552	0.0633117	-9.09076	9.83484e-20	5.46337e-19
NEO1	ENSG00000067141	139.5	-0.0154164	0.0908143	-0.169757	0.865201	0.886254
TRAM1	ENSG00000067167	6712.08	-0.0632357	0.0321357	-1.96777	0.0490946	0.0677564
PHKA1	ENSG00000067177	127.982	-0.607121	0.0742076	-8.18139	2.80596e-16	1.312e-15
TNFRSF1A	ENSG00000067182	3276.29	-0.0770975	0.0354559	-2.17446	0.0296703	0.0426985
CACNB1	ENSG00000067191	50.5809	-0.252614	0.0818659	-3.0857	0.00203072	0.00346588
EVI5	ENSG00000067208	1276.48	0.0319995	0.028532	1.12153	0.262062	0.312757
STOML1	ENSG00000067221	160.003	-0.0403701	0.0391744	-1.03052	0.302764	0.355094
PKM	ENSG00000067225	34664.7	0.183926	0.0326201	5.63842	1.71614e-08	4.84129e-08
DHX29	ENSG00000067248	986.706	-0.0439329	0.0323462	-1.35821	0.174398	0.216153
DNTTIP2	ENSG00000067334	2219.8	-0.019621	0.0251215	-0.781041	0.434778	0.489313
METTL22	ENSG00000067365	499.131	0.25363	0.0295642	8.57897	9.57301e-18	4.83986e-17
TP53BP1	ENSG00000067369	581.974	-0.114041	0.0340027	-3.35388	0.000796867	0.00143677
TRO	ENSG00000067445	48.3086	0.126354	0.129495	0.975739	0.329194	0.383024
RRP15	ENSG00000067533	442.908	-0.152713	0.0473054	-3.22823	0.00124559	0.00218885
RHOA	ENSG00000067560	24465.3	0.173263	0.0259175	6.68517	2.30664e-11	7.99786e-11
DHX8	ENSG00000067596	1262.96	0.0342694	0.0308233	1.1118	0.266224	0.317212
ZFY	ENSG00000067646	184.998	-0.123327	0.291933	-0.422448	0.672698	0.717069
IARS2	ENSG00000067704	2532.98	0.0338724	0.0321455	1.05372	0.292011	0.34409
SYT1	ENSG00000067715	178.922	0.519352	0.085893	6.04651	1.48021e-09	4.51841e-09
NAV3	ENSG00000067798	57.8854	-0.601964	0.130963	-4.59645	4.29746e-06	9.86004e-06
IDH3G	ENSG00000067829	1206.75	0.201158	0.028353	7.09479	1.29551e-12	4.84052e-12
ROGDI	ENSG00000067836	259.689	-0.0162403	0.0454201	-0.357559	0.720673	0.761626
ROCK1	ENSG00000067900	2780.12	-0.0311392	0.0252237	-1.23452	0.217007	0.263915
CBFB	ENSG00000067955	3885.49	0.0495201	0.0324261	1.52717	0.126719	0.161779
PDK3	ENSG00000067992	963.622	-0.171664	0.0518085	-3.31342	0.000921616	0.00165069
HYAL2	ENSG00000068001	345.62	0.0458319	0.0389034	1.17809	0.238759	0.287632
HDAC4	ENSG00000068024	422.284	0.00322345	0.0398238	0.0809428	0.935487	0.945635
RASSF1	ENSG00000068028	808.042	-0.0279797	0.0434063	-0.6446	0.519186	0.571881
IFI35	ENSG00000068079	1058.92	0.327635	0.0793863	4.12709	3.67375e-05	7.69446e-05
HEATR6	ENSG00000068097	450.907	-0.240596	0.0264252	-9.1048	8.64288e-20	4.81263e-19
COASY	ENSG00000068120	1535.87	0.232659	0.0276311	8.42016	3.75966e-17	1.83354e-16
PLEKHH3	ENSG00000068137	96.8535	-0.286916	0.0571371	-5.02154	5.12596e-07	1.27831e-06
MEF2A	ENSG00000068305	4727.59	-0.155454	0.0355569	-4.37197	1.2313e-05	2.7084e-05
OTUD5	ENSG00000068308	1018.7	0.230919	0.0360001	6.4144	1.4138e-10	4.63683e-10
TFE3	ENSG00000068323	4183.34	0.265067	0.0447023	5.92961	3.0366e-09	9.05121e-09
TBC1D25	ENSG00000068354	339.816	0.123132	0.0317664	3.87619	0.000106106	0.000210833
ACSL4	ENSG00000068366	5328.28	0.0444145	0.0525275	0.845547	0.397806	0.452593
INPP5A	ENSG00000068383	169.506	0.824776	0.0959548	8.59546	8.29325e-18	4.20646e-17
GPKOW	ENSG00000068394	275.614	-0.0474602	0.0302529	-1.56878	0.116699	0.150076
GRIPAP1	ENSG00000068400	1630.68	0.322017	0.0299785	10.7416	6.49187e-27	4.91522e-26
FTSJ1	ENSG00000068438	621.977	-0.199844	0.0280308	-7.12943	1.00789e-12	3.79511e-12
PRR11	ENSG00000068489	436.224	-0.473269	0.0546058	-8.66701	4.43607e-18	2.28131e-17
REEP1	ENSG00000068615	85.2874	-1.4386	0.0801848	-17.941	5.64185e-72	1.70224e-70
ATP11A	ENSG00000068650	4401.97	0.102148	0.0443738	2.30199	0.0213355	0.0314672
POLR1A	ENSG00000068654	1549.61	-0.0480874	0.0352424	-1.36447	0.172418	0.213927
LAPTM4A	ENSG00000068697	5301.35	-0.0186953	0.033266	-0.561993	0.574121	0.624488
TTC7A	ENSG00000068724	1991.91	0.372862	0.0503215	7.40959	1.26686e-13	5.01889e-13
IP6K2	ENSG00000068745	850.5	-0.0015432	0.0212037	-0.0727797	0.941981	0.95125
SRBD1	ENSG00000068784	428.171	-0.340345	0.0325704	-10.4495	1.47263e-25	1.05316e-24
KIF2A	ENSG00000068796	1062.65	-0.138561	0.026412	-5.24616	1.55304e-07	4.05191e-07
RASGRP2	ENSG00000068831	30.3271	-0.597493	0.0905169	-6.6009	4.08672e-11	1.39464e-10
PSME4	ENSG00000068878	2436.69	0.219953	0.0239286	9.19205	3.8543e-20	2.18075e-19
IFT80	ENSG00000068885	145.452	-0.732604	0.040661	-18.0174	1.42365e-72	4.32323e-71
SIRT2	ENSG00000068903	1938.26	0.164658	0.0288229	5.71274	1.11173e-08	3.17961e-08
ERLEC1	ENSG00000068912	1419.84	0.0379522	0.0322444	1.17702	0.239188	0.288099
PPP2R5B	ENSG00000068971	230.667	0.148771	0.0404965	3.67368	0.000239079	0.000456967
PITX1	ENSG00000069011	31.943	0.204963	0.116059	1.76602	0.0773923	0.103014
MAST4	ENSG00000069020	60.9109	0.199102	0.0953739	2.08759	0.0368349	0.0520397
NUP133	ENSG00000069248	860.423	-0.264283	0.0273698	-9.65599	4.63665e-22	2.85052e-21
NUCKS1	ENSG00000069275	4432.62	-0.33578	0.0377481	-8.89528	5.82703e-19	3.12822e-18
VPS35	ENSG00000069329	5955.56	-0.0727678	0.0265734	-2.73837	0.00617437	0.00984593
DNAJA2	ENSG00000069345	2150.62	0.0529123	0.0173832	3.04387	0.00233555	0.00395541
BCL3	ENSG00000069399	2000.77	0.0652566	0.0887328	0.735429	0.462078	0.516276
KCNAB2	ENSG00000069424	7659.87	0.360466	0.0588653	6.12358	9.14952e-10	2.83415e-09
GAL	ENSG00000069482	98.4407	0.629031	0.131179	4.7952	1.62512e-06	3.87997e-06
CLEC2D	ENSG00000069493	385.118	-0.0159806	0.0390256	-0.409489	0.682181	0.725801
FUNDC1	ENSG00000069509	586.923	-0.0421144	0.052052	-0.809083	0.418467	0.473076
DRD4	ENSG00000069696	8.80019	0.104236	0.108512	0.960596	0.336755	0.390884
ATP1B3	ENSG00000069849	5789.3	0.0775211	0.0246941	3.13926	0.00169376	0.00291878
NEDD4	ENSG00000069869	283.744	-0.265966	0.0532888	-4.99103	6.00571e-07	1.49003e-06
PIGB	ENSG00000069943	384.907	-0.132501	0.0340871	-3.88714	0.000101431	0.000201885
MAPK6	ENSG00000069956	2781.47	0.159035	0.0333504	4.7686	1.8551e-06	4.40511e-06
GNB5	ENSG00000069966	61.9582	-0.560544	0.0628541	-8.91817	4.7404e-19	2.55462e-18
RAB27A	ENSG00000069974	298.001	-0.807255	0.0508861	-15.864	1.12561e-56	2.28701e-55
HDHD5	ENSG00000069998	803.292	-0.365633	0.0347836	-10.5117	7.63453e-26	5.51601e-25
UFD1	ENSG00000070010	1119.79	0.0423205	0.022178	1.90822	0.0563633	0.076976
LRP6	ENSG00000070018	428.792	0.0956578	0.0649215	1.47344	0.140633	0.177783
SCT	ENSG00000070031	1.93374	0.381999	0.190284	2.00752	0.0446946	0.0621323
PHRF1	ENSG00000070047	1468.21	0.165329	0.0369244	4.47749	7.55244e-06	1.69412e-05
ELP1	ENSG00000070061	1685.43	-0.162726	0.0451367	-3.60518	0.000311937	0.000587835
NUCB2	ENSG00000070081	533.596	-0.138822	0.0511095	-2.71617	0.00660424	0.0104875
PFN2	ENSG00000070087	345.048	-0.591227	0.0857052	-6.89838	5.25988e-12	1.89044e-11
DAPP1	ENSG00000070190	1122.25	-0.645276	0.0513641	-12.5628	3.38187e-36	3.62694e-35
SLC44A1	ENSG00000070214	713.811	-0.605255	0.0478994	-12.636	1.33746e-36	1.46113e-35
TMEM260	ENSG00000070269	454.753	-0.186249	0.0254693	-7.31268	2.61871e-13	1.0157e-12
SMG6	ENSG00000070366	547.963	-0.0106796	0.0309186	-0.34541	0.729786	0.770041
EXOC5	ENSG00000070367	3047	-0.0120578	0.0320058	-0.376738	0.706368	0.748632
CLTCL1	ENSG00000070371	364.131	0.991047	0.054749	18.1016	3.09322e-73	9.57946e-72
FSTL3	ENSG00000070404	400.222	0.245323	0.0670579	3.65838	0.00025381	0.000483416
DGCR2	ENSG00000070413	881.003	-0.12626	0.0262463	-4.81059	1.50484e-06	3.60014e-06
RNF126	ENSG00000070423	837.778	0.0219569	0.0348974	0.629184	0.529228	0.581779
MNT	ENSG00000070444	433.706	0.142015	0.0397376	3.57383	0.000351803	0.000659865
ZXDC	ENSG00000070476	958.359	-0.0564033	0.0363446	-1.5519	0.120685	0.154694
JMJD6	ENSG00000070495	733.722	0.131704	0.0309529	4.25496	2.09084e-05	4.48607e-05
POLB	ENSG00000070501	312.682	-0.515973	0.0352509	-14.6372	1.62694e-48	2.65676e-47
WIPI1	ENSG00000070540	1065.52	-0.191282	0.0346165	-5.52575	3.28077e-08	9.0464e-08
GBA2	ENSG00000070610	1561.5	0.269924	0.0315317	8.56041	1.12465e-17	5.66152e-17
NDST1	ENSG00000070614	5912.68	0.419042	0.0534725	7.83658	4.62969e-15	1.99857e-14
AP3M2	ENSG00000070718	505.721	-0.298239	0.0336882	-8.85292	8.52567e-19	4.53885e-18
PABPC1	ENSG00000070756	18963.4	0.206104	0.026128	7.88827	3.06402e-15	1.34457e-14
TESK2	ENSG00000070759	247.533	-0.382724	0.0558182	-6.85661	7.05134e-12	2.51629e-11
CFAP20	ENSG00000070761	370.895	-0.118136	0.0293473	-4.02545	5.68674e-05	0.000116798
CSNK2A2	ENSG00000070770	1362.84	0.116224	0.0229154	5.0719	3.93871e-07	9.90136e-07
PTPN21	ENSG00000070778	116.349	-0.0801427	0.0770755	-1.03979	0.298435	0.350455
EIF2B3	ENSG00000070785	758.104	-0.174976	0.0253013	-6.91571	4.65524e-12	1.67698e-11
TCOF1	ENSG00000070814	958.219	-0.426811	0.0309418	-13.794	2.77029e-43	3.83746e-42
CDC42	ENSG00000070831	10036.6	0.372352	0.0539371	6.90345	5.07537e-12	1.82552e-11
OSBPL3	ENSG00000070882	1608.58	0.344327	0.0315195	10.9242	8.82859e-28	6.92303e-27
RAD18	ENSG00000070950	312.596	-0.384231	0.0364391	-10.5445	5.38667e-26	3.93437e-25
ATP2B1	ENSG00000070961	3945.28	0.833123	0.0535381	15.5613	1.33336e-54	2.59655e-53
NCK2	ENSG00000071051	627.136	-0.1988	0.0476516	-4.17194	3.02016e-05	6.37589e-05
MAP4K4	ENSG00000071054	2177.45	-0.315205	0.0435657	-7.23517	4.64955e-13	1.78273e-12
MGAT4A	ENSG00000071073	4537.2	-0.286389	0.0425221	-6.73507	1.63847e-11	5.73058e-11
RPL31	ENSG00000071082	3557.87	-0.0515632	0.0532638	-0.968071	0.333009	0.387015
WDR1	ENSG00000071127	10565.4	0.124073	0.0211557	5.86477	4.49757e-09	1.32348e-08
SNX13	ENSG00000071189	1721.22	-0.215086	0.0265045	-8.11507	4.85503e-16	2.23956e-15
ARHGAP10	ENSG00000071205	2413.57	1.02718	0.0302116	33.9993	2.279e-253	4.92966e-251
RPS6KA2	ENSG00000071242	145.712	0.296289	0.0780173	3.79774	0.000146022	0.000286341
ING3	ENSG00000071243	406.995	-0.118329	0.0264851	-4.46777	7.90398e-06	1.76761e-05
VASH1	ENSG00000071246	1277.62	-0.395651	0.0574836	-6.88285	5.8668e-12	2.10265e-11
LMCD1	ENSG00000071282	288.534	0.350116	0.176089	1.98829	0.0467801	0.0647817
BUD23	ENSG00000071462	1303.57	0.0471951	0.0275667	1.71203	0.0868911	0.114519
SEL1L	ENSG00000071537	3205.28	0.152483	0.0270337	5.64048	1.69575e-08	4.78472e-08
TRIP13	ENSG00000071539	421.236	-1.23802	0.0774417	-15.9864	1.58873e-57	3.2753e-56
ATP6AP1	ENSG00000071553	7716.78	0.201608	0.0269219	7.48862	6.96006e-14	2.81041e-13
TCF3	ENSG00000071564	617.273	0.0878319	0.0416602	2.10829	0.0350059	0.0496553
TRIB2	ENSG00000071575	259.945	1.05414	0.0853852	12.3457	5.13817e-35	5.28476e-34
DAZAP1	ENSG00000071626	3124.18	0.231084	0.029708	7.77853	7.3372e-15	3.13369e-14
MBD3	ENSG00000071655	509.251	0.0591757	0.0375251	1.57696	0.114804	0.147883
HLTF	ENSG00000071794	490.447	-0.677063	0.0419079	-16.156	1.03084e-58	2.2094e-57
FAM50A	ENSG00000071859	2148.82	0.194417	0.030483	6.37787	1.79566e-10	5.85913e-10
FAM3A	ENSG00000071889	415.682	0.0251759	0.034757	0.724341	0.468856	0.523101
CPSF1	ENSG00000071894	1522.94	0.117863	0.0400367	2.94387	0.00324134	0.00539073
CYBRD1	ENSG00000071967	1071.91	0.193086	0.0568516	3.39632	0.000682982	0.00124018
PDCD2	ENSG00000071994	1265.24	-0.0617335	0.0223464	-2.76257	0.0057348	0.0091919
RDH11	ENSG00000072042	1696.71	-0.141985	0.0300084	-4.7315	2.2287e-06	5.26117e-06
PRKACA	ENSG00000072062	4568.96	0.404352	0.0922388	4.38375	1.16651e-05	2.57152e-05
ADGRL1	ENSG00000072071	194.162	0.212126	0.0539852	3.92933	8.51844e-05	0.000171123
ACTN1	ENSG00000072110	5686.47	0.0635314	0.0378332	1.67925	0.0931035	0.122009
ZFYVE26	ENSG00000072121	2343.7	0.318975	0.0386958	8.24313	1.67756e-16	7.91495e-16
EPN2	ENSG00000072134	325.453	1.71633	0.0434709	39.4823	0	0
PTPN18	ENSG00000072135	2064.19	0.0320316	0.0374751	0.854744	0.392693	0.44761
LIMS2	ENSG00000072163	71.4036	1.23153	0.128596	9.57675	1.00151e-21	6.06948e-21
ALDH3A2	ENSG00000072210	836.096	0.00408805	0.0310604	0.131616	0.895288	0.912143
TFRC	ENSG00000072274	3831.27	0.0564619	0.0574612	0.982609	0.3258	0.379358
SREBF1	ENSG00000072310	1291.47	0.779113	0.0436694	17.8412	3.38407e-71	1.00805e-69
AFF4	ENSG00000072364	3630.34	0.245467	0.0298636	8.21962	2.04147e-16	9.5997e-16
UBE2D1	ENSG00000072401	1206.99	-0.37532	0.031687	-11.8446	2.29499e-32	2.15692e-31
MPP5	ENSG00000072415	1554.63	0.398242	0.0267497	14.8877	3.95934e-50	6.82209e-49
RHOBTB1	ENSG00000072422	773.187	0.212423	0.0461853	4.59936	4.23783e-06	9.73433e-06
[truncated: 13,111 more rows]

## Sheet: Ctrl_vs_R848 (24 hours)
hgnc	Gene	baseMean	log2FoldChange	lfcSE	stat	pvalue	padj
[truncated: 14,060 more rows]

[truncated: 6 more sheets: Ctrl_vs_PIC (24 hours), Ctrl_vs_sLPS (24 hours), Ctrl_vs_P3C (24 hours), Ctrl_vs_CIL (24 hours), Ctrl_vs_LIL10 (24 hours), Ctrl_vs_MPB (24 hours)]
