# Supplementary material for: Gene expression QTL mapping in stimulated iPSC-derived macrophages provides insights into common complex diseases
Source: Nat Commun. 2025 Aug 27;16:7204. doi: 10.1038/s41467-025-61670-9 (PMC12391345; doi:10.1038/s41467-025-61670-9)
Supplement: Supplementary file 6 — Supplementary Data 4 [file 41467_2025_61670_MOESM6_ESM.xlsx]

## Sheet: All_Ctrl_vs_IFNB_interactionTim
hgnc	Gene	baseMean	log2FoldChange	lfcSE	stat	pvalue	padj
TSPAN6	ENSG00000000003	99.733	0.249007	0.120349	2.06904	0.0385426	0.0493812
DPM1	ENSG00000000419	1195.93	0.111511	0.0487408	2.28783	0.0221475	0.0291676
SCYL3	ENSG00000000457	386.128	-0.0416224	0.0467686	-0.889964	0.373485	0.414198
C1orf112	ENSG00000000460	193.36	-1.1971	0.0658587	-18.1768	7.87403e-74	1.50829e-72
FGR	ENSG00000000938	396.993	0.283696	0.134291	2.11254	0.0346398	0.0445881
CFH	ENSG00000000971	769.682	0.18838	0.118121	1.59481	0.110755	0.133655
FUCA2	ENSG00000001036	2960.6	0.400551	0.0377448	10.6121	2.6182e-26	1.16789e-25
GCLC	ENSG00000001084	9462.2	-0.0376872	0.0900968	-0.418296	0.67573	0.708431
NFYA	ENSG00000001167	859.006	-0.202141	0.0383056	-5.27708	1.31262e-07	2.56682e-07
STPG1	ENSG00000001460	54.3812	1.21768	0.0794348	15.3293	4.87326e-53	5.09428e-52
NIPAL3	ENSG00000001461	210.315	0.568565	0.0733442	7.75201	9.04478e-15	2.54696e-14
LAS1L	ENSG00000001497	720.037	-0.328263	0.0493752	-6.64833	2.96428e-11	7.06523e-11
ENPP4	ENSG00000001561	456.434	1.21771	0.156436	7.78405	7.02383e-15	1.98822e-14
CFTR	ENSG00000001626	39.6487	-0.29243	0.100897	-2.89829	0.00375205	0.00536497
ANKIB1	ENSG00000001629	1918.37	-0.713136	0.045993	-15.5053	3.19361e-54	3.47211e-53
CYP51A1	ENSG00000001630	70.8706	-0.462228	0.0896509	-5.15587	2.5246e-07	4.85513e-07
KRIT1	ENSG00000001631	839.225	-0.400641	0.0388824	-10.3039	6.76532e-25	2.87199e-24
RAD52	ENSG00000002016	220.005	0.244038	0.0482067	5.06233	4.14171e-07	7.84487e-07
BAD	ENSG00000002330	119.905	0.139014	0.0690545	2.01311	0.0441029	0.0561316
LAP3	ENSG00000002549	32965.4	-0.478348	0.0732755	-6.52807	6.66216e-11	1.56169e-10
HS3ST1	ENSG00000002587	2126.21	0.42391	0.152563	2.7786	0.00545944	0.00769135
AOC1	ENSG00000002726	41.0137	-0.821709	0.185275	-4.43508	9.20398e-06	1.60119e-05
MAD1L1	ENSG00000002822	706.874	0.666212	0.0518393	12.8515	8.43935e-38	5.53181e-37
LASP1	ENSG00000002834	4784.24	0.0681494	0.0463923	1.46898	0.141838	0.168547
SNX11	ENSG00000002919	1453.61	0.18908	0.0474896	3.98151	6.84797e-05	0.000112374
TMEM176A	ENSG00000002933	652.234	0.869562	0.180229	4.82477	1.40168e-06	2.5691e-06
M6PR	ENSG00000003056	7381.16	0.386823	0.0463859	8.33924	7.4772e-17	2.308e-16
ICA1	ENSG00000003147	486.493	-0.238592	0.0607995	-3.92424	8.70025e-05	0.000141613
DBNDD1	ENSG00000003249	24.2408	-0.414196	0.165483	-2.50295	0.0123164	0.0166749
ALS2	ENSG00000003393	744.881	0.779444	0.0461206	16.9001	4.49036e-64	6.73075e-63
CASP10	ENSG00000003400	1120.22	-0.726402	0.0605031	-12.006	3.30353e-33	1.86238e-32
CFLAR	ENSG00000003402	6341.13	0.205488	0.071819	2.86119	0.00422051	0.00600915
TFPI	ENSG00000003436	500.416	-0.31107	0.130682	-2.38035	0.0172961	0.0230506
NDUFAF7	ENSG00000003509	365.622	0.276883	0.0391746	7.06794	1.57252e-12	3.99523e-12
RBM5	ENSG00000003756	2231.85	0.00911502	0.0326388	0.27927	0.780038	0.80506
MTMR7	ENSG00000003987	81.2195	-0.562862	0.0695606	-8.09167	5.88505e-16	1.74491e-15
SLC7A2	ENSG00000003989	286.834	-3.21279	0.181828	-17.6694	7.22029e-70	1.235e-68
ARF5	ENSG00000004059	938.012	-0.350764	0.0513252	-6.83415	8.24947e-12	2.02563e-11
SARM1	ENSG00000004139	113.478	0.881631	0.100967	8.73191	2.50406e-18	8.19721e-18
POLDIP2	ENSG00000004142	1655.52	0.114716	0.0434048	2.64294	0.00821893	0.0113403
PLXND1	ENSG00000004399	6911.68	0.67229	0.060128	11.181	5.05286e-29	2.45944e-28
AK2	ENSG00000004455	1921.05	-0.518221	0.0405172	-12.7901	1.86132e-37	1.20823e-36
CD38	ENSG00000004468	4099.62	-0.172224	0.151462	-1.13708	0.255506	0.291427
FKBP4	ENSG00000004478	906.13	-0.499657	0.0706046	-7.07683	1.4749e-12	3.75197e-12
KDM1A	ENSG00000004487	930.107	0.00171436	0.0363361	0.0471806	0.962369	0.9676
RBM6	ENSG00000004534	2149.67	-0.050159	0.0500129	-1.00292	0.315899	0.354812
CAMKK1	ENSG00000004660	134.868	0.226739	0.0974185	2.32748	0.0199399	0.0263913
RECQL	ENSG00000004700	1478.3	-0.584358	0.0519742	-11.2432	2.50082e-29	1.23115e-28
VPS50	ENSG00000004766	861.949	0.0296017	0.0427562	0.692338	0.488725	0.530698
HSPB6	ENSG00000004776	22.5276	0.659021	0.309003	2.13274	0.0329464	0.0425525
ARHGAP33	ENSG00000004777	170.552	-0.731544	0.119084	-6.14307	8.09418e-10	1.78966e-09
NDUFAB1	ENSG00000004779	1180.93	-0.550893	0.0682649	-8.06992	7.03415e-16	2.07904e-15
PDK4	ENSG00000004799	1076.37	2.47608	0.214131	11.5634	6.3153e-31	3.30332e-30
SLC25A13	ENSG00000004864	1362.68	-0.284474	0.0406767	-6.99354	2.68033e-12	6.74278e-12
ST7	ENSG00000004866	494.411	-0.364085	0.0610361	-5.96508	2.44509e-09	5.26785e-09
CDC27	ENSG00000004897	2447.35	-0.414921	0.0353853	-11.7258	9.39886e-32	5.05346e-31
HCCS	ENSG00000004961	945.986	-0.249039	0.0375551	-6.63129	3.32766e-11	7.90187e-11
DVL2	ENSG00000004975	516.186	0.785473	0.0440641	17.8257	4.46728e-71	7.91058e-70
UPF1	ENSG00000005007	2538.59	0.0846729	0.0617743	1.37068	0.170474	0.20003
SKAP2	ENSG00000005020	3167.33	-0.997371	0.0403804	-24.6994	1.08616e-134	9.36898e-133
SLC25A5	ENSG00000005022	5529.57	-0.958566	0.0558868	-17.1519	6.08099e-66	9.48931e-65
MCUB	ENSG00000005059	3097.87	-0.327426	0.051264	-6.38705	1.69113e-10	3.87632e-10
POLR2J	ENSG00000005075	400.16	-0.376078	0.0533266	-7.05235	1.7592e-12	4.45905e-12
DHX33	ENSG00000005100	327.272	0.222962	0.0501148	4.44902	8.62627e-06	1.50609e-05
LIG3	ENSG00000005156	317.054	0.0547512	0.0488682	1.12038	0.26255	0.298928
RPAP3	ENSG00000005175	980.006	-0.277004	0.0521839	-5.30822	1.10698e-07	2.17423e-07
REXO5	ENSG00000005189	128.956	-0.954612	0.0684482	-13.9465	3.30526e-44	2.64647e-43
CIAPIN1	ENSG00000005194	1104.51	0.0220693	0.0351856	0.627225	0.530512	0.57122
SPPL2B	ENSG00000005206	387.567	0.154221	0.0638383	2.41581	0.0157002	0.0210373
FAM214B	ENSG00000005238	1275.54	0.533773	0.0532237	10.0289	1.13829e-23	4.5766e-23
COPZ2	ENSG00000005243	70.5696	0.302696	0.125477	2.41236	0.0158495	0.0212293
PRKAR2B	ENSG00000005249	143.513	-1.80558	0.113039	-15.9731	1.96796e-57	2.39356e-56
MSL3	ENSG00000005302	1886.75	0.073317	0.054766	1.33873	0.180657	0.211283
CREBBP	ENSG00000005339	2099.97	0.142821	0.0474784	3.00812	0.00262872	0.0038095
TSPOAP1	ENSG00000005379	49.316	-0.175593	0.124045	-1.41556	0.156903	0.185166
MPO	ENSG00000005381	77.2328	1.19641	0.717525	1.66742	0.0954317	0.116372
GCFC2	ENSG00000005436	238.962	0.591084	0.0524196	11.276	1.72383e-29	8.53415e-29
WDR54	ENSG00000005448	50.9499	-1.19297	0.115228	-10.3531	4.04991e-25	1.73941e-24
CROT	ENSG00000005469	242.291	0.590146	0.0594449	9.92761	3.15729e-23	1.248e-22
ABCB4	ENSG00000005471	332.877	-0.0774298	0.09257	-0.836445	0.402904	0.444092
KMT2E	ENSG00000005483	2096.25	0.538418	0.0343938	15.6545	3.09483e-55	3.48386e-54
RHBDD2	ENSG00000005486	640.858	0.44364	0.0628374	7.06012	1.66358e-12	4.21897e-12
IBTK	ENSG00000005700	2733.41	-0.909018	0.0411267	-22.1029	2.96711e-108	1.32018e-106
ZNF195	ENSG00000005801	732.338	0.940948	0.0346682	27.1415	3.18852e-162	5.46715e-160
MYCBP2	ENSG00000005810	3180.97	-1.55168	0.050776	-30.5594	4.24294e-205	2.20947e-202
FBXL3	ENSG00000005812	946.674	-0.112596	0.055475	-2.02968	0.0423889	0.0540824
ITGAL	ENSG00000005844	1255.2	1.24118	0.0927127	13.3874	7.16469e-41	5.21675e-40
PDK2	ENSG00000005882	129.014	1.46111	0.077951	18.744	2.16823e-78	4.65424e-77
ITGA3	ENSG00000005884	379.68	0.180623	0.144691	1.24834	0.211907	0.244977
ZFX	ENSG00000005889	1393.46	0.261278	0.0490698	5.32463	1.0116e-07	1.99147e-07
LAMP2	ENSG00000005893	9288.86	0.00162477	0.0476886	0.0340704	0.972821	0.976432
ITGA2B	ENSG00000005961	14.836	-0.0734066	0.288771	-0.254203	0.799338	0.822805
GDE1	ENSG00000006007	1720.17	-0.557028	0.0418156	-13.3211	1.7459e-40	1.2537e-39
C19orf60	ENSG00000006015	828.085	0.237908	0.0615983	3.86225	0.000112349	0.0001814
CRLF1	ENSG00000006016	7.78164	0.380058	0.116605	3.25935	0.00111668	0.00166902
OSBPL7	ENSG00000006025	219.692	1.29657	0.0767961	16.8833	5.97031e-64	8.9111e-63
TMEM98	ENSG00000006042	78.0963	0.0596521	0.234809	0.254045	0.799461	0.822871
MAP3K14	ENSG00000006062	216.413	0.691786	0.066981	10.3281	5.25955e-25	2.2477e-24
TMEM132A	ENSG00000006118	323.306	0.065751	0.0935099	0.703145	0.481965	0.524046
AP2B1	ENSG00000006125	3975.99	-0.758894	0.063978	-11.8618	1.86919e-32	1.03062e-31
ZNF263	ENSG00000006194	602.319	0.0615481	0.04122	1.49316	0.135395	0.161395
SPATA20	ENSG00000006282	710.783	-0.0482108	0.114699	-0.420326	0.674247	0.706982
TNFRSF12A	ENSG00000006327	427.037	0.21775	0.0855834	2.54431	0.0109495	0.0149104
MAP3K9	ENSG00000006432	327.395	-1.26897	0.0874013	-14.5189	9.19112e-48	8.22579e-47
RALA	ENSG00000006451	1929.64	-0.448939	0.0730575	-6.14502	7.99553e-10	1.76924e-09
BAIAP2L1	ENSG00000006453	103.433	0.0906203	0.0713822	1.26951	0.204259	0.236954
KDM7A	ENSG00000006459	1337.74	-0.193059	0.0754017	-2.56041	0.0104549	0.0142784
ETV1	ENSG00000006468	105.655	-0.771837	0.1368	-5.64209	1.67995e-08	3.46946e-08
AGK	ENSG00000006530	722.007	0.380681	0.0376829	10.1022	5.40131e-24	2.20314e-23
ALDH3B1	ENSG00000006534	1830.25	0.668973	0.0897559	7.45325	9.10687e-14	2.44683e-13
PHTF2	ENSG00000006576	2082.21	-0.141401	0.0730254	-1.93633	0.0528275	0.0666626
FARP2	ENSG00000006607	722.476	-0.268858	0.0444265	-6.05175	1.4328e-09	3.13201e-09
GGCT	ENSG00000006625	390.05	-0.899147	0.0655438	-13.7183	7.89427e-43	6.05859e-42
DBF4	ENSG00000006634	401.195	-0.678146	0.0642496	-10.5549	4.82343e-26	2.13531e-25
TBXA2R	ENSG00000006638	17.6798	0.654503	0.153924	4.2521	2.11774e-05	3.59606e-05
IFRD1	ENSG00000006652	2122.07	0.659069	0.0508687	12.9563	2.16469e-38	1.45139e-37
COX10	ENSG00000006695	385.616	0.397457	0.0509124	7.80669	5.87104e-15	1.66862e-14
GTF2IRD1	ENSG00000006704	162.526	0.740085	0.0639179	11.5787	5.28547e-31	2.77394e-30
PAF1	ENSG00000006712	746.822	-0.0269249	0.0376054	-0.715985	0.474001	0.516064
VPS41	ENSG00000006715	2340.46	-0.456994	0.0403519	-11.3252	9.84445e-30	4.91698e-29
ELAC2	ENSG00000006744	2277.69	0.226576	0.0429297	5.27784	1.30714e-07	2.55645e-07
SCIN	ENSG00000006747	1156.93	-0.433548	0.178769	-2.42519	0.0153005	0.0205272
ARSD	ENSG00000006756	747.704	-0.579286	0.0510611	-11.3449	7.85722e-30	3.93001e-29
PNPLA4	ENSG00000006757	159.492	-0.985562	0.0705353	-13.9726	2.29053e-44	1.84767e-43
ADIPOR2	ENSG00000006831	1101.14	-0.170951	0.0483931	-3.53255	0.000411566	0.000637223
CDKL3	ENSG00000006837	14.4391	0.839701	0.086917	9.66095	4.41747e-22	1.67006e-21
MARK4	ENSG00000007047	312.413	0.497871	0.0515203	9.66359	4.30519e-22	1.62849e-21
CCDC124	ENSG00000007080	607.774	-0.464512	0.0588219	-7.89692	2.85886e-15	8.2351e-15
CEACAM21	ENSG00000007129	71.8879	0.276115	0.109652	2.5181	0.0117991	0.0160115
PAFAH1B1	ENSG00000007168	3583.69	-0.0504097	0.0272882	-1.84731	0.064702	0.0806909
KIAA0100	ENSG00000007202	2350.99	-0.592929	0.0549924	-10.782	4.18549e-27	1.92377e-26
GAS7	ENSG00000007237	5876.26	0.11144	0.0512201	2.17572	0.0295765	0.0383869
TRAPPC6A	ENSG00000007255	238.006	-0.998436	0.0772963	-12.917	3.60954e-38	2.39388e-37
MATK	ENSG00000007264	1031.92	0.451746	0.114331	3.9512	7.77599e-05	0.00012701
ST7L	ENSG00000007341	282.616	0.238951	0.0358556	6.66424	2.66037e-11	6.35379e-11
RPUSD1	ENSG00000007376	382.634	0.568409	0.0678586	8.37637	5.45855e-17	1.69271e-16
RHBDF1	ENSG00000007384	44.0442	1.93662	0.11783	16.4357	1.06254e-60	1.43785e-59
LUC7L	ENSG00000007392	1203.18	0.330431	0.0349734	9.44806	3.45157e-21	1.25886e-20
TSR3	ENSG00000007520	509.813	0.30062	0.0638948	4.70491	2.53973e-06	4.58626e-06
PIGQ	ENSG00000007541	218.365	0.0560878	0.054634	1.02661	0.304604	0.34303
CRAMP1	ENSG00000007545	297.882	0.424249	0.0466023	9.1036	8.73844e-20	3.01281e-19
TEAD3	ENSG00000007866	22.908	0.237744	0.210666	1.12854	0.259093	0.295254
DNAJC11	ENSG00000007923	755.003	-0.326417	0.0521209	-6.26269	3.78381e-10	8.52297e-10
MYLIP	ENSG00000007944	280.489	-0.323765	0.0703566	-4.60176	4.18929e-06	7.46439e-06
E2F2	ENSG00000007968	140.931	-3.25715	0.165743	-19.6518	5.58185e-86	1.45604e-84
PSMB1	ENSG00000008018	3305.88	-0.050257	0.047473	-1.05864	0.289762	0.327628
SYN1	ENSG00000008056	19.2717	1.09529	0.183384	5.97268	2.33382e-09	5.03815e-09
JARID2	ENSG00000008083	875.077	0.500337	0.0523062	9.56554	1.11618e-21	4.14951e-21
CDKL5	ENSG00000008086	193.651	-0.429478	0.0778532	-5.51651	3.45792e-08	7.01361e-08
CDK11A	ENSG00000008128	48.2246	0.25634	0.0704982	3.63613	0.000276764	0.00043488
NADK	ENSG00000008130	6703.19	0.258886	0.0536486	4.82558	1.39596e-06	2.55895e-06
CYTH3	ENSG00000008256	419.889	-0.0621731	0.0555516	-1.1192	0.263056	0.299406
SYPL1	ENSG00000008282	2031.19	-0.0546052	0.0335348	-1.62831	0.103459	0.125442
CYB561	ENSG00000008283	244.369	0.550455	0.0659811	8.34261	7.26674e-17	2.24353e-16
SPAG9	ENSG00000008294	3930.14	-0.250211	0.0546994	-4.57429	4.77835e-06	8.48706e-06
AASS	ENSG00000008311	45.6527	-0.571766	0.14377	-3.97694	6.98086e-05	0.000114475
PLEKHG6	ENSG00000008323	76.5661	-0.223199	0.0744087	-2.99963	0.00270308	0.00391202
SS18L2	ENSG00000008324	623.827	-0.299531	0.060481	-4.95248	7.32717e-07	1.36849e-06
MPND	ENSG00000008382	128.514	-0.256222	0.078069	-3.28199	0.00103077	0.00154489
MGST1	ENSG00000008394	98.6769	0.72295	0.20691	3.49404	0.000475774	0.000733646
CRY1	ENSG00000008405	346.52	0.138232	0.063948	2.16164	0.0306463	0.0397204
PGLYRP1	ENSG00000008438	6.87264	0.655885	0.174316	3.76263	0.000168139	0.000268243
NFIX	ENSG00000008441	51.0659	0.604855	0.159998	3.7804	0.000156579	0.000250142
ST3GAL1	ENSG00000008513	2357.6	0.00734504	0.0627083	0.11713	0.906757	0.917987
MMP25	ENSG00000008516	212.848	0.226974	0.132961	1.70707	0.0878094	0.107572
IL32	ENSG00000008517	70.3416	0.231571	0.201773	1.14768	0.251101	0.286868
PKD1	ENSG00000008710	499.457	0.65237	0.0705828	9.24262	2.40525e-20	8.48416e-20
MED24	ENSG00000008838	827.552	-0.148392	0.0391408	-3.79124	0.000149895	0.000239764
RHOBTB2	ENSG00000008853	231.378	1.37049	0.0697624	19.6452	6.35725e-86	1.6461e-84
HEATR5B	ENSG00000008869	1533.83	0.0356238	0.0560503	0.635569	0.525057	0.565781
SEC62	ENSG00000008952	1826.92	-0.194846	0.0599543	-3.24992	0.00115438	0.00172354
RPS20	ENSG00000008988	4534.68	-0.657169	0.0759999	-8.64697	5.28848e-18	1.70855e-17
CSDE1	ENSG00000009307	9774.98	-0.666761	0.0493343	-13.5152	1.27271e-41	9.47792e-41
UBE3C	ENSG00000009335	1659.86	-0.449546	0.0395205	-11.375	5.56966e-30	2.79876e-29
REV3L	ENSG00000009413	727.286	1.22337	0.0567585	21.554	4.861e-103	1.83725e-101
MASP2	ENSG00000009724	46.4519	-0.125646	0.140304	-0.895525	0.370506	0.411214
FAM76A	ENSG00000009780	258.105	0.0931417	0.0443191	2.10161	0.0355871	0.0457404
TRAF3IP3	ENSG00000009790	379.626	-0.511086	0.0934672	-5.46807	4.54954e-08	9.15246e-08
POMT2	ENSG00000009830	272.607	-0.0916289	0.0504963	-1.81457	0.0695903	0.086366
VTA1	ENSG00000009844	3886.78	0.098186	0.0651154	1.50788	0.131586	0.157228
MLXIPL	ENSG00000009950	62.1442	1.3882	0.156614	8.86386	7.72881e-19	2.57505e-18
BAZ1B	ENSG00000009954	2462.68	0.124531	0.0311036	4.00376	6.23442e-05	0.00010263
RANBP9	ENSG00000010017	851.274	0.202482	0.0603953	3.35261	0.000800545	0.00121107
ETV7	ENSG00000010030	1509.63	0.87247	0.18176	4.80013	1.58562e-06	2.89719e-06
SPRTN	ENSG00000010072	450.436	0.179358	0.0379617	4.72471	2.30444e-06	4.16915e-06
METTL13	ENSG00000010165	567.71	0.265813	0.0417692	6.36386	1.96749e-10	4.49584e-10
DYRK4	ENSG00000010219	843.772	0.417455	0.0751456	5.55528	2.77165e-08	5.65429e-08
ZNF207	ENSG00000010244	4981.6	-0.430529	0.0333105	-12.9247	3.26396e-38	2.16878e-37
UQCRC1	ENSG00000010256	3201.28	-0.530987	0.0624539	-8.50207	1.86243e-17	5.87257e-17
STARD3NL	ENSG00000010270	2458.01	-0.0836764	0.0369	-2.26766	0.0233502	0.0306511
CD9	ENSG00000010278	3182.43	-0.212351	0.104532	-2.03144	0.0422105	0.0538645
NCAPD2	ENSG00000010292	1104.33	-0.947709	0.0774669	-12.2337	2.05269e-34	1.20555e-33
IFFO1	ENSG00000010295	1565.9	1.22342	0.0549952	22.2459	1.23635e-109	5.68073e-108
GIPR	ENSG00000010310	46.3908	0.454784	0.126959	3.58213	0.000340802	0.000531346
PHF7	ENSG00000010318	151.08	0.0801876	0.0530415	1.51179	0.130587	0.1561
NISCH	ENSG00000010322	4040.12	0.782605	0.0686489	11.4001	4.17605e-30	2.10902e-29
STAB1	ENSG00000010327	36600	-1.01954	0.0764384	-13.3381	1.38912e-40	1.00159e-39
FUZ	ENSG00000010361	57.1051	-0.209931	0.0742425	-2.82764	0.00468922	0.00664354
IDS	ENSG00000010404	1612.04	0.621602	0.0718129	8.65586	4.89226e-18	1.58418e-17
ZNF200	ENSG00000010539	602.876	0.225611	0.0420796	5.36153	8.25217e-08	1.63232e-07
CD4	ENSG00000010610	14898.5	-0.150071	0.0900506	-1.66652	0.0956106	0.11655
LRRC23	ENSG00000010626	68.5005	-0.838438	0.0765203	-10.9571	6.14652e-28	2.88741e-27
BTK	ENSG00000010671	3676.46	-0.540427	0.0411323	-13.1387	1.97481e-39	1.37251e-38
HFE	ENSG00000010704	680.439	-0.602072	0.0536645	-11.2192	3.28329e-29	1.61015e-28
SCMH1	ENSG00000010803	340.494	-0.530775	0.0571861	-9.28153	1.67057e-20	5.92838e-20
FYN	ENSG00000010810	148.986	1.24833	0.140587	8.87943	6.72015e-19	2.24484e-18
HIVEP2	ENSG00000010818	1281.05	-0.170269	0.134463	-1.26629	0.205409	0.238131
ELOA	ENSG00000011007	1696.51	0.374269	0.0320489	11.6781	1.65022e-31	8.78203e-31
LYPLA2	ENSG00000011009	1065.7	0.340998	0.0457033	7.46113	8.57853e-14	2.30796e-13
CLCN6	ENSG00000011021	1333.29	0.577983	0.0592271	9.75875	1.69224e-22	6.50434e-22
MRC2	ENSG00000011028	706.12	0.3219	0.129035	2.49467	0.0126075	0.0170558
TSPAN9	ENSG00000011105	49.6496	0.0759761	0.121552	0.625051	0.531937	0.572624
BTBD7	ENSG00000011114	1352.97	-0.180343	0.0410746	-4.39062	1.1303e-05	1.9533e-05
APBA3	ENSG00000011132	276.952	1.55674	0.062338	24.9726	1.21495e-137	1.13127e-135
MKS1	ENSG00000011143	134.203	0.164409	0.0571422	2.8772	0.00401225	0.00572713
ABHD5	ENSG00000011198	318.197	-0.340983	0.0398871	-8.54872	1.24462e-17	3.95465e-17
ANOS1	ENSG00000011201	595.891	-0.858296	0.188734	-4.54764	5.42519e-06	9.59957e-06
AKAP8L	ENSG00000011243	648.792	0.0358538	0.04675	0.766927	0.443125	0.48538
MBTD1	ENSG00000011258	391.122	0.333859	0.0488383	6.83599	8.14396e-12	2.00077e-11
UTP18	ENSG00000011260	1477.7	0.133046	0.0356971	3.72708	0.000193713	0.000307891
RNF216	ENSG00000011275	1448.94	0.600537	0.0309192	19.4228	4.9529e-84	1.23471e-82
TTC19	ENSG00000011295	946.331	-0.237695	0.040542	-5.86294	4.54742e-09	9.65228e-09
PTBP1	ENSG00000011304	4418.49	-0.125114	0.0325918	-3.83883	0.000123622	0.00019903
LARS2	ENSG00000011376	623.415	-0.480867	0.0451242	-10.6565	1.62551e-26	7.30183e-26
PIK3C2A	ENSG00000011405	1534.33	-0.713214	0.0478261	-14.9126	2.72713e-50	2.61017e-49
PLAUR	ENSG00000011422	6695.01	-0.151472	0.0798329	-1.89736	0.0577804	0.0725805
ANLN	ENSG00000011426	981.715	-2.88802	0.132814	-21.7449	7.71797e-105	3.13626e-103
WIZ	ENSG00000011451	1015.01	0.244091	0.0773428	3.15596	0.0015997	0.00235886
RABGAP1	ENSG00000011454	1618.15	0.21544	0.0487353	4.4206	9.84257e-06	1.70679e-05
DCN	ENSG00000011465	632.943	0.0135539	0.353	0.0383963	0.969372	0.973526
QPCTL	ENSG00000011478	117.721	-0.0614878	0.0725877	-0.847083	0.396949	0.438387
PPP5C	ENSG00000011485	617.731	0.243647	0.050833	4.79309	1.6423e-06	2.99762e-06
CEP68	ENSG00000011523	878.301	0.502977	0.0513405	9.79688	1.16119e-22	4.48402e-22
MAP4K3	ENSG00000011566	703.625	0.273875	0.0540215	5.06973	3.98372e-07	7.55884e-07
ZBTB32	ENSG00000011590	10.8146	-0.0292174	0.234726	-0.124475	0.90094	0.912755
TYROBP	ENSG00000011600	12424.9	0.631591	0.0629881	10.0272	1.15811e-23	4.65483e-23
TMEM159	ENSG00000011638	242.001	0.0417153	0.0602202	0.692712	0.48849	0.530525
GABRA3	ENSG00000011677	186.115	-3.01397	0.128442	-23.4656	9.16754e-122	5.88565e-120
BRCA1	ENSG00000012048	470.632	-1.25264	0.0740924	-16.9064	4.0357e-64	6.07515e-63
ERCC1	ENSG00000012061	686.707	-0.339045	0.0632129	-5.36355	8.16012e-08	1.6148e-07
CD22	ENSG00000012124	56.3989	0.799967	0.163148	4.90331	9.42374e-07	1.74385e-06
SEMA3B	ENSG00000012171	19.4903	-0.0969866	0.153663	-0.631164	0.527933	0.568665
MBTPS2	ENSG00000012174	819.457	-0.293691	0.0623031	-4.71391	2.43009e-06	4.39108e-06
PRICKLE3	ENSG00000012211	240.58	0.92288	0.0662206	13.9365	3.80344e-44	3.03671e-43
EXTL3	ENSG00000012232	651.341	0.011375	0.040026	0.284191	0.776264	0.801577
ELOVL5	ENSG00000012660	2563.68	-0.505448	0.0434283	-11.6387	2.62081e-31	1.38841e-30
ALOX5	ENSG00000012779	4436.5	-0.458027	0.0781203	-5.86309	4.54322e-09	9.64503e-09
KDM5D	ENSG00000012817	590.206	-0.139349	0.440599	-0.316273	0.751796	0.779655
CALCOCO1	ENSG00000012822	1081.35	0.747752	0.0700648	10.6723	1.372e-26	6.17684e-26
UBR7	ENSG00000012963	754.45	0.0143144	0.0478502	0.299149	0.764826	0.791219
MAP4K5	ENSG00000012983	424.603	-0.158377	0.0611694	-2.58915	0.00962124	0.0131757
EHD3	ENSG00000013016	68.5611	0.719398	0.166914	4.30999	1.63262e-05	2.79253e-05
PSMC4	ENSG00000013275	4599.41	-0.225033	0.0660202	-3.40855	0.000653102	0.000996226
MAN2B2	ENSG00000013288	2194.77	0.667727	0.05506	12.1273	7.573e-34	4.35843e-33
CLDN11	ENSG00000013297	24.5918	0.0684765	0.20807	0.329104	0.742077	0.770577
SLC25A39	ENSG00000013306	1457.06	-0.676904	0.0559017	-12.1088	9.48539e-34	5.4479e-33
MVP	ENSG00000013364	3227.75	-0.560945	0.0610547	-9.18759	4.01744e-20	1.40441e-19
NUB1	ENSG00000013374	2813.87	-0.309621	0.0578661	-5.35064	8.76442e-08	1.73086e-07
PGM3	ENSG00000013375	707.159	-0.677337	0.0454703	-14.8963	3.48598e-50	3.32066e-49
RWDD2A	ENSG00000013392	187.749	0.0162232	0.0480518	0.337618	0.735651	0.764638
CLK1	ENSG00000013441	1631.7	0.0934779	0.0557625	1.67636	0.093668	0.114321
POLR3B	ENSG00000013503	248.739	0.244507	0.0670173	3.64842	0.000263858	0.000415435
ANGEL1	ENSG00000013523	953.089	1.43785	0.0616183	23.3347	1.96993e-120	1.22014e-118
RNF14	ENSG00000013561	1258.58	0.138248	0.0389496	3.54941	0.000386093	0.000598971
DNASE1L1	ENSG00000013563	218.073	-0.146489	0.0561196	-2.6103	0.00904622	0.0124221
DDX11	ENSG00000013573	238.614	0.210465	0.0873978	2.40813	0.0160346	0.0214568
HEBP1	ENSG00000013583	2279.09	0.968591	0.0594969	16.2797	1.37609e-59	1.80315e-58
GPRC5A	ENSG00000013588	129.149	-0.292115	0.208362	-1.40196	0.160927	0.18966
MAMLD1	ENSG00000013619	191.409	0.393066	0.138969	2.82845	0.00467744	0.00662752
CD6	ENSG00000013725	32.2616	0.555656	0.148682	3.7372	0.00018608	0.000296093
TACC3	ENSG00000013810	1134.29	-0.482916	0.0809381	-5.96649	2.42417e-09	5.22517e-09
UFL1	ENSG00000014123	1046.61	0.0258072	0.060525	0.42639	0.669824	0.70292
POLA2	ENSG00000014138	784.832	-0.73381	0.0633467	-11.584	4.96544e-31	2.60695e-30
ZC3H3	ENSG00000014164	572.106	0.0494891	0.0690957	0.716241	0.473843	0.515972
CAPN1	ENSG00000014216	2304.87	-0.0230849	0.0479881	-0.481054	0.630478	0.666255
ACPP	ENSG00000014257	156.234	-2.24909	0.104663	-21.4888	1.98023e-102	7.40478e-101
MDH1	ENSG00000014641	5044.92	-0.829494	0.0464221	-17.8685	2.07442e-71	3.71545e-70
SLC30A9	ENSG00000014824	1302.84	-0.250231	0.0335697	-7.45406	9.05099e-14	2.43275e-13
MTMR11	ENSG00000014914	36.5701	-0.0591862	0.143519	-0.412394	0.680051	0.712596
COX15	ENSG00000014919	863.881	-0.336257	0.0285836	-11.764	5.98246e-32	3.23887e-31
CCDC88C	ENSG00000015133	331.015	0.529917	0.0854239	6.20337	5.52655e-10	1.23241e-09
YAF2	ENSG00000015153	267.346	0.526426	0.0511398	10.2939	7.51027e-25	3.18151e-24
ZMYND11	ENSG00000015171	1105.27	-0.919551	0.0570721	-16.1121	2.0984e-58	2.64368e-57
WAS	ENSG00000015285	3023.75	0.614645	0.0811027	7.5786	3.49304e-14	9.57539e-14
BID	ENSG00000015475	3493.62	0.696983	0.0605	11.5204	1.04147e-30	5.41132e-30
MATR3	ENSG00000015479	288.69	0.109934	0.0464565	2.36638	0.0179632	0.0238943
XYLT2	ENSG00000015532	152.867	0.594134	0.0752667	7.89371	2.93329e-15	8.44433e-15
NUDCD3	ENSG00000015676	906.982	0.345804	0.0427683	8.08551	6.19029e-16	1.8331e-15
GLT8D1	ENSG00000016864	582.079	0.549407	0.0370444	14.831	9.22919e-50	8.71474e-49
ATP2C1	ENSG00000017260	3388.12	-0.537142	0.0673334	-7.97735	1.49509e-15	4.35757e-15
IGF1	ENSG00000017427	596.88	-0.721139	0.113841	-6.3346	2.37953e-10	5.41188e-10
SLC38A5	ENSG00000017483	826.925	0.484713	0.12498	3.87832	0.000105181	0.000170237
RALBP1	ENSG00000017797	761.098	0.35842	0.0438403	8.17557	2.94474e-16	8.84112e-16
RUFY3	ENSG00000018189	1190.4	0.0861536	0.0554532	1.55363	0.120274	0.144583
SLC11A1	ENSG00000018280	5133.89	-0.225289	0.124049	-1.81612	0.0693514	0.0861024
WWTR1	ENSG00000018408	84.0622	0.200842	0.193694	1.0369	0.299783	0.338061
AGPS	ENSG00000018510	1519.65	-0.123382	0.0424885	-2.9039	0.00368548	0.00527408
CXorf56	ENSG00000018610	396.427	-0.699586	0.0580888	-12.0434	2.10141e-33	1.1957e-32
TTC27	ENSG00000018699	335.458	-0.420397	0.0594401	-7.07263	1.52027e-12	3.86597e-12
ZNF582	ENSG00000018869	81.0845	0.801747	0.102833	7.79657	6.3615e-15	1.80473e-14
PHLDB1	ENSG00000019144	322.142	0.11983	0.0798452	1.50078	0.133411	0.159203
MARCO	ENSG00000019169	198.633	-1.65032	0.304051	-5.42778	5.70605e-08	1.14105e-07
PRDM11	ENSG00000019485	131.541	0.750293	0.0864861	8.6753	4.12458e-18	1.3393e-17
SNAI2	ENSG00000019549	42.1176	0.112539	0.343118	0.327988	0.74292	0.771338
CD74	ENSG00000019582	9484.6	0.237671	0.126575	1.87771	0.060421	0.0756541
HGF	ENSG00000019991	456.69	-1.31207	0.129647	-10.1204	4.48802e-24	1.83755e-23
ZRANB1	ENSG00000019995	211.011	0.0947044	0.0441777	2.14372	0.0320557	0.0414516
NCDN	ENSG00000020129	482.928	0.339487	0.0573786	5.91662	3.28631e-09	7.02852e-09
ADGRA2	ENSG00000020181	166.482	-1.49834	0.130765	-11.4582	2.13902e-30	1.09721e-29
ZFP64	ENSG00000020256	220.912	0.990951	0.04869	20.3523	4.43362e-92	1.33198e-90
MNAT1	ENSG00000020426	164.899	-0.195612	0.0662884	-2.95092	0.00316825	0.00455942
SAMD4A	ENSG00000020577	2554.07	0.33961	0.074615	4.5515	5.32645e-06	9.43197e-06
RUNX3	ENSG00000020633	3773.6	0.265103	0.0834445	3.177	0.00148809	0.00220145
MRE11	ENSG00000020922	614.231	0.156244	0.0498621	3.13353	0.00172719	0.00253914
SERPINB1	ENSG00000021355	6766.17	-0.686607	0.0649733	-10.5675	4.21489e-26	1.86709e-25
SPAST	ENSG00000021574	623.594	-0.120545	0.0455519	-2.64633	0.00813711	0.0112363
OSBPL5	ENSG00000021762	112.35	1.69469	0.135965	12.4642	1.17095e-35	7.12399e-35
AQR	ENSG00000021776	3040.18	-0.272288	0.0791453	-3.44035	0.000580957	0.000889982
CPS1	ENSG00000021826	70.6504	-0.898307	0.148257	-6.05911	1.36881e-09	2.9954e-09
FHL1	ENSG00000022267	323.803	0.321768	0.175887	1.8294	0.0673394	0.0837647
RTFDC1	ENSG00000022277	1641.39	-0.167166	0.0317091	-5.27185	1.35052e-07	2.63801e-07
NLRP2	ENSG00000022556	178.102	-0.257004	0.235218	-1.09262	0.274559	0.311667
SLC45A4	ENSG00000022567	407.41	-0.294512	0.0845091	-3.48498	0.000492172	0.000758266
RNF10	ENSG00000022840	2901.15	-0.0631332	0.0371324	-1.70022	0.0890898	0.109093
ZNF839	ENSG00000022976	175.824	0.452619	0.0448853	10.0839	6.50838e-24	2.64474e-23
ZDHHC6	ENSG00000023041	1413.3	-0.367815	0.036303	-10.1318	3.992e-24	1.6378e-23
GRAMD1B	ENSG00000023171	634.857	-1.1099	0.085731	-12.9463	2.46593e-38	1.64629e-37
RNH1	ENSG00000023191	3009.95	-0.308096	0.0506075	-6.08796	1.14359e-09	2.50918e-09
NDUFS1	ENSG00000023228	2158.52	-0.653716	0.0297106	-22.0027	2.71058e-107	1.17626e-105
RB1CC1	ENSG00000023287	1045.88	0.360822	0.048903	7.37832	1.603e-13	4.26456e-13
ERP44	ENSG00000023318	5470.78	0.22789	0.0464052	4.91087	9.06743e-07	1.67924e-06
ALAS1	ENSG00000023330	3900.82	0.350124	0.0745152	4.69869	2.61836e-06	4.72461e-06
BIRC3	ENSG00000023445	1297.33	1.50482	0.221212	6.80265	1.02714e-11	2.51202e-11
AKAP11	ENSG00000023516	3683.72	-0.406315	0.0652271	-6.22924	4.68714e-10	1.04988e-09
GLRX2	ENSG00000023572	417.335	0.230331	0.0647089	3.5595	0.000371566	0.000577645
SNAPC1	ENSG00000023608	92.0489	0.417815	0.0747778	5.58741	2.30478e-08	4.72104e-08
DERA	ENSG00000023697	1297.77	0.0649103	0.0347862	1.86598	0.0620444	0.0775692
STRAP	ENSG00000023734	2697.65	-0.570363	0.0397783	-14.3386	1.25647e-46	1.07719e-45
ABCC2	ENSG00000023839	38.4848	1.48435	0.141224	10.5106	7.71701e-26	3.40129e-25
DEF6	ENSG00000023892	1057.75	0.0265991	0.0882033	0.301566	0.762983	0.789728
PLEKHO1	ENSG00000023902	6892.93	0.0307063	0.0688062	0.446272	0.6554	0.689173
GCLM	ENSG00000023909	1509.84	-0.536283	0.0733035	-7.31593	2.55604e-13	6.73246e-13
UBR2	ENSG00000024048	2213.75	0.2411	0.0566547	4.25561	2.08483e-05	3.54233e-05
EHD2	ENSG00000024422	228.234	-0.0240844	0.243326	-0.0989799	0.921154	0.930954
DEPDC1	ENSG00000024526	238.053	-3.39116	0.169994	-19.9487	1.53736e-88	4.22999e-87
CCDC28A	ENSG00000024862	504.127	0.748606	0.0590488	12.6777	7.85575e-37	4.9933e-36
RRAGD	ENSG00000025039	2294.13	0.239648	0.0627629	3.8183	0.000134373	0.000215795
HSF2	ENSG00000025156	253.121	0.724152	0.0505608	14.3224	1.58567e-46	1.35282e-45
PHF20	ENSG00000025293	1390.74	0.44938	0.0311455	14.4284	3.42825e-47	3.01446e-46
HSD17B6	ENSG00000025423	12.406	0.137364	0.185559	0.740273	0.459134	0.501431
NR1H3	ENSG00000025434	2229.01	1.77363	0.161924	10.9535	6.39434e-28	3.00182e-27
TYMP	ENSG00000025708	14582.9	0.227944	0.0822847	2.77019	0.0056023	0.00788236
NCAPH2	ENSG00000025770	304.431	-0.891816	0.0597024	-14.9377	1.87336e-50	1.79792e-49
TOMM34	ENSG00000025772	684.683	0.332086	0.0551276	6.02395	1.70208e-09	3.69995e-09
SEC63	ENSG00000025796	1554.38	-0.448632	0.0396512	-11.3145	1.11278e-29	5.54024e-29
KPNA6	ENSG00000025800	2114.83	-0.464195	0.0287882	-16.1245	1.71621e-58	2.16607e-57
VIM	ENSG00000026025	18460.3	0.217684	0.073233	2.97249	0.00295398	0.00425935
RTEL1-TNFRSF6B	ENSG00000026036	75.5369	-0.0346447	0.0877976	-0.394598	0.69314	0.724953
FAS	ENSG00000026103	1249.33	-0.125761	0.0703627	-1.78733	0.0738844	0.0913645
RNASET2	ENSG00000026297	2556.16	0.0400401	0.0733551	0.54584	0.585176	0.623679
CD44	ENSG00000026508	8121.56	-0.33771	0.123907	-2.72552	0.00642009	0.00897728
KCNG1	ENSG00000026559	59.4639	1.42354	0.17706	8.03986	8.99416e-16	2.64667e-15
AGPAT4	ENSG00000026652	626.033	0.542028	0.0750773	7.21959	5.21432e-13	1.35389e-12
SLAMF7	ENSG00000026751	11479.6	0.887436	0.163727	5.42023	5.95234e-08	1.18827e-07
BTN3A1	ENSG00000026950	368.674	0.0711307	0.0738833	0.962744	0.335676	0.374988
MIPEP	ENSG00000027001	296.879	-1.00182	0.0567497	-17.6533	9.5926e-70	1.63481e-68
PRKCH	ENSG00000027075	160.143	1.38227	0.122219	11.3098	1.17353e-29	5.84063e-29
IFNGR1	ENSG00000027697	6221.23	1.25474	0.0547682	22.91	3.69087e-116	2.00362e-114
B4GALT7	ENSG00000027847	469.928	0.014095	0.047531	0.296544	0.766814	0.793159
SH2D2A	ENSG00000027869	13.5668	1.33562	0.212273	6.29196	3.13473e-10	7.09618e-10
VRK2	ENSG00000028116	1194.39	-0.553474	0.0552908	-10.0102	1.37433e-23	5.51142e-23
TNFRSF1B	ENSG00000028137	5727.31	1.26962	0.0648715	19.5712	2.71947e-85	6.93935e-84
VEZT	ENSG00000028203	1703.97	-0.134756	0.0381261	-3.5345	0.000408551	0.000632833
POU2F2	ENSG00000028277	928.791	0.905907	0.130543	6.9395	3.93484e-12	9.82312e-12
BRD9	ENSG00000028310	526.461	-0.176094	0.0518272	-3.3977	0.000679539	0.00103458
SNX1	ENSG00000028528	4476.19	0.15554	0.0297535	5.22761	1.71711e-07	3.33784e-07
TBPL1	ENSG00000028839	281.281	0.529641	0.046075	11.4952	1.39465e-30	7.20118e-30
ARNTL2	ENSG00000029153	1017.28	-0.86947	0.0918023	-9.47112	2.7687e-21	1.01533e-20
BCLAF1	ENSG00000029363	2810.55	-0.491675	0.0314039	-15.6565	2.99933e-55	3.37905e-54
SLC39A9	ENSG00000029364	1808.03	-0.572848	0.038627	-14.8302	9.3388e-50	8.81232e-49
IBSP	ENSG00000029559	17.9938	0.274174	0.32537	0.842651	0.399424	0.440635
TFB1M	ENSG00000029639	335.568	0.155927	0.0471801	3.30494	0.000949972	0.00142806
RABEP1	ENSG00000029725	2751.9	-0.664345	0.0367531	-18.0759	4.9347e-73	9.26328e-72
HMGB3	ENSG00000029993	993.476	-1.70404	0.0765648	-22.2562	9.82976e-110	4.56127e-108
NUP160	ENSG00000030066	1927.91	-0.861118	0.0466386	-18.4636	4.05031e-76	8.20568e-75
BAK1	ENSG00000030110	1300.76	-0.0287715	0.0625814	-0.459744	0.6457	0.679786
IKZF2	ENSG00000030419	321.241	-1.14207	0.0949523	-12.0278	2.53741e-33	1.43739e-32
GRN	ENSG00000030582	35243.7	0.382359	0.0526287	7.26522	3.72423e-13	9.72921e-13
FAM13B	ENSG00000031003	1690.67	-0.229767	0.0392801	-5.84946	4.9318e-09	1.04492e-08
ARHGAP31	ENSG00000031081	2599.68	-0.411236	0.0662288	-6.20932	5.32151e-10	1.18819e-09
CENPQ	ENSG00000031691	128.071	-0.28858	0.0804289	-3.58801	0.00033321	0.000520085
SARS	ENSG00000031698	1894.94	0.100387	0.0390073	2.57354	0.0100664	0.0137651
RANBP3	ENSG00000031823	1054.68	0.173013	0.0293071	5.90345	3.5598e-09	7.59728e-09
ARID4A	ENSG00000032219	1355.36	1.26493	0.0565847	22.3546	1.08842e-110	5.18754e-109
EIPR1	ENSG00000032389	529.046	-0.0613077	0.0347639	-1.76354	0.0778089	0.0959223
PNPLA6	ENSG00000032444	829.011	0.77501	0.0702162	11.0375	2.52018e-28	1.20359e-27
IFT88	ENSG00000032742	247.439	-0.0189178	0.0562944	-0.336051	0.736832	0.765716
ALG1	ENSG00000033011	552.974	0.195225	0.0721994	2.70397	0.00685168	0.00954659
ZCCHC8	ENSG00000033030	1090.34	0.524505	0.0405136	12.9464	2.46221e-38	1.64459e-37
ABCF2	ENSG00000033050	892.907	-0.0756261	0.0500116	-1.51217	0.13049	0.156008
CHPF2	ENSG00000033100	992.393	0.691003	0.0481561	14.3492	1.07721e-46	9.269e-46
FUT8	ENSG00000033170	1575.02	0.813235	0.0495551	16.4107	1.60274e-60	2.15641e-59
UBA6	ENSG00000033178	5473.72	-0.923966	0.0630952	-14.644	1.47133e-48	1.34768e-47
GAB2	ENSG00000033327	2689.03	0.0978051	0.0722488	1.35373	0.175824	0.205818
ATP6V0A1	ENSG00000033627	3787.06	-0.548676	0.0460721	-11.9091	1.06144e-32	5.9034e-32
PIAS1	ENSG00000033800	2591.39	0.250604	0.0420862	5.95454	2.60799e-09	5.61107e-09
SLC4A7	ENSG00000033867	1565.27	0.102506	0.0643017	1.59414	0.110905	0.133814
APBA2	ENSG00000034053	18.8074	0.0401757	0.176227	0.227977	0.819664	0.840946
MAP2K3	ENSG00000034152	1008.39	0.76846	0.0592915	12.9607	2.04342e-38	1.37269e-37
TMSB10	ENSG00000034510	17407.1	0.369272	0.0847323	4.3581	1.31194e-05	2.25886e-05
ASTE1	ENSG00000034533	145.03	0.463062	0.0478046	9.68656	3.43929e-22	1.30623e-21
RNF19A	ENSG00000034677	5134.72	-0.571369	0.0655919	-8.71096	3.0131e-18	9.83154e-18
PEX3	ENSG00000034693	355.541	-1.20654	0.0623937	-19.3374	2.60026e-83	6.38039e-82
GABARAPL2	ENSG00000034713	1825.25	0.0883667	0.0562708	1.57038	0.116326	0.140089
SH3YL1	ENSG00000035115	308.701	-0.508351	0.0642686	-7.90978	2.57846e-15	7.44113e-15
FAM136A	ENSG00000035141	847.254	-0.0747015	0.04096	-1.82377	0.0681873	0.0847669
VCL	ENSG00000035403	1620.63	-1.25157	0.0853254	-14.6683	1.02966e-48	9.47453e-48
DEPDC1B	ENSG00000035499	204.938	-2.75268	0.123677	-22.2569	9.66244e-110	4.49847e-108
NSMAF	ENSG00000035681	2217.97	0.271472	0.0380862	7.12783	1.01966e-12	2.6147e-12
ADSS	ENSG00000035687	797.635	0.0321457	0.0455505	0.705717	0.480364	0.522506
STAP1	ENSG00000035720	2229.26	0.749281	0.15739	4.76066	1.92966e-06	3.50847e-06
TIMP2	ENSG00000035862	4668.94	-0.30578	0.0894758	-3.41746	0.000632081	0.000964935
RFC1	ENSG00000035928	685.225	0.0109252	0.0508979	0.214649	0.830041	0.849558
TBC1D23	ENSG00000036054	1217.19	0.385093	0.0379117	10.1576	3.06401e-24	1.26334e-23
CUL3	ENSG00000036257	1220.64	-0.251292	0.0634685	-3.95931	7.51657e-05	0.00012293
ZZZ3	ENSG00000036549	735.977	0.0829855	0.038676	2.14566	0.0319001	0.0412618
SLC18A1	ENSG00000036565	18.8638	1.59719	0.163818	9.74979	1.84844e-22	7.0931e-22
USP2	ENSG00000036672	272.257	0.461393	0.121944	3.78364	0.00015455	0.000246984
TUBG2	ENSG00000037042	317.67	0.872135	0.0483072	18.0539	7.34597e-73	1.36439e-71
RPL26L1	ENSG00000037241	293.234	-0.498681	0.0670639	-7.43591	1.03854e-13	2.78503e-13
NSUN2	ENSG00000037474	1882.3	-0.469751	0.0455587	-10.3109	6.29019e-25	2.67514e-24
FBXO42	ENSG00000037637	1093.67	0.359881	0.0386624	9.30829	1.29908e-20	4.62407e-20
MFAP3	ENSG00000037749	514.562	0.0595012	0.0530059	1.12254	0.261633	0.297931
MRI1	ENSG00000037757	160.017	0.171995	0.0808797	2.12656	0.0334571	0.0431645
METTL1	ENSG00000037897	240.981	-0.159718	0.0721404	-2.21399	0.0268294	0.0349862
HOXC8	ENSG00000037965	19.1783	0.0785858	0.275335	0.285418	0.775324	0.800724
AGA	ENSG00000038002	353.282	-0.00468782	0.0504232	-0.0929695	0.925928	0.93524
PI4K2B	ENSG00000038210	2129.49	-0.472307	0.0673059	-7.01732	2.26165e-12	5.70894e-12
BOD1L1	ENSG00000038219	1715.85	0.081704	0.0632615	1.29153	0.196521	0.228637
MAT2B	ENSG00000038274	2387.53	0.0691169	0.0384393	1.79808	0.0721643	0.0893632
EDC4	ENSG00000038358	714.006	0.163457	0.0549077	2.97695	0.00291134	0.00420088
TRIO	ENSG00000038382	2851.96	-0.201808	0.0665296	-3.03335	0.00241851	0.00351247
VCAN	ENSG00000038427	1080.41	-1.64449	0.198653	-8.27818	1.25077e-16	3.81968e-16
CLEC16A	ENSG00000038532	881.609	0.15291	0.0435252	3.51312	0.000442869	0.000684709
MSR1	ENSG00000038945	22836.5	-0.357148	0.108059	-3.30513	0.000949332	0.00142725
SKIV2L2	ENSG00000039123	797.75	-0.20248	0.0521554	-3.88223	0.000103501	0.000167595
ZFYVE16	ENSG00000039319	2947	0.445471	0.0595135	7.48521	7.14331e-14	1.92699e-13
RIPOR1	ENSG00000039523	2080.99	0.860006	0.0759592	11.3219	1.0218e-29	5.09629e-29
RAI14	ENSG00000039560	456.059	-0.0247126	0.171613	-0.144002	0.885499	0.899185
PNKP	ENSG00000039650	686.853	-0.399929	0.0405229	-9.86923	5.65969e-23	2.21658e-22
PHLPP2	ENSG00000040199	329.506	-0.21803	0.0656692	-3.32013	0.000899754	0.00135546
SPDL1	ENSG00000040275	508.871	-0.318373	0.0589856	-5.39747	6.75888e-08	1.34451e-07
STAU2	ENSG00000040341	633.607	-0.548401	0.0480277	-11.4184	3.3828e-30	1.71395e-29
PQLC2	ENSG00000040487	769.358	1.11417	0.0515227	21.6249	1.04748e-103	4.06838e-102
CTNS	ENSG00000040531	1398.87	0.184708	0.0401351	4.60215	4.1815e-06	7.45144e-06
PHF23	ENSG00000040633	968.597	0.690974	0.0388418	17.7894	8.53539e-71	1.5001e-69
INPP4A	ENSG00000040933	1951.77	0.548383	0.0487996	11.2375	2.66975e-29	1.31156e-28
PSMA4	ENSG00000041357	7306.2	-0.314586	0.0435915	-7.21669	5.32689e-13	1.3821e-12
LSG1	ENSG00000041802	927.295	-0.0543533	0.0360583	-1.50737	0.131715	0.157342
PARP3	ENSG00000041880	41.3392	1.02838	0.0936306	10.9833	4.59666e-28	2.16585e-27
TNC	ENSG00000041982	1605.71	0.36713	0.220233	1.66701	0.0955121	0.11645
THAP3	ENSG00000041988	348.374	0.222685	0.0512652	4.34379	1.40046e-05	2.40774e-05
RIPOR3	ENSG00000042062	28.1989	-0.315538	0.11088	-2.84577	0.00443048	0.00629154
TDP1	ENSG00000042088	424.739	0.092294	0.0413751	2.23067	0.0257032	0.0335956
AIFM2	ENSG00000042286	469.342	1.63421	0.0815995	20.0273	3.18663e-89	8.90735e-88
SPATA7	ENSG00000042317	189.214	0.916343	0.0616906	14.8538	6.57004e-50	6.22052e-49
MED17	ENSG00000042429	161.569	-0.185999	0.0438264	-4.244	2.19571e-05	3.72442e-05
RETSAT	ENSG00000042445	451.958	0.252974	0.0493208	5.12915	2.91054e-07	5.57979e-07
CAPG	ENSG00000042493	10297.9	-1.87275	0.0911633	-20.5428	8.91876e-94	2.79906e-92
AP2S1	ENSG00000042753	5007.7	-0.720181	0.0626447	-11.4963	1.37711e-30	7.11846e-30
ADAM28	ENSG00000042980	3163.44	-0.737796	0.0700616	-10.5307	6.2389e-26	2.75499e-25
DCUN1D1	ENSG00000043093	2825.85	0.457883	0.0496439	9.22336	2.87925e-20	1.0113e-19
JADE2	ENSG00000043143	1139.63	0.0212583	0.0567313	0.374719	0.70787	0.738559
LCP2	ENSG00000043462	8031.8	-0.101668	0.0668697	-1.52039	0.128413	0.153698
TRIT1	ENSG00000043514	258.767	0.829505	0.0602034	13.7784	3.43994e-43	2.66624e-42
ADRB1	ENSG00000043591	24.1754	-0.116706	0.162956	-0.716178	0.473882	0.515974
CUL7	ENSG00000044090	433.659	-0.0718144	0.0493799	-1.45432	0.145857	0.173073
CTNNA1	ENSG00000044115	7773.27	-0.201976	0.0439261	-4.59808	4.26402e-06	7.59272e-06
PHKA2	ENSG00000044446	515.507	-0.379718	0.0571704	-6.64187	3.09729e-11	7.36726e-11
CNTLN	ENSG00000044459	727.609	0.231265	0.0529849	4.36473	1.27277e-05	2.19276e-05
HSPA5	ENSG00000044574	20541.7	-0.807646	0.064147	-12.5905	2.38021e-36	1.48605e-35
DSG2	ENSG00000046604	161.535	-0.243778	0.270532	-0.901105	0.367532	0.408079
GEMIN8	ENSG00000046647	182.404	-0.326292	0.060823	-5.36461	8.11247e-08	1.60582e-07
OFD1	ENSG00000046651	557.08	-0.188351	0.0663892	-2.83708	0.00455289	0.00645754
GPM6B	ENSG00000046653	44.8498	-0.079627	0.11091	-0.717943	0.472792	0.515147
WDR37	ENSG00000047056	1561.36	0.404383	0.0481727	8.39444	4.681e-17	1.45544e-16
YTHDC2	ENSG00000047188	1147.78	-0.719411	0.0517344	-13.9059	5.83657e-44	4.62844e-43
CTPS2	ENSG00000047230	421.304	0.0135485	0.0559648	0.242089	0.808711	0.831297
ATP6V1H	ENSG00000047249	4531.76	0.0748368	0.0518116	1.4444	0.148626	0.176092
POLR2B	ENSG00000047315	2211.77	-0.64878	0.0384383	-16.8785	6.48095e-64	9.663e-63
FAM214A	ENSG00000047346	237.562	1.08126	0.0707128	15.2908	8.80098e-53	9.13224e-52
ARAP2	ENSG00000047365	942.097	-0.874632	0.0983904	-8.8894	6.14402e-19	2.05532e-18
TPR	ENSG00000047410	2869.3	-0.157464	0.0513852	-3.06439	0.00218115	0.00317759
KIAA0556	ENSG00000047578	549.195	0.260492	0.0561082	4.64268	3.43911e-06	6.16051e-06
DTNBP1	ENSG00000047579	785.899	0.358531	0.0429663	8.34446	7.15402e-17	2.21019e-16
C12orf4	ENSG00000047621	1217.99	-0.252188	0.0433243	-5.82093	5.85211e-09	1.23452e-08
SCML1	ENSG00000047634	758.255	-0.269965	0.0639189	-4.22355	2.40487e-05	4.06741e-05
WWC3	ENSG00000047644	631.443	0.566407	0.0795444	7.12064	1.07428e-12	2.75025e-12
ARHGAP6	ENSG00000047648	337.415	1.46792	0.0944801	15.5369	1.95324e-54	2.14383e-53
MAP4	ENSG00000047849	7522.19	-0.42715	0.0707594	-6.03666	1.57335e-09	3.42859e-09
GOPC	ENSG00000047932	928.417	0.155313	0.0571576	2.71728	0.00658201	0.00919455
USP28	ENSG00000048028	678.982	-0.447805	0.0521372	-8.58899	8.77406e-18	2.80562e-17
HDAC9	ENSG00000048052	126.546	-0.147411	0.125864	-1.1712	0.241519	0.27655
TSPAN17	ENSG00000048140	478.23	-0.565109	0.0512182	-11.0334	2.63806e-28	1.25818e-27
NOP16	ENSG00000048162	321.193	0.548209	0.0786462	6.97058	3.15645e-12	7.91081e-12
CC2D2A	ENSG00000048342	113.042	-0.261687	0.066663	-3.92552	8.6543e-05	0.000140898
RRM2B	ENSG00000048392	1612.89	0.309462	0.0632199	4.89502	9.82968e-07	1.81706e-06
ZNF800	ENSG00000048405	1045.22	0.141899	0.0418491	3.39074	0.000697034	0.00106007
SNX29	ENSG00000048471	1378.09	0.00612529	0.0625382	0.0979449	0.921976	0.93165
MRPS10	ENSG00000048544	1194.28	-0.320934	0.0321511	-9.98206	1.82629e-23	7.29478e-23
RSF1	ENSG00000048649	1411.13	0.296554	0.050858	5.83103	5.50876e-09	1.16488e-08
VPS13D	ENSG00000048707	1739.23	-0.682928	0.0428386	-15.9419	3.24418e-57	3.91529e-56
CELF2	ENSG00000048740	3684.34	-1.23914	0.044077	-28.1131	6.78285e-174	1.53817e-171
FAM120A	ENSG00000048828	2272.51	-0.708837	0.0524075	-13.5255	1.10612e-41	8.26354e-41
R3HDM1	ENSG00000048991	727.861	0.143471	0.0565867	2.53541	0.0112314	0.015281
COL9A2	ENSG00000049089	61.2513	2.02145	0.119993	16.8464	1.11503e-63	1.65025e-62
KITLG	ENSG00000049130	1588.11	0.13102	0.107728	1.21621	0.223907	0.258001
ERCC8	ENSG00000049167	311.287	-0.445808	0.0523993	-8.5079	1.7711e-17	5.59337e-17
ADAMTS6	ENSG00000049192	42.4399	0.210527	0.146262	1.43938	0.150043	0.177666
H6PD	ENSG00000049239	918.09	-0.616069	0.0667063	-9.23554	2.56983e-20	9.04878e-20
VAMP3	ENSG00000049245	3983.77	-0.268222	0.0314997	-8.51506	1.66503e-17	5.26904e-17
PER3	ENSG00000049246	269.152	0.241912	0.106323	2.27525	0.0228907	0.0300861
TNFRSF9	ENSG00000049249	140.929	0.788496	0.217429	3.62645	0.00028734	0.000450925
LTBP1	ENSG00000049323	128.21	-0.554906	0.343752	-1.61426	0.106471	0.128927
RCN1	ENSG00000049449	1001.95	-0.0753349	0.072957	-1.03259	0.301794	0.340138
RFC2	ENSG00000049541	667.98	-0.753075	0.0555286	-13.5619	6.73521e-42	5.05051e-41
ARID1B	ENSG00000049618	1317.23	0.284525	0.0404348	7.03664	1.96933e-12	4.9791e-12
CLPTM1L	ENSG00000049656	1491.36	-0.23829	0.0715552	-3.33015	0.000867977	0.00130998
NEDD4L	ENSG00000049759	358.103	0.209308	0.0724206	2.89018	0.00385026	0.0055015
PPP1R3F	ENSG00000049769	31.7965	0.130664	0.086623	1.50842	0.131448	0.157089
HEXB	ENSG00000049860	9524.27	-0.107433	0.0505075	-2.12708	0.0334138	0.0431127
PTCD2	ENSG00000049883	313.791	0.931925	0.0510193	18.2661	1.53957e-74	2.9857e-73
NEXMIF	ENSG00000050030	73.3717	-1.54162	0.169509	-9.09462	9.49186e-20	3.27017e-19
JKAMP	ENSG00000050130	2069.73	0.0397513	0.0393856	1.00928	0.312839	0.351628
DKK3	ENSG00000050165	283.998	1.92286	0.139876	13.7469	5.31752e-43	4.09892e-42
ARHGEF5	ENSG00000050327	20.0786	0.174014	0.154411	1.12696	0.25976	0.295919
NFE2L3	ENSG00000050344	943.396	1.26633	0.121714	10.4042	2.37357e-25	1.02747e-24
MCUR1	ENSG00000050393	857.714	-0.309435	0.0540642	-5.72348	1.04365e-08	2.17582e-08
LIMA1	ENSG00000050405	1278.33	0.289326	0.0757222	3.82089	0.000132969	0.000213589
LETMD1	ENSG00000050426	609.552	0.138073	0.0490697	2.81382	0.00489571	0.00692562
SLC4A8	ENSG00000050438	378.846	0.409729	0.0990471	4.13671	3.52328e-05	5.89379e-05
TNIP3	ENSG00000050730	1017.27	-0.681148	0.285043	-2.38963	0.0168653	0.0224998
MAPK9	ENSG00000050748	1265.99	-0.00671504	0.0464848	-0.144457	0.88514	0.899015
COL23A1	ENSG00000050767	371.148	-1.27846	0.115848	-11.0356	2.57229e-28	1.22764e-27
BCAR1	ENSG00000050820	105.703	0.120874	0.17479	0.691539	0.489227	0.53112
FAM160A2	ENSG00000051009	490.421	-0.135845	0.0438794	-3.09588	0.00196232	0.00287039
HERPUD1	ENSG00000051108	3334.03	-1.21986	0.0605866	-20.1342	3.70417e-90	1.05855e-88
HOMER3	ENSG00000051128	660.528	0.193181	0.0633851	3.04773	0.00230574	0.00335285
RAD51	ENSG00000051180	216.214	-1.80704	0.0954443	-18.9329	6.10777e-80	1.36744e-78
POLQ	ENSG00000051341	428.642	-2.01882	0.101262	-19.9366	1.95793e-88	5.37666e-87
PIK3CB	ENSG00000051382	786.164	0.0686731	0.0498421	1.37781	0.168261	0.197591
CYBA	ENSG00000051523	4814.24	0.0770884	0.0606817	1.27037	0.203952	0.236695
THOC3	ENSG00000051596	180.507	0.215365	0.0706619	3.04782	0.0023051	0.00335226
HEBP2	ENSG00000051620	527.475	-0.176778	0.0645598	-2.73821	0.00617749	0.0086613
MPHOSPH9	ENSG00000051825	562.511	-0.186116	0.0538249	-3.4578	0.000544603	0.000836113
PLEKHA5	ENSG00000052126	39.1215	0.267383	0.13316	2.00799	0.0446448	0.0567906
SIKE1	ENSG00000052723	1133.31	0.146109	0.0369157	3.9579	7.56102e-05	0.000123643
RRP12	ENSG00000052749	480.94	0.333455	0.0767518	4.34459	1.39533e-05	2.39922e-05
FNIP2	ENSG00000052795	6127	-0.321374	0.0727893	-4.41512	1.00952e-05	1.7491e-05
MSMO1	ENSG00000052802	1658.81	-0.161777	0.0895677	-1.8062	0.0708867	0.0878817
TTC17	ENSG00000052841	1442.8	0.0032671	0.0350246	0.0932803	0.925681	0.935058
FOXN3	ENSG00000053254	1436.81	-0.346775	0.0511356	-6.78148	1.1895e-11	2.89549e-11
AKR7A2	ENSG00000053371	706.247	-1.07228	0.0664817	-16.129	1.59681e-58	2.01898e-57
MRTO4	ENSG00000053372	567.6	0.0691877	0.0703804	0.983053	0.325581	0.364842
NNAT	ENSG00000053438	40.7816	0.161112	0.122432	1.31593	0.188199	0.219683
USE1	ENSG00000053501	199.622	-0.32838	0.068617	-4.78569	1.70401e-06	3.10745e-06
NRIP2	ENSG00000053702	39.6351	0.374446	0.085723	4.3681	1.25335e-05	2.16036e-05
AP5M1	ENSG00000053770	1328.23	0.0243211	0.0409709	0.593619	0.552767	0.592235
ANAPC4	ENSG00000053900	1227.36	0.173017	0.0351061	4.9284	8.29043e-07	1.54083e-06
KCNQ1	ENSG00000053918	664.68	-1.06423	0.101085	-10.5281	6.41368e-26	2.83128e-25
TRAPPC3	ENSG00000054116	1671.02	0.189591	0.0361764	5.24073	1.59943e-07	3.11511e-07
THRAP3	ENSG00000054118	4126.38	-0.31162	0.0391138	-7.96703	1.62536e-15	4.7304e-15
PHPT1	ENSG00000054148	635.581	-0.440696	0.0671046	-6.5673	5.12348e-11	1.20643e-10
LY75	ENSG00000054219	80.9589	0.242103	0.147926	1.63665	0.101703	0.123388
ARID4B	ENSG00000054267	1987.91	-0.0673975	0.0498812	-1.35116	0.176644	0.206744
OPN3	ENSG00000054277	119.686	0.824784	0.0777635	10.6063	2.7854e-26	1.24129e-25
SDCCAG8	ENSG00000054282	1569.66	0.145412	0.0501147	2.90159	0.00371278	0.00531152
HHAT	ENSG00000054392	30.9767	-0.0636785	0.118353	-0.53804	0.59055	0.628739
KIF1B	ENSG00000054523	3468.52	-0.42788	0.0427216	-10.0155	1.30251e-23	5.2264e-23
TBC1D22A	ENSG00000054611	966.99	0.411851	0.0410885	10.0235	1.20158e-23	4.82416e-23
SYNE2	ENSG00000054654	140.18	-0.245717	0.115509	-2.12725	0.033399	0.0430975
PLEKHH1	ENSG00000054690	276.841	-0.291215	0.0994479	-2.92832	0.00340801	0.00489045
ATP9A	ENSG00000054793	385.242	-1.90722	0.136818	-13.9398	3.62975e-44	2.89967e-43
FAM168A	ENSG00000054965	2069.87	-0.0182098	0.0596474	-0.305291	0.760145	0.787245
RELT	ENSG00000054967	974.694	0.425086	0.0594951	7.14489	9.00697e-13	2.31641e-12
GALC	ENSG00000054983	4901.77	-0.938841	0.0635684	-14.769	2.32159e-49	2.16313e-48
NOP58	ENSG00000055044	1254.87	0.0841695	0.0542469	1.5516	0.120758	0.145141
SZRD1	ENSG00000055070	2218.99	-0.560733	0.0384771	-14.5731	4.1627e-48	3.75899e-47
CUL1	ENSG00000055130	3024	-0.22453	0.0516426	-4.34777	1.37528e-05	2.3656e-05
FAM114A2	ENSG00000055147	700.976	-0.246325	0.0323423	-7.61619	2.61266e-14	7.20276e-14
CYFIP2	ENSG00000055163	78.4253	0.281006	0.142716	1.96899	0.048954	0.0619749
TAB2	ENSG00000055208	3286.6	0.191504	0.0472872	4.0498	5.12606e-05	8.4841e-05
GINM1	ENSG00000055211	1126.04	-0.0253378	0.0417559	-0.606806	0.54398	0.58385
EIF2AK2	ENSG00000055332	12005.5	-0.35753	0.0763053	-4.68552	2.79253e-06	5.02727e-06
USP36	ENSG00000055483	1477.83	0.315894	0.0732045	4.31522	1.59445e-05	2.72957e-05
KMT2C	ENSG00000055609	4171.71	0.0683446	0.0429878	1.58986	0.111866	0.134904
MCOLN3	ENSG00000055732	212.909	1.03281	0.164737	6.26946	3.62296e-10	8.17637e-10
CCDC85A	ENSG00000055813	12.3488	-0.754577	0.246192	-3.06499	0.00217678	0.00317255
PUM2	ENSG00000055917	2075.23	-0.0990713	0.0431639	-2.29523	0.0217198	0.0286366
MRPL43	ENSG00000055950	527.403	-0.133408	0.0448686	-2.97329	0.00294623	0.00424949
HPF1	ENSG00000056050	304.403	0.112828	0.073011	1.54535	0.122262	0.14681
ZFR	ENSG00000056097	2374.14	-0.338997	0.0405174	-8.3667	5.92534e-17	1.83584e-16
ZNF280C	ENSG00000056277	264.194	0.735564	0.0633832	11.605	3.88538e-31	2.04754e-30
TRAF1	ENSG00000056558	1319.05	1.62214	0.190839	8.50007	1.8948e-17	5.97196e-17
RC3H2	ENSG00000056586	1391.08	-0.267911	0.0475933	-5.62918	1.81068e-08	3.73286e-08
IL17RB	ENSG00000056736	47.1739	-0.586883	0.0744938	-7.87829	3.31903e-15	9.53917e-15
TRAF3IP2	ENSG00000056972	310.399	-0.622006	0.0895872	-6.94302	3.83801e-12	9.58991e-12
GYG2	ENSG00000056998	20.2146	0.00142861	0.180006	0.00793646	0.993668	0.994446
DCBLD2	ENSG00000057019	451.833	0.0831282	0.101807	0.816531	0.414197	0.455788
SOAT1	ENSG00000057252	2861.99	-0.295711	0.0561902	-5.26267	1.41975e-07	2.7713e-07
PKP2	ENSG00000057294	66.1298	-0.163501	0.271934	-0.601253	0.547672	0.587448
MSH4	ENSG00000057468	11.8212	0.64935	0.186546	3.4809	0.000499727	0.000769652
GDI2	ENSG00000057608	7305.33	-0.466283	0.0349091	-13.3571	1.0773e-40	7.80765e-40
PRDM1	ENSG00000057657	1155.55	0.089412	0.0737228	1.21281	0.225201	0.259301
ATG5	ENSG00000057663	1585.21	0.192067	0.0328644	5.84421	5.08968e-09	1.07756e-08
TMCC3	ENSG00000057704	801.139	0.69197	0.110719	6.24978	4.1102e-10	9.24335e-10
PITHD1	ENSG00000057757	1141.13	0.317576	0.0408249	7.77897	7.31196e-15	2.06853e-14
MTA3	ENSG00000057935	275.084	0.308593	0.0502973	6.13538	8.49535e-10	1.876e-09
USP13	ENSG00000058056	305.214	0.303682	0.0684887	4.43405	9.248e-06	1.60805e-05
ATP11B	ENSG00000058063	1291.12	-0.0576689	0.0514984	-1.11982	0.262791	0.299178
LAMC2	ENSG00000058085	141.269	0.0258694	0.237175	0.109073	0.913145	0.923656
CDK14	ENSG00000058091	45.7868	-0.0808646	0.159199	-0.507948	0.61149	0.648725
SEC61A1	ENSG00000058262	5634.66	-0.319287	0.03654	-8.73804	2.37198e-18	7.7721e-18
PPP1R12A	ENSG00000058272	2634.14	0.0557973	0.0404968	1.37782	0.168258	0.197591
RASGRF1	ENSG00000058335	169.521	1.24443	0.0964939	12.8965	4.71152e-38	3.11736e-37
CROCC	ENSG00000058453	133.839	0.691223	0.0934996	7.3928	1.43773e-13	3.83285e-13
POLR3E	ENSG00000058600	633.628	0.520446	0.0528897	9.8402	7.55583e-23	2.93954e-22
ATP2B4	ENSG00000058668	973.612	-0.814553	0.0922699	-8.82794	1.06625e-18	3.53238e-18
RIOK2	ENSG00000058729	655.228	0.661816	0.0421191	15.713	1.23274e-55	1.41028e-54
YIPF1	ENSG00000058799	920.68	-0.0231516	0.0390004	-0.593625	0.552763	0.592235
NDC1	ENSG00000058804	500.093	-0.978907	0.0681678	-14.3603	9.18791e-47	7.94477e-46
DGKG	ENSG00000058866	71.2267	1.80591	0.113076	15.9708	2.0418e-57	2.48122e-56
FLYWCH1	ENSG00000059122	772.568	1.4933	0.0810977	18.4136	1.0218e-75	2.05236e-74
UNKL	ENSG00000059145	269.445	1.83699	0.0679973	27.0156	9.68872e-161	1.60263e-158
TBXAS1	ENSG00000059377	1466.16	-2.15113	0.0776158	-27.7151	4.58649e-169	9.48324e-167
PARP12	ENSG00000059378	6279.64	0.182857	0.0659706	2.7718	0.0055747	0.00784509
ALDH18A1	ENSG00000059573	434.741	-0.395111	0.0777059	-5.0847	3.68211e-07	7.00832e-07
TARBP1	ENSG00000059588	659.162	0.334072	0.0797924	4.18676	2.82964e-05	4.76464e-05
GATB	ENSG00000059691	746.307	-0.177129	0.0604795	-2.92875	0.00340329	0.00488417
MXD1	ENSG00000059728	3606.05	0.199443	0.106045	1.88075	0.0600064	0.0751684
CDK17	ENSG00000059758	1606.94	-0.357244	0.0492544	-7.25305	4.07493e-13	1.06355e-12
DNAJC25	ENSG00000059769	224.168	-0.0580212	0.0556924	-1.04182	0.297497	0.33578
SLC2A3	ENSG00000059804	2279.34	-1.11088	0.108646	-10.2248	1.53534e-24	6.42657e-24
PSD	ENSG00000059915	31.8495	0.699079	0.0934599	7.47999	7.43294e-14	2.00359e-13
CTDP1	ENSG00000060069	563.232	0.458787	0.0385822	11.8912	1.31571e-32	7.28016e-32
YBX3	ENSG00000060138	1798.98	-0.488346	0.0594691	-8.21176	2.17961e-16	6.57484e-16
WNK1	ENSG00000060237	9595.35	-0.101552	0.0595526	-1.70525	0.0881482	0.107968
CCAR1	ENSG00000060339	2237.57	0.288001	0.0353747	8.14143	3.9064e-16	1.16661e-15
OGFR	ENSG00000060491	4463.65	-0.239742	0.0504401	-4.75301	2.00413e-06	3.63729e-06
GNA15	ENSG00000060558	1004.48	0.736256	0.0762568	9.65495	4.68376e-22	1.77026e-21
PIGV	ENSG00000060642	248.825	0.0163838	0.0458402	0.357412	0.720783	0.750571
PTPRU	ENSG00000060656	217.297	2.8052	0.130972	21.4183	9.0295e-102	3.32342e-100
SNRNP40	ENSG00000060688	693.743	0.139324	0.037576	3.70778	0.000209086	0.000331725
COL11A1	ENSG00000060718	492.678	-0.516696	0.322145	-1.60392	0.108731	0.131393
QSER1	ENSG00000060749	2112.44	-0.390261	0.0466519	-8.36539	5.99183e-17	1.85603e-16
MPC1	ENSG00000060762	918.013	-0.551339	0.059207	-9.31207	1.25368e-20	4.46584e-20
ACAA1	ENSG00000060971	1233.13	-0.408449	0.0413314	-9.8823	4.96804e-23	1.94841e-22
BCAT1	ENSG00000060982	3450.45	-0.986293	0.0746472	-13.2127	7.4099e-40	5.20396e-39
HDAC7	ENSG00000061273	722.619	1.08768	0.0592881	18.3456	3.5776e-75	7.07469e-74
LZTS1	ENSG00000061337	20.7767	0.629976	0.24008	2.62403	0.00868964	0.0119581
SPAG4	ENSG00000061656	13.845	0.0188287	0.134923	0.139551	0.889015	0.902104
NCKAP1	ENSG00000061676	201.5	0.257318	0.151966	1.69326	0.0904063	0.110589
MRPS35	ENSG00000061794	1827.61	-0.202155	0.0410834	-4.9206	8.62808e-07	1.60104e-06
GUCY1B3	ENSG00000061918	44.3764	0.436523	0.138883	3.1431	0.00167168	0.00246062
SFSWAP	ENSG00000061936	1236.03	0.243973	0.0501163	4.86813	1.12657e-06	2.07705e-06
TNK2	ENSG00000061938	2580.15	0.142603	0.0770559	1.85065	0.0642206	0.0801262
MON2	ENSG00000061987	2188.18	0.0691975	0.0602234	1.14901	0.25055	0.286328
CDH3	ENSG00000062038	143.833	-0.501832	0.293483	-1.70992	0.0872807	0.106943
GPBP1	ENSG00000062194	3422.26	-0.121437	0.0415322	-2.92392	0.0034565	0.00495699
DGAT2	ENSG00000062282	35.4616	0.951823	0.149229	6.37825	1.79124e-10	4.0991e-10
ZNF112	ENSG00000062370	114.131	0.576543	0.0721835	7.98719	1.38048e-15	4.02771e-15
CS	ENSG00000062485	5107.38	-0.513113	0.0559103	-9.17743	4.41521e-20	1.54078e-19
MRPS24	ENSG00000062582	15.1675	-0.260626	0.098549	-2.64463	0.008178	0.0112894
ELMO2	ENSG00000062598	2284.78	-0.112221	0.0513552	-2.1852	0.0288741	0.0375133
WAPL	ENSG00000062650	2713.04	-0.203861	0.040458	-5.03882	4.68418e-07	8.84733e-07
VMP1	ENSG00000062716	5710.17	0.126397	0.0546593	2.31246	0.0207524	0.0274254
APPBP2	ENSG00000062725	1116.01	0.237335	0.0377542	6.28631	3.25095e-10	7.35217e-10
POLD1	ENSG00000062822	607.208	0.146751	0.0733276	2.00131	0.0453591	0.0576313
SEZ6	ENSG00000063015	39.0614	1.67807	0.0899035	18.6653	9.48737e-78	1.99989e-76
EIF4B	ENSG00000063046	2176.54	-0.658342	0.0527779	-12.4738	1.03734e-35	6.3303e-35
BICRA	ENSG00000063169	306.655	0.159345	0.0684582	2.32762	0.0199321	0.0263834
SPHK2	ENSG00000063176	368.098	1.09525	0.0679936	16.1081	2.23928e-58	2.8111e-57
RPL18	ENSG00000063177	2864.95	-0.259778	0.0624191	-4.16183	3.15708e-05	5.30075e-05
CA11	ENSG00000063180	30.7618	-0.54491	0.0901703	-6.04313	1.51155e-09	3.29955e-09
ISOC2	ENSG00000063241	663.4	0.0676387	0.0669471	1.01033	0.312337	0.351092
U2AF2	ENSG00000063244	1931.74	-0.0423335	0.0481336	-0.8795	0.37913	0.419928
EPN1	ENSG00000063245	2060.92	-0.115888	0.0628612	-1.84355	0.0652486	0.0813293
MED29	ENSG00000063322	1171.55	-0.029765	0.0358993	-0.829126	0.407033	0.448431
AHRR	ENSG00000063438	2143.87	0.382318	0.0673802	5.67405	1.39462e-08	2.89165e-08
ZNF275	ENSG00000063587	178.099	0.55696	0.0611418	9.10931	8.29063e-20	2.86263e-19
MTMR1	ENSG00000063601	651.301	-0.621773	0.0579394	-10.7314	7.24569e-27	3.29477e-26
GPC1	ENSG00000063660	103.012	-0.182054	0.146165	-1.24554	0.212933	0.246082
ADCK1	ENSG00000063761	278.412	0.470959	0.0507581	9.2785	1.71887e-20	6.09517e-20
HAGH	ENSG00000063854	766.989	0.699444	0.0519027	13.4761	2.16348e-41	1.59343e-40
RNF4	ENSG00000063978	3697.33	0.289513	0.0617997	4.68471	2.80362e-06	5.04594e-06
CASP8	ENSG00000064012	1279.97	-0.0145605	0.0498298	-0.292204	0.770131	0.796062
LIMCH1	ENSG00000064042	173.405	-1.58103	0.117857	-13.4147	4.95697e-41	3.62806e-40
INTS13	ENSG00000064102	646.169	-0.312206	0.0406681	-7.67694	1.62938e-14	4.53106e-14
TM7SF3	ENSG00000064115	1120.1	-0.444627	0.0516718	-8.60483	7.64296e-18	2.44839e-17
SPA17	ENSG00000064199	18.0363	-0.510712	0.109473	-4.66519	3.08338e-06	5.53388e-06
TSPAN32	ENSG00000064201	21.0369	-1.90887	0.181544	-10.5146	7.39842e-26	3.26189e-25
ST3GAL6	ENSG00000064225	1854	0.298772	0.0552416	5.40846	6.3568e-08	1.26649e-07
TAF2	ENSG00000064313	997.301	-0.124904	0.0372219	-3.35565	0.000791796	0.00119886
HIPK2	ENSG00000064393	1735.62	-0.583769	0.0541951	-10.7716	4.68694e-27	2.14933e-26
TNPO3	ENSG00000064419	1777.72	-0.483925	0.0421474	-11.4817	1.62979e-30	8.39064e-30
RFXANK	ENSG00000064490	469.301	0.750335	0.0483399	15.5221	2.46055e-54	2.69015e-53
TMEM161A	ENSG00000064545	153.608	-0.227236	0.0641482	-3.54235	0.000396573	0.000614754
LPAR2	ENSG00000064547	237.717	0.460565	0.0794331	5.79814	6.70542e-09	1.41135e-08
CTSA	ENSG00000064601	9049.4	-0.0847777	0.0514878	-1.64656	0.0996489	0.121084
SUGP2	ENSG00000064607	3863.01	-0.397992	0.0510408	-7.79752	6.31348e-15	1.79184e-14
SLC12A2	ENSG00000064651	307.142	-1.06243	0.070428	-15.0854	2.02051e-51	2.00908e-50
SNX24	ENSG00000064652	1052.19	-0.0917934	0.0504671	-1.81888	0.0689304	0.0856377
EYA2	ENSG00000064655	243.11	0.614045	0.120161	5.11017	3.21874e-07	6.15469e-07
CNN2	ENSG00000064666	1845.35	0.961348	0.0754649	12.739	3.58892e-37	2.31045e-36
ABCA7	ENSG00000064687	477.648	-0.150896	0.0849017	-1.77731	0.0755179	0.0932532
DDX20	ENSG00000064703	557.378	0.688786	0.0443142	15.5432	1.76834e-54	1.94393e-53
BTBD1	ENSG00000064726	1771.11	-0.121298	0.0560458	-2.16427	0.0304437	0.0394761
FAR2	ENSG00000064763	473.262	-0.489124	0.0631189	-7.74924	9.24458e-15	2.6001e-14
CHI3L2	ENSG00000064886	187.746	-1.91774	0.188412	-10.1785	2.4738e-24	1.0251e-23
SBNO2	ENSG00000064932	1630.78	-0.304731	0.0818881	-3.72131	0.000198195	0.000314837
PMS1	ENSG00000064933	424.884	0.61086	0.0493024	12.3901	2.95796e-35	1.78111e-34
HMG20B	ENSG00000064961	1013.99	-0.198644	0.0522531	-3.80157	0.00014378	0.000230323
CALCRL	ENSG00000064989	53.0641	2.57835	0.146661	17.5804	3.4828e-69	5.87852e-68
TAF11	ENSG00000064995	456.033	-0.157612	0.0393714	-4.0032	6.24909e-05	0.000102859
ANKS1A	ENSG00000064999	871.968	-0.813834	0.0439458	-18.519	1.45076e-76	2.98648e-75
AP3D1	ENSG00000065000	5105.53	-0.546665	0.0345994	-15.7998	3.1191e-56	3.64846e-55
ZNF76	ENSG00000065029	502.554	0.349472	0.0422696	8.2677	1.36567e-16	4.16155e-16
SLC9A3R2	ENSG00000065054	38.3879	0.239973	0.144411	1.66174	0.0965659	0.117602
NTHL1	ENSG00000065057	31.195	0.760363	0.112957	6.73143	1.68007e-11	4.05941e-11
UHRF1BP1	ENSG00000065060	3677.3	-0.612032	0.0591766	-10.3425	4.52713e-25	1.93941e-24
GNAI3	ENSG00000065135	4740.29	-0.435415	0.0370965	-11.7374	8.20111e-32	4.41792e-31
IPO5	ENSG00000065150	1784.96	-1.17394	0.0548735	-21.3936	1.53316e-101	5.58451e-100
OAT	ENSG00000065154	2576.7	-0.806461	0.056029	-14.3936	5.6737e-47	4.96714e-46
WDR3	ENSG00000065183	497.612	-0.0572176	0.0562218	-1.01771	0.308815	0.347466
PKN2	ENSG00000065243	1438.99	-0.183685	0.0437233	-4.20107	2.65652e-05	4.48171e-05
WDR18	ENSG00000065268	455.205	-0.310996	0.086448	-3.59749	0.000321301	0.000502111
TRAM2	ENSG00000065308	424.519	-0.272371	0.0691312	-3.93992	8.15104e-05	0.000132889
NTN1	ENSG00000065320	62.1378	0.49129	0.172711	2.84458	0.004447	0.00631437
MCM10	ENSG00000065328	160.191	-2.9578	0.154865	-19.0992	2.56488e-81	6.01037e-80
DGKA	ENSG00000065357	800.906	0.903471	0.0719029	12.5652	3.28204e-36	2.04003e-35
ANKRD44	ENSG00000065413	679.158	-0.653451	0.0642743	-10.1666	2.79499e-24	1.15445e-23
KARS	ENSG00000065427	4838.79	-0.772075	0.041622	-18.5497	8.20287e-77	1.70358e-75
ADAT1	ENSG00000065457	516.269	0.092559	0.0354333	2.6122	0.00899609	0.0123593
PDIA5	ENSG00000065485	210.488	-0.229001	0.0707943	-3.23474	0.00121753	0.00181398
TBC1D22B	ENSG00000065491	422.732	0.119005	0.0478196	2.48862	0.0128241	0.0173389
NDUFB4	ENSG00000065518	1123.52	-0.336778	0.0784436	-4.29325	1.76075e-05	3.00585e-05
SPEN	ENSG00000065526	2915.43	0.320043	0.0415725	7.69844	1.37741e-14	3.84407e-14
MYLK	ENSG00000065534	84.0732	0.749379	0.119634	6.2639	3.7546e-10	8.46125e-10
ZC3H15	ENSG00000065548	1541.44	-0.0536421	0.0484485	-1.1072	0.268207	0.304899
MAP2K4	ENSG00000065559	1815.88	0.257015	0.0520986	4.93324	8.08749e-07	1.5045e-06
TMEM206	ENSG00000065600	826.614	0.144614	0.0431316	3.35286	0.000799808	0.00121011
SLK	ENSG00000065613	1832.58	-0.409242	0.0653184	-6.26534	3.72021e-10	8.38777e-10
CYB5R4	ENSG00000065615	1866.32	0.0204709	0.0465311	0.439939	0.659981	0.693419
SEC61A2	ENSG00000065665	250.292	0.210936	0.044271	4.76466	1.89171e-06	3.44215e-06
PRKCQ	ENSG00000065675	48.1298	-0.925969	0.17278	-5.35922	8.35802e-08	1.65256e-07
ASB1	ENSG00000065802	569.597	-0.054981	0.0551766	-0.996455	0.319029	0.358099
FAM107B	ENSG00000065809	1213.43	-0.506604	0.0887348	-5.70919	1.13518e-08	2.36069e-08
ME1	ENSG00000065833	2553.01	0.269748	0.0736663	3.66175	0.000250497	0.000395507
TBC1D1	ENSG00000065882	1750.46	-0.687484	0.040296	-17.0609	2.903e-65	4.46566e-64
CDK13	ENSG00000065883	1087.14	0.194092	0.0354827	5.47005	4.49903e-08	9.05213e-08
MTHFD2	ENSG00000065911	6093.12	-0.191301	0.0470358	-4.06714	4.75926e-05	7.89188e-05
SLC9A7	ENSG00000065923	792.435	-0.404783	0.102198	-3.96077	7.47086e-05	0.000122197
FOXJ2	ENSG00000065970	664.592	0.589326	0.0569064	10.3561	3.92812e-25	1.68949e-24
YBX1	ENSG00000065978	16334.9	-0.677658	0.0453558	-14.9409	1.78506e-50	1.71434e-49
PDE4A	ENSG00000065989	1358.4	1.08411	0.0780268	13.894	6.88424e-44	5.44389e-43
PPP2R5A	ENSG00000066027	962.07	0.277437	0.0411734	6.73826	1.60291e-11	3.87565e-11
ELAVL1	ENSG00000066044	1781.49	-0.135298	0.0331724	-4.07863	4.53012e-05	7.52434e-05
DIP2B	ENSG00000066084	3457.74	-0.713008	0.0476713	-14.9568	1.40729e-50	1.35624e-49
SMARCD1	ENSG00000066117	1330.88	0.344103	0.0515816	6.67105	2.53986e-11	6.07012e-11
KDM4A	ENSG00000066135	857.214	0.0205131	0.0445776	0.460166	0.645397	0.679518
NFYC	ENSG00000066136	1256.24	0.170029	0.0432831	3.92829	8.55512e-05	0.000139364
ZMYND12	ENSG00000066185	34.6421	1.55949	0.126486	12.3294	6.29056e-35	3.75245e-34
SLC9A3	ENSG00000066230	13.4146	-0.476673	0.235863	-2.02097	0.0432829	0.0551629
ASPM	ENSG00000066279	696.435	-3.75583	0.157774	-23.8052	2.95339e-125	2.09721e-123
CD84	ENSG00000066294	8218.23	0.256875	0.0791256	3.24642	0.00116866	0.00174431
ELOVL1	ENSG00000066322	4424.78	0.755237	0.0789515	9.56584	1.11293e-21	4.13852e-21
SPI1	ENSG00000066336	12805.3	0.786359	0.0617674	12.731	3.97885e-37	2.55446e-36
ZNRD1	ENSG00000066379	94.605	0.266334	0.0711746	3.74198	0.000182579	0.000290655
ZBTB11	ENSG00000066422	563.945	-0.0136594	0.046679	-0.292623	0.76981	0.795848
ATXN3	ENSG00000066427	736.346	0.426303	0.0396504	10.7515	5.82846e-27	2.66498e-26
GOLGA5	ENSG00000066455	995.167	0.33776	0.0404029	8.35981	6.28205e-17	1.94464e-16
LRRC40	ENSG00000066557	697.102	0.0954242	0.0475526	2.00671	0.0447808	0.0569429
ISOC1	ENSG00000066583	401.853	-0.512503	0.0577597	-8.87301	7.11923e-19	2.37589e-18
TRMT11	ENSG00000066651	328.073	0.0656574	0.044958	1.46041	0.144176	0.17118
THUMPD1	ENSG00000066654	978.097	0.13052	0.0311713	4.18718	2.82443e-05	4.75643e-05
MSANTD3	ENSG00000066697	354.067	-0.0100274	0.112555	-0.089089	0.929011	0.937816
ATG2B	ENSG00000066739	680.052	-0.17375	0.0451539	-3.84795	0.00011911	0.000191918
ARFGEF1	ENSG00000066777	1476.02	-0.354794	0.0445415	-7.96547	1.64601e-15	4.7895e-15
ZFAT	ENSG00000066827	195.684	-0.132219	0.0963138	-1.37279	0.169817	0.199301
MTFR1	ENSG00000066855	676.223	-0.147498	0.0541382	-2.72447	0.0064405	0.00900401
STAG3	ENSG00000066923	272.282	1.18928	0.0935982	12.7063	5.45692e-37	3.49064e-36
FECH	ENSG00000066926	2016.05	-0.729856	0.05343	-13.6601	1.75843e-42	1.33425e-41
MYO9A	ENSG00000066933	781.341	-0.695219	0.0463758	-14.991	8.40893e-51	8.2218e-50
DDX3Y	ENSG00000067048	784.75	-0.270682	0.422994	-0.639918	0.522226	0.563247
PFKP	ENSG00000067057	2951.96	0.266978	0.0769961	3.46742	0.000525478	0.000807456
IDI1	ENSG00000067064	3353.11	-0.513795	0.0606833	-8.46682	2.52181e-17	7.91443e-17
SP100	ENSG00000067066	7921.23	0.0396365	0.0349003	1.13571	0.256079	0.292009
KLF6	ENSG00000067082	12291	0.645484	0.0633354	10.1915	2.16346e-24	8.98886e-24
PLPP1	ENSG00000067113	166.821	0.0131768	0.0914529	0.144083	0.885435	0.899185
NEO1	ENSG00000067141	141.34	0.40885	0.128928	3.17115	0.00151838	0.00224395
TRAM1	ENSG00000067167	7819.38	-0.113492	0.0499788	-2.2708	0.0231591	0.0304097
PHKA1	ENSG00000067177	99.6789	-1.21606	0.114797	-10.5932	3.20464e-26	1.42496e-25
TNFRSF1A	ENSG00000067182	4293.28	0.157535	0.051	3.08893	0.00200879	0.0029344
CACNB1	ENSG00000067191	47.0177	1.10432	0.11733	9.41209	4.86356e-21	1.76469e-20
EVI5	ENSG00000067208	988.317	-0.00541879	0.0463796	-0.116836	0.90699	0.918157
STOML1	ENSG00000067221	291.103	-1.11643	0.0701793	-15.9082	5.5607e-57	6.61451e-56
PKM	ENSG00000067225	30491	-0.293487	0.053398	-5.49622	3.88023e-08	7.85205e-08
DHX29	ENSG00000067248	856.789	0.0393991	0.0520511	0.756931	0.449091	0.491265
DNTTIP2	ENSG00000067334	2049.1	0.463337	0.0366631	12.6377	1.30854e-36	8.25026e-36
METTL22	ENSG00000067365	367.761	0.206869	0.0406381	5.09051	3.57096e-07	6.8069e-07
TP53BP1	ENSG00000067369	498.968	0.244125	0.0549431	4.44324	8.86157e-06	1.54525e-05
TRO	ENSG00000067445	39.5504	0.175714	0.215258	0.816295	0.414331	0.455865
RRP15	ENSG00000067533	317.645	-0.421383	0.0812123	-5.18866	2.1181e-07	4.09522e-07
RHOA	ENSG00000067560	21474.3	-0.227528	0.0455637	-4.99362	5.92567e-07	1.1125e-06
DHX8	ENSG00000067596	1336.57	0.250271	0.0421399	5.93905	2.86684e-09	6.15856e-09
ZFY	ENSG00000067646	188.837	0.543761	0.41734	1.30292	0.192601	0.224505
IARS2	ENSG00000067704	2016.64	-0.908723	0.0502816	-18.0727	5.23226e-73	9.79085e-72
SYT1	ENSG00000067715	105.257	-0.86201	0.133878	-6.43875	1.2046e-10	2.78563e-10
NAV3	ENSG00000067798	65.2844	-0.189306	0.182148	-1.03929	0.298668	0.336939
IDH3G	ENSG00000067829	1052.29	-0.191735	0.04323	-4.43523	9.19737e-06	1.60024e-05
ROGDI	ENSG00000067836	264.736	0.0875668	0.0652027	1.34299	0.179275	0.2097
ROCK1	ENSG00000067900	3000.07	-0.672359	0.0421528	-15.9505	2.82561e-57	3.42188e-56
CBFB	ENSG00000067955	3525.57	-0.135213	0.047785	-2.82962	0.00466032	0.00660525
PDK3	ENSG00000067992	864.229	-0.338937	0.0743127	-4.56096	5.09197e-06	9.03047e-06
HYAL2	ENSG00000068001	268.29	1.2507	0.0608623	20.5496	7.75993e-94	2.44629e-92
HDAC4	ENSG00000068024	285.065	-0.489069	0.0607853	-8.04585	8.56462e-16	2.52503e-15
RASSF1	ENSG00000068028	586.14	-0.271362	0.0581137	-4.6695	3.01938e-06	5.42455e-06
IFI35	ENSG00000068079	7933.78	0.0667532	0.0931541	0.716589	0.473628	0.515858
HEATR6	ENSG00000068097	424	1.13094	0.0393155	28.7659	5.73411e-182	1.58082e-179
COASY	ENSG00000068120	1680.43	-0.31466	0.0414267	-7.59559	3.06397e-14	8.41887e-14
PLEKHH3	ENSG00000068137	89.154	0.499594	0.0906825	5.50926	3.60346e-08	7.30144e-08
MEF2A	ENSG00000068305	5771.42	0.497361	0.0495704	10.0334	1.08678e-23	4.37451e-23
OTUD5	ENSG00000068308	1278.92	0.251206	0.0498842	5.03578	4.75914e-07	8.98312e-07
TFE3	ENSG00000068323	3704.24	0.410463	0.0659541	6.22346	4.86312e-10	1.08826e-09
TBC1D25	ENSG00000068354	295.636	0.731694	0.0516804	14.158	1.66559e-45	1.37431e-44
ACSL4	ENSG00000068366	6450.85	-0.798883	0.07041	-11.3462	7.74841e-30	3.87834e-29
INPP5A	ENSG00000068383	69.3495	0.559119	0.142745	3.91692	8.96865e-05	0.000145796
GPKOW	ENSG00000068394	290.899	0.422421	0.0435298	9.70417	2.89425e-22	1.1022e-21
GRIPAP1	ENSG00000068400	2039.63	-0.143395	0.0464899	-3.08443	0.00203944	0.00297825
FTSJ1	ENSG00000068438	487.065	0.0474574	0.0477387	0.994107	0.320171	0.359295
PRR11	ENSG00000068489	389.697	-1.69549	0.0795071	-21.325	6.65926e-101	2.3885e-99
REEP1	ENSG00000068615	57.5112	-1.49879	0.142814	-10.4947	9.13625e-26	4.01173e-25
ATP11A	ENSG00000068650	3866.81	-0.350327	0.061237	-5.72085	1.05994e-08	2.20881e-08
POLR1A	ENSG00000068654	1042.32	-0.336037	0.055668	-6.03644	1.57552e-09	3.43279e-09
LAPTM4A	ENSG00000068697	7317.06	0.0892253	0.046792	1.90685	0.0565399	0.0711111
TTC7A	ENSG00000068724	1964.7	-0.204295	0.0776857	-2.62976	0.00854457	0.0117666
IP6K2	ENSG00000068745	768.918	0.378087	0.0326288	11.5875	4.76659e-31	2.50442e-30
SRBD1	ENSG00000068784	406.577	-0.131052	0.0479952	-2.73052	0.00632348	0.00885363
KIF2A	ENSG00000068796	1021.18	0.149339	0.0403747	3.69882	0.000216606	0.00034323
RASGRP2	ENSG00000068831	51.9239	2.46387	0.12947	19.0305	9.53381e-81	2.19387e-79
PSME4	ENSG00000068878	2673.8	-0.581589	0.043368	-13.4105	5.24484e-41	3.83277e-40
IFT80	ENSG00000068885	125.749	-0.345138	0.0652416	-5.29015	1.22216e-07	2.39493e-07
SIRT2	ENSG00000068903	1512.8	-0.35482	0.0491245	-7.22288	5.0897e-13	1.32227e-12
ERLEC1	ENSG00000068912	1341.79	0.212004	0.0443428	4.78102	1.7441e-06	3.17932e-06
PPP2R5B	ENSG00000068971	276.013	1.12373	0.0606495	18.5283	1.22026e-76	2.51936e-75
PITX1	ENSG00000069011	48.6551	0.277126	0.162134	1.70924	0.0874069	0.107088
MAST4	ENSG00000069020	75.8629	0.560192	0.123434	4.53838	5.66884e-06	1.00168e-05
NUP133	ENSG00000069248	732.449	-0.297828	0.0428766	-6.94618	3.75312e-12	9.3828e-12
NUCKS1	ENSG00000069275	3325.44	-0.973967	0.0611397	-15.9302	3.91194e-57	4.69299e-56
VPS35	ENSG00000069329	4678.9	-0.0851222	0.0403844	-2.1078	0.0350484	0.0450934
DNAJA2	ENSG00000069345	2101.25	-0.110838	0.0256857	-4.31515	1.59496e-05	2.73011e-05
BCL3	ENSG00000069399	1970.22	0.84206	0.127327	6.61337	3.75672e-11	8.89516e-11
KCNAB2	ENSG00000069424	4167.53	0.155154	0.103131	1.50444	0.132469	0.158121
GAL	ENSG00000069482	66.494	0.284141	0.187579	1.51478	0.129828	0.155272
CLEC2D	ENSG00000069493	350.619	0.464829	0.0785033	5.92114	3.19726e-09	6.84431e-09
FUNDC1	ENSG00000069509	523.087	0.0389121	0.0702827	0.553651	0.579817	0.618531
DRD4	ENSG00000069696	7.47332	0.975266	0.183269	5.32151	1.0291e-07	2.02479e-07
ATP1B3	ENSG00000069849	4832.1	-0.343681	0.0393967	-8.7236	2.69497e-18	8.80781e-18
NEDD4	ENSG00000069869	321.48	-0.312907	0.0717022	-4.36397	1.27721e-05	2.20015e-05
PIGB	ENSG00000069943	597.922	0.681435	0.0534492	12.7492	3.14925e-37	2.03299e-36
MAPK6	ENSG00000069956	2849.49	-0.263577	0.0497585	-5.29713	1.17639e-07	2.30684e-07
GNB5	ENSG00000069966	68.8719	0.346258	0.0933279	3.71013	0.000207155	0.000328772
RAB27A	ENSG00000069974	286.443	-2.21967	0.0718208	-30.9057	1.00161e-209	5.41639e-207
HDHD5	ENSG00000069998	602.889	-0.361526	0.0576135	-6.27502	3.49586e-10	7.8984e-10
UFD1	ENSG00000070010	1018.49	0.147819	0.0332904	4.44029	8.98387e-06	1.56502e-05
LRP6	ENSG00000070018	272.108	-0.000145828	0.0937303	-0.00155582	0.998759	0.998972
SCT	ENSG00000070031	1.43686	0.496331	0.303143	1.63728	0.101572	0.123239
PHRF1	ENSG00000070047	1230.15	0.39897	0.0515452	7.74021	9.92555e-15	2.78716e-14
ELP1	ENSG00000070061	1263.84	-0.220787	0.0666842	-3.31093	0.000929853	0.00139916
NUCB2	ENSG00000070081	512.862	-0.612252	0.0760548	-8.05014	8.26998e-16	2.43867e-15
PFN2	ENSG00000070087	282.765	0.270387	0.112109	2.41183	0.0158728	0.0212564
DAPP1	ENSG00000070190	2971.36	0.196407	0.0659167	2.97962	0.00288606	0.00416826
SLC44A1	ENSG00000070214	1085.03	0.155024	0.0647962	2.39249	0.0167345	0.0223359
TMEM260	ENSG00000070269	417.648	0.210175	0.0383657	5.4782	4.29681e-08	8.66511e-08
SMG6	ENSG00000070366	567.521	0.0202334	0.0467161	0.433114	0.664932	0.698204
EXOC5	ENSG00000070367	3051.36	-0.580798	0.0491025	-11.8283	2.78807e-32	1.53066e-31
CLTCL1	ENSG00000070371	170.352	-0.745142	0.0747929	-9.96274	2.21854e-23	8.82896e-23
FSTL3	ENSG00000070404	298.881	0.149866	0.0989912	1.51393	0.130043	0.155516
DGCR2	ENSG00000070413	831.924	0.0160692	0.0392589	0.409312	0.682311	0.714584
RNF126	ENSG00000070423	691.641	0.0240068	0.0519104	0.462467	0.643747	0.677882
MNT	ENSG00000070444	317.425	1.0054	0.0560609	17.934	6.40028e-72	1.15964e-70
ZXDC	ENSG00000070476	868.257	0.410752	0.0546423	7.51711	5.60005e-14	1.51855e-13
JMJD6	ENSG00000070495	671.346	-0.168772	0.0452741	-3.72778	0.000193171	0.000307098
POLB	ENSG00000070501	361.915	-0.187682	0.0509203	-3.6858	0.00022799	0.000360862
WIPI1	ENSG00000070540	1133.84	0.124889	0.0548429	2.27721	0.0227736	0.0299473
GBA2	ENSG00000070610	1251.81	0.0336562	0.0437625	0.769064	0.441855	0.484102
NDST1	ENSG00000070614	4361.88	0.35876	0.0780321	4.59759	4.27404e-06	7.6096e-06
AP3M2	ENSG00000070718	374.365	0.397631	0.0603703	6.58654	4.50209e-11	1.06278e-10
PABPC1	ENSG00000070756	14312.2	-0.911917	0.042135	-21.6428	7.11078e-104	2.78489e-102
TESK2	ENSG00000070759	313.242	-0.600004	0.0666366	-9.00412	2.17411e-19	7.38358e-19
CFAP20	ENSG00000070761	281.936	0.530243	0.0463309	11.4447	2.49943e-30	1.27882e-29
CSNK2A2	ENSG00000070770	1135.75	-0.475906	0.0390848	-12.1762	4.16148e-34	2.41878e-33
PTPN21	ENSG00000070778	106.399	0.0983563	0.108949	0.90277	0.366648	0.407161
EIF2B3	ENSG00000070785	733.829	0.1011	0.048056	2.1038	0.0353958	0.045507
TCOF1	ENSG00000070814	893.382	0.156009	0.0464104	3.36151	0.000775183	0.00117498
CDC42	ENSG00000070831	8743.07	-0.463391	0.0728476	-6.3611	2.00308e-10	4.57123e-10
OSBPL3	ENSG00000070882	1248.15	-0.492821	0.0483448	-10.1939	2.11136e-24	8.77756e-24
RAD18	ENSG00000070950	304.228	0.0925526	0.0507528	1.8236	0.068213	0.0847913
ATP2B1	ENSG00000070961	2236.09	-0.23569	0.0874215	-2.69602	0.00701729	0.0097609
NCK2	ENSG00000071051	562.217	-0.658112	0.0676576	-9.7271	2.3109e-22	8.83635e-22
MAP4K4	ENSG00000071054	2126.64	-0.654555	0.0664056	-9.85692	6.39808e-23	2.49881e-22
MGAT4A	ENSG00000071073	6605.13	-0.088316	0.0613915	-1.43857	0.150272	0.177907
RPL31	ENSG00000071082	2882.28	-0.521834	0.0781201	-6.6799	2.39108e-11	5.72426e-11
WDR1	ENSG00000071127	10520.5	0.260033	0.0331093	7.85376	4.03762e-15	1.15501e-14
SNX13	ENSG00000071189	1440.99	-0.379738	0.0443938	-8.55385	1.19053e-17	3.78623e-17
ARHGAP10	ENSG00000071205	2019.57	0.0652255	0.0477766	1.36522	0.172184	0.201844
RPS6KA2	ENSG00000071242	114.079	0.53308	0.134133	3.97425	7.06004e-05	0.000115706
ING3	ENSG00000071243	390.901	0.135144	0.0370991	3.64278	0.000269712	0.000424226
VASH1	ENSG00000071246	917.518	0.592119	0.0883533	6.70172	2.05987e-11	4.95073e-11
LMCD1	ENSG00000071282	241.7	0.0697865	0.297773	0.234361	0.814704	0.836479
BUD23	ENSG00000071462	1108.62	-0.0553383	0.0481376	-1.14958	0.250315	0.286109
SEL1L	ENSG00000071537	2463.04	-0.68116	0.0470206	-14.4864	1.47647e-47	1.31554e-46
TRIP13	ENSG00000071539	335.925	-1.96973	0.112692	-17.4788	2.07752e-68	3.4568e-67
ATP6AP1	ENSG00000071553	6806.27	0.349203	0.0433002	8.0647	7.34156e-16	2.16854e-15
TCF3	ENSG00000071564	442.029	0.192436	0.0603003	3.19129	0.00141639	0.00209913
TRIB2	ENSG00000071575	267.131	-1.79709	0.114359	-15.7145	1.20354e-55	1.37912e-54
DAZAP1	ENSG00000071626	2645.95	0.526293	0.0465006	11.318	1.06904e-29	5.32624e-29
MBD3	ENSG00000071655	441.195	0.277496	0.0528348	5.25214	1.50343e-07	2.93245e-07
HLTF	ENSG00000071794	360.487	-0.0147283	0.0657567	-0.223982	0.822772	0.843284
FAM50A	ENSG00000071859	1819.21	0.220133	0.0457351	4.81323	1.48514e-06	2.71995e-06
FAM3A	ENSG00000071889	330.213	-0.130429	0.0581486	-2.24303	0.0248952	0.0325939
CPSF1	ENSG00000071894	1252.38	-0.0887721	0.0576504	-1.53983	0.123601	0.148329
CYBRD1	ENSG00000071967	870.477	-0.361796	0.0812283	-4.45406	8.42603e-06	1.47222e-05
PDCD2	ENSG00000071994	1088.8	-0.016508	0.0318571	-0.518188	0.604327	0.641901
RDH11	ENSG00000072042	1440.43	0.318041	0.0443863	7.16531	7.76099e-13	2.00183e-12
PRKACA	ENSG00000072062	3122.1	-0.21387	0.139886	-1.52888	0.126293	0.151328
ADGRL1	ENSG00000072071	169.867	0.703048	0.0812561	8.65225	5.04957e-18	1.63437e-17
ACTN1	ENSG00000072110	4749.84	-1.26937	0.0596677	-21.274	1.97624e-100	6.99899e-99
ZFYVE26	ENSG00000072121	3196.05	-0.552735	0.0537388	-10.2856	8.18411e-25	3.46071e-24
EPN2	ENSG00000072134	107.376	0.652768	0.0789947	8.26344	1.41531e-16	4.30918e-16
PTPN18	ENSG00000072135	1541.12	-0.0398758	0.0557839	-0.714827	0.474716	0.516723
LIMS2	ENSG00000072163	47.2865	-0.236701	0.198673	-1.19141	0.233493	0.267971
ALDH3A2	ENSG00000072210	779.556	-0.00736988	0.0540109	-0.136452	0.891464	0.904067
TFRC	ENSG00000072274	3115.26	-2.26355	0.0881422	-25.6806	1.92555e-145	2.14867e-143
SREBF1	ENSG00000072310	729.62	0.535448	0.0637895	8.39398	4.69956e-17	1.46088e-16
AFF4	ENSG00000072364	3578.62	-0.210669	0.043074	-4.89086	1.00398e-06	1.85443e-06
UBE2D1	ENSG00000072401	1918.71	-0.508798	0.0458188	-11.1046	1.1919e-28	5.74303e-28
MPP5	ENSG00000072415	1912.38	-0.556823	0.0471447	-11.8109	3.4275e-32	1.87366e-31
RHOBTB1	ENSG00000072422	593.256	-1.40855	0.0713892	-19.7306	1.17802e-86	3.1075e-85
SMC1A	ENSG00000072501	2648.77	-1.01072	0.0532943	-18.9649	3.32791e-80	7.51051e-79
HSD17B10	ENSG00000072506	686.919	-0.797387	0.0678379	-11.7543	6.71096e-32	3.62629e-31
MARK2	ENSG00000072518	1356.03	0.137659	0.0435991	3.15738	0.00159193	0.00234839
HMMR	ENSG00000072571	459.626	-2.17783	0.115276	-18.8923	1.31943e-79	2.93997e-78
CHFR	ENSG00000072609	2571.62	0.317428	0.0338473	9.37825	6.70785e-21	2.42386e-20
P4HA2	ENSG00000072682	468.412	0.399563	0.0887802	4.50059	6.77662e-06	1.19174e-05
FCGR2B	ENSG00000072694	661.866	-0.70666	0.151995	-4.64923	3.33182e-06	5.97061e-06
NFATC3	ENSG00000072736	864.906	0.149315	0.0617295	2.41886	0.0155693	0.0208719
TRNT1	ENSG00000072756	689.592	0.261087	0.0385299	6.77621	1.23365e-11	3.00037e-11
ACADVL	ENSG00000072778	5670.92	-0.21304	0.0646126	-3.29719	0.000976575	0.00146554
STK10	ENSG00000072786	2562.38	-0.295994	0.0442184	-6.69391	2.17285e-11	5.21068e-11
FBXW11	ENSG00000072803	2163.7	-0.406207	0.043806	-9.27286	1.81217e-20	6.41952e-20
ACAP1	ENSG00000072818	62.6079	0.348479	0.0977831	3.56379	0.000365532	0.000568641
CRMP1	ENSG00000072832	23.8257	0.657968	0.196128	3.3548	0.000794234	0.0012023
EVC	ENSG00000072840	107.604	0.737651	0.181219	4.0705	4.69126e-05	7.78278e-05
DERL2	ENSG00000072849	1244.88	-0.404735	0.040364	-10.0271	1.15841e-23	4.65483e-23
SIDT1	ENSG00000072858	128.656	-1.69936	0.125633	-13.5264	1.09205e-41	8.16277e-41
NDE1	ENSG00000072864	705.435	0.191858	0.0555069	3.45646	0.000547316	0.000840095
MRVI1	ENSG00000072952	92.6582	-1.9363	0.175705	-11.0202	3.05378e-28	1.45202e-27
AP1M1	ENSG00000072958	3079.55	0.206086	0.0580424	3.55061	0.000384347	0.000596327
PVR	ENSG00000073008	737.634	0.602806	0.0617579	9.76079	1.65859e-22	6.37851e-22
XRCC1	ENSG00000073050	357.537	0.323999	0.0499085	6.49187	8.47788e-11	1.97513e-10
SCARB1	ENSG00000073060	2558.43	0.48077	0.0811238	5.92637	3.09702e-09	6.63579e-09
MCM2	ENSG00000073111	417.763	-1.14712	0.0843795	-13.5947	4.30294e-42	3.23872e-41
PANX2	ENSG00000073150	20.605	1.58071	0.177614	8.89969	5.60022e-19	1.87653e-18
SELENOO	ENSG00000073169	509.206	0.0324792	0.0891079	0.364493	0.71549	0.745887
ALPK1	ENSG00000073331	1132.27	-0.0712764	0.0442035	-1.61246	0.106862	0.129357
LLGL2	ENSG00000073350	219.598	1.4092	0.0704503	20.0027	5.21467e-89	1.45185e-87
PDE8A	ENSG00000073417	2016.25	0.129823	0.0574077	2.26142	0.0237331	0.0311421
CLCN4	ENSG00000073464	484.795	0.733704	0.0958013	7.6586	1.87966e-14	5.21675e-14
NLE1	ENSG00000073536	155.048	0.331105	0.0873227	3.79174	0.000149593	0.000239362
SDHA	ENSG00000073578	2513.37	-0.381547	0.0379622	-10.0507	9.12208e-24	3.68553e-23
SMARCE1	ENSG00000073584	788.042	-0.0678537	0.0271719	-2.49721	0.0125176	0.0169359
GSDMB	ENSG00000073605	39.7998	0.991782	0.118637	8.35982	6.28121e-17	1.94464e-16
KDM5A	ENSG00000073614	2266.04	-0.100439	0.0372915	-2.69336	0.0070736	0.00983435
PPP2R3A	ENSG00000073711	363.55	0.450993	0.116921	3.85724	0.000114674	0.000185004
FERMT2	ENSG00000073712	713.164	0.624726	0.094963	6.57863	4.74807e-11	1.11935e-10
DHRS9	ENSG00000073737	168.935	0.540549	0.163464	3.30684	0.000943554	0.00141901
PTGS2	ENSG00000073756	550.747	-0.80685	0.164631	-4.90097	9.53649e-07	1.76425e-06
IGF2BP2	ENSG00000073792	2241.59	-0.388268	0.0564611	-6.87673	6.12405e-12	1.5106e-11
MAP3K13	ENSG00000073803	314.717	-0.634964	0.102769	-6.17853	6.46994e-10	1.43845e-09
ST6GAL1	ENSG00000073849	2283.59	-0.707751	0.0767558	-9.22081	2.94858e-20	1.03513e-19
TBX21	ENSG00000073861	25.426	-2.8976	0.287804	-10.068	7.65561e-24	3.10196e-23
FRY	ENSG00000073910	183.921	-0.295593	0.129522	-2.28218	0.0224784	0.029573
PICALM	ENSG00000073921	8365.51	-0.290298	0.044327	-6.54901	5.79214e-11	1.36069e-10
NSF	ENSG00000073969	1392.04	-0.284457	0.0420615	-6.76288	1.35279e-11	3.28105e-11
GLI2	ENSG00000074047	22.9262	0.343227	0.324644	1.05724	0.290402	0.328272
CLASP1	ENSG00000074054	932.308	-0.215109	0.0427182	-5.03552	4.76542e-07	8.99353e-07
MRPS34	ENSG00000074071	839.545	-0.296799	0.0654153	-4.53715	5.70187e-06	1.00727e-05
NOTCH3	ENSG00000074181	102.546	1.89293	0.162599	11.6417	2.52928e-31	1.34043e-30
CLNS1A	ENSG00000074201	911.099	0.0531193	0.0365611	1.45289	0.146253	0.1735
TEAD2	ENSG00000074219	26.719	-0.0316943	0.24177	-0.131093	0.895702	0.907972
EED	ENSG00000074266	860.582	0.0735171	0.0349151	2.10559	0.0352396	0.045327
TSG101	ENSG00000074319	1787.55	0.257707	0.0298785	8.62516	6.40022e-18	2.05967e-17
NCBP3	ENSG00000074356	1785.72	0.124846	0.0435692	2.86547	0.00416392	0.00593219
ATP2A3	ENSG00000074370	284.144	-1.65895	0.112355	-14.7652	2.45441e-49	2.28386e-48
CA12	ENSG00000074410	36.9143	1.17464	0.260787	4.50421	6.66213e-06	1.17219e-05
MGLL	ENSG00000074416	4127.78	1.41554	0.0913982	15.4876	4.20814e-54	4.56531e-53
BCS1L	ENSG00000074582	304.369	-0.104157	0.0490834	-2.12205	0.0338336	0.0435943
NUAK1	ENSG00000074590	610.568	0.404652	0.0833403	4.85542	1.20134e-06	2.21113e-06
DPP8	ENSG00000074603	1627.25	-0.445134	0.0292362	-15.2254	2.39736e-52	2.46937e-51
SLC24A1	ENSG00000074621	262.387	0.0481943	0.0483492	0.996796	0.318863	0.357942
ZNF532	ENSG00000074657	507.354	0.435518	0.0664103	6.55799	5.45396e-11	1.28211e-10
SCARF1	ENSG00000074660	978.561	-0.661113	0.0616728	-10.7197	8.22836e-27	3.73316e-26
LMAN1	ENSG00000074695	1999.31	-1.19013	0.0500423	-23.7824	5.07593e-125	3.56838e-123
HACD3	ENSG00000074696	1826.8	-1.14096	0.0463668	-24.6073	1.05646e-133	8.73757e-132
IPCEF1	ENSG00000074706	652.417	-0.0648072	0.121361	-0.534002	0.59334	0.631423
ZZEF1	ENSG00000074755	2131.51	-0.202753	0.048257	-4.20151	2.65137e-05	4.47357e-05
ENO1	ENSG00000074800	25758.3	-0.520013	0.0559232	-9.29871	1.42162e-20	5.05642e-20
MYDGF	ENSG00000074842	3045.88	0.0118629	0.0543446	0.218291	0.827202	0.847084
ANO8	ENSG00000074855	197.127	0.11754	0.0833408	1.41036	0.158434	0.186831
TUBE1	ENSG00000074935	215.009	0.71838	0.0609944	11.7778	5.08006e-32	2.75881e-31
ARHGEF10L	ENSG00000074964	1783.1	0.182429	0.0671054	2.71854	0.00655709	0.00916155
TXK	ENSG00000074966	128.693	0.0178687	0.118999	0.150159	0.880639	0.89509
TACR2	ENSG00000075073	12.819	0.221336	0.117293	1.88702	0.0591572	0.0741905
ACTR6	ENSG00000075089	493.805	-0.233063	0.0466608	-4.99483	5.88891e-07	1.10604e-06
TIPIN	ENSG00000075131	285.095	-1.19753	0.0517032	-23.1615	1.11266e-118	6.5456e-117
SRI	ENSG00000075142	1523.57	0.0694985	0.0643176	1.08055	0.279896	0.317443
EIF4G3	ENSG00000075151	3229.01	-0.739037	0.0424463	-17.4111	6.7979e-68	1.11009e-66
NUP37	ENSG00000075188	431.711	-0.146451	0.0417308	-3.50943	0.000449064	0.000694057
SEMA3A	ENSG00000075213	66.2069	-0.296898	0.18234	-1.62827	0.103468	0.125443
GTSE1	ENSG00000075218	475.338	-3.72411	0.148226	-25.1246	2.68103e-139	2.63603e-137
SEMA3C	ENSG00000075223	279.978	-0.0510406	0.191615	-0.266371	0.789953	0.813979
TTC38	ENSG00000075234	883.831	-0.593746	0.0502538	-11.8149	3.26764e-32	1.78767e-31
ACAT1	ENSG00000075239	1788.54	-0.565292	0.0436712	-12.9443	2.53133e-38	1.68835e-37
GRAMD4	ENSG00000075240	2670.16	0.340607	0.102715	3.31602	0.000913084	0.00137481
CELSR1	ENSG00000075275	471.155	-0.59873	0.0992775	-6.03087	1.63078e-09	3.54934e-09
ZNF638	ENSG00000075292	4588.27	1.47412	0.0657628	22.4157	2.76523e-111	1.3453e-109
SLC25A40	ENSG00000075303	874.606	-1.13232	0.0530221	-21.3557	3.45256e-101	1.24789e-99
TIMM21	ENSG00000075336	349.017	-0.139059	0.0634228	-2.19257	0.0283381	0.0368682
RASAL2	ENSG00000075391	1146.67	-0.970666	0.0765361	-12.6825	7.39725e-37	4.70825e-36
VPS9D1	ENSG00000075399	521.823	-1.03562	0.0685701	-15.1031	1.54534e-51	1.54424e-50
ZNF37A	ENSG00000075407	307.293	0.515726	0.149584	3.44775	0.000565283	0.000866821
MARK3	ENSG00000075413	2222.29	0.250733	0.0337333	7.43279	1.0633e-13	2.8487e-13
SLC25A3	ENSG00000075415	6786.75	-0.610654	0.0391205	-15.6096	6.26556e-55	6.96944e-54
FNDC3B	ENSG00000075420	3060.23	-0.0209066	0.0622174	-0.336025	0.736852	0.765716
FOSL2	ENSG00000075426	918.157	0.0912341	0.104626	0.871999	0.383209	0.424045
FRYL	ENSG00000075539	1602.52	-0.54218	0.0443747	-12.2182	2.48451e-34	1.45309e-33
TMEM131	ENSG00000075568	2760.04	-0.273893	0.0480355	-5.70188	1.18494e-08	2.46307e-08
FSCN1	ENSG00000075618	11780.9	-1.42925	0.120578	-11.8533	2.06779e-32	1.13789e-31
ACTB	ENSG00000075624	292859	0.162122	0.0553261	2.93031	0.00338628	0.00486274
PLD1	ENSG00000075651	779.16	0.6817	0.0548993	12.4173	2.10605e-35	1.27359e-34
WDR62	ENSG00000075702	230.029	-1.06062	0.103003	-10.297	7.26618e-25	3.07997e-24
DLG1	ENSG00000075711	661.577	-0.156433	0.0545214	-2.86921	0.00411499	0.00586782
RAB7A	ENSG00000075785	11901.1	-0.0676418	0.0562118	-1.20334	0.228845	0.263088
BCAP29	ENSG00000075790	1567.24	-0.647317	0.0470997	-13.7435	5.5679e-43	4.28957e-42
SEC31B	ENSG00000075826	296.313	0.177771	0.0766592	2.31897	0.0203964	0.0269778
SART3	ENSG00000075856	854.597	0.00422221	0.0353231	0.119531	0.904855	0.916457
ARHGAP15	ENSG00000075884	437.195	-0.260638	0.0875327	-2.97761	0.00290509	0.00419229
EXOSC7	ENSG00000075914	436.018	-0.0824425	0.0513044	-1.60693	0.10807	0.130684
KIFAP3	ENSG00000075945	471.822	-0.11858	0.0445978	-2.65887	0.00784025	0.0108477
MKRN2	ENSG00000075975	898.61	0.386295	0.042115	9.1724	4.62618e-20	1.6128e-19
MCM6	ENSG00000076003	624.948	-1.67325	0.0860192	-19.4521	2.79956e-84	6.99145e-83
REXO2	ENSG00000076043	469.521	-0.12904	0.0593222	-2.17524	0.0296118	0.0384292
RBM7	ENSG00000076053	1210.11	-0.278038	0.0433105	-6.41965	1.36592e-10	3.14936e-10
RBMS2	ENSG00000076067	2436.33	-0.668967	0.0488537	-13.6933	1.11383e-42	8.49726e-42
BAZ2A	ENSG00000076108	3618.18	-0.632259	0.0482007	-13.1172	2.62404e-39	1.8112e-38
PTPN23	ENSG00000076201	2055.54	0.210233	0.0870993	2.41372	0.0157905	0.0211543
MLH1	ENSG00000076242	817.871	-0.151406	0.035494	-4.26569	1.99286e-05	3.39015e-05
UNG	ENSG00000076248	279.283	-0.783272	0.0684891	-11.4365	2.7489e-30	1.40187e-29
FMO4	ENSG00000076258	123.968	0.551646	0.0630248	8.75284	2.08053e-18	6.83303e-18
KLHL20	ENSG00000076321	494.759	0.266574	0.0369073	7.22279	5.09309e-13	1.3229e-12
SLC46A1	ENSG00000076351	306.848	1.54936	0.0863569	17.9414	5.60454e-72	1.01809e-70
PLXNA2	ENSG00000076356	364.841	-0.953571	0.0747688	-12.7536	2.97671e-37	1.92426e-36
SPAG5	ENSG00000076382	438.432	-1.88867	0.10349	-18.2497	2.08091e-74	4.02443e-73
ANKRD13A	ENSG00000076513	1318.15	0.0969725	0.0396464	2.44594	0.0144476	0.0194368
TPD52	ENSG00000076554	424.913	-0.364792	0.107628	-3.38937	0.000700533	0.00106527
TRAF4	ENSG00000076604	176.478	1.55851	0.0872515	17.8623	2.31868e-71	4.1424e-70
PAG1	ENSG00000076641	2505.33	0.506956	0.0655368	7.73543	1.0305e-14	2.89083e-14
GPATCH1	ENSG00000076650	211.847	0.600852	0.0401988	14.947	1.62846e-50	1.56501e-49
NT5C2	ENSG00000076685	1799.29	-0.848556	0.055296	-15.3457	3.78358e-53	3.97517e-52
MCAM	ENSG00000076706	22.7669	0.247999	0.175021	1.41697	0.156493	0.184727
GPC4	ENSG00000076716	261.247	-0.473666	0.150495	-3.14738	0.00164742	0.00242643
MBNL3	ENSG00000076770	611.075	-1.70654	0.0853903	-19.9852	7.40397e-89	2.05731e-87
XAB2	ENSG00000076924	612.989	0.827928	0.037721	21.9487	8.90836e-107	3.77264e-105
ARHGEF1	ENSG00000076928	4042.97	-0.288218	0.0603429	-4.77634	1.78516e-06	3.25205e-06
STXBP2	ENSG00000076944	1108.64	0.240909	0.0494037	4.87634	1.0807e-06	1.9943e-06
MAP2K7	ENSG00000076984	415.341	0.604852	0.0431823	14.0069	1.41363e-44	1.14557e-43
NMRK2	ENSG00000077009	11.5754	-1.01683	0.354847	-2.86553	0.00416312	0.00593165
DGKD	ENSG00000077044	635.349	-0.842736	0.0612127	-13.7673	4.00692e-43	3.10398e-42
CTTNBP2	ENSG00000077063	1132.76	0.0883826	0.0619829	1.42592	0.153891	0.181886
TOP2B	ENSG00000077097	1732.08	-0.967046	0.0508889	-19.0031	1.60844e-80	3.67718e-79
TM9SF3	ENSG00000077147	5027.78	-0.350411	0.0475955	-7.36227	1.80814e-13	4.79668e-13
NFKB2	ENSG00000077150	1661.98	1.05295	0.125358	8.39955	4.48201e-17	1.39418e-16
UBE2T	ENSG00000077152	175.817	-0.468338	0.102855	-4.55339	5.27878e-06	9.35228e-06
PPP1R12B	ENSG00000077157	546.166	0.0732835	0.0478244	1.53235	0.125437	0.150392
DNAJC10	ENSG00000077232	2722.16	-1.52176	0.0474397	-32.0778	8.98294e-226	6.01429e-223
GTF3C1	ENSG00000077235	1282.27	-0.0282751	0.0374019	-0.75598	0.449661	0.491849
IL4R	ENSG00000077238	1964.84	0.308722	0.0559898	5.51391	3.50953e-08	7.11623e-08
USP33	ENSG00000077254	2828.12	-0.213963	0.0399751	-5.3524	8.67945e-08	1.71443e-07
CAPN6	ENSG00000077274	47.8568	-0.925666	0.406397	-2.27774	0.0227421	0.0299087
SNRPA	ENSG00000077312	1057.35	-0.503989	0.0678494	-7.42805	1.10214e-13	2.9522e-13
EXOSC5	ENSG00000077348	172.048	-0.789379	0.0949116	-8.31699	9.02223e-17	2.77092e-16
DYNC1I2	ENSG00000077380	1302.82	-0.211058	0.0473065	-4.4615	8.13867e-06	1.42361e-05
APBB1IP	ENSG00000077420	1790.28	0.354158	0.0669616	5.28897	1.23008e-07	2.40978e-07
LRCH4	ENSG00000077454	594.488	-0.22759	0.0644321	-3.53224	0.000412053	0.000637906
FAM76B	ENSG00000077458	819.676	-0.276835	0.0445475	-6.21438	5.15278e-10	1.15161e-09
SIRT6	ENSG00000077463	369.16	0.612341	0.0483161	12.6736	8.27889e-37	5.2575e-36
POLD3	ENSG00000077514	552.17	0.196702	0.0437143	4.4997	6.80488e-06	1.19611e-05
ACTN2	ENSG00000077522	47.5481	0.853021	0.155241	5.49482	3.911e-08	7.91204e-08
CAPZB	ENSG00000077549	17473.1	0.214034	0.045717	4.68171	2.84486e-06	5.1182e-06
GPR137B	ENSG00000077585	2495.52	0.473264	0.0655839	7.21616	5.34768e-13	1.38724e-12
NAALAD2	ENSG00000077616	499.535	0.0779359	0.112331	0.693804	0.487805	0.529862
JADE1	ENSG00000077684	267.112	-0.170012	0.0546619	-3.11024	0.00186935	0.00273925
SLC25A43	ENSG00000077713	402.408	-0.130575	0.094173	-1.38655	0.16558	0.194686
UBE2A	ENSG00000077721	5842.52	-0.129198	0.0476238	-2.71289	0.00666982	0.00930796
FGFR1	ENSG00000077782	469.673	-1.14081	0.0907776	-12.5671	3.20341e-36	1.99292e-35
FBLN1	ENSG00000077942	78.7584	0.0491412	0.300103	0.163748	0.86993	0.88555
CST7	ENSG00000077984	19.8553	-0.877489	0.179903	-4.87756	1.07405e-06	1.9823e-06
PIAS2	ENSG00000078043	1891.98	0.110148	0.0447168	2.46323	0.0137691	0.0185505
ARAF	ENSG00000078061	1022.11	-0.123114	0.044036	-2.79575	0.00517793	0.00731382
MCCC1	ENSG00000078070	644.942	0.10402	0.045094	2.30673	0.0210698	0.0278056
LAMP3	ENSG00000078081	1475.99	1.49104	0.193074	7.72264	1.13941e-14	3.1919e-14
FAP	ENSG00000078098	36.8004	-0.244717	0.250311	-0.977648	0.328248	0.367596
ACER3	ENSG00000078124	2827.12	-1.75331	0.0454932	-38.5401	0	0
UBE2K	ENSG00000078140	2101.89	0.0423869	0.033464	1.26664	0.205284	0.238005
PIK3C3	ENSG00000078142	1002.37	0.10144	0.0368607	2.75197	0.00592371	0.00831875
N4BP2	ENSG00000078177	824.76	-0.803645	0.0682098	-11.782	4.83569e-32	2.62915e-31
TIGAR	ENSG00000078237	2481.31	0.452788	0.0393455	11.508	1.20262e-30	6.24171e-30
TULP3	ENSG00000078246	150.585	0.494021	0.0548434	9.00785	2.10137e-19	7.13999e-19
SYNJ2	ENSG00000078269	257.284	-0.668586	0.0984818	-6.78893	1.12971e-11	2.75569e-11
PPP2R5C	ENSG00000078304	2617.72	0.225654	0.0350034	6.44663	1.14367e-10	2.64692e-10
GNB1	ENSG00000078369	11830.3	-0.214396	0.0561985	-3.81497	0.000136201	0.000218556
EDN1	ENSG00000078401	458.694	-0.162512	0.169746	-0.95738	0.338375	0.377734
MLLT10	ENSG00000078403	965.465	-0.0420656	0.0405314	-1.03785	0.299339	0.337615
ZCWPW1	ENSG00000078487	133.057	0.809611	0.0683161	11.851	2.12761e-32	1.17035e-31
ITM2A	ENSG00000078596	10.6994	-0.330789	0.311031	-1.06352	0.287544	0.325303
NRDC	ENSG00000078618	3407.97	-0.315946	0.0306302	-10.3148	6.03828e-25	2.57034e-24
VDAC3	ENSG00000078668	2739.07	-0.219987	0.0336132	-6.54465	5.96337e-11	1.40018e-10
PCM1	ENSG00000078674	3294.88	-0.355739	0.051927	-6.85076	7.34587e-12	1.80849e-11
TNRC6C	ENSG00000078687	61.4384	-0.06958	0.113484	-0.613127	0.539792	0.579925
CBFA2T2	ENSG00000078699	812.094	0.570526	0.0396625	14.3845	6.4707e-47	5.6438e-46
ITCH	ENSG00000078747	1944.88	-0.395018	0.0460229	-8.58307	9.23711e-18	2.951e-17
PKD2L2	ENSG00000078795	18.364	0.139377	0.100984	1.38018	0.16753	0.196814
TP53INP2	ENSG00000078804	782.145	1.0088	0.0888088	11.3593	6.66935e-30	3.343e-29
SDF4	ENSG00000078808	3429.78	0.0513007	0.0374775	1.36884	0.171049	0.200664
MYH7B	ENSG00000078814	79.849	-0.358752	0.099363	-3.61051	0.000305592	0.000478519
TOLLIP	ENSG00000078902	2176.68	0.442691	0.0374207	11.8301	2.72781e-32	1.49816e-31
UBE2D4	ENSG00000078967	372.323	0.743681	0.0567364	13.1076	2.97686e-39	2.04668e-38
THOC1	ENSG00000079134	615.046	0.366326	0.0509793	7.18579	6.68197e-13	1.72731e-12
FKBP7	ENSG00000079150	56.0563	-0.430868	0.0992594	-4.34083	1.41943e-05	2.43916e-05
OSBPL6	ENSG00000079156	697.948	-1.03431	0.0939052	-11.0144	3.25783e-28	1.54695e-27
SLC1A3	ENSG00000079215	2312.17	0.284038	0.0726416	3.91013	9.22476e-05	0.000149856
XRCC5	ENSG00000079246	5893.14	-1.18796	0.0361777	-32.837	1.74901e-236	1.36617e-233
LXN	ENSG00000079257	251.063	1.53076	0.0945775	16.1852	6.41306e-59	8.25711e-58
SP140	ENSG00000079263	1049.62	-0.624137	0.112236	-5.56096	2.68298e-08	5.47659e-08
MKNK1	ENSG00000079277	7980.41	-0.10647	0.0517907	-2.05577	0.0398043	0.0509234
TNS1	ENSG00000079308	1169.87	1.69223	0.10695	15.8227	2.16974e-56	2.54433e-55
REXO1	ENSG00000079313	942.5	0.291531	0.0687973	4.23753	2.25987e-05	3.82817e-05
SAR1A	ENSG00000079332	1988.52	-0.291892	0.0533544	-5.47082	4.47953e-08	9.01548e-08
CDC14A	ENSG00000079335	211.713	0.169867	0.0625608	2.71523	0.006623	0.00924813
RAPGEF3	ENSG00000079337	62.8116	-0.356966	0.147383	-2.42203	0.015434	0.0206965
CEACAM1	ENSG00000079385	458.48	0.724195	0.12335	5.87108	4.32966e-09	9.20258e-09
SENP1	ENSG00000079387	409.932	0.0829188	0.0536871	1.54448	0.122472	0.14705
CIC	ENSG00000079432	1535.79	0.535446	0.0669709	7.99521	1.29351e-15	3.77633e-15
LIPE	ENSG00000079435	28.2665	1.41265	0.0944049	14.9637	1.26755e-50	1.22824e-49
FDFT1	ENSG00000079459	2249.49	-0.154747	0.0554312	-2.7917	0.00524326	0.00740387
PAFAH1B3	ENSG00000079462	119.501	-0.484772	0.0914193	-5.30273	1.14081e-07	2.23862e-07
OPHN1	ENSG00000079482	224.933	-0.591014	0.0653847	-9.03903	1.58068e-19	5.39558e-19
KIF22	ENSG00000079616	659.171	-1.24985	0.0882749	-14.1586	1.65268e-45	1.36446e-44
CARMIL1	ENSG00000079691	218.453	-0.325872	0.0640526	-5.08757	3.62689e-07	6.90789e-07
PGM1	ENSG00000079739	232.357	-1.41809	0.117602	-12.0583	1.7528e-33	9.98962e-33
DDX1	ENSG00000079785	2075.78	-0.0920471	0.038654	-2.38131	0.0172513	0.022993
DNM2	ENSG00000079805	5218.5	-0.423104	0.0439274	-9.63191	5.86321e-22	2.20773e-21
EPB41L2	ENSG00000079819	2642.94	0.257385	0.0540242	4.76425	1.89554e-06	3.44867e-06
MOXD1	ENSG00000079931	57.0106	4.2389	0.277942	15.251	1.62066e-52	1.67302e-51
STX7	ENSG00000079950	4669.01	0.199098	0.0319652	6.2286	4.70625e-10	1.05383e-09
RABL2B	ENSG00000079974	366.244	-0.0241142	0.0513857	-0.469277	0.638871	0.673681
KEAP1	ENSG00000079999	1909.36	0.653793	0.0484737	13.4876	1.8505e-41	1.36578e-40
DDX43	ENSG00000080007	35.9745	0.335161	0.126767	2.64391	0.00819556	0.0113125
PTPRH	ENSG00000080031	30.5886	1.30688	0.135257	9.66216	4.36553e-22	1.65087e-21
SLC35C2	ENSG00000080189	1167.96	-0.158793	0.0415461	-3.82209	0.000132323	0.0002126
CRYBG3	ENSG00000080200	1043.65	-0.846774	0.0626825	-13.5089	1.38491e-41	1.02971e-40
RFX3	ENSG00000080298	326.567	0.179597	0.0515524	3.48378	0.000494391	0.000761602
RIF1	ENSG00000080345	1999.8	-0.464183	0.0499278	-9.29709	1.44342e-20	5.13266e-20
RAB21	ENSG00000080371	2435.56	-0.237887	0.043789	-5.43258	5.55446e-08	1.11137e-07
SMARCA2	ENSG00000080503	1604.31	0.0829426	0.0522493	1.58744	0.112413	0.135539
SESN1	ENSG00000080546	861.543	1.11047	0.0639154	17.374	1.29782e-67	2.10465e-66
MID2	ENSG00000080561	22.1633	-0.032359	0.225528	-0.143481	0.88591	0.899473
COL5A3	ENSG00000080573	39.4721	0.30744	0.287335	1.06997	0.284632	0.322268
SRCAP	ENSG00000080603	366.133	0.156018	0.0713973	2.18521	0.0288734	0.0375133
PUM3	ENSG00000080608	765.346	-0.158232	0.0640174	-2.47171	0.013447	0.0181409
CNOT4	ENSG00000080802	1124.19	0.277504	0.0416374	6.66478	2.65067e-11	6.33171e-11
PSEN1	ENSG00000080815	3855.96	-0.23385	0.0475755	-4.91533	8.86328e-07	1.64338e-06
CPOX	ENSG00000080819	555.79	0.0275229	0.0526822	0.522433	0.601369	0.639097
CLDND1	ENSG00000080822	3906.68	-0.17354	0.092702	-1.87202	0.0612041	0.0765869
HSP90AA1	ENSG00000080824	25077.9	-0.423633	0.0499688	-8.47795	2.29195e-17	7.20107e-17
RBL1	ENSG00000080839	337.136	-0.530779	0.0682715	-7.77453	7.57309e-15	2.13982e-14
DLGAP4	ENSG00000080845	841.025	0.915397	0.0519857	17.6086	2.11573e-69	3.584e-68
NDC80	ENSG00000080986	428.93	-2.18958	0.115543	-18.9504	4.38379e-80	9.86177e-79
AP4E1	ENSG00000081014	659.362	-0.990999	0.0574944	-17.2364	1.41523e-66	2.24583e-65
RSBN1	ENSG00000081019	351.665	0.566816	0.0460728	12.3026	8.7676e-35	5.21678e-34
MAGI3	ENSG00000081026	155.232	-0.573668	0.0734098	-7.8146	5.51385e-15	1.56837e-14
CXCL2	ENSG00000081041	316.146	0.515208	0.175859	2.92967	0.00339321	0.0048717
TCF7	ENSG00000081059	70.2297	0.876715	0.0911246	9.62106	6.5154e-22	2.44741e-21
OSTM1	ENSG00000081087	3229.05	-0.548478	0.0556396	-9.85769	6.34954e-23	2.48054e-22
PCNP	ENSG00000081154	2621.01	-0.347875	0.0400692	-8.68186	3.89353e-18	1.26573e-17
EXD2	ENSG00000081177	462.247	-0.0984347	0.0483673	-2.03515	0.0418358	0.0534058
ARG2	ENSG00000081181	110.224	1.01254	0.101292	9.99625	1.58275e-23	6.3364e-23
MEF2C	ENSG00000081189	2404.26	-0.982658	0.0814609	-12.0629	1.65768e-33	9.45902e-33
PTPRC	ENSG00000081237	11561.1	-0.273621	0.0592075	-4.62139	3.81183e-06	6.80649e-06
UBA5	ENSG00000081307	793.057	-0.285082	0.0404173	-7.05346	1.74523e-12	4.42443e-12
STK17B	ENSG00000081320	1666.65	-0.210248	0.0739911	-2.84153	0.00448979	0.0063719
CDC14B	ENSG00000081377	219.735	-0.55973	0.0863076	-6.48529	8.8562e-11	2.06088e-10
ZNF510	ENSG00000081386	202.607	0.752251	0.0440643	17.0717	2.41179e-65	3.72225e-64
LRP2	ENSG00000081479	77.8621	-2.10989	0.341106	-6.18544	6.19296e-10	1.37796e-09
ZNF506	ENSG00000081665	205.135	0.135938	0.120319	1.12982	0.258554	0.294688
JMJD4	ENSG00000081692	95.4898	0.264019	0.067375	3.91865	8.90447e-05	0.000144787
DUSP12	ENSG00000081721	508.865	0.0639374	0.0441681	1.44759	0.147731	0.175076
AACS	ENSG00000081760	434.616	-0.678094	0.0509221	-13.3163	1.86109e-40	1.33437e-39
KIAA0141	ENSG00000081791	1259.75	0.00115201	0.0352426	0.0326881	0.973923	0.977399
HSPB11	ENSG00000081870	794.416	-0.238847	0.0574137	-4.16011	3.18097e-05	5.34022e-05
PHLPP1	ENSG00000081913	164.411	0.132995	0.075824	1.754	0.0794299	0.0977577
ATP8B1	ENSG00000081923	324.419	0.642773	0.0755	8.51355	1.68694e-17	5.33475e-17
SMARCD3	ENSG00000082014	106.622	-0.158822	0.117234	-1.35475	0.175499	0.205489
WDR70	ENSG00000082068	668.57	0.358619	0.0340737	10.5248	6.64197e-26	2.93114e-25
FYB1	ENSG00000082074	3415.63	-0.0238336	0.0636069	-0.374702	0.707882	0.738559
STRADB	ENSG00000082146	749.194	-0.450636	0.0419759	-10.7356	6.92612e-27	3.15558e-26
BZW1	ENSG00000082153	3069.82	-0.598441	0.0422821	-14.1535	1.77576e-45	1.46264e-44
ME2	ENSG00000082212	6566.95	0.351156	0.0543927	6.45594	1.07547e-10	2.49195e-10
C5orf22	ENSG00000082213	1762.45	-0.269949	0.0621055	-4.34661	1.38256e-05	2.37784e-05
CCNT2	ENSG00000082258	1515.31	-0.180767	0.0441663	-4.09287	4.26059e-05	7.08754e-05
FAM135A	ENSG00000082269	1996.5	-0.588234	0.061324	-9.59223	8.62041e-22	3.22091e-21
EPB41L3	ENSG00000082397	8174.92	0.174145	0.0516713	3.37025	0.000751005	0.00113943
COBLL1	ENSG00000082438	152.856	-1.04365	0.144431	-7.22595	4.97629e-13	1.29376e-12
TRAF5	ENSG00000082512	827.521	1.25348	0.0903153	13.8789	8.50326e-44	6.6978e-43
MRPL22	ENSG00000082515	646.686	0.0437732	0.0510645	0.857214	0.391327	0.432347
GEMIN5	ENSG00000082516	336.828	0.300038	0.0492748	6.08907	1.13568e-09	2.49223e-09
NFE2L1	ENSG00000082641	4209.44	0.271407	0.0383401	7.07892	1.45284e-12	3.69786e-12
GSK3B	ENSG00000082701	2042.33	-0.426273	0.0458302	-9.30112	1.38968e-20	4.94407e-20
ITGB5	ENSG00000082781	2042.65	0.342817	0.0994821	3.44601	0.00056892	0.000872112
ERC1	ENSG00000082805	1560.1	-0.438803	0.03699	-11.8627	1.84805e-32	1.01936e-31
XPO1	ENSG00000082898	6955.95	0.375887	0.0540417	6.95549	3.51338e-12	8.79126e-12
RNF13	ENSG00000082996	4279.36	-0.036741	0.0489118	-0.751168	0.452551	0.494742
PALB2	ENSG00000083093	414.931	0.204816	0.045746	4.47725	7.56125e-06	1.32591e-05
DOPEY1	ENSG00000083097	1644.01	0.55719	0.0626972	8.88699	6.27874e-19	2.09888e-18
LYRM2	ENSG00000083099	1156.52	-0.152507	0.0367991	-4.14432	3.40821e-05	5.70469e-05
BCKDHB	ENSG00000083123	353.186	-1.2742	0.0553694	-23.0128	3.47205e-117	1.96052e-115
KAT6A	ENSG00000083168	1330.07	0.0935549	0.0397196	2.35539	0.0185035	0.0245734
ZCCHC6	ENSG00000083223	1482.4	-0.502121	0.0486047	-10.3307	5.11815e-25	2.1886e-24
ULK2	ENSG00000083290	1226.49	0.000972503	0.0778449	0.0124928	0.990032	0.991302
TNPO1	ENSG00000083312	7848.34	-0.808099	0.0422273	-19.1369	1.2447e-81	2.94126e-80
PLOD1	ENSG00000083444	3204.63	0.408497	0.0676949	6.03439	1.59568e-09	3.47509e-09
ITGAE	ENSG00000083457	388.783	-0.369049	0.0592008	-6.23385	4.5511e-10	1.02006e-09
DIS3	ENSG00000083520	1120.44	-0.0468198	0.0475919	-0.983776	0.325225	0.364501
PIBF1	ENSG00000083535	246.669	0.108184	0.0546558	1.97937	0.0477741	0.060552
TDRD3	ENSG00000083544	288.028	0.311509	0.0636562	4.89362	9.8997e-07	1.82976e-06
NUFIP1	ENSG00000083635	140.672	0.200244	0.0605973	3.3045	0.000951467	0.00143015
PDS5B	ENSG00000083642	1027.8	-0.0703129	0.0464034	-1.51526	0.129708	0.155142
OXCT1	ENSG00000083720	292.243	-1.08777	0.0863832	-12.5924	2.32583e-36	1.45338e-35
RRAGB	ENSG00000083750	218.382	0.105709	0.0471713	2.24096	0.0250284	0.0327653
CYLD	ENSG00000083799	2653.42	-0.722848	0.0587274	-12.3085	8.14997e-35	4.85339e-34
SLC27A5	ENSG00000083807	46.415	-0.306646	0.0818632	-3.74583	0.000179798	0.000286324
ZNF324	ENSG00000083812	101.33	0.830723	0.0512915	16.1961	5.37269e-59	6.92392e-58
ZNF671	ENSG00000083814	183.04	0.716276	0.0561588	12.7545	2.94383e-37	1.90388e-36
ZNF416	ENSG00000083817	76.2021	0.736517	0.0552147	13.3391	1.37013e-40	9.88407e-40
ZNF586	ENSG00000083828	242.043	0.0927506	0.0436168	2.12649	0.0334627	0.0431678
ZNF446	ENSG00000083838	33.3507	0.727983	0.0761004	9.56608	1.11037e-21	4.13011e-21
ZNF264	ENSG00000083844	688.518	0.149476	0.0411986	3.62818	0.000285424	0.000448037
RPS5	ENSG00000083845	2152.83	-0.933416	0.0767918	-12.1552	5.38576e-34	3.11493e-33
FAT1	ENSG00000083857	336.159	-0.762606	0.190285	-4.00771	6.13106e-05	0.000101011
YTHDC1	ENSG00000083896	1038.95	0.271302	0.0573038	4.73445	2.19649e-06	3.97921e-06
CHMP2B	ENSG00000083937	1334.51	0.208076	0.0550149	3.78217	0.000155469	0.000248426
SMAP2	ENSG00000084070	1961.16	1.13752	0.0742937	15.3111	6.44251e-53	6.70975e-52
PPIE	ENSG00000084072	825.314	0.0428777	0.0568496	0.754231	0.450711	0.492844
ZMPSTE24	ENSG00000084073	1802.57	-0.454723	0.0484008	-9.39495	5.72437e-21	2.07221e-20
STARD7	ENSG00000084090	4231.12	0.335657	0.0478237	7.01864	2.24046e-12	5.65646e-12
NOA1	ENSG00000084092	294.448	0.50156	0.0329504	15.2217	2.53912e-52	2.61156e-51
REST	ENSG00000084093	1512.8	-0.0398648	0.0384017	-1.0381	0.299223	0.337515
SSH1	ENSG00000084112	3274.92	0.175321	0.0555556	3.15577	0.00160076	0.00236018
GSTP1	ENSG00000084207	2432.91	0.194728	0.0678619	2.86948	0.00411153	0.00586349
APLP2	ENSG00000084234	16435.7	-0.330586	0.0390709	-8.46118	2.64679e-17	8.3011e-17
FAM234B	ENSG00000084444	653.422	-0.113364	0.0641441	-1.76733	0.0771724	0.0951626
WBP11	ENSG00000084463	1921.67	0.0682678	0.0337823	2.02082	0.0432987	0.0551781
EIF3I	ENSG00000084623	2244.98	-0.680017	0.0424886	-16.0047	1.18481e-57	1.45108e-56
COL16A1	ENSG00000084636	27.8405	-0.255928	0.32486	-0.787809	0.430809	0.472958
TXLNA	ENSG00000084652	2703.43	-0.0252521	0.0421527	-0.599061	0.549132	0.58879
NCOA1	ENSG00000084676	1288.95	-0.651798	0.0536129	-12.1575	5.23382e-34	3.03204e-33
AGBL5	ENSG00000084693	190.074	-0.486113	0.0605116	-8.03338	9.4823e-16	2.7839e-15
KIF3C	ENSG00000084731	243.932	-0.00926041	0.0648268	-0.142849	0.88641	0.899915
RAB10	ENSG00000084733	8917.39	-0.26119	0.0415039	-6.29313	3.11118e-10	7.04398e-10
HADHA	ENSG00000084754	5533.02	-0.560881	0.0402171	-13.9464	3.31122e-44	2.64973e-43
MAPRE3	ENSG00000084764	65.0889	1.01529	0.0943652	10.7591	5.3673e-27	2.45652e-26
CAD	ENSG00000084774	576.79	0.225381	0.0719	3.13464	0.00172064	0.00253034
CD59	ENSG00000085063	7177.55	-0.524967	0.0539228	-9.73553	2.127e-22	8.14422e-22
CD82	ENSG00000085117	2268.22	1.56399	0.104761	14.9292	2.12892e-50	2.04039e-49
BCORL1	ENSG00000085185	196.985	-0.145088	0.101955	-1.42306	0.154717	0.182816
ATRX	ENSG00000085224	2245.28	-0.575262	0.0476413	-12.0749	1.43401e-33	8.19603e-33
AK6	ENSG00000085231	632.047	0.0450573	0.0581621	0.774685	0.438526	0.480866
FCN1	ENSG00000085265	110.958	-1.53112	0.328759	-4.65729	3.20397e-06	5.74589e-06
MYNN	ENSG00000085274	310.062	0.46921	0.0370792	12.6543	1.05955e-36	6.69542e-36
SCAMP1	ENSG00000085365	1271.17	-0.0526177	0.0605945	-0.868358	0.385199	0.425945
PREP	ENSG00000085377	989.299	-0.305558	0.0372195	-8.20962	2.21895e-16	6.69063e-16
HACE1	ENSG00000085382	322.31	-0.78636	0.0589618	-13.3368	1.41476e-40	1.01851e-39
SEH1L	ENSG00000085415	1044.69	-0.341143	0.043867	-7.77677	7.44016e-15	2.10353e-14
WDR47	ENSG00000085433	686.101	0.385983	0.0488086	7.90809	2.61364e-15	7.54109e-15
WDFY1	ENSG00000085449	4810.67	0.264758	0.0498983	5.30596	1.12084e-07	2.20037e-07
OVGP1	ENSG00000085465	10.7833	1.26602	0.152906	8.27969	1.23495e-16	3.77218e-16
SLC25A24	ENSG00000085491	5620.15	-0.585743	0.0645278	-9.07738	1.11217e-19	3.82138e-19
MAP3K4	ENSG00000085511	385.014	0.756232	0.0577743	13.0894	3.78534e-39	2.59366e-38
PILRA	ENSG00000085514	2707.79	0.591649	0.104082	5.68443	1.31249e-08	2.72419e-08
ZNF213	ENSG00000085644	184.859	0.776573	0.0559446	13.8811	8.24612e-44	6.50255e-43
AKR1B1	ENSG00000085662	4274.18	-1.18382	0.0542888	-21.806	2.03668e-105	8.37302e-104
CPNE3	ENSG00000085719	1837	-1.09453	0.043866	-24.9517	2.0485e-137	1.88248e-135
RRN3	ENSG00000085721	985.75	0.155669	0.0476352	3.26794	0.00108334	0.00162126
CTTN	ENSG00000085733	305.768	0.665938	0.116181	5.7319	9.93142e-09	2.07328e-08
MTIF2	ENSG00000085760	928.947	-0.059144	0.0366267	-1.61478	0.106359	0.128803
DDHD2	ENSG00000085788	730.679	-0.363902	0.0406745	-8.94669	3.66305e-19	1.23241e-18
EPS15	ENSG00000085832	4426.53	-0.994996	0.0496288	-20.0488	2.06945e-89	5.8193e-88
ORC1	ENSG00000085840	158.151	-1.11664	0.0834353	-13.3833	7.57021e-41	5.50917e-40
MGST2	ENSG00000085871	780.766	-0.666366	0.0681944	-9.77157	1.49127e-22	5.74287e-22
CHERP	ENSG00000085872	789.892	0.150559	0.0799835	1.88238	0.0597847	0.0749234
ATG16L1	ENSG00000085978	572.916	0.0654204	0.0437614	1.49493	0.134932	0.16087
USP40	ENSG00000085982	972.303	-0.252546	0.0381049	-6.62766	3.41059e-11	8.09333e-11
POMGNT1	ENSG00000085998	423.14	-0.34882	0.0498056	-7.00363	2.49406e-12	6.28543e-12
RAD54L	ENSG00000085999	135.181	-2.76256	0.118663	-23.2808	6.93934e-120	4.16954e-118
MAST2	ENSG00000086015	1256.72	0.311775	0.0664427	4.69239	2.70031e-06	4.86686e-06
DNAJA1	ENSG00000086061	10836.1	-0.73938	0.0480684	-15.3818	2.1671e-53	2.29265e-52
B4GALT1	ENSG00000086062	5184.47	0.272567	0.0869865	3.13344	0.0017277	0.00253962
CHMP5	ENSG00000086065	2812.17	-0.15307	0.0576994	-2.65288	0.00798071	0.0110311
NFX1	ENSG00000086102	1830.28	0.207331	0.0382146	5.42545	5.781e-08	1.15505e-07
DIMT1	ENSG00000086189	697.589	0.227278	0.0432763	5.25178	1.50638e-07	2.93754e-07
IPO11	ENSG00000086200	420.318	-0.884872	0.0566687	-15.6148	5.77152e-55	6.43517e-54
EIF2AK1	ENSG00000086232	1795.55	0.149004	0.0318053	4.6849	2.801e-06	5.04186e-06
NME8	ENSG00000086288	34.4022	0.406195	0.11561	3.51351	0.000442236	0.000683805
EPDR1	ENSG00000086289	65.3536	1.39289	0.191485	7.27413	3.48655e-13	9.12017e-13
SNX10	ENSG00000086300	5166.59	-0.483291	0.116067	-4.16389	3.12866e-05	5.25554e-05
SEPHS1	ENSG00000086475	598.374	-0.183857	0.0342485	-5.36831	7.94759e-08	1.57429e-07
MRPL28	ENSG00000086504	609.761	-0.159207	0.0615732	-2.58566	0.00971935	0.0133048
ITPKC	ENSG00000086544	146.347	0.828781	0.0574364	14.4295	3.37328e-47	2.96984e-46
FAT2	ENSG00000086570	106.075	1.15145	0.100621	11.4435	2.53443e-30	1.29625e-29
RBM22	ENSG00000086589	1684.35	-0.126505	0.039155	-3.23087	0.00123412	0.00183752
TMED2	ENSG00000086598	4994.4	-0.572617	0.045878	-12.4813	9.444e-36	5.77316e-35
ERO1B	ENSG00000086619	637.377	-0.215243	0.0636141	-3.38357	0.000715498	0.00108709
ZFAND6	ENSG00000086666	2448.45	0.269678	0.0344816	7.82094	5.2432e-15	1.4935e-14
TXLNG	ENSG00000086712	354.116	0.565747	0.0491121	11.5195	1.05216e-30	5.46487e-30
LAT2	ENSG00000086730	2008.44	-0.75201	0.0884405	-8.50301	1.8474e-17	5.82778e-17
HUWE1	ENSG00000086758	7227.06	-0.778207	0.0579282	-13.434	3.82212e-41	2.80329e-40
ZW10	ENSG00000086827	592.28	0.0182091	0.039118	0.465492	0.641579	0.675954
ALG9	ENSG00000086848	71.6933	-0.183307	0.0595547	-3.07796	0.00208426	0.00304212
ACOX3	ENSG00000087008	440.877	0.216838	0.0417671	5.19159	2.08508e-07	4.03304e-07
MTMR2	ENSG00000087053	1047.52	-0.397755	0.0511281	-7.77958	7.27658e-15	2.05894e-14
PPP1R15A	ENSG00000087074	3499.37	0.307222	0.0667662	4.60146	4.19531e-06	7.47322e-06
HSD17B14	ENSG00000087076	1035.36	-0.870926	0.0736902	-11.8187	3.12298e-32	1.71186e-31
TRIP6	ENSG00000087077	360.939	1.48801	0.0832362	17.8769	1.78487e-71	3.20501e-70
ACHE	ENSG00000087085	26.4333	3.27886	0.20053	16.3509	4.28422e-60	5.69879e-59
FTL	ENSG00000087086	541482	0.160972	0.0663384	2.42652	0.0152443	0.0204538
SRRT	ENSG00000087087	1776.21	0.128209	0.0318964	4.01953	5.83143e-05	9.61758e-05
BAX	ENSG00000087088	1690.24	0.648018	0.0512138	12.6532	1.07418e-36	6.78478e-36
NLK	ENSG00000087095	1036.84	-0.824552	0.0663567	-12.426	1.88737e-35	1.14381e-34
PIGS	ENSG00000087111	1382.67	-0.131014	0.0519518	-2.52185	0.011674	0.015851
ADAMTS2	ENSG00000087116	97.0013	1.50463	0.201095	7.48218	7.31011e-14	1.97161e-13
ATXN7L3	ENSG00000087152	1088.09	0.110371	0.0505933	2.18153	0.0291446	0.0378473
PGS1	ENSG00000087157	874.935	0.388637	0.0486874	7.98228	1.43653e-15	4.19036e-15
PSMC5	ENSG00000087191	1693.02	0.184427	0.0397634	4.6381	3.51627e-06	6.29392e-06
UIMC1	ENSG00000087206	429.471	-0.212615	0.0331921	-6.40558	1.498e-10	3.4443e-10
CETP	ENSG00000087237	16.8391	-1.27299	0.145659	-8.73956	2.34027e-18	7.67176e-18
MMP2	ENSG00000087245	1547.22	0.452816	0.0867801	5.21797	1.80895e-07	3.51441e-07
LPCAT2	ENSG00000087253	5381.6	-0.287449	0.053744	-5.34848	8.86973e-08	1.75078e-07
OGFOD1	ENSG00000087263	873.252	0.292115	0.0490493	5.95555	2.59201e-09	5.5801e-09
SH3BP2	ENSG00000087266	5507.45	-0.196409	0.0516182	-3.80504	0.000141781	0.000227172
NOP14	ENSG00000087269	507.326	0.0988532	0.048848	2.02369	0.0430021	0.05483
ADD1	ENSG00000087274	3361.57	0.171887	0.0313538	5.48218	4.20115e-08	8.48192e-08
L2HGDH	ENSG00000087299	643.601	-1.6338	0.0752712	-21.7055	1.8194e-104	7.30877e-103
TXNDC16	ENSG00000087301	228.603	-0.497425	0.0791949	-6.28103	3.36336e-10	7.6027e-10
C14orf166	ENSG00000087302	1681.3	-0.0480126	0.046495	-1.03264	0.301772	0.340138
NID2	ENSG00000087303	31.6618	-0.709542	0.255714	-2.77475	0.0055244	0.00777898
GMCL1	ENSG00000087338	354.817	-0.215779	0.0578419	-3.7305	0.0001911	0.000303909
SF3B2	ENSG00000087365	2651.42	0.165429	0.0324781	5.09355	3.51414e-07	6.70405e-07
KLHL42	ENSG00000087448	327.49	0.435371	0.0508463	8.56249	1.10457e-17	3.51523e-17
GNAS	ENSG00000087460	9106.49	-0.177244	0.0580945	-3.05095	0.00228117	0.00331849
DNM1L	ENSG00000087470	2491.82	-0.15806	0.0380047	-4.15896	3.19696e-05	5.36643e-05
ERGIC2	ENSG00000087502	938.155	-0.682206	0.0390699	-17.4612	2.83147e-68	4.68358e-67
TFAP2C	ENSG00000087510	381.476	-0.54783	0.0727142	-7.53402	4.92019e-14	1.3378e-13
AURKA	ENSG00000087586	696.58	-0.801044	0.0728695	-10.9929	4.13571e-28	1.95193e-27
CASS4	ENSG00000087589	57.9755	-0.216666	0.123006	-1.76143	0.0781656	0.0963164
PIR	ENSG00000087842	699.839	1.04629	0.0845552	12.374	3.61163e-35	2.16636e-34
AAMDC	ENSG00000087884	130.445	0.490357	0.0642685	7.62981	2.35092e-14	6.49134e-14
RFX2	ENSG00000087903	119.973	1.18129	0.0789659	14.9595	1.35107e-50	1.30557e-49
METTL2A	ENSG00000087995	205.726	-0.332346	0.0408591	-8.13395	4.15512e-16	1.23957e-15
ALG6	ENSG00000088035	347.377	0.208876	0.0448004	4.66236	3.12603e-06	5.60827e-06
CNOT3	ENSG00000088038	640.646	-0.190506	0.0557325	-3.41821	0.000630335	0.000962375
GP6	ENSG00000088053	27.094	-0.0968907	0.135144	-0.716947	0.473407	0.515657
PTPN4	ENSG00000088179	104.956	0.678773	0.0777404	8.73129	2.51791e-18	8.24066e-18
DDX18	ENSG00000088205	1256.06	-0.334767	0.0599045	-5.58835	2.29234e-08	4.69623e-08
KHSRP	ENSG00000088247	2358.29	0.0634382	0.0468016	1.35547	0.175267	0.205259
GNA11	ENSG00000088256	126.102	0.288875	0.0862973	3.34744	0.000815622	0.00123308
EDEM2	ENSG00000088298	2411.69	-0.525574	0.0420886	-12.4873	8.75499e-36	5.36363e-35
DNMT3B	ENSG00000088305	66.763	-1.41503	0.090162	-15.6943	1.65369e-55	1.87658e-54
TPX2	ENSG00000088325	1070.08	-2.68395	0.122189	-21.9656	6.14392e-107	2.62564e-105
PDRG1	ENSG00000088356	548.238	0.66948	0.052379	12.7815	2.08147e-37	1.34926e-36
EPB41L1	ENSG00000088367	1106.02	2.46822	0.124768	19.7825	4.21589e-87	1.12477e-85
DOCK9	ENSG00000088387	59.7832	-0.456455	0.302746	-1.50772	0.131627	0.157263
ANKRD10	ENSG00000088448	3895.12	0.594438	0.05089	11.6809	1.59687e-31	8.50132e-31
TGDS	ENSG00000088451	434.218	0.153319	0.0475671	3.22321	0.00126764	0.00188544
DOCK3	ENSG00000088538	50.8235	-1.23406	0.147652	-8.35791	6.38387e-17	1.97529e-16
C3orf18	ENSG00000088543	42.5315	0.2806	0.0838821	3.34517	0.000822315	0.00124266
COQ9	ENSG00000088682	598.512	-0.0510579	0.0415101	-1.23001	0.218693	0.252304
KIF9	ENSG00000088727	57.5296	-0.776836	0.0695298	-11.1727	5.54587e-29	2.69251e-28
CRLS1	ENSG00000088766	975.323	-0.272951	0.0581526	-4.6937	2.68304e-06	4.83758e-06
PPP1R13B	ENSG00000088808	264.587	0.622392	0.0720394	8.63961	5.64051e-18	1.82019e-17
ATRN	ENSG00000088812	3238.57	-0.828513	0.0777524	-10.6558	1.63872e-26	7.3588e-26
SMOX	ENSG00000088826	1334.47	0.181544	0.0654362	2.77437	0.00553083	0.00778647
SIGLEC1	ENSG00000088827	25386	-0.37824	0.0763015	-4.95718	7.15255e-07	1.33641e-06
FKBP1A	ENSG00000088832	11383	-0.684985	0.0477216	-14.3538	1.00894e-46	8.7029e-46
NSFL1C	ENSG00000088833	1426.11	0.416986	0.0366327	11.3829	5.08924e-30	2.56101e-29
SLC4A11	ENSG00000088836	80.7039	0.433341	0.0872334	4.96761	6.7784e-07	1.26802e-06
C20orf194	ENSG00000088854	2024.73	-0.539427	0.0540303	-9.98379	1.79479e-23	7.17305e-23
ZNF343	ENSG00000088876	145.804	0.713465	0.0545509	13.0789	4.34762e-39	2.9688e-38
EBF4	ENSG00000088881	36.5592	0.74341	0.301562	2.4652	0.0136939	0.018458
CPXM1	ENSG00000088882	30.2787	-0.185965	0.204492	-0.9094	0.363139	0.403647
MAVS	ENSG00000088888	2999.59	-0.617733	0.0429636	-14.378	7.10738e-47	6.17995e-46
LZTS3	ENSG00000088899	102.525	0.284313	0.104782	2.71338	0.00666	0.00929577
XRN2	ENSG00000088930	2771.87	-0.31347	0.0410917	-7.62855	2.37414e-14	6.55416e-14
KIZ	ENSG00000088970	114.978	1.80725	0.0523834	34.5004	7.91694e-261	7.95087e-258
DYNLL1	ENSG00000088986	3272.03	0.609329	0.0590242	10.3234	5.52497e-25	2.35683e-24
TESC	ENSG00000088992	1440.59	-2.65091	0.113855	-23.2833	6.55271e-120	3.97117e-118
SNX5	ENSG00000089006	3596.47	0.0915149	0.0447455	2.04523	0.0408321	0.0521861
RPL6	ENSG00000089009	4724.74	-1.01827	0.0652287	-15.6108	6.14751e-55	6.84536e-54
MAPKAPK5	ENSG00000089022	828.444	0.285508	0.0305104	9.35773	8.14665e-21	2.93471e-20
P2RX7	ENSG00000089041	2061.69	0.39901	0.0871489	4.57848	4.68368e-06	8.32417e-06
ESF1	ENSG00000089048	516.003	0.066168	0.0836122	0.791368	0.428729	0.470749
RBBP9	ENSG00000089050	231.286	0.351811	0.0543919	6.46809	9.92523e-11	2.30354e-10
ANAPC5	ENSG00000089053	1872.33	0.0182252	0.0365713	0.498346	0.61824	0.654996
SLC23A2	ENSG00000089057	6861.99	0.187435	0.0669675	2.7989	0.00512772	0.00724654
SLC8B1	ENSG00000089060	1427.15	1.47566	0.0454795	32.4466	6.04306e-231	4.24827e-228
TMEM230	ENSG00000089063	2796.95	-0.567361	0.0493459	-11.4976	1.35579e-30	7.01083e-30
DZANK1	ENSG00000089091	50.5268	0.799848	0.0802969	9.96113	2.25477e-23	8.9706e-23
KDM2B	ENSG00000089094	2165.4	0.619199	0.0410988	15.0661	2.70611e-51	2.67943e-50
TASP1	ENSG00000089123	124.789	0.306026	0.0486102	6.29552	3.0637e-10	6.9376e-10
OAS1	ENSG00000089127	16803.9	0.674112	0.126994	5.30821	1.10706e-07	2.17423e-07
GCN1	ENSG00000089154	2183.11	-0.36194	0.0573874	-6.30695	2.84592e-10	6.45277e-10
RPLP0	ENSG00000089157	10651.4	-1.08183	0.0701376	-15.4244	1.12147e-53	1.19999e-52
PXN	ENSG00000089159	2753.81	-0.545867	0.0851328	-6.41195	1.43668e-10	3.30763e-10
SIRT4	ENSG00000089163	11.9954	2.58849	0.125629	20.6042	2.51604e-94	7.98543e-93
KIF16B	ENSG00000089177	794.965	0.30761	0.04492	6.84794	7.49209e-12	1.84417e-11
TRMT6	ENSG00000089195	243.025	0.0332546	0.0647362	0.513695	0.607465	0.644796
PEBP1	ENSG00000089220	5331.73	0.131925	0.0603402	2.18635	0.0287901	0.037425
BRAP	ENSG00000089234	860.081	0.445547	0.0275528	16.1707	8.12181e-59	1.03812e-57
ERP29	ENSG00000089248	4151.04	0.11117	0.0498734	2.22905	0.0258104	0.0337199
FUS	ENSG00000089280	6113.88	-0.402013	0.0366936	-10.9559	6.22342e-28	2.92256e-27
IGBP1	ENSG00000089289	513.837	0.412415	0.0427179	9.65438	4.71006e-22	1.77972e-21
FXYD5	ENSG00000089327	1397.32	-0.193521	0.0687754	-2.81382	0.00489568	0.00692562
ZNF302	ENSG00000089335	421.303	0.535093	0.0498261	10.7392	6.66099e-27	3.03971e-26
GRAMD1A	ENSG00000089351	1290.55	0.208221	0.110261	1.88844	0.0589672	0.0739786
HEPH	ENSG00000089472	58.7513	0.247552	0.216711	1.14231	0.253324	0.289196
CDIP1	ENSG00000089486	601.815	-0.0760834	0.0659566	-1.15354	0.24869	0.284298
CMTM1	ENSG00000089505	33.2664	1.07317	0.095741	11.2091	3.67824e-29	1.80132e-28
KCNH4	ENSG00000089558	27.9004	0.710688	0.127104	5.59139	2.25256e-08	4.61945e-08
GANAB	ENSG00000089597	6474.71	-0.828111	0.0715823	-11.5686	5.94134e-31	3.1135e-30
GMIP	ENSG00000089639	3233.95	0.464588	0.0563167	8.24956	1.58981e-16	4.83093e-16
RBM41	ENSG00000089682	591.445	0.282582	0.0546139	5.17418	2.28916e-07	4.41443e-07
BIRC5	ENSG00000089685	496.047	-3.38418	0.159461	-21.2226	5.90892e-100	2.07181e-98
LAG3	ENSG00000089692	384.85	1.78972	0.129179	13.8546	1.19374e-43	9.3556e-43
MLF2	ENSG00000089693	5224.54	-0.0704002	0.0684522	-1.02846	0.303734	0.342161
OTUB2	ENSG00000089723	38.33	0.722321	0.0814128	8.87233	7.16307e-19	2.38996e-18
DDX24	ENSG00000089737	2142.37	0.271318	0.0330785	8.20224	2.35952e-16	7.10685e-16
ZBTB25	ENSG00000089775	431.957	0.90135	0.055803	16.1524	1.09283e-58	1.38926e-57
NECAP1	ENSG00000089818	799.346	0.443563	0.03608	12.2939	9.7689e-35	5.80274e-34
ARHGAP4	ENSG00000089820	6142.55	0.0209897	0.0824278	0.254643	0.798999	0.822516
ANKRD24	ENSG00000089847	16.3249	-1.08493	0.157195	-6.90183	5.13358e-12	1.27343e-11
DHX32	ENSG00000089876	610.016	0.347065	0.0375784	9.23578	2.56421e-20	9.03126e-20
RCOR1	ENSG00000089902	1285.94	-0.027811	0.0521656	-0.533128	0.593945	0.631876
GPATCH2L	ENSG00000089916	2160.32	0.132709	0.039439	3.36492	0.00076566	0.00116104
LTBP4	ENSG00000090006	278.396	0.602378	0.0625376	9.63225	5.84332e-22	2.20083e-21
BLVRB	ENSG00000090013	2641.83	-1.21216	0.0946448	-12.8074	1.48977e-37	9.70182e-37
SLC9A1	ENSG00000090020	1021.61	0.666129	0.0822786	8.09602	5.67868e-16	1.68479e-15
SPTLC1	ENSG00000090054	1249.13	-0.328128	0.0414815	-7.91021	2.56952e-15	7.41685e-15
PAPOLA	ENSG00000090060	4079.05	-0.170262	0.0285899	-5.95531	2.59582e-09	5.58744e-09
CCNK	ENSG00000090061	1257.27	0.587923	0.0931678	6.31037	2.78373e-10	6.3138e-10
PCBP4	ENSG00000090097	27.2878	0.339932	0.145171	2.3416	0.0192013	0.0254425
RGS1	ENSG00000090104	1457.9	1.1217	0.125663	8.92626	4.40659e-19	1.47903e-18
YPEL3	ENSG00000090238	105.557	1.9509	0.112474	17.3453	2.13926e-67	3.44931e-66
MRPS33	ENSG00000090263	465.536	-0.188481	0.060079	-3.13722	0.00170555	0.0025089
NDUFB2	ENSG00000090266	1121.23	-0.333446	0.0667882	-4.99258	5.95781e-07	1.11838e-06
NUDC	ENSG00000090273	1954.86	0.266355	0.0512688	5.19526	2.0443e-07	3.9558e-07
MAEA	ENSG00000090316	2014.13	0.705237	0.042537	16.5794	9.82588e-62	1.37876e-60
ICAM1	ENSG00000090339	7318.02	0.0527153	0.109758	0.480287	0.631023	0.666781
STRN4	ENSG00000090372	1409.54	0.457418	0.0556229	8.22355	1.97568e-16	5.97508e-16
IRAK3	ENSG00000090376	527.532	0.335848	0.0814943	4.12112	3.77035e-05	6.29511e-05
LYZ	ENSG00000090382	1557.87	-0.874171	0.159412	-5.48373	4.16439e-08	8.41012e-08
MUL1	ENSG00000090432	867.448	0.380584	0.0527601	7.21348	5.45393e-13	1.41428e-12
TFAP4	ENSG00000090447	74.7304	1.67885	0.1192	14.0843	4.7437e-45	3.8687e-44
PDCD7	ENSG00000090470	373.056	0.280028	0.0523976	5.34429	9.07712e-08	1.79046e-07
SPG21	ENSG00000090487	5320.88	0.302619	0.034958	8.65665	4.85822e-18	1.57352e-17
DNAJB11	ENSG00000090520	2257.46	-0.574347	0.0391028	-14.6881	7.67848e-49	7.08395e-48
P3H2	ENSG00000090530	641.544	0.207558	0.0896705	2.31468	0.0206307	0.0272722
RAB11FIP3	ENSG00000090565	175.418	0.662904	0.0931834	7.11397	1.12751e-12	2.88443e-12
GNPTG	ENSG00000090581	2355.06	0.0119179	0.0526417	0.226397	0.820892	0.841843
ZNF268	ENSG00000090612	485.611	0.190685	0.0452203	4.21679	2.47804e-05	4.18766e-05
GOLGA3	ENSG00000090615	1441.76	-0.330932	0.0525584	-6.29646	3.04526e-10	6.89808e-10
PABPC4	ENSG00000090621	1450.6	-0.682525	0.0641992	-10.6314	2.12984e-26	9.52467e-26
CD209	ENSG00000090659	335.688	-1.08098	0.159772	-6.76574	1.32631e-11	3.21904e-11
CERS4	ENSG00000090661	418.751	0.327346	0.0653309	5.01058	5.42652e-07	1.02083e-06
MCOLN1	ENSG00000090674	1059.28	1.30662	0.0664997	19.6485	5.94939e-86	1.54618e-84
USP48	ENSG00000090686	1203.55	-0.0264239	0.0389149	-0.679016	0.497127	0.538406
EFNB1	ENSG00000090776	242.28	0.316665	0.101428	3.12206	0.00179589	0.0026371
PDPR	ENSG00000090857	950.725	-0.126058	0.0762192	-1.65389	0.0981501	0.119376
AARS	ENSG00000090861	1980.46	0.228327	0.061747	3.69778	0.000217495	0.0003446
GLG1	ENSG00000090863	3855.68	0.178308	0.055343	3.22186	0.0012736	0.0018941
KIF4A	ENSG00000090889	340.346	-3.38569	0.152167	-22.2498	1.13279e-109	5.23916e-108
TNRC6A	ENSG00000090905	1346.19	0.428434	0.0532066	8.05227	8.12696e-16	2.39751e-15
PLEKHG2	ENSG00000090924	2885.48	1.02007	0.0856767	11.9061	1.10041e-32	6.10808e-32
NAT14	ENSG00000090971	73.0033	1.48909	0.0922435	16.143	1.27212e-58	1.61572e-57
PITPNM2	ENSG00000090975	40.6438	1.8045	0.143187	12.6024	2.04705e-36	1.28146e-35
EXOC1	ENSG00000090989	1713.24	0.298027	0.0423235	7.04165	1.89979e-12	4.80759e-12
RBM27	ENSG00000091009	280.788	0.0981284	0.0605224	1.62135	0.104942	0.127131
OSBPL8	ENSG00000091039	3072.51	-0.476383	0.0543274	-8.76873	1.80695e-18	5.94565e-18
DTX2	ENSG00000091073	850.359	0.706697	0.0676914	10.44	1.62841e-25	7.08181e-25
NLRC4	ENSG00000091106	730.664	0.914376	0.0641106	14.2625	3.74889e-46	3.15436e-45
PUS7	ENSG00000091127	308.063	0.18269	0.0764365	2.39009	0.0168442	0.0224738
NRCAM	ENSG00000091129	59.3545	0.0766054	0.188799	0.40575	0.684926	0.717109
LAMB1	ENSG00000091136	771.639	0.360891	0.132816	2.71722	0.00658334	0.00919549
DLD	ENSG00000091140	3404.36	-0.485383	0.0383559	-12.6547	1.05378e-36	6.66192e-36
WDR7	ENSG00000091157	627.654	-0.543706	0.0513194	-10.5946	3.158e-26	1.40511e-25
TXNL1	ENSG00000091164	1834.57	0.484981	0.0359314	13.4974	1.61941e-41	1.19962e-40
ABCC6	ENSG00000091262	58.0239	0.331507	0.100364	3.30304	0.000956443	0.00143717
CMTM6	ENSG00000091317	6791.16	-0.62231	0.0415737	-14.9688	1.17389e-50	1.13906e-49
ITGA6	ENSG00000091409	441.758	-1.0706	0.118734	-9.01683	1.93611e-19	6.58323e-19
MAP3K20	ENSG00000091436	450.164	-1.53782	0.106783	-14.4013	5.07579e-47	4.44646e-46
FH	ENSG00000091483	1328.23	-1.00104	0.0427029	-23.4419	1.5999e-121	1.01327e-119
SEL1L3	ENSG00000091490	287.529	-0.176094	0.128933	-1.36578	0.172007	0.201653
CDV3	ENSG00000091527	6710.86	-1.01318	0.0550562	-18.4027	1.2492e-75	2.50197e-74
ALKBH5	ENSG00000091542	954.396	0.126567	0.0358142	3.53399	0.000409337	0.000633911
NLRP1	ENSG00000091592	119.626	0.324299	0.111946	2.89691	0.00376856	0.00538803
PITPNM3	ENSG00000091622	81.4846	0.920783	0.15796	5.82923	5.56847e-09	1.17663e-08
SPAG7	ENSG00000091640	1085.69	0.317676	0.0474968	6.68838	2.25659e-11	5.40689e-11
ORC6	ENSG00000091651	392.751	-1.28199	0.0780429	-16.4267	1.23167e-60	1.66352e-59
ZC3HC1	ENSG00000091732	445.314	0.0942421	0.0363721	2.59105	0.00956831	0.0131045
ESR1	ENSG00000091831	54.6287	-0.320864	0.102361	-3.13464	0.00172067	0.00253034
ANGPT2	ENSG00000091879	66.6861	0.216691	0.0779259	2.78072	0.00542377	0.00764417
TMEM101	ENSG00000091947	255.675	0.57339	0.0431371	13.2923	2.56667e-40	1.83371e-39
CD200	ENSG00000091972	35.1762	-0.028195	0.2954	-0.0954468	0.92396	0.933521
CCDC80	ENSG00000091986	931.653	-0.485556	0.221894	-2.18823	0.0286527	0.0372533
PSME1	ENSG00000092010	3578.75	-0.0887479	0.0581468	-1.52627	0.126942	0.152054
PPP2R3C	ENSG00000092020	1185.09	0.195763	0.0403992	4.8457	1.26164e-06	2.31909e-06
HAUS4	ENSG00000092036	353.406	-0.261183	0.0437747	-5.96654	2.42338e-09	5.22427e-09
CEBPE	ENSG00000092067	17.866	0.755077	0.165472	4.56318	5.03841e-06	8.93881e-06
SLC7A8	ENSG00000092068	8184.23	1.28746	0.100129	12.858	7.75274e-38	5.08412e-37
OSGEP	ENSG00000092094	1200.85	-0.631224	0.05192	-12.1576	5.2257e-34	3.02858e-33
SLC22A17	ENSG00000092096	49.4482	0.833769	0.200798	4.15228	3.29173e-05	5.51826e-05
RNF31	ENSG00000092098	657.208	-0.0206872	0.0549532	-0.376452	0.706581	0.73742
SCFD1	ENSG00000092108	1830.1	-0.152154	0.0350686	-4.33874	1.43303e-05	2.46222e-05
G2E3	ENSG00000092140	657.517	0.0523402	0.0440939	1.18702	0.235221	0.269844
HECTD1	ENSG00000092148	2334.11	-0.373173	0.049697	-7.50895	5.96016e-14	1.61402e-13
HNRNPC	ENSG00000092199	11409.4	-0.17905	0.037006	-4.83842	1.30877e-06	2.40319e-06
RPGRIP1	ENSG00000092200	15.7684	0.806426	0.167509	4.81421	1.47781e-06	2.70689e-06
SUPT16H	ENSG00000092201	2151.66	-0.220488	0.0339363	-6.49711	8.18792e-11	1.90852e-10
TOX4	ENSG00000092203	2677.34	-0.0440815	0.0502237	-0.877704	0.380105	0.420908
GEMIN2	ENSG00000092208	218.381	0.0302268	0.0541514	0.558189	0.576715	0.615501
TGM1	ENSG00000092295	96.0173	0.585134	0.108512	5.39233	6.95484e-08	1.38232e-07
TINF2	ENSG00000092330	2637.68	-0.243737	0.0396937	-6.14043	8.22969e-10	1.81847e-09
DAZL	ENSG00000092345	13.4769	-0.532061	0.328956	-1.61742	0.105787	0.128133
SEMA6A	ENSG00000092421	98.8527	-0.379634	0.0858397	-4.42259	9.75242e-06	1.69241e-05
TRPM7	ENSG00000092439	3457.88	-0.312628	0.0451909	-6.91794	4.58258e-12	1.13936e-11
WDR76	ENSG00000092470	166.626	-2.12932	0.107384	-19.829	1.67431e-87	4.5011e-86
CAPN3	ENSG00000092529	54.0689	0.20659	0.0904233	2.28469	0.0223307	0.0293869
SNAP23	ENSG00000092531	1511.82	0.239514	0.0334464	7.16113	8.00123e-13	2.06266e-12
TBX15	ENSG00000092607	127.152	0.585433	0.191192	3.06201	0.00219854	0.00320127
PHGDH	ENSG00000092621	111.13	-0.605044	0.177921	-3.40062	0.000672325	0.00102415
EZR	ENSG00000092820	4332.78	-1.04379	0.0508727	-20.5176	1.49905e-93	4.64244e-92
MYL6	ENSG00000092841	9798.7	0.0231691	0.0646081	0.35861	0.719887	0.74986
AGO1	ENSG00000092847	1409.13	0.470801	0.0536621	8.77343	1.73298e-18	5.70492e-18
CLSPN	ENSG00000092853	311.883	-1.93037	0.101089	-19.0958	2.73763e-81	6.40451e-80
RFFL	ENSG00000092871	625.807	0.240035	0.0655715	3.66066	0.000251568	0.000396886
UNC13D	ENSG00000092929	613.065	0.187068	0.0918298	2.03712	0.0416378	0.0531627
MFSD11	ENSG00000092931	674.815	0.47105	0.0377388	12.4819	9.3781e-36	5.73537e-35
DPYSL2	ENSG00000092964	3956.33	-0.172939	0.0633568	-2.72961	0.00634097	0.0088737
TGFB2	ENSG00000092969	77.8443	0.873083	0.145305	6.00863	1.87095e-09	4.05888e-09
GPATCH2	ENSG00000092978	310.937	0.162316	0.0465689	3.4855	0.000491226	0.000756974
NUP50	ENSG00000093000	1707.18	-0.367773	0.0416224	-8.83594	9.92596e-19	3.29537e-18
CDC45	ENSG00000093009	153.039	-3.88111	0.143433	-27.0587	3.01652e-161	5.04909e-159
COMT	ENSG00000093010	1670.05	0.696475	0.0888839	7.83578	4.65929e-15	1.33041e-14
ADA2	ENSG00000093072	13082.9	0.883711	0.094655	9.33613	9.99223e-21	3.58029e-20
ECHDC1	ENSG00000093144	1482.51	-0.583426	0.0400608	-14.5635	4.79325e-48	4.32284e-47
LRRFIP2	ENSG00000093167	1170.19	-0.015255	0.0447709	-0.340734	0.733304	0.762423
SEC22C	ENSG00000093183	1147.55	-0.767559	0.0334486	-22.9474	1.56442e-116	8.62578e-115
XYLB	ENSG00000093217	230.004	-0.505307	0.0924217	-5.46741	4.56651e-08	9.18397e-08
HDAC6	ENSG00000094631	1308.99	-0.123112	0.0521103	-2.36253	0.0181508	0.024121
CDC6	ENSG00000094804	211.707	-2.54207	0.134201	-18.9423	5.11308e-80	1.1484e-78
UPRT	ENSG00000094841	516.353	0.104821	0.0359471	2.91598	0.00354568	0.00508074
CDC23	ENSG00000094880	800.355	-0.455588	0.03516	-12.9576	2.12884e-38	1.42871e-37
AAAS	ENSG00000094914	579.179	-0.779315	0.0513111	-15.188	4.24428e-52	4.33053e-51
CBX5	ENSG00000094916	2390.11	-0.821927	0.0624402	-13.1634	1.42469e-39	9.93117e-39
SUCO	ENSG00000094975	754.24	0.299925	0.0473733	6.33109	2.43434e-10	5.53562e-10
MSH2	ENSG00000095002	430.258	-0.00916778	0.0654091	-0.140161	0.888533	0.90168
MAP3K1	ENSG00000095015	3164.19	0.737386	0.0794694	9.27887	1.71278e-20	6.07511e-20
DHPS	ENSG00000095059	653.489	-0.0247109	0.0396873	-0.62264	0.533521	0.574021
HOOK2	ENSG00000095066	247.658	-0.452826	0.0525545	-8.61631	6.91478e-18	2.22069e-17
ARCN1	ENSG00000095139	6191.63	-0.446826	0.0453911	-9.84391	7.28232e-23	2.83549e-22
TMEM38B	ENSG00000095209	619.426	-1.35508	0.0805019	-16.833	1.39935e-63	2.05803e-62
PSMD5	ENSG00000095261	1121.93	0.206017	0.0698563	2.94916	0.00318642	0.00458495
PTGS1	ENSG00000095303	2269.59	-0.359174	0.0560315	-6.41021	1.45319e-10	3.34454e-10
NUP188	ENSG00000095319	1213.86	-0.716651	0.0552946	-12.9606	2.04604e-38	1.37379e-37
CRAT	ENSG00000095321	779.038	0.398725	0.0613074	6.50369	7.8373e-11	1.83014e-10
SH2D3C	ENSG00000095370	223.105	2.00782	0.101969	19.6906	2.59661e-86	6.81126e-85
NANS	ENSG00000095380	1358.06	-0.463171	0.0409317	-11.3157	1.09717e-29	5.46448e-29
TBC1D2	ENSG00000095383	520.315	0.841531	0.0815604	10.3179	5.84999e-25	2.49245e-24
WHRN	ENSG00000095397	645.859	2.49314	0.134178	18.5808	4.59663e-77	9.61736e-76
CWF19L1	ENSG00000095485	652.181	0.00592721	0.0326444	0.181569	0.855921	0.872996
SEMA4G	ENSG00000095539	35.354	0.171585	0.0958017	1.79104	0.0732868	0.0906814
BTAF1	ENSG00000095564	3751.27	-0.586595	0.0576887	-10.1683	2.74698e-24	1.13562e-23
IKZF5	ENSG00000095574	528.34	0.749578	0.0383017	19.5704	2.76756e-85	7.04925e-84
BLNK	ENSG00000095585	1653.22	0.0186928	0.0453437	0.412246	0.680159	0.712596
SORBS1	ENSG00000095637	45.2043	-0.699293	0.163193	-4.28506	1.82687e-05	3.11531e-05
BAMBI	ENSG00000095739	279.71	0.762619	0.155335	4.90952	9.12999e-07	1.69061e-06
IL11	ENSG00000095752	24.963	0.692947	0.317911	2.17969	0.0292804	0.0380131
WAC	ENSG00000095787	2692.48	0.343395	0.0330923	10.3769	3.15965e-25	1.36188e-24
CREM	ENSG00000095794	3103.25	0.0815557	0.0713757	1.14263	0.253194	0.289071
NUBP2	ENSG00000095906	498.945	-0.102604	0.078226	-1.31164	0.189642	0.221276
HIVEP1	ENSG00000095951	1741.55	0.795296	0.100179	7.93871	2.0429e-15	5.91987e-15
TREM2	ENSG00000095970	6955.68	-0.341097	0.0718998	-4.74405	2.09485e-06	3.79801e-06
FKBP5	ENSG00000096060	2301.16	0.0542315	0.0821648	0.660033	0.509233	0.550289
SRPK1	ENSG00000096063	1012.22	0.214611	0.0553877	3.87471	0.00010675	0.000172697
BRPF3	ENSG00000096070	710.147	0.35632	0.05288	6.73827	1.60288e-11	3.87565e-11
MRPS18A	ENSG00000096080	187.926	0.172854	0.0545084	3.17114	0.00151841	0.00224395
TMEM14A	ENSG00000096092	103.228	-0.20325	0.11096	-1.83174	0.0669897	0.0833462
EFHC1	ENSG00000096093	135.963	-0.719967	0.0646858	-11.1302	8.94178e-29	4.3233e-28
HSP90AB1	ENSG00000096384	22824.7	0.374807	0.0504055	7.43584	1.03902e-13	2.78578e-13
CDC5L	ENSG00000096401	1475.37	0.178245	0.0382068	4.66528	3.08201e-06	5.53211e-06
ITPR3	ENSG00000096433	38.2711	1.22626	0.162912	7.52715	5.18598e-14	1.40817e-13
ZNF184	ENSG00000096654	139.04	0.438871	0.0470643	9.32493	1.11055e-20	3.96805e-20
DSP	ENSG00000096696	579.404	-0.240565	0.184962	-1.30062	0.193388	0.225291
SIRT1	ENSG00000096717	788.711	0.286744	0.0428324	6.69455	2.1633e-11	5.18955e-11
HNRNPH3	ENSG00000096746	1872.21	-0.159225	0.0499494	-3.18773	0.00143394	0.00212335
IFT74	ENSG00000096872	440.169	0.116985	0.0542512	2.15636	0.0310556	0.0402212
JAK2	ENSG00000096968	3804.44	-0.5456	0.0509993	-10.6982	1.0378e-26	4.69181e-26
IL12RB1	ENSG00000096996	219.105	0.844648	0.070251	12.0233	2.68055e-33	1.51664e-32
ABL1	ENSG00000097007	1674.97	0.151954	0.0572667	2.65344	0.00796763	0.0110141
ACOT7	ENSG00000097021	324.475	-0.663492	0.0726657	-9.13074	6.80301e-20	2.35476e-19
SH3GLB1	ENSG00000097033	5082.58	-0.0100009	0.0406684	-0.245914	0.805749	0.828676
CDC7	ENSG00000097046	142.93	-0.431578	0.0730606	-5.90712	3.48132e-09	7.43542e-09
SYDE2	ENSG00000097096	58.4663	-0.19131	0.131348	-1.45651	0.145252	0.172385
PCSK5	ENSG00000099139	257.318	-1.40385	0.0793388	-17.6944	4.6305e-70	7.95903e-69
SCD	ENSG00000099194	10773.1	-1.88756	0.0810711	-23.2828	6.62448e-120	3.99743e-118
TMED1	ENSG00000099203	172.454	0.892653	0.0574986	15.5248	2.35882e-54	2.58094e-53
ABLIM1	ENSG00000099204	44.6044	0.293767	0.19884	1.47741	0.139567	0.16603
ERMP1	ENSG00000099219	1323.34	0.0110719	0.0644816	0.171706	0.863668	0.880196
RAB18	ENSG00000099246	3289.68	-0.106417	0.0355592	-2.99267	0.00276552	0.00399939
NRP1	ENSG00000099250	18723.8	-0.680315	0.0701508	-9.6979	3.07774e-22	1.17081e-21
PRTFDC1	ENSG00000099256	78.1098	0.0396334	0.117105	0.338444	0.735029	0.764047
TSPAN15	ENSG00000099282	2278.27	0.686044	0.0842366	8.14425	3.81632e-16	1.14019e-15
H2AFY2	ENSG00000099284	98.5203	1.55057	0.152355	10.1774	2.50222e-24	1.03657e-23
WASHC2A	ENSG00000099290	2518.89	0.134122	0.0456303	2.93931	0.00328939	0.00472844
MAST3	ENSG00000099308	1810.55	1.18335	0.0831646	14.229	6.05403e-46	5.06966e-45
MZF1	ENSG00000099326	345.01	0.152002	0.0577131	2.63375	0.00844466	0.0116358
OCEL1	ENSG00000099330	141.123	1.45442	0.073676	19.7408	9.62576e-87	2.54874e-85
MYO9B	ENSG00000099331	8196.96	0.596444	0.0516282	11.5527	7.15565e-31	3.73315e-30
KCNK6	ENSG00000099337	988.924	-0.110532	0.0571084	-1.93547	0.0529324	0.066783
CATSPERG	ENSG00000099338	68.2049	-0.360816	0.0934567	-3.86078	0.000113025	0.000182448
PSMD8	ENSG00000099341	2562.47	-0.168502	0.0439784	-3.83148	0.000127373	0.000204881
FBXL19	ENSG00000099364	248.378	0.18299	0.0753222	2.42943	0.0151224	0.0203019
STX1B	ENSG00000099365	44.5775	1.10471	0.102899	10.7359	6.90782e-27	3.14929e-26
HSD3B7	ENSG00000099377	140.408	0.787559	0.0889721	8.85175	8.61598e-19	2.8652e-18
SETD1A	ENSG00000099381	656.598	0.548838	0.0694386	7.90394	2.70218e-15	7.79177e-15
BCL7C	ENSG00000099385	233.295	-0.245653	0.0587161	-4.18375	2.86737e-05	4.82644e-05
CIRBP	ENSG00000099622	3879.88	0.338537	0.0488443	6.93094	4.18044e-12	1.04215e-11
ATP5D	ENSG00000099624	918.385	-0.646811	0.0784999	-8.23965	1.72713e-16	5.24255e-16
CBARP	ENSG00000099625	58.1835	0.962981	0.122338	7.87145	3.50548e-15	1.00606e-14
HNRNPM	ENSG00000099783	3547.39	-0.857085	0.0428894	-19.9836	7.65135e-89	2.12185e-87
2002-03-01	ENSG00000099785	574.996	-0.0919935	0.0768796	-1.19659	0.231466	0.265818
NDUFB7	ENSG00000099795	555.442	-0.668583	0.0743837	-8.98829	2.5111e-19	8.50953e-19
TECR	ENSG00000099797	1125.51	-0.784972	0.0780681	-10.055	8.73551e-24	3.53239e-23
TIMM13	ENSG00000099800	733.16	0.0658061	0.0671711	0.979679	0.327245	0.366648
CDC34	ENSG00000099804	935.176	0.41667	0.0660776	6.30577	2.86772e-10	6.50114e-10
MTAP	ENSG00000099810	626.88	0.212489	0.0635909	3.3415	0.000833261	0.0012588
CEP170B	ENSG00000099814	350.858	0.0232496	0.0834461	0.278618	0.780538	0.805517
POLR2E	ENSG00000099817	2527.04	-0.510772	0.0558488	-9.14562	5.92909e-20	2.0553e-19
POLRMT	ENSG00000099821	396.743	0.594863	0.0544736	10.9202	9.22848e-28	4.31501e-27
CDHR5	ENSG00000099834	30.5996	0.451072	0.132973	3.3922	0.000693336	0.00105455
IZUMO4	ENSG00000099840	21.3636	-0.399931	0.101312	-3.94752	7.89663e-05	0.000128861
RASSF7	ENSG00000099849	134.171	-0.0266039	0.0843906	-0.315247	0.752574	0.780324
GADD45B	ENSG00000099860	1252.22	-0.201045	0.0944051	-2.1296	0.0332046	0.0428545
PALM	ENSG00000099864	17.2894	-0.046465	0.230217	-0.201831	0.840049	0.858988
MADCAM1	ENSG00000099866	10.9193	1.77159	0.131239	13.499	1.58429e-41	1.17423e-40
MKNK2	ENSG00000099875	1394.87	1.1741	0.0650926	18.0374	9.90522e-73	1.82766e-71
ARVCF	ENSG00000099889	93.4361	1.02468	0.0829492	12.3531	4.68557e-35	2.80098e-34
TRMT2A	ENSG00000099899	528.161	0.714116	0.0556083	12.8419	9.54966e-38	6.25376e-37
RANBP1	ENSG00000099901	1643.94	-0.461067	0.0763275	-6.04063	1.53512e-09	3.34945e-09
ZDHHC8	ENSG00000099904	725.627	0.294961	0.0869374	3.3928	0.000691816	0.00105247
KLHL22	ENSG00000099910	287.636	1.26901	0.0494821	25.6458	4.70427e-145	5.20803e-143
MED15	ENSG00000099917	3342.97	0.467803	0.0541727	8.63539	5.85269e-18	1.88779e-17
SERPIND1	ENSG00000099937	38.2955	-0.292304	0.0767456	-3.80874	0.000139677	0.000223955
SNAP29	ENSG00000099940	1355.56	-0.0655435	0.0401273	-1.63339	0.102387	0.124186
CRKL	ENSG00000099942	1375.76	-0.0260926	0.0308887	-0.844729	0.398262	0.439664
LZTR1	ENSG00000099949	750.737	0.437254	0.0491901	8.88908	6.16164e-19	2.06072e-18
CECR2	ENSG00000099954	189.178	1.74952	0.166824	10.4872	9.88728e-26	4.33339e-25
SMARCB1	ENSG00000099956	1356.15	-0.0969684	0.03895	-2.48956	0.01279	0.0172961
DERL3	ENSG00000099958	27.4334	-1.55736	0.114649	-13.5837	5.00357e-42	3.76003e-41
BCL2L13	ENSG00000099968	2625.56	0.164306	0.0362517	4.53237	5.8325e-06	1.02982e-05
DDTL	ENSG00000099974	47.6003	0.282166	0.0735494	3.83641	0.000124845	0.000200953
DDT	ENSG00000099977	121.489	-0.79455	0.0778381	-10.2077	1.83103e-24	7.63471e-24
OSM	ENSG00000099985	207.352	0.0580212	0.114265	0.507779	0.611609	0.648802
CABIN1	ENSG00000099991	1074.61	0.0671724	0.0539808	1.24438	0.213362	0.246537
TBC1D10A	ENSG00000099992	354.377	0.453677	0.0581561	7.80103	6.14041e-15	1.74377e-14
SF3A1	ENSG00000099995	3248.61	0.0157836	0.0631607	0.249896	0.802668	0.82581
GGT5	ENSG00000099998	42.468	-1.26877	0.256815	-4.94038	7.79689e-07	1.45313e-06
RNF215	ENSG00000099999	128.982	0.367748	0.0685442	5.36512	8.08967e-08	1.60153e-07
SEC14L2	ENSG00000100003	130.242	1.1485	0.0886846	12.9504	2.3384e-38	1.56413e-37
SPECC1L	ENSG00000100014	352.114	0.310757	0.0432381	7.18711	6.6176e-13	1.71099e-12
PPIL2	ENSG00000100023	943.818	0.297631	0.0426276	6.98213	2.90737e-12	7.29437e-12
SNRPD3	ENSG00000100028	1216.5	-0.344672	0.0550984	-6.25557	3.96063e-10	8.9141e-10
PES1	ENSG00000100029	838.135	0.148933	0.0571426	2.60634	0.00915166	0.0125571
MAPK1	ENSG00000100030	4171.73	-0.425146	0.0317675	-13.383	7.59836e-41	5.52679e-40
GGT1	ENSG00000100031	258.146	-0.396444	0.119166	-3.32681	0.000878477	0.00132523
PPM1F	ENSG00000100034	802.623	0.0935213	0.0466685	2.00395	0.0450753	0.057307
SLC35E4	ENSG00000100036	48.1051	2.28624	0.0920687	24.8319	4.05325e-136	3.60688e-134
TOP3B	ENSG00000100038	49.2851	0.516608	0.0916542	5.63649	1.73549e-08	3.58258e-08
CYTH4	ENSG00000100055	5137.06	1.08046	0.0675653	15.9913	1.46887e-57	1.7943e-56
ESS2	ENSG00000100056	266.345	0.558416	0.0458204	12.1871	3.64249e-34	2.11976e-33
MFNG	ENSG00000100060	582.079	0.323435	0.0931734	3.47132	0.000517913	0.000796702
LRP5L	ENSG00000100068	63.3246	0.964809	0.0860226	11.2158	3.41266e-29	1.67301e-28
SLC25A1	ENSG00000100075	1387.87	0.0424693	0.0694357	0.611634	0.54078	0.580942
GRK3	ENSG00000100077	1806.97	1.0391	0.0751454	13.8279	1.73074e-43	1.35491e-42
GGA1	ENSG00000100083	2467.05	0.0185192	0.0428367	0.432321	0.665508	0.698756
HIRA	ENSG00000100084	404.867	0.100551	0.0608528	1.65236	0.0984616	0.119724
SH3BP1	ENSG00000100092	1967.36	0.734695	0.0778794	9.43375	3.95669e-21	1.43935e-20
LGALS1	ENSG00000100097	7957.09	-0.726932	0.092885	-7.82614	5.03063e-15	1.43528e-14
HPS4	ENSG00000100099	798.379	0.0816863	0.0365646	2.23403	0.0254814	0.0333211
PIK3IP1	ENSG00000100100	258.778	0.727169	0.087605	8.30055	1.03631e-16	3.17579e-16
SRRD	ENSG00000100104	284.14	0.281057	0.0436056	6.44543	1.1527e-10	2.66737e-10
PATZ1	ENSG00000100105	424.43	1.08436	0.0541006	20.0434	2.30602e-89	6.47158e-88
TRIOBP	ENSG00000100106	1409.93	-0.0791015	0.0452107	-1.74962	0.0801845	0.0986433
TFIP11	ENSG00000100109	637.229	0.460209	0.0462751	9.94507	2.64999e-23	1.05103e-22
GCAT	ENSG00000100116	70.7653	-0.875364	0.110105	-7.95023	1.86168e-15	5.40476e-15
CRYBB1	ENSG00000100122	716.415	-1.25579	0.0913842	-13.7419	5.69825e-43	4.38519e-42
ANKRD54	ENSG00000100124	456.327	0.584542	0.0583058	10.0255	1.17814e-23	4.73276e-23
EIF3L	ENSG00000100129	1549.32	-0.796692	0.0499885	-15.9375	3.47974e-57	4.1888e-56
SNU13	ENSG00000100138	1190.63	0.00378075	0.0590493	0.064027	0.948949	0.955815
MICALL1	ENSG00000100139	881.735	0.691868	0.0645768	10.7139	8.76131e-27	3.97112e-26
CCDC134	ENSG00000100147	173.22	-0.152419	0.112449	-1.35545	0.175273	0.205259
DEPDC5	ENSG00000100150	556.025	-0.104428	0.0380254	-2.74626	0.00602786	0.00846078
PICK1	ENSG00000100151	274.722	-0.499665	0.0490338	-10.1902	2.19262e-24	9.10732e-24
TTC28	ENSG00000100154	123.953	-0.00511377	0.0900688	-0.0567763	0.954723	0.960599
SLC16A8	ENSG00000100156	15.793	1.91081	0.166341	11.4873	1.52824e-30	7.88226e-30
CENPM	ENSG00000100162	198.703	-3.25734	0.13429	-24.2561	5.70637e-130	4.43268e-128
2003-09-01	ENSG00000100167	444.817	0.644049	0.113831	5.65792	1.53215e-08	3.17121e-08
SLC5A4	ENSG00000100191	8.37414	1.30922	0.181218	7.22454	5.02787e-13	1.30645e-12
KDELR3	ENSG00000100196	136.788	0.118305	0.113964	1.03809	0.299227	0.337515
CYP2D6	ENSG00000100197	18.7725	0.787638	0.117553	6.7003	2.07993e-11	4.99808e-11
DDX17	ENSG00000100201	12656.7	-0.056737	0.0494562	-1.14722	0.251291	0.287039
TCF20	ENSG00000100207	617.575	0.454093	0.0531014	8.55144	1.21566e-17	3.86351e-17
HSCB	ENSG00000100209	224.33	-0.0499703	0.060321	-0.828407	0.40744	0.448775
CBY1	ENSG00000100211	117.257	0.653866	0.0647541	10.0977	5.65666e-24	2.30529e-23
TOMM22	ENSG00000100216	956.427	-0.376241	0.0488527	-7.70154	1.34431e-14	3.75393e-14
XBP1	ENSG00000100219	2262.13	-1.53617	0.0763227	-20.1273	4.25857e-90	1.21206e-88
RTCB	ENSG00000100220	9278.63	-0.343289	0.0424892	-8.07945	6.50586e-16	1.92533e-15
JOSD1	ENSG00000100221	1039.16	0.0792167	0.056869	1.39297	0.163629	0.192569
FBXO7	ENSG00000100225	4790.73	-0.198688	0.0322203	-6.16655	6.97956e-10	1.54905e-09
GTPBP1	ENSG00000100226	3591.35	-0.144615	0.0609143	-2.37407	0.0175932	0.0234266
POLDIP3	ENSG00000100227	1496.44	0.494953	0.0382083	12.9541	2.2278e-38	1.49156e-37
TIMP3	ENSG00000100234	2849.05	0.492968	0.171142	2.88046	0.00397094	0.0056699
PPP6R2	ENSG00000100239	1668.7	0.0336918	0.0339961	0.991051	0.321661	0.360822
SBF1	ENSG00000100241	1051.6	-0.354093	0.0521897	-6.78472	1.16311e-11	2.8332e-11
SUN2	ENSG00000100242	1270.69	-0.411865	0.0559666	-7.35912	1.8513e-13	4.91025e-13
CYB5R3	ENSG00000100243	2610.96	0.076871	0.0703988	1.09194	0.274861	0.311909
DNAL4	ENSG00000100246	135.475	0.16902	0.0562506	3.00477	0.0026578	0.00384966
LMF2	ENSG00000100258	1416.39	0.308182	0.0454951	6.77395	1.25315e-11	3.04516e-11
RHBDD3	ENSG00000100263	607.238	0.691327	0.0438671	15.7596	5.90188e-56	6.85223e-55
PACSIN2	ENSG00000100266	3280.43	0.896588	0.0400455	22.3893	5.00927e-111	2.42029e-109
TTLL1	ENSG00000100271	57.5297	0.840283	0.080207	10.4764	1.10859e-25	4.84816e-25
RASL10A	ENSG00000100276	195.437	0.389018	0.115334	3.37298	0.000743581	0.00112841
AP1B1	ENSG00000100280	11749.3	-0.901082	0.0571142	-15.7769	4.49005e-56	5.23033e-55
HMGXB4	ENSG00000100281	682.5	0.106351	0.0429074	2.47862	0.0131891	0.0178084
TOM1	ENSG00000100284	2821.41	0.732339	0.0591487	12.3813	3.29845e-35	1.98274e-34
NEFH	ENSG00000100285	608.463	1.88607	0.0695512	27.1177	6.0939e-162	1.03229e-159
CHKB	ENSG00000100288	55.0574	0.136519	0.066269	2.06007	0.039392	0.0504189
BIK	ENSG00000100290	3.86878	2.04703	0.270116	7.57833	3.50019e-14	9.5931e-14
HMOX1	ENSG00000100292	26190.4	0.930108	0.0957418	9.71476	2.6087e-22	9.95612e-22
MCAT	ENSG00000100294	121.404	0.25453	0.0707608	3.59705	0.000321843	0.000502902
THOC5	ENSG00000100296	514.546	0.198928	0.0348995	5.70001	1.19801e-08	2.48914e-08
MCM5	ENSG00000100297	962.435	-0.377994	0.0648398	-5.82967	5.55384e-09	1.17371e-08
APOBEC3H	ENSG00000100298	69.9338	2.89462	0.13183	21.9572	7.38499e-107	3.13695e-105
ARSA	ENSG00000100299	2849.37	0.251048	0.0834971	3.00667	0.0026413	0.00382695
TSPO	ENSG00000100300	421.496	-0.403954	0.110386	-3.65947	0.000252738	0.000398641
TTLL12	ENSG00000100304	366.011	-0.0977201	0.0681308	-1.4343	0.151486	0.179254
CBX7	ENSG00000100307	160.969	-0.716277	0.092917	-7.70878	1.27026e-14	3.54995e-14
PDGFB	ENSG00000100311	1776.41	2.40633	0.0950218	25.3239	1.74166e-141	1.84118e-139
RPL3	ENSG00000100316	11228.1	-1.42545	0.0637558	-22.358	1.00849e-110	4.82293e-109
ZMAT5	ENSG00000100319	171.056	0.457918	0.0561935	8.14895	3.67107e-16	1.0982e-15
RBFOX2	ENSG00000100320	330.507	-0.882277	0.0762668	-11.5683	5.96544e-31	3.12497e-30
TAB1	ENSG00000100324	507.829	0.363173	0.0466138	7.79111	6.6423e-15	1.88288e-14
ASCC2	ENSG00000100325	1458.52	0.149285	0.0390553	3.82239	0.000132164	0.000212369
MTMR3	ENSG00000100330	171.822	0.233512	0.0518803	4.50098	6.76423e-06	1.18971e-05
MIEF1	ENSG00000100335	1821.51	0.457502	0.064464	7.09703	1.27469e-12	3.25385e-12
APOL4	ENSG00000100336	337.188	-2.61678	0.167422	-15.6298	4.56109e-55	5.10988e-54
APOL1	ENSG00000100342	941.374	-0.0541829	0.102575	-0.52823	0.59734	0.635247
PNPLA3	ENSG00000100344	143.747	0.208773	0.147412	1.41625	0.156702	0.184959
MYH9	ENSG00000100345	10809.5	-0.139841	0.051077	-2.73785	0.00618431	0.00867
SAMM50	ENSG00000100347	937.267	-0.342877	0.0438642	-7.81679	5.41893e-15	1.542e-14
TXN2	ENSG00000100348	1170.78	-0.0513667	0.0536327	-0.957751	0.338188	0.377585
FOXRED2	ENSG00000100350	739.372	0.270989	0.103202	2.62581	0.00864435	0.0118993
EIF3D	ENSG00000100353	3413.97	0.138985	0.0309989	4.48355	7.34126e-06	1.28829e-05
TNRC6B	ENSG00000100354	1456.34	0.416449	0.0457061	9.11144	8.12972e-20	2.80983e-19
SGSM3	ENSG00000100359	28.3363	0.157801	0.0710741	2.22023	0.026403	0.0344525
IFT27	ENSG00000100360	365.804	-0.149035	0.0551121	-2.70421	0.00684668	0.00954056
PVALB	ENSG00000100362	63.2529	-2.81673	0.205961	-13.676	1.41203e-42	1.0743e-41
KIAA0930	ENSG00000100364	4225.49	-0.255702	0.0522088	-4.89768	9.69759e-07	1.79358e-06
NCF4	ENSG00000100365	7423.64	0.357329	0.0524871	6.80794	9.90048e-12	2.42383e-11
CSF2RB	ENSG00000100368	5482.12	-0.272556	0.0791692	-3.44271	0.000575926	0.000882564
SLC25A17	ENSG00000100372	492.661	0.198911	0.0362657	5.48481	4.13919e-08	8.36284e-08
FAM118A	ENSG00000100376	390.239	0.0697546	0.106061	0.657686	0.51074	0.551833
KCTD17	ENSG00000100379	214.882	1.04758	0.0628457	16.6691	2.19866e-62	3.14158e-61
ST13	ENSG00000100380	4834.37	-0.492567	0.0311624	-15.8065	2.80762e-56	3.28685e-55
RBX1	ENSG00000100387	1842.38	-0.0305758	0.0669041	-0.457009	0.647665	0.681578
EP300	ENSG00000100393	3239.64	0.0850331	0.0517731	1.64242	0.100503	0.122059
L3MBTL2	ENSG00000100395	541.391	0.396304	0.0385838	10.2713	9.49567e-25	4.00447e-24
RANGAP1	ENSG00000100401	1445.35	-0.307828	0.0475951	-6.46765	9.95387e-11	2.30943e-10
ZC3H7B	ENSG00000100403	1460.87	-0.679085	0.0616664	-11.0122	3.33606e-28	1.58302e-27
PHF5A	ENSG00000100410	438.13	0.275395	0.0472455	5.82903	5.57507e-09	1.17767e-08
ACO2	ENSG00000100412	1810.04	-0.980816	0.0520784	-18.8334	4.01744e-79	8.82581e-78
POLR3H	ENSG00000100413	419.071	0.407625	0.0674239	6.0457	1.48762e-09	3.24933e-09
TRMU	ENSG00000100416	606.908	0.129353	0.043108	3.00067	0.00269385	0.00389986
PMM1	ENSG00000100417	276.61	0.37904	0.0535429	7.07919	1.45004e-12	3.69139e-12
DESI1	ENSG00000100418	965.474	-0.0701116	0.0513275	-1.36596	0.17195	0.201602
CERK	ENSG00000100422	780.554	0.373854	0.049261	7.58925	3.2175e-14	8.8304e-14
BRD1	ENSG00000100425	627.815	0.154914	0.0596277	2.59802	0.00937636	0.0128503
ZBED4	ENSG00000100426	627.45	-0.103292	0.0345421	-2.99031	0.00278698	0.00402929
MLC1	ENSG00000100427	19.4192	0.0231041	0.215563	0.10718	0.914646	0.924908
HDAC10	ENSG00000100429	69.0079	0.177764	0.0623953	2.849	0.00438565	0.00623291
ABHD4	ENSG00000100439	495.502	1.20866	0.0813663	14.8546	6.49983e-50	6.16234e-49
KHNYN	ENSG00000100441	1169.28	-0.447005	0.0504658	-8.85759	8.17615e-19	2.72022e-18
FKBP3	ENSG00000100442	1129.27	-0.206638	0.0483993	-4.26944	1.95966e-05	3.33529e-05
SDR39U1	ENSG00000100445	238.082	0.23528	0.0694497	3.38778	0.000704616	0.00107113
CTSG	ENSG00000100448	7.20301	-0.537232	0.456779	-1.17613	0.239543	0.274488
RBM23	ENSG00000100461	1345.11	-0.130263	0.0461905	-2.82013	0.00480038	0.00679623
PRMT5	ENSG00000100462	385.055	0.170398	0.0606577	2.80917	0.004967	0.00702434
COCH	ENSG00000100473	101.805	1.11265	0.172925	6.43431	1.24039e-10	2.86606e-10
AP4S1	ENSG00000100478	183.017	0.221079	0.049677	4.45033	8.57374e-06	1.49729e-05
POLE2	ENSG00000100479	105.681	-0.781854	0.0790942	-9.8851	4.83103e-23	1.89521e-22
VCPKMT	ENSG00000100483	186.424	0.196916	0.0457662	4.30265	1.68764e-05	2.88419e-05
SOS2	ENSG00000100485	1088.59	0.360957	0.0582348	6.1983	5.70758e-10	1.27237e-09
NIN	ENSG00000100503	1379.39	-0.817738	0.0560796	-14.5817	3.67049e-48	3.31665e-47
PYGL	ENSG00000100504	6930.97	-1.56483	0.0911462	-17.1684	4.57896e-66	7.17728e-65
PSMC6	ENSG00000100519	1933.5	0.261449	0.0341301	7.66037	1.85402e-14	5.14661e-14
GNPNAT1	ENSG00000100522	906.115	-1.05889	0.0717073	-14.7668	2.3973e-49	2.23219e-48
DDHD1	ENSG00000100523	1913.74	-0.492434	0.0624161	-7.88954	3.03313e-15	8.72637e-15
CDKN3	ENSG00000100526	234.576	-1.76788	0.111954	-15.7911	3.58456e-56	4.18596e-55
CNIH1	ENSG00000100528	2297.46	0.0706286	0.0397702	1.77592	0.0757469	0.0935032
CGRRF1	ENSG00000100532	542.063	0.544277	0.0404912	13.4419	3.43698e-41	2.52344e-40
ATP6V1D	ENSG00000100554	2346.98	0.233092	0.04133	5.63978	1.70265e-08	3.51531e-08
PLEK2	ENSG00000100558	304.768	1.32943	0.105877	12.5564	3.66567e-36	2.27246e-35
PIGH	ENSG00000100564	511.211	0.706663	0.0410792	17.2025	2.54527e-66	4.00744e-65
LRRC74A	ENSG00000100565	34.1844	2.56486	0.106188	24.154	6.77249e-129	5.11942e-127
PSMA3	ENSG00000100567	5121.18	-0.313296	0.049512	-6.32767	2.48889e-10	5.65785e-10
VTI1B	ENSG00000100568	1115.43	-0.325862	0.031155	-10.4594	1.32745e-25	5.79266e-25
TIMM9	ENSG00000100575	289.153	0.167889	0.063711	2.63516	0.00840967	0.0115899
GSTZ1	ENSG00000100577	218.093	-0.14247	0.0566385	-2.51543	0.0118888	0.016124
KIAA0586	ENSG00000100578	503.216	0.401437	0.0454529	8.83194	1.02877e-18	3.41143e-18
TMED8	ENSG00000100580	1040.42	-0.16815	0.0474102	-3.5467	0.000390091	0.000605039
SAMD15	ENSG00000100583	15.4397	0.364999	0.0998926	3.65392	0.00025827	0.000407139
AHSA1	ENSG00000100591	1859.98	-0.0662433	0.040116	-1.65129	0.0986784	0.119977
DAAM1	ENSG00000100592	561.109	-0.789632	0.0683169	-11.5584	6.69759e-31	3.49807e-30
SPTLC2	ENSG00000100596	2227.48	-0.949625	0.0527222	-18.0119	1.57265e-72	2.88661e-71
RIN3	ENSG00000100599	3191.71	1.30722	0.0870676	15.0139	5.95538e-51	5.85952e-50
LGMN	ENSG00000100600	66910.3	2.00181	0.0695666	28.7755	4.34371e-182	1.22145e-179
ALKBH1	ENSG00000100601	339.62	0.0254763	0.0336011	0.758199	0.448332	0.490587
SNW1	ENSG00000100603	1565.66	0.250612	0.0304642	8.22645	1.9284e-16	5.83457e-16
ITPK1	ENSG00000100605	1151.76	-0.236892	0.0475183	-4.98528	6.18706e-07	1.15971e-06
DHRS7	ENSG00000100612	1104.18	-0.381139	0.0506586	-7.52368	5.32564e-14	1.44553e-13
PPM1A	ENSG00000100614	1201.2	0.222113	0.0332767	6.67474	2.47669e-11	5.92316e-11
ASB2	ENSG00000100628	72.7079	0.984536	0.124262	7.92309	2.31687e-15	6.69995e-15
CEP128	ENSG00000100629	209.082	-0.540738	0.0622821	-8.68208	3.88605e-18	1.2636e-17
ERH	ENSG00000100632	1421.54	-0.352961	0.0570956	-6.18194	6.33199e-10	1.40822e-09
HIF1A	ENSG00000100644	10141.7	-1.08103	0.0554888	-19.482	1.55974e-84	3.92306e-83
SUSD6	ENSG00000100647	5137.72	0.258299	0.0602195	4.28929	1.79249e-05	3.05818e-05
SRSF5	ENSG00000100650	5756.03	0.227342	0.0477534	4.76076	1.92867e-06	3.50713e-06
SLC10A1	ENSG00000100652	21.8733	0.0964179	0.102256	0.942911	0.345727	0.385481
EIF5	ENSG00000100664	6893.54	0.308465	0.0493714	6.24784	4.16163e-10	9.35751e-10
DICER1	ENSG00000100697	3543.37	-0.545487	0.059289	-9.20048	3.56355e-20	1.24853e-19
ZFYVE21	ENSG00000100711	680.165	0.25133	0.0387767	6.48146	9.08411e-11	2.11286e-10
MTHFD1	ENSG00000100714	1073.08	-0.531693	0.0626721	-8.48373	2.18092e-17	6.85684e-17
ZC3H14	ENSG00000100722	908.826	0.0935616	0.0322668	2.89962	0.00373612	0.00534328
TELO2	ENSG00000100726	452.832	-0.234608	0.0526779	-4.45363	8.44292e-06	1.47499e-05
PCNX1	ENSG00000100731	5897.3	-1.01104	0.0641058	-15.7714	4.89783e-56	5.70062e-55
BDKRB1	ENSG00000100739	36.2495	0.451449	0.306444	1.47319	0.1407	0.167322
GSKIP	ENSG00000100744	820.813	-0.199635	0.0510602	-3.90981	9.23702e-05	0.000150038
VRK1	ENSG00000100749	471.17	-0.656465	0.0536478	-12.2366	1.98249e-34	1.16529e-33
PSMC1	ENSG00000100764	568.151	0.508825	0.0414711	12.2694	1.32232e-34	7.81169e-34
PAPLN	ENSG00000100767	128.31	0.448399	0.124099	3.61324	0.000302396	0.000473619
RPS6KA5	ENSG00000100784	238.064	-1.43324	0.0900382	-15.9182	4.74036e-57	5.66266e-56
PPP4R3A	ENSG00000100796	1829.67	0.095962	0.0403505	2.37821	0.0173968	0.0231782
C14orf93	ENSG00000100802	105.367	0.317343	0.049882	6.36187	1.99309e-10	4.54915e-10
PSMB5	ENSG00000100804	1802.37	0.295577	0.0503195	5.87401	4.25368e-09	9.04245e-09
YY1	ENSG00000100811	2133.73	-0.239281	0.0402555	-5.94406	2.78045e-09	5.97663e-09
ACIN1	ENSG00000100813	6967.99	0.172204	0.0505346	3.40764	0.000655273	0.000999365
CCNB1IP1	ENSG00000100814	219.666	0.0874402	0.0578934	1.51036	0.13095	0.156522
TRIP11	ENSG00000100815	984.56	0.0696142	0.0551997	1.26113	0.207261	0.2401
APEX1	ENSG00000100823	3016.98	-0.45254	0.0695396	-6.50766	7.63306e-11	1.78363e-10
PABPN1	ENSG00000100836	1128.37	0.0330374	0.0572565	0.577007	0.563935	0.603006
ARHGAP5	ENSG00000100852	1886.29	-0.677301	0.0581339	-11.6507	2.27564e-31	1.20647e-30
CINP	ENSG00000100865	574.612	-0.581422	0.0470718	-12.3518	4.76213e-35	2.84554e-34
SRP54	ENSG00000100883	2648.88	-0.372955	0.0375474	-9.93291	2.99399e-23	1.18445e-22
CHD8	ENSG00000100888	3421.32	-0.452177	0.0420423	-10.7553	5.59582e-27	2.56027e-26
PCK2	ENSG00000100889	1362.48	-0.0239537	0.0525375	-0.455936	0.648436	0.682258
KIAA0391	ENSG00000100890	149.14	-0.579585	0.0642361	-9.02272	1.83468e-19	6.24893e-19
DCAF11	ENSG00000100897	665.916	-0.599375	0.0451572	-13.2731	3.31611e-40	2.35835e-39
PSMA6	ENSG00000100902	507.039	0.0907684	0.0546821	1.65993	0.0969289	0.117983
NFKBIA	ENSG00000100906	6087.44	0.549182	0.120773	4.54724	5.4354e-06	9.61643e-06
EMC9	ENSG00000100908	118.756	-0.832467	0.0723889	-11.4999	1.32037e-30	6.8377e-30
PSME2	ENSG00000100911	6423.22	-0.410158	0.0686103	-5.97807	2.25795e-09	4.87962e-09
BRMS1L	ENSG00000100916	204.872	0.196891	0.0492372	3.99884	6.3654e-05	0.000104639
REC8	ENSG00000100918	290.924	0.247147	0.0793231	3.1157	0.00183511	0.0026916
TM9SF1	ENSG00000100926	106.284	-0.0919265	0.0527873	-1.74145	0.0816045	0.100294
SEC23A	ENSG00000100934	1856.48	-0.258168	0.0552374	-4.6738	2.95678e-06	5.31616e-06
GMPR2	ENSG00000100938	1024.91	0.0239886	0.0337158	0.711494	0.476778	0.518847
PNN	ENSG00000100941	1902.68	-0.114431	0.0686407	-1.66709	0.0954955	0.11644
RABGGTA	ENSG00000100949	1270.02	-0.0748978	0.0427879	-1.75044	0.0800421	0.0984767
PLTP	ENSG00000100979	4697.46	-0.0724336	0.125266	-0.578239	0.563103	0.602255
PCIF1	ENSG00000100982	1388.48	0.875811	0.0794085	11.0292	2.76347e-28	1.31531e-27
GSS	ENSG00000100983	1361.97	-0.640902	0.0427898	-14.9779	1.02367e-50	9.97421e-50
MMP9	ENSG00000100985	4696.58	-0.58938	0.175068	-3.36658	0.000761065	0.0011542
TRPC4AP	ENSG00000100991	4749.3	-0.767245	0.0506563	-15.1461	8.04309e-52	8.11815e-51
PYGB	ENSG00000100994	1333.88	0.112866	0.049893	2.26217	0.0236868	0.0310843
ABHD12	ENSG00000100997	9794.77	0.593456	0.0582429	10.1893	2.2129e-24	9.18611e-24
PROCR	ENSG00000101000	944.721	-0.831713	0.0958328	-8.67879	3.9999e-18	1.29971e-17
GINS1	ENSG00000101003	552.24	-1.62433	0.0949834	-17.1012	1.45315e-65	2.25262e-64
NINL	ENSG00000101004	85.4467	0.941358	0.100111	9.40316	5.29461e-21	1.91861e-20
CD40	ENSG00000101017	8934.92	0.784511	0.0926248	8.46977	2.45872e-17	7.72162e-17
UQCC1	ENSG00000101019	982.866	0.383726	0.0385683	9.94928	2.54021e-23	1.00834e-22
ZMYND8	ENSG00000101040	1086.18	0.76061	0.0467781	16.26	1.89854e-59	2.4785e-58
IFT52	ENSG00000101052	439.173	-0.271294	0.0409803	-6.6201	3.58966e-11	8.5082e-11
MYBL2	ENSG00000101057	505.331	-4.62646	0.173746	-26.6277	3.24587e-156	4.75385e-154
NDRG3	ENSG00000101079	698.989	-0.51675	0.0524543	-9.85143	6.75735e-23	2.63619e-22
SLA2	ENSG00000101082	62.8677	-0.0954193	0.0940248	-1.01483	0.310187	0.348842
C20orf24	ENSG00000101084	1851.54	-0.651389	0.0454355	-14.3366	1.29306e-46	1.10788e-45
NFATC2	ENSG00000101096	998.025	0.439101	0.084273	5.21046	1.88373e-07	3.65516e-07
PABPC1L	ENSG00000101104	247.075	-0.0243958	0.0832261	-0.293127	0.769425	0.795567
STK4	ENSG00000101109	3435.05	-0.757647	0.0410658	-18.4496	5.25574e-76	1.06325e-74
SALL4	ENSG00000101115	66.5441	1.50324	0.210402	7.14458	9.02699e-13	2.32113e-12
ADNP	ENSG00000101126	1037.41	0.380366	0.0526181	7.22881	4.87243e-13	1.26746e-12
PFDN4	ENSG00000101132	252.548	0.21326	0.0865979	2.46265	0.0137916	0.018579
DOK5	ENSG00000101134	23.2681	1.36905	0.245441	5.57793	2.43402e-08	4.97852e-08
CSTF1	ENSG00000101138	547.354	0.695763	0.0288179	24.1435	8.74827e-129	6.57758e-127
RAE1	ENSG00000101146	1046.63	0.0146755	0.0295101	0.497306	0.618973	0.655625
TPD52L2	ENSG00000101150	5532	0.120819	0.042881	2.81753	0.0048395	0.00684955
DNAJC5	ENSG00000101152	3317.37	-0.30254	0.0400051	-7.56253	3.95302e-14	1.08068e-13
NELFCD	ENSG00000101158	1269.62	-0.181179	0.0338341	-5.35491	8.5598e-08	1.69151e-07
CTSZ	ENSG00000101160	16085.3	-0.290648	0.117693	-2.46954	0.0135285	0.0182439
PRPF6	ENSG00000101161	1033.28	0.0782644	0.0383094	2.04295	0.0410571	0.052445
TUBB1	ENSG00000101162	23.3208	0.175146	0.0926052	1.89132	0.0585816	0.0735343
PRELID3B	ENSG00000101166	2254.79	-0.215622	0.0456019	-4.72835	2.26351e-06	4.09746e-06
MTG2	ENSG00000101181	521.047	0.518261	0.0352106	14.7189	4.87611e-49	4.5223e-48
PSMA7	ENSG00000101182	4455.57	0.186481	0.0560845	3.325	0.00088418	0.001333
SLCO4A1	ENSG00000101187	59.7198	-0.339548	0.159928	-2.12313	0.033743	0.0435015
MRGBP	ENSG00000101189	397.897	-0.479123	0.0392757	-12.199	3.14785e-34	1.83646e-33
TCFL5	ENSG00000101190	82.3921	0.580808	0.10824	5.36593	8.05322e-08	1.59454e-07
DIDO1	ENSG00000101191	1196.52	0.0581239	0.0344753	1.68596	0.0918037	0.112152
GID8	ENSG00000101193	1128.44	0.156058	0.0250086	6.24019	4.37047e-10	9.81141e-10
SLC17A9	ENSG00000101194	489.925	0.552385	0.108492	5.09147	3.55292e-07	6.77344e-07
BIRC7	ENSG00000101197	103.137	-2.71827	0.205925	-13.2003	8.73981e-40	6.13182e-39
NKAIN4	ENSG00000101198	17.1012	-0.743134	0.232822	-3.19185	0.00141364	0.0020955
ARFGAP1	ENSG00000101199	1160.26	-0.00363551	0.0459094	-0.0791888	0.936882	0.944744
EEF1A2	ENSG00000101210	10.3926	0.718995	0.266939	2.69348	0.00707106	0.0098318
GMEB2	ENSG00000101216	290.223	0.189535	0.045726	4.14503	3.39768e-05	5.68775e-05
C20orf27	ENSG00000101220	990.873	-1.25115	0.10782	-11.6041	3.92918e-31	2.06985e-30
CDC25B	ENSG00000101224	2049.01	-1.29223	0.0762594	-16.9452	2.08688e-64	3.155e-63
RNF24	ENSG00000101236	788.9	-0.96584	0.0715004	-13.5082	1.39968e-41	1.04014e-40
ARFRP1	ENSG00000101246	636.568	0.288337	0.0418105	6.89628	5.33808e-12	1.32299e-11
NDUFAF5	ENSG00000101247	248.135	0.186379	0.0491554	3.79162	0.00014967	0.000239459
TRIB3	ENSG00000101255	176.667	0.296164	0.134787	2.19727	0.0280009	0.0364462
RASSF2	ENSG00000101265	3556.87	-0.707477	0.0653754	-10.8218	2.71528e-27	1.25558e-26
CSNK2A1	ENSG00000101266	1663.69	-0.225209	0.0308726	-7.2948	2.99092e-13	7.84705e-13
CDS2	ENSG00000101290	4405.35	0.314411	0.0580589	5.41539	6.1156e-08	1.22e-07
HM13	ENSG00000101294	10358.4	-0.563565	0.0606639	-9.28996	1.54349e-20	5.48154e-20
SNPH	ENSG00000101298	20.3782	1.14212	0.145828	7.83197	4.80287e-15	1.37113e-14
MYLK2	ENSG00000101306	25.3421	-0.274655	0.239868	-1.14503	0.252197	0.287956
SIRPB1	ENSG00000101307	629.772	-0.4369	0.152619	-2.86268	0.00420069	0.00598214
SEC23B	ENSG00000101310	2661.15	-0.800509	0.0399557	-20.0349	2.73367e-89	7.65646e-88
FERMT1	ENSG00000101311	25.3687	0.438956	0.174387	2.51713	0.0118316	0.0160509
CCM2L	ENSG00000101331	15.6623	2.48276	0.357639	6.94208	3.86378e-12	9.65259e-12
PLCB4	ENSG00000101333	26.3164	-0.0586801	0.205719	-0.285243	0.775458	0.800803
MYL9	ENSG00000101335	455.796	0.072094	0.200231	0.360055	0.718806	0.748845
HCK	ENSG00000101336	8817.08	0.327395	0.0732438	4.46994	7.82413e-06	1.37047e-05
TM9SF4	ENSG00000101337	1633.19	0.345785	0.0470725	7.34579	2.04542e-13	5.4139e-13
TLDC2	ENSG00000101342	287.593	-0.182275	0.0639954	-2.84825	0.00439608	0.00624585
CRNKL1	ENSG00000101343	681.666	-0.0751996	0.0375843	-2.00082	0.0454115	0.0576854
POFUT1	ENSG00000101346	678.97	0.0301073	0.0557556	0.539986	0.589206	0.627546
SAMHD1	ENSG00000101347	15273.4	-1.01957	0.0385391	-26.4555	3.15688e-154	4.39463e-152
KIF3B	ENSG00000101350	508.08	-0.0418354	0.0535532	-0.781194	0.434689	0.476994
MROH8	ENSG00000101353	26.4981	0.43874	0.0926563	4.73513	2.18913e-06	3.96638e-06
NOP56	ENSG00000101361	2143.62	1.06217	0.0459548	23.1132	3.4073e-118	1.97962e-116
MANBAL	ENSG00000101363	604.232	0.680228	0.0462356	14.7122	5.38117e-49	4.98086e-48
IDH3B	ENSG00000101365	1449.05	-0.261405	0.0404128	-6.46837	9.90633e-11	2.29954e-10
MAPRE1	ENSG00000101367	5855.3	-0.374101	0.0317608	-11.7787	5.02637e-32	2.73177e-31
JAG1	ENSG00000101384	190.834	-0.256261	0.0990733	-2.58658	0.00969335	0.013271
CDK5RAP1	ENSG00000101391	597.279	0.169803	0.0367466	4.62093	3.82024e-06	6.82065e-06
SNTA1	ENSG00000101400	69.8056	0.0824344	0.0819877	1.00545	0.314681	0.353585
TTI1	ENSG00000101407	507.955	0.071632	0.0490044	1.46174	0.143811	0.170805
E2F1	ENSG00000101412	124.975	-1.93774	0.120304	-16.1071	2.27431e-58	2.84999e-57
[truncated: 12,061 more rows]

## Sheet: All_Ctrl_vs_IFNG_interactionTim
hgnc	Gene	baseMean	log2FoldChange	lfcSE	stat	pvalue	padj
TSPAN6	ENSG00000000003	102.731	0.318747	0.12803	2.48962	0.012788	0.0204852
DPM1	ENSG00000000419	1209.4	0.20692	0.0527049	3.92602	8.63647e-05	0.000187535
SCYL3	ENSG00000000457	428.03	-0.183967	0.0455602	-4.03789	5.39332e-05	0.000119965
C1orf112	ENSG00000000460	187.218	-1.00536	0.0720042	-13.9626	2.63756e-44	7.21481e-43
FGR	ENSG00000000938	687.167	1.32799	0.128494	10.335	4.89449e-25	4.8668e-24
CFH	ENSG00000000971	1434.25	1.04288	0.112721	9.25181	2.20726e-20	1.66473e-19
FUCA2	ENSG00000001036	2570.99	0.144572	0.0381397	3.7906	0.000150284	0.000316696
GCLC	ENSG00000001084	9701.83	0.483011	0.0841626	5.73902	9.52245e-09	3.05745e-08
NFYA	ENSG00000001167	984.63	0.201748	0.0452774	4.45583	8.35706e-06	2.03605e-05
STPG1	ENSG00000001460	54.2396	0.705436	0.0783574	9.0028	2.20037e-19	1.54378e-18
NIPAL3	ENSG00000001461	233.351	1.16186	0.0747322	15.547	1.66635e-54	7.01463e-53
LAS1L	ENSG00000001497	803.019	-0.145858	0.0509384	-2.86341	0.00419106	0.00723732
ENPP4	ENSG00000001561	443.52	0.264971	0.15747	1.68267	0.0924385	0.125018
CFTR	ENSG00000001626	34.2402	-0.628839	0.103757	-6.06071	1.35522e-09	4.71993e-09
ANKIB1	ENSG00000001629	1099.21	-0.741249	0.042177	-17.5747	3.84922e-69	3.12833e-67
CYP51A1	ENSG00000001630	70.6612	-0.561583	0.0900348	-6.23739	4.44918e-10	1.61143e-09
KRIT1	ENSG00000001631	829.449	-0.198383	0.0362364	-5.47469	4.38288e-08	1.32154e-07
RAD52	ENSG00000002016	221.406	0.160703	0.0493173	3.25856	0.00111977	0.00210763
BAD	ENSG00000002330	133.09	0.326279	0.0622942	5.23771	1.62583e-07	4.65467e-07
LAP3	ENSG00000002549	43559.3	0.0227061	0.0786657	0.28864	0.772857	0.809533
HS3ST1	ENSG00000002587	1683.6	0.155287	0.168587	0.921104	0.356996	0.417932
AOC1	ENSG00000002726	47.9994	-0.00697374	0.149769	-0.0465631	0.962861	0.968579
MAD1L1	ENSG00000002822	705.389	-0.156182	0.0530759	-2.94261	0.00325455	0.00572417
LASP1	ENSG00000002834	5728.23	0.470326	0.0486553	9.6665	4.18428e-22	3.52492e-21
SNX11	ENSG00000002919	1169.27	0.0395783	0.0461018	0.858497	0.390618	0.452545
TMEM176A	ENSG00000002933	1052.9	0.753345	0.175779	4.28576	1.82116e-05	4.26474e-05
M6PR	ENSG00000003056	8028.55	0.27098	0.0529905	5.11374	3.15847e-07	8.79541e-07
ICA1	ENSG00000003147	422.07	-0.270562	0.0637691	-4.24284	2.20713e-05	5.11915e-05
DBNDD1	ENSG00000003249	33.5834	-0.323542	0.172875	-1.87154	0.0612698	0.0863525
ALS2	ENSG00000003393	845.953	0.143726	0.0447743	3.21001	0.0013273	0.00247308
CASP10	ENSG00000003400	934.779	-1.23023	0.0582703	-21.1125	6.10254e-99	1.28062e-96
CFLAR	ENSG00000003402	6016.46	0.576605	0.0742886	7.76169	8.38073e-15	4.29264e-14
TFPI	ENSG00000003436	521.08	-0.39469	0.13631	-2.89553	0.00378513	0.00658569
NDUFAF7	ENSG00000003509	362.928	0.208644	0.0410521	5.08242	3.72666e-07	1.03041e-06
RBM5	ENSG00000003756	2198.03	-0.164522	0.0308212	-5.33797	9.39941e-08	2.75038e-07
MTMR7	ENSG00000003987	84.1573	-0.455308	0.0753907	-6.03932	1.54766e-09	5.357e-09
SLC7A2	ENSG00000003989	340.64	-0.485118	0.163538	-2.96639	0.0030132	0.00533504
ARF5	ENSG00000004059	1066.87	-0.21544	0.0483261	-4.45805	8.27089e-06	2.0161e-05
SARM1	ENSG00000004139	121.774	-0.157253	0.0946294	-1.66177	0.0965582	0.130101
POLDIP2	ENSG00000004142	1700.67	-0.0140693	0.0426498	-0.329881	0.74149	0.782743
PLXND1	ENSG00000004399	6619.42	0.672071	0.0635289	10.579	3.72958e-26	3.87854e-25
AK2	ENSG00000004455	2301.95	0.0626137	0.0402865	1.55421	0.120134	0.158035
CD38	ENSG00000004468	2661.38	0.270389	0.169313	1.59698	0.110271	0.146514
FKBP4	ENSG00000004478	1132.02	-0.273462	0.0645062	-4.23931	2.24207e-05	5.19505e-05
KDM1A	ENSG00000004487	957.404	0.112328	0.0365381	3.07426	0.00211023	0.00381851
RBM6	ENSG00000004534	2126.63	-0.0443103	0.0470804	-0.941161	0.346622	0.40728
CAMKK1	ENSG00000004660	183.412	0.171475	0.0786946	2.17899	0.0293323	0.0439391
RECQL	ENSG00000004700	1495.53	0.00387937	0.0504286	0.0769279	0.938681	0.949418
VPS50	ENSG00000004766	874.839	-0.0394385	0.0408668	-0.965049	0.33452	0.394643
HSPB6	ENSG00000004776	26.5003	0.241173	0.290177	0.831124	0.405903	0.467749
ARHGAP33	ENSG00000004777	230.227	-1.08962	0.119688	-9.10384	8.7191e-20	6.27382e-19
NDUFAB1	ENSG00000004779	1427.98	0.140116	0.0643429	2.17765	0.0294322	0.0440747
PDK4	ENSG00000004799	833.93	1.2738	0.231163	5.51037	3.58089e-08	1.08812e-07
SLC25A13	ENSG00000004864	1736.98	-0.292281	0.0434534	-6.7263	1.74033e-11	7.12552e-11
ST7	ENSG00000004866	480.367	-0.63468	0.0679874	-9.33525	1.00755e-20	7.77933e-20
CDC27	ENSG00000004897	1976.9	-0.294528	0.0332505	-8.85785	8.15704e-19	5.55659e-18
HCCS	ENSG00000004961	1139.73	-0.213868	0.0394402	-5.42259	5.87409e-08	1.74867e-07
DVL2	ENSG00000004975	675.668	0.138358	0.0421434	3.28304	0.00102694	0.00194331
UPF1	ENSG00000005007	2531.97	-0.132297	0.0688345	-1.92196	0.0546114	0.0775984
SKAP2	ENSG00000005020	3965.86	-0.075733	0.0416183	-1.8197	0.0688044	0.0958476
SLC25A5	ENSG00000005022	6939.68	0.125724	0.0564761	2.22614	0.026005	0.0393108
MCUB	ENSG00000005059	2231.39	-0.442654	0.0518254	-8.54124	1.32785e-17	8.21365e-17
POLR2J	ENSG00000005075	425.018	-0.267483	0.0525621	-5.0889	3.60142e-07	9.97556e-07
DHX33	ENSG00000005100	357.117	0.118266	0.0479698	2.46542	0.0136853	0.0217812
LIG3	ENSG00000005156	376.685	-0.124495	0.0432455	-2.87879	0.00399205	0.00691745
RPAP3	ENSG00000005175	906.845	0.237338	0.054123	4.38516	1.15901e-05	2.77988e-05
REXO5	ENSG00000005189	127.754	-0.768147	0.0698635	-10.995	4.04021e-28	4.72197e-27
CIAPIN1	ENSG00000005194	1160.58	-0.103125	0.0377721	-2.7302	0.00632962	0.0106313
SPPL2B	ENSG00000005206	452.588	0.297552	0.0697346	4.26692	1.98192e-05	4.62273e-05
FAM214B	ENSG00000005238	1346.45	0.35723	0.0532236	6.71188	1.92136e-11	7.83706e-11
COPZ2	ENSG00000005243	54.0925	-0.651426	0.137588	-4.73463	2.19459e-06	5.66995e-06
PRKAR2B	ENSG00000005249	210.922	-0.0839082	0.107884	-0.777765	0.436707	0.498628
MSL3	ENSG00000005302	1358.02	0.394772	0.0588623	6.70671	1.99064e-11	8.11259e-11
CREBBP	ENSG00000005339	1988.78	-0.0239758	0.0486941	-0.492375	0.622454	0.675286
TSPOAP1	ENSG00000005379	50.2692	0.390158	0.123747	3.15286	0.0016168	0.00297309
MPO	ENSG00000005381	72.4147	-2.72323	0.657531	-4.1416	3.44884e-05	7.84132e-05
GCFC2	ENSG00000005436	243.817	0.326247	0.0489406	6.66619	2.62527e-11	1.05793e-10
WDR54	ENSG00000005448	54.4613	-0.514275	0.112438	-4.57386	4.78824e-06	1.19324e-05
CROT	ENSG00000005469	257.655	0.667428	0.0568487	11.7404	7.90924e-32	1.15357e-30
ABCB4	ENSG00000005471	324.734	-0.0122337	0.0919542	-0.133041	0.894161	0.912197
KMT2E	ENSG00000005483	2220.65	-0.000148463	0.0344868	-0.00430491	0.996565	0.996991
RHBDD2	ENSG00000005486	638.658	0.109223	0.0611242	1.78691	0.0739521	0.102289
IBTK	ENSG00000005700	2892.34	-0.244813	0.0373255	-6.55887	5.42161e-11	2.12571e-10
ZNF195	ENSG00000005801	678.628	0.227856	0.0332442	6.854	7.18127e-12	3.03118e-11
MYCBP2	ENSG00000005810	2876.26	0.0150557	0.0506075	0.2975	0.766085	0.803975
FBXL3	ENSG00000005812	910.148	-0.197713	0.0491226	-4.02488	5.70046e-05	0.000126437
ITGAL	ENSG00000005844	1959.64	1.05246	0.0867669	12.1298	7.34304e-34	1.19218e-32
PDK2	ENSG00000005882	123.073	1.25296	0.080219	15.6192	5.38813e-55	2.33818e-53
ITGA3	ENSG00000005884	350.068	-0.157319	0.12288	-1.28026	0.200454	0.2501
ZFX	ENSG00000005889	1448.12	0.239725	0.0472976	5.06843	4.01108e-07	1.10472e-06
LAMP2	ENSG00000005893	8243.36	0.155679	0.0473559	3.28743	0.00101105	0.00191531
ITGA2B	ENSG00000005961	16.049	-0.392844	0.294019	-1.33612	0.181511	0.229026
GDE1	ENSG00000006007	1886.79	-0.0136471	0.0442406	-0.308474	0.757722	0.796767
C19orf60	ENSG00000006015	932.843	0.146494	0.058354	2.51043	0.0120585	0.0193873
CRLF1	ENSG00000006016	9.02185	-0.0538706	0.108327	-0.497296	0.61898	0.672451
OSBPL7	ENSG00000006025	232.153	0.297993	0.0719731	4.14034	3.46787e-05	7.88065e-05
TMEM98	ENSG00000006042	69.3668	-0.782056	0.182809	-4.27799	1.88586e-05	4.4089e-05
MAP3K14	ENSG00000006062	257.561	-0.0362169	0.0628084	-0.576625	0.564193	0.620846
TMEM132A	ENSG00000006118	528.834	-0.0858789	0.108828	-0.789126	0.430038	0.492093
AP2B1	ENSG00000006125	4849.89	-0.314904	0.0714763	-4.40571	1.05436e-05	2.54277e-05
ZNF263	ENSG00000006194	706.865	-0.097531	0.0425449	-2.29243	0.0218811	0.0335165
SPATA20	ENSG00000006282	848.983	0.179487	0.115229	1.55765	0.119316	0.157121
TNFRSF12A	ENSG00000006327	546.689	0.176757	0.0964361	1.8329	0.0668181	0.0934045
MAP3K9	ENSG00000006432	392.158	-1.16996	0.0896733	-13.0469	6.61549e-39	1.41144e-37
RALA	ENSG00000006451	3575.69	-0.32388	0.0812459	-3.98642	6.70785e-05	0.000147455
BAIAP2L1	ENSG00000006453	132.326	0.168838	0.0757927	2.22762	0.0259057	0.0391691
KDM7A	ENSG00000006459	1739.64	0.140317	0.06953	2.01808	0.0435833	0.0631212
ETV1	ENSG00000006468	126.788	-0.412821	0.136604	-3.02204	0.00251078	0.00449243
AGK	ENSG00000006530	703.417	0.234654	0.0352786	6.65145	2.90227e-11	1.16422e-10
ALDH3B1	ENSG00000006534	2225.86	0.750317	0.0992046	7.56333	3.92891e-14	1.92342e-13
PHTF2	ENSG00000006576	2245.77	-0.340443	0.0850569	-4.00254	6.26666e-05	0.000138232
FARP2	ENSG00000006607	1106.44	-0.0829821	0.0409006	-2.02887	0.0424716	0.0616382
GGCT	ENSG00000006625	500.712	-0.378891	0.0633517	-5.98075	2.22119e-09	7.56538e-09
DBF4	ENSG00000006634	491.855	0.0809923	0.0616567	1.3136	0.18898	0.237407
TBXA2R	ENSG00000006638	20.3504	0.17673	0.150994	1.17045	0.241822	0.29591
IFRD1	ENSG00000006652	1994.8	0.0996341	0.0520159	1.91546	0.0554344	0.0786724
COX10	ENSG00000006695	462.834	0.268113	0.0520308	5.15297	2.56394e-07	7.19973e-07
GTF2IRD1	ENSG00000006704	185.949	-0.290139	0.0585018	-4.95949	7.06797e-07	1.90047e-06
PAF1	ENSG00000006712	746.571	-0.34641	0.0387045	-8.95012	3.55096e-19	2.45701e-18
VPS41	ENSG00000006715	2586.45	0.139579	0.0368297	3.78984	0.000150741	0.000317612
ELAC2	ENSG00000006744	2142.26	-0.0651335	0.0453877	-1.43505	0.151274	0.194701
SCIN	ENSG00000006747	367.347	0.484407	0.177507	2.72894	0.00635386	0.0106682
ARSD	ENSG00000006756	799.519	0.0594267	0.0510986	1.16298	0.244838	0.299262
PNPLA4	ENSG00000006757	180.082	0.19178	0.0730655	2.62477	0.00867085	0.0142338
ADIPOR2	ENSG00000006831	1204.16	-0.207417	0.0500456	-4.14456	3.40467e-05	7.74589e-05
CDKL3	ENSG00000006837	16.314	0.542687	0.0813918	6.66759	2.6004e-11	1.04906e-10
MARK4	ENSG00000007047	287.873	0.0741367	0.0510472	1.45232	0.146414	0.18917
CCDC124	ENSG00000007080	704.758	-0.210597	0.0531196	-3.96459	7.35222e-05	0.000160941
CEACAM21	ENSG00000007129	97.2368	0.269671	0.093252	2.89185	0.0038298	0.00665353
PAFAH1B1	ENSG00000007168	3446.98	-0.146057	0.0225105	-6.48838	8.67655e-11	3.34134e-10
KIAA0100	ENSG00000007202	2982.22	-0.0936938	0.0589541	-1.58927	0.112	0.148559
GAS7	ENSG00000007237	7953.58	0.207934	0.0500717	4.15273	3.28527e-05	7.48274e-05
TRAPPC6A	ENSG00000007255	266.254	-0.156413	0.0771778	-2.02666	0.0426976	0.0619151
MATK	ENSG00000007264	1145.07	0.951965	0.119915	7.93866	2.04374e-15	1.08803e-14
ST7L	ENSG00000007341	271.485	-0.0630059	0.0370104	-1.70238	0.0886836	0.12038
RPUSD1	ENSG00000007376	448.227	0.000353458	0.0602766	0.00586394	0.995321	0.996101
RHBDF1	ENSG00000007384	47.0484	2.00906	0.124727	16.1076	2.25642e-58	1.12104e-56
LUC7L	ENSG00000007392	1294.24	-0.0284397	0.038317	-0.742221	0.457954	0.519805
TSR3	ENSG00000007520	562.363	0.0247113	0.0608739	0.405943	0.684784	0.732562
PIGQ	ENSG00000007541	237.891	0.0886932	0.0561848	1.5786	0.114428	0.151422
CRAMP1	ENSG00000007545	349.252	0.172289	0.0495758	3.47527	0.000510335	0.00100284
TEAD3	ENSG00000007866	24.581	0.338532	0.182079	1.85925	0.0629912	0.0885479
DNAJC11	ENSG00000007923	878.512	0.118838	0.0506708	2.34531	0.0190115	0.0294774
MYLIP	ENSG00000007944	248.375	-0.499644	0.078932	-6.33006	2.45063e-10	9.11531e-10
E2F2	ENSG00000007968	159.423	-1.48012	0.162536	-9.10644	8.51279e-20	6.13165e-19
PSMB1	ENSG00000008018	3701.81	0.118142	0.0452942	2.60832	0.00909871	0.0148857
SYN1	ENSG00000008056	16.2214	0.879626	0.193398	4.54828	5.40866e-06	1.34096e-05
JARID2	ENSG00000008083	746.955	-0.0582621	0.0559191	-1.0419	0.297458	0.355574
CDKL5	ENSG00000008086	144.832	-0.444135	0.0830401	-5.34844	8.87154e-08	2.60296e-07
CDK11A	ENSG00000008128	47.8346	0.0506697	0.0699152	0.724731	0.468617	0.529643
NADK	ENSG00000008130	4215.76	0.503467	0.0514388	9.78768	1.27178e-22	1.10583e-21
CYTH3	ENSG00000008256	581.749	0.111823	0.0646617	1.72935	0.0837466	0.114263
SYPL1	ENSG00000008282	1842.69	-0.134243	0.0363584	-3.69222	0.000222305	0.000458434
CYB561	ENSG00000008283	97.6538	0.235339	0.0702301	3.35097	0.000805303	0.0015487
SPAG9	ENSG00000008294	4833.42	0.392314	0.0531825	7.37676	1.6219e-13	7.62673e-13
AASS	ENSG00000008311	39.2655	-1.32714	0.159342	-8.32887	8.16177e-17	4.79743e-16
PLEKHG6	ENSG00000008323	90.9028	-0.189433	0.0800793	-2.36556	0.0180027	0.0280338
SS18L2	ENSG00000008324	558.541	-0.150543	0.0613583	-2.4535	0.0141472	0.0224376
MPND	ENSG00000008382	175.308	0.909135	0.0770783	11.795	4.14433e-32	6.15305e-31
MGST1	ENSG00000008394	93.5066	0.514408	0.202774	2.53686	0.0111853	0.0180785
CRY1	ENSG00000008405	410.029	-0.329823	0.0672363	-4.90543	9.32216e-07	2.4852e-06
PGLYRP1	ENSG00000008438	9.81875	0.320172	0.146931	2.17906	0.0293272	0.0439361
NFIX	ENSG00000008441	34.0112	-0.258591	0.150701	-1.71592	0.0861764	0.117327
ST3GAL1	ENSG00000008513	2612.55	-0.171681	0.0566902	-3.02841	0.00245841	0.00440715
MMP25	ENSG00000008516	472.232	0.251987	0.117553	2.1436	0.0320648	0.0476415
IL32	ENSG00000008517	816.852	0.895255	0.19135	4.67863	2.88803e-06	7.36545e-06
PKD1	ENSG00000008710	574.962	0.269594	0.0694198	3.88353	0.00010295	0.000221057
MED24	ENSG00000008838	826.709	-0.128098	0.0383088	-3.34383	0.000826313	0.00158759
RHOBTB2	ENSG00000008853	314.358	1.50809	0.0645121	23.3768	7.36201e-121	2.6541e-118
HEATR5B	ENSG00000008869	2303.73	0.28533	0.073341	3.89046	0.000100052	0.000215229
SEC62	ENSG00000008952	1907.68	-0.30426	0.0569999	-5.33791	9.40221e-08	2.75062e-07
RPS20	ENSG00000008988	4962.76	-0.355905	0.0737016	-4.82901	1.37216e-06	3.60676e-06
CSDE1	ENSG00000009307	9524.98	-0.0863668	0.044068	-1.95985	0.050013	0.0716363
UBE3C	ENSG00000009335	1867.26	-0.131221	0.0369781	-3.54862	0.000387253	0.000773516
REV3L	ENSG00000009413	865.151	0.379451	0.0503153	7.54147	4.6472e-14	2.26167e-13
MASP2	ENSG00000009724	54.4577	-0.139976	0.110737	-1.26404	0.206215	0.256643
FAM76A	ENSG00000009780	291.836	-0.0298888	0.0429755	-0.695483	0.486753	0.547412
TRAF3IP3	ENSG00000009790	571.362	0.109968	0.0808602	1.35998	0.173836	0.220332
POMT2	ENSG00000009830	331.353	0.168101	0.0540523	3.10998	0.00187102	0.00341201
VTA1	ENSG00000009844	5004.49	0.0846705	0.0782597	1.08192	0.279289	0.335998
MLXIPL	ENSG00000009950	68.7928	1.80026	0.152285	11.8216	3.01814e-32	4.50957e-31
BAZ1B	ENSG00000009954	2326.14	0.0971861	0.0304946	3.18699	0.0014376	0.00266377
RANBP9	ENSG00000010017	778.709	0.067107	0.0568812	1.17978	0.23809	0.291725
ETV7	ENSG00000010030	1295.59	0.915408	0.184456	4.96273	6.95078e-07	1.86968e-06
SPRTN	ENSG00000010072	441.117	-0.0460959	0.0379403	-1.21496	0.224382	0.276689
METTL13	ENSG00000010165	625.73	0.0672058	0.0401551	1.67366	0.0941981	0.12719
DYRK4	ENSG00000010219	786.722	0.452405	0.0672718	6.72503	1.7555e-11	7.18346e-11
ZNF207	ENSG00000010244	4453.91	-0.254911	0.0288006	-8.85089	8.68275e-19	5.90041e-18
UQCRC1	ENSG00000010256	3973.09	0.213389	0.0615273	3.4682	0.000523966	0.00102833
STARD3NL	ENSG00000010270	2512.35	-0.0749127	0.0424101	-1.76639	0.0773305	0.106522
CD9	ENSG00000010278	3097.58	0.0647978	0.112437	0.576301	0.564412	0.621038
NCAPD2	ENSG00000010292	1194.1	-0.0494758	0.0800812	-0.61782	0.536694	0.594769
IFFO1	ENSG00000010295	1603.53	0.567751	0.0568759	9.98229	1.82213e-23	1.65712e-22
GIPR	ENSG00000010310	66.512	1.58909	0.127625	12.4513	1.37601e-35	2.45829e-34
PHF7	ENSG00000010318	173.492	0.580517	0.0536369	10.8231	2.67582e-27	3.01459e-26
NISCH	ENSG00000010322	3431.47	-0.16359	0.0680435	-2.4042	0.016208	0.0254279
STAB1	ENSG00000010327	34298.3	-1.26573	0.0836053	-15.1394	8.90814e-52	3.33996e-50
FUZ	ENSG00000010361	62.9763	0.257964	0.0674966	3.82188	0.000132438	0.000281153
IDS	ENSG00000010404	2401.59	1.67178	0.0673286	24.8301	4.24264e-136	2.38606e-133
ZNF200	ENSG00000010539	687.502	-0.418832	0.039106	-10.7102	9.11857e-27	9.92315e-26
CD4	ENSG00000010610	17243	-0.0109477	0.103797	-0.105473	0.916001	0.930537
LRRC23	ENSG00000010626	72.5761	-0.137269	0.0746311	-1.8393	0.0658715	0.0921546
BTK	ENSG00000010671	3109.27	-0.523821	0.0428628	-12.2209	2.40517e-34	3.97844e-33
HFE	ENSG00000010704	605.225	-0.178983	0.0568124	-3.15043	0.00163033	0.00299639
SCMH1	ENSG00000010803	447.01	-1.23541	0.0624783	-19.7734	5.04084e-87	7.87492e-85
FYN	ENSG00000010810	142.471	1.11326	0.152193	7.3148	2.57756e-13	1.19534e-12
HIVEP2	ENSG00000010818	1388.67	0.56402	0.156246	3.60983	0.000306401	0.000621018
ELOA	ENSG00000011007	1891.99	0.0209279	0.0321909	0.650119	0.515616	0.574359
LYPLA2	ENSG00000011009	1173.7	0.0343154	0.0441707	0.776882	0.437228	0.499182
CLCN6	ENSG00000011021	1909.28	0.082826	0.0688936	1.20223	0.229274	0.282128
MRC2	ENSG00000011028	801.856	0.742409	0.122702	6.05052	1.44379e-09	5.01102e-09
TSPAN9	ENSG00000011105	45.1031	1.00223	0.121458	8.25166	1.56204e-16	8.98864e-16
BTBD7	ENSG00000011114	1577.05	-0.177232	0.0370216	-4.78727	1.69062e-06	4.41249e-06
APBA3	ENSG00000011132	340.961	0.913625	0.0596635	15.313	6.26393e-53	2.4739e-51
MKS1	ENSG00000011143	184.531	0.859834	0.0562919	15.2746	1.12958e-52	4.38727e-51
ABHD5	ENSG00000011198	311.192	-0.290537	0.0396453	-7.32842	2.3288e-13	1.08241e-12
ANOS1	ENSG00000011201	767.208	0.920883	0.177001	5.2027	1.9641e-07	5.58221e-07
AKAP8L	ENSG00000011243	533.849	-0.186937	0.0463513	-4.03305	5.50571e-05	0.00012233
MBTD1	ENSG00000011258	490.88	0.316583	0.0454741	6.96184	3.35848e-12	1.44759e-11
UTP18	ENSG00000011260	1647.1	-0.0699843	0.035262	-1.98469	0.0471787	0.0678671
RNF216	ENSG00000011275	1531.3	-0.00108733	0.0350353	-0.0310352	0.975241	0.979421
TTC19	ENSG00000011295	1119.83	0.132472	0.0401775	3.29716	0.000976684	0.0018557
PTBP1	ENSG00000011304	4932.51	-0.0638536	0.0307908	-2.07379	0.0380991	0.0557877
LARS2	ENSG00000011376	725.676	-0.190071	0.0434061	-4.3789	1.1928e-05	2.85557e-05
PIK3C2A	ENSG00000011405	1649.47	-0.418836	0.0433963	-9.65142	4.84787e-22	4.06204e-21
PLAUR	ENSG00000011422	8955.18	0.509212	0.0920266	5.53331	3.14248e-08	9.60087e-08
ANLN	ENSG00000011426	900.483	-1.62329	0.164374	-9.87557	5.3129e-23	4.72184e-22
WIZ	ENSG00000011451	1285.85	-0.415831	0.0826501	-5.03122	4.87368e-07	1.33108e-06
RABGAP1	ENSG00000011454	1928.09	-0.169972	0.0578274	-2.93929	0.00328962	0.00578224
DCN	ENSG00000011465	493.201	0.0153218	0.317387	0.0482749	0.961497	0.967545
QPCTL	ENSG00000011478	129.591	0.248945	0.0691863	3.59819	0.000320439	0.000647604
PPP5C	ENSG00000011485	707.172	0.412952	0.0505955	8.16182	3.30012e-16	1.84933e-15
CEP68	ENSG00000011523	513.569	-0.307327	0.0426372	-7.20794	5.68043e-13	2.57718e-12
MAP4K3	ENSG00000011566	1023.4	-0.0469567	0.0590677	-0.794965	0.426634	0.488794
ZBTB32	ENSG00000011590	7.84224	0.0472847	0.176682	0.267626	0.788987	0.823179
TYROBP	ENSG00000011600	9905.63	0.137598	0.0601138	2.28896	0.0220818	0.0338019
TMEM159	ENSG00000011638	166.283	-0.302472	0.0611764	-4.94426	7.6433e-07	2.05007e-06
GABRA3	ENSG00000011677	179.237	-2.80493	0.144101	-19.4651	2.17279e-84	2.93744e-82
BRCA1	ENSG00000012048	489.757	-0.718737	0.0817105	-8.79614	1.41606e-18	9.44936e-18
ERCC1	ENSG00000012061	757.941	0.0629405	0.0531033	1.18524	0.235921	0.289397
CD22	ENSG00000012124	59.3321	1.3686	0.156877	8.72405	2.6843e-18	1.75281e-17
SEMA3B	ENSG00000012171	16.3592	-0.887164	0.162961	-5.44401	5.2093e-08	1.55969e-07
MBTPS2	ENSG00000012174	1004.88	0.350841	0.0659519	5.31966	1.03962e-07	3.02693e-07
PRICKLE3	ENSG00000012211	287.277	0.379328	0.0674128	5.62695	1.83429e-08	5.73877e-08
EXTL3	ENSG00000012232	407.619	-0.244962	0.0486117	-5.03915	4.67606e-07	1.28009e-06
ELOVL5	ENSG00000012660	2941.56	-0.210533	0.0527345	-3.99232	6.54287e-05	0.000144009
ALOX5	ENSG00000012779	4548.9	-0.207345	0.0797463	-2.60005	0.00932094	0.0152227
KDM5D	ENSG00000012817	668.597	-0.0504359	0.428931	-0.117585	0.906396	0.921803
CALCOCO1	ENSG00000012822	1214.24	0.959012	0.0814074	11.7804	4.92507e-32	7.29679e-31
UBR7	ENSG00000012963	842.079	-0.0582782	0.0527274	-1.10527	0.269041	0.325143
MAP4K5	ENSG00000012983	510.105	-0.0745795	0.0570049	-1.3083	0.190772	0.23938
EHD3	ENSG00000013016	91.7325	0.402672	0.172067	2.34021	0.0192728	0.0298343
PSMC4	ENSG00000013275	6024.71	-0.806546	0.0624006	-12.9253	3.24026e-38	6.62182e-37
MAN2B2	ENSG00000013288	2234.57	0.545374	0.0632227	8.62623	6.34064e-18	4.01574e-17
CLDN11	ENSG00000013297	24.1207	0.322483	0.205624	1.56831	0.116808	0.154135
SLC25A39	ENSG00000013306	1782.41	0.114836	0.0495855	2.31592	0.0205629	0.0316664
MVP	ENSG00000013364	3494.33	0.0875303	0.063796	1.37203	0.170053	0.216277
NUB1	ENSG00000013374	2411.02	0.140435	0.0488673	2.8738	0.00405569	0.00701994
PGM3	ENSG00000013375	725.31	-0.5578	0.044431	-12.5543	3.76512e-36	6.93809e-35
RWDD2A	ENSG00000013392	196.678	-0.227361	0.0482963	-4.70763	2.50616e-06	6.43944e-06
CLK1	ENSG00000013441	1466.13	0.0826966	0.0499078	1.65699	0.0975224	0.13125
POLR3B	ENSG00000013503	320.703	0.301213	0.0686647	4.38671	1.15076e-05	2.76103e-05
ANGEL1	ENSG00000013523	1594.68	1.19338	0.0628026	19.002	1.64047e-80	1.92208e-78
RNF14	ENSG00000013561	1381.07	0.119039	0.0390473	3.04859	0.00229915	0.00413906
DNASE1L1	ENSG00000013563	265.714	0.184812	0.0567499	3.25661	0.00112751	0.00212135
DDX11	ENSG00000013573	223.616	-0.085711	0.0876225	-0.978185	0.327983	0.387744
HEBP1	ENSG00000013583	1520.71	0.44003	0.0542955	8.10436	5.30259e-16	2.92141e-15
GPRC5A	ENSG00000013588	107.507	-0.295146	0.197319	-1.49578	0.134712	0.175456
MAMLD1	ENSG00000013619	233.074	-0.0930918	0.156496	-0.594852	0.551943	0.60913
CD6	ENSG00000013725	58.0059	1.20442	0.119369	10.0899	6.12465e-24	5.72938e-23
TACC3	ENSG00000013810	1128.3	-0.18611	0.0821838	-2.26456	0.0235397	0.0358851
UFL1	ENSG00000014123	1208.81	0.457806	0.0564842	8.10504	5.27296e-16	2.90622e-15
POLA2	ENSG00000014138	502.625	-0.106794	0.0657111	-1.6252	0.10412	0.139236
ZC3H3	ENSG00000014164	783.607	-0.238335	0.0787142	-3.02785	0.002463	0.00441369
CAPN1	ENSG00000014216	2328.49	-0.00914052	0.0461282	-0.198155	0.842924	0.869644
ACPP	ENSG00000014257	402.895	-0.158205	0.102176	-1.54836	0.121536	0.159716
MDH1	ENSG00000014641	5418.03	0.136464	0.0515687	2.64626	0.00813879	0.0134341
SLC30A9	ENSG00000014824	1429.18	0.0910436	0.0325881	2.79377	0.0052097	0.00886998
MTMR11	ENSG00000014914	16.5875	-0.137742	0.172617	-0.797966	0.42489	0.487232
COX15	ENSG00000014919	941.312	0.405065	0.0294967	13.7325	6.48246e-43	1.65414e-41
CCDC88C	ENSG00000015133	335.93	-0.350547	0.0891721	-3.93113	8.45481e-05	0.000183789
YAF2	ENSG00000015153	293.909	0.154361	0.046358	3.32977	0.000869181	0.00166676
ZMYND11	ENSG00000015171	1282.96	-1.3516	0.0534627	-25.2812	5.13771e-141	3.8019e-138
WAS	ENSG00000015285	4000.4	0.0612417	0.0785023	0.780126	0.435317	0.497363
BID	ENSG00000015475	3765.06	0.896278	0.0605513	14.802	1.42261e-49	4.87852e-48
MATR3	ENSG00000015479	301.898	-0.0425008	0.0434461	-0.978243	0.327954	0.387743
XYLT2	ENSG00000015532	144.718	0.206392	0.0741694	2.78271	0.00539066	0.00915592
NUDCD3	ENSG00000015676	1062.79	0.17739	0.0506793	3.50024	0.000464836	0.000918308
GLT8D1	ENSG00000016864	579.488	0.273679	0.0382175	7.1611	8.00299e-13	3.59495e-12
ATP2C1	ENSG00000017260	3017	0.0672315	0.0610085	1.102	0.270461	0.326747
IGF1	ENSG00000017427	478.909	-0.78953	0.120162	-6.57055	5.01298e-11	1.96988e-10
SLC38A5	ENSG00000017483	283.484	-1.05434	0.132314	-7.96849	1.60626e-15	8.61326e-15
RALBP1	ENSG00000017797	878.283	0.1272	0.0454581	2.79819	0.00513902	0.00875814
RUFY3	ENSG00000018189	1105.42	0.129523	0.0511611	2.53166	0.0113523	0.0183338
SLC11A1	ENSG00000018280	4788.13	-0.877169	0.128045	-6.85049	7.35986e-12	3.10191e-11
WWTR1	ENSG00000018408	87.4752	0.392042	0.172765	2.26922	0.0232551	0.035482
AGPS	ENSG00000018510	1423.03	0.134571	0.0430711	3.12439	0.00178173	0.00325763
CXorf56	ENSG00000018610	495.994	-0.189108	0.0576647	-3.27944	0.00104014	0.00196696
TTC27	ENSG00000018699	367.436	-0.14196	0.0538585	-2.6358	0.00839397	0.0138216
ZNF582	ENSG00000018869	87.2939	0.288063	0.0996445	2.8909	0.00384139	0.00667201
PHLDB1	ENSG00000019144	348.351	-0.258699	0.0858469	-3.01349	0.00258263	0.00461395
MARCO	ENSG00000019169	155.592	-4.37921	0.326941	-13.3945	6.51086e-41	1.52826e-39
PRDM11	ENSG00000019485	71.0061	-0.0380297	0.0837302	-0.454193	0.64969	0.700993
SNAI2	ENSG00000019549	44.8231	0.0828136	0.303485	0.272876	0.784949	0.819695
CD74	ENSG00000019582	48195.2	1.31969	0.117997	11.184	4.88207e-29	6.03943e-28
HGF	ENSG00000019991	1775.71	0.99281	0.124462	7.97682	1.50156e-15	8.06108e-15
ZRANB1	ENSG00000019995	203.37	-0.139751	0.0425145	-3.28714	0.00101209	0.00191701
NCDN	ENSG00000020129	471.523	-0.11966	0.0609177	-1.9643	0.0494958	0.0709389
ADGRA2	ENSG00000020181	169.476	-1.28596	0.139232	-9.23613	2.55578e-20	1.91344e-19
ZFP64	ENSG00000020256	225.392	0.379764	0.0434008	8.75017	2.13028e-18	1.40355e-17
MNAT1	ENSG00000020426	148.076	-0.311309	0.0677837	-4.59269	4.37579e-06	1.09551e-05
SAMD4A	ENSG00000020577	1911.22	0.455725	0.0714926	6.37444	1.83634e-10	6.89425e-10
RUNX3	ENSG00000020633	3742.42	-0.112278	0.0844475	-1.32956	0.183662	0.231441
MRE11	ENSG00000020922	655.319	0.19648	0.0549768	3.57388	0.000351737	0.000706994
SERPINB1	ENSG00000021355	4152.27	-0.261704	0.0615926	-4.24895	2.14771e-05	4.98708e-05
SPAST	ENSG00000021574	640.85	0.20211	0.0404801	4.99282	5.95036e-07	1.60981e-06
OSBPL5	ENSG00000021762	49.4392	-0.0129911	0.13707	-0.0947777	0.924491	0.937168
AQR	ENSG00000021776	3998.94	0.115615	0.0899577	1.28522	0.198715	0.24817
CPS1	ENSG00000021826	68.8265	-0.402045	0.149303	-2.69281	0.00708536	0.0118033
FHL1	ENSG00000022267	270.087	-0.228075	0.149435	-1.52624	0.126949	0.166208
RTFDC1	ENSG00000022277	1642.75	-0.150825	0.0359896	-4.1908	2.77967e-05	6.36933e-05
NLRP2	ENSG00000022556	221.454	-0.37641	0.230791	-1.63096	0.102899	0.137721
SLC45A4	ENSG00000022567	647.278	-0.341976	0.0836827	-4.08658	4.37778e-05	9.83408e-05
RNF10	ENSG00000022840	2861	-0.0622036	0.0351432	-1.77	0.0767265	0.105762
ZNF839	ENSG00000022976	197.838	0.118158	0.0449844	2.62664	0.00862323	0.0141655
ZDHHC6	ENSG00000023041	1416.59	-0.277395	0.0345979	-8.01767	1.07767e-15	5.83222e-15
GRAMD1B	ENSG00000023171	467.748	-0.499952	0.091193	-5.48234	4.19731e-08	1.2694e-07
RNH1	ENSG00000023191	3115.78	-0.162934	0.0469276	-3.47202	0.000516557	0.00101436
NDUFS1	ENSG00000023228	2591	0.141969	0.0282011	5.03416	4.79936e-07	1.31257e-06
RB1CC1	ENSG00000023287	1099.72	0.550869	0.0479603	11.4859	1.55245e-30	2.09879e-29
ERP44	ENSG00000023318	4086.23	-0.00434262	0.0472118	-0.0919816	0.926713	0.939272
ALAS1	ENSG00000023330	8200.2	1.11793	0.075278	14.8507	6.88775e-50	2.39707e-48
BIRC3	ENSG00000023445	1327.6	1.71927	0.20186	8.51711	1.63577e-17	1.00696e-16
AKAP11	ENSG00000023516	4212.98	0.170136	0.0653604	2.60304	0.00923998	0.015101
GLRX2	ENSG00000023572	409.723	0.237295	0.0648501	3.65912	0.00025308	0.000518477
SNAPC1	ENSG00000023608	95.9657	0.62776	0.0724079	8.66977	4.32993e-18	2.76974e-17
DERA	ENSG00000023697	1166.33	0.309368	0.0403608	7.66504	1.78771e-14	8.93221e-14
STRAP	ENSG00000023734	2840.94	-0.145992	0.0464837	-3.14071	0.00168542	0.00309077
ABCC2	ENSG00000023839	31.5277	2.08224	0.126041	16.5203	2.62094e-61	1.5041e-59
DEF6	ENSG00000023892	1014.22	-0.0546813	0.0740298	-0.738639	0.460126	0.521766
PLEKHO1	ENSG00000023902	5388.63	0.167613	0.0695819	2.40886	0.0160023	0.0251361
GCLM	ENSG00000023909	2112.53	-0.281872	0.0785714	-3.58746	0.000333909	0.000672601
UBR2	ENSG00000024048	2964.29	0.53214	0.0696789	7.63702	2.22301e-14	1.10443e-13
EHD2	ENSG00000024422	298.66	0.11486	0.185726	0.618437	0.536287	0.59439
DEPDC1	ENSG00000024526	225.062	-1.47623	0.180057	-8.19865	2.43104e-16	1.38047e-15
CCDC28A	ENSG00000024862	425.937	1.05796	0.062314	16.9779	1.19653e-64	8.08809e-63
RRAGD	ENSG00000025039	3810.05	-0.021904	0.0655221	-0.334299	0.738154	0.779982
HSF2	ENSG00000025156	261.666	-0.0814676	0.0499607	-1.63063	0.102968	0.1378
PHF20	ENSG00000025293	1737.4	0.0342575	0.0302285	1.13328	0.257096	0.312534
HSD17B6	ENSG00000025423	11.8809	0.779291	0.170612	4.56761	4.93316e-06	1.2274e-05
NR1H3	ENSG00000025434	4143	2.62724	0.153406	17.126	9.49411e-66	6.74177e-64
TYMP	ENSG00000025708	13108.3	0.474712	0.0819465	5.79295	6.91605e-09	2.253e-08
NCAPH2	ENSG00000025770	307.683	-0.904086	0.0630551	-14.338	1.26586e-46	3.86074e-45
TOMM34	ENSG00000025772	674.456	0.0801015	0.0545046	1.46963	0.141662	0.183624
SEC63	ENSG00000025796	1599.76	-0.251885	0.0375579	-6.70658	1.99234e-11	8.11714e-11
KPNA6	ENSG00000025800	2567.14	0.0104454	0.0361659	0.288819	0.77272	0.80945
VIM	ENSG00000026025	18777	0.219526	0.069893	3.14088	0.0016844	0.00308932
RTEL1-TNFRSF6B	ENSG00000026036	103.992	-0.431592	0.0882135	-4.89258	9.95204e-07	2.6456e-06
FAS	ENSG00000026103	1292.49	-0.531796	0.0768566	-6.91932	4.53806e-12	1.9435e-11
RNASET2	ENSG00000026297	1898.22	-0.316018	0.0826111	-3.82537	0.000130577	0.000277622
CD44	ENSG00000026508	10955.8	0.448703	0.11746	3.82005	0.000133422	0.000283114
KCNG1	ENSG00000026559	50.165	1.04928	0.180055	5.82758	5.62384e-09	1.84746e-08
AGPAT4	ENSG00000026652	733.688	0.192477	0.0786378	2.44764	0.0143797	0.022778
SLAMF7	ENSG00000026751	27439.2	1.8433	0.166365	11.0799	1.57061e-28	1.87768e-27
BTN3A1	ENSG00000026950	317.716	0.582185	0.0686251	8.48356	2.1841e-17	1.3313e-16
MIPEP	ENSG00000027001	390.673	0.438486	0.0495751	8.84488	9.16273e-19	6.21456e-18
PRKCH	ENSG00000027075	138.866	1.45613	0.132495	10.9901	4.26429e-28	4.97973e-27
IFNGR1	ENSG00000027697	5179.63	0.923223	0.0563426	16.3859	2.41212e-60	1.30944e-58
B4GALT7	ENSG00000027847	477.8	-0.00021151	0.0447956	-0.00472168	0.996233	0.996729
SH2D2A	ENSG00000027869	19.9376	0.694506	0.184677	3.76065	0.000169469	0.000355262
VRK2	ENSG00000028116	2119.16	-0.968179	0.0624962	-15.4918	3.94023e-54	1.6488e-52
TNFRSF1B	ENSG00000028137	5514.27	0.416502	0.0598006	6.96485	3.28747e-12	1.41872e-11
VEZT	ENSG00000028203	1777.88	-0.477712	0.0383683	-12.4507	1.38649e-35	2.47386e-34
POU2F2	ENSG00000028277	1073.73	0.804334	0.121829	6.60218	4.05158e-11	1.60646e-10
BRD9	ENSG00000028310	613.858	-0.219012	0.0519793	-4.21345	2.51495e-05	5.79202e-05
SNX1	ENSG00000028528	4381.06	0.0245488	0.0366667	0.669511	0.503169	0.562634
TBPL1	ENSG00000028839	243.833	0.0966049	0.0467502	2.0664	0.0387904	0.0567291
ARNTL2	ENSG00000029153	1147	-0.106955	0.0938025	-1.14021	0.254197	0.309546
BCLAF1	ENSG00000029363	3303.43	0.0940739	0.0327141	2.87564	0.00403215	0.00698349
SLC39A9	ENSG00000029364	2345.13	-0.0738216	0.0530846	-1.39064	0.164334	0.20963
IBSP	ENSG00000029559	11.4597	-0.557619	0.325476	-1.71324	0.0866677	0.117905
TFB1M	ENSG00000029639	346.963	0.287338	0.0506066	5.67789	1.3637e-08	4.32129e-08
RABEP1	ENSG00000029725	2694.31	-0.496566	0.0378123	-13.1324	2.14726e-39	4.70258e-38
HMGB3	ENSG00000029993	1208.14	-0.798419	0.0739928	-10.7905	3.81714e-27	4.25944e-26
NUP160	ENSG00000030066	1463.85	-0.589328	0.0477807	-12.334	5.93957e-35	1.01594e-33
BAK1	ENSG00000030110	821.427	-0.118081	0.059705	-1.97775	0.0479573	0.0688955
IKZF2	ENSG00000030419	212.052	-0.997776	0.0935668	-10.6638	1.50364e-26	1.6126e-25
GRN	ENSG00000030582	30577.8	0.235259	0.0494622	4.75634	1.97137e-06	5.11582e-06
FAM13B	ENSG00000031003	1647.01	-0.41435	0.0352057	-11.7694	5.61135e-32	8.28735e-31
ARHGAP31	ENSG00000031081	2807.41	-0.0642277	0.0668445	-0.960853	0.336626	0.396927
CENPQ	ENSG00000031691	114.795	-0.440457	0.087945	-5.00833	5.49054e-07	1.49115e-06
SARS	ENSG00000031698	2074.54	-0.051354	0.0375702	-1.36688	0.171663	0.217875
RANBP3	ENSG00000031823	1071.43	-0.0217044	0.0298491	-0.727137	0.467142	0.528373
ARID4A	ENSG00000032219	1123.1	0.891752	0.0512268	17.4079	7.18576e-68	5.55119e-66
EIPR1	ENSG00000032389	565.285	0.149022	0.0332728	4.47878	7.5071e-06	1.83693e-05
PNPLA6	ENSG00000032444	937.413	0.598571	0.0689836	8.67701	4.06317e-18	2.60859e-17
IFT88	ENSG00000032742	262.239	0.0653316	0.0523275	1.24851	0.211843	0.263004
ALG1	ENSG00000033011	610.599	0.0984411	0.0667627	1.47449	0.140349	0.182107
ZCCHC8	ENSG00000033030	1153.69	0.346622	0.051204	6.76943	1.29288e-11	5.34959e-11
ABCF2	ENSG00000033050	968.859	-0.0238076	0.0494211	-0.48173	0.629998	0.682206
CHPF2	ENSG00000033100	1040.21	0.224749	0.0462332	4.86121	1.16673e-06	3.08989e-06
FUT8	ENSG00000033170	985.091	0.563236	0.0534555	10.5365	5.86144e-26	6.04192e-25
UBA6	ENSG00000033178	5131.85	-0.62271	0.0599183	-10.3927	2.67771e-25	2.69689e-24
GAB2	ENSG00000033327	2546.36	-0.236476	0.0763147	-3.09869	0.00194377	0.00353573
ATP6V0A1	ENSG00000033627	5298.14	0.0962448	0.0515621	1.86658	0.0619601	0.087238
PIAS1	ENSG00000033800	2517.48	0.177626	0.0429418	4.13644	3.52734e-05	8.00427e-05
SLC4A7	ENSG00000033867	1662.25	0.428387	0.0576325	7.43307	1.06107e-13	5.05716e-13
APBA2	ENSG00000034053	23.4819	0.361969	0.169777	2.13203	0.033004	0.0489284
MAP2K3	ENSG00000034152	1112.39	0.467582	0.0622733	7.50855	5.97855e-14	2.89159e-13
TMSB10	ENSG00000034510	19617.1	0.530341	0.0806517	6.57569	4.84274e-11	1.90725e-10
ASTE1	ENSG00000034533	150.868	0.117363	0.0473419	2.47905	0.0131734	0.0210451
RNF19A	ENSG00000034677	4285.76	-0.744278	0.0750715	-9.91425	3.60959e-23	3.24079e-22
PEX3	ENSG00000034693	305.311	-0.668063	0.0630709	-10.5923	3.23694e-26	3.38124e-25
GABARAPL2	ENSG00000034713	1876.47	0.458983	0.0582461	7.88006	3.27218e-15	1.72504e-14
SH3YL1	ENSG00000035115	385.341	0.296223	0.0525178	5.64042	1.69636e-08	5.32504e-08
FAM136A	ENSG00000035141	878.524	0.155319	0.0448449	3.46348	0.000533238	0.00104551
VCL	ENSG00000035403	2291.74	-0.52703	0.092274	-5.71158	1.11929e-08	3.57421e-08
DEPDC1B	ENSG00000035499	206.341	-2.05913	0.129982	-15.8416	1.60675e-56	7.48042e-55
NSMAF	ENSG00000035681	2991.7	0.210475	0.0469695	4.48111	7.4255e-06	1.81754e-05
ADSS	ENSG00000035687	757.749	0.312837	0.0476474	6.56567	5.17995e-11	2.03436e-10
STAP1	ENSG00000035720	440.9	-0.26974	0.171999	-1.56827	0.116818	0.154135
TIMP2	ENSG00000035862	4459.17	-0.0871109	0.0884259	-0.98513	0.32456	0.384279
RFC1	ENSG00000035928	771.441	-0.194379	0.0519506	-3.7416	0.00018285	0.000381434
TBC1D23	ENSG00000036054	1169.79	0.255634	0.0390982	6.53826	6.22399e-11	2.42274e-10
CUL3	ENSG00000036257	1271.47	-0.195581	0.0601774	-3.25007	0.00115377	0.00216698
ZZZ3	ENSG00000036549	847.999	0.0257004	0.035214	0.729835	0.465491	0.526787
SLC18A1	ENSG00000036565	36.3597	1.97769	0.154648	12.7883	1.90577e-37	3.73711e-36
USP2	ENSG00000036672	319.64	1.06326	0.146387	7.26333	3.77663e-13	1.73244e-12
TUBG2	ENSG00000037042	312.789	0.352378	0.0547424	6.43703	1.21837e-10	4.63483e-10
RPL26L1	ENSG00000037241	326.824	0.0985051	0.0670981	1.46808	0.142083	0.184102
NSUN2	ENSG00000037474	1855.28	-0.323122	0.0468308	-6.89977	5.20851e-12	2.22318e-11
FBXO42	ENSG00000037637	1058.17	0.0894766	0.0432851	2.06714	0.0387205	0.0566446
MFAP3	ENSG00000037749	514.667	-0.17813	0.0523567	-3.40224	0.000668369	0.00129635
MRI1	ENSG00000037757	158	-0.0315394	0.0767946	-0.410698	0.681294	0.729439
METTL1	ENSG00000037897	282.121	0.20732	0.0699131	2.96539	0.00302299	0.00534968
HOXC8	ENSG00000037965	15.5418	-0.0726453	0.270339	-0.268719	0.788146	0.822484
AGA	ENSG00000038002	345.904	0.214826	0.0543386	3.95346	7.70277e-05	0.000168248
PI4K2B	ENSG00000038210	944.13	-0.713161	0.0718931	-9.91975	3.41595e-23	3.07479e-22
BOD1L1	ENSG00000038219	1796.42	0.162641	0.0594732	2.7347	0.00624371	0.0104995
MAT2B	ENSG00000038274	2224.31	0.39684	0.039652	10.0081	1.40463e-23	1.28575e-22
EDC4	ENSG00000038358	802.837	-0.0321342	0.0531216	-0.604918	0.545234	0.602861
TRIO	ENSG00000038382	2992.19	-0.423276	0.0589615	-7.17886	7.02956e-13	3.17086e-12
VCAN	ENSG00000038427	1005.33	-2.80963	0.238586	-11.7762	5.17925e-32	7.66529e-31
CLEC16A	ENSG00000038532	1145.67	0.0961757	0.0537642	1.78884	0.0736403	0.101888
MSR1	ENSG00000038945	21969.2	-0.766597	0.121319	-6.31885	2.63514e-10	9.76287e-10
SKIV2L2	ENSG00000039123	967.649	0.0456454	0.0475581	0.959781	0.337165	0.397498
ZFYVE16	ENSG00000039319	3337.71	0.600619	0.0608433	9.87157	5.52941e-23	4.90805e-22
RIPOR1	ENSG00000039523	2888.9	0.591491	0.0837531	7.06231	1.63755e-12	7.2085e-12
RAI14	ENSG00000039560	435.989	-0.0181691	0.141626	-0.128289	0.89792	0.915219
PNKP	ENSG00000039650	764.448	-0.215152	0.0397119	-5.41783	6.03275e-08	1.79325e-07
PHLPP2	ENSG00000040199	379.757	-0.283233	0.0750126	-3.77581	0.000159487	0.000335085
SPDL1	ENSG00000040275	503.767	-0.402184	0.0615916	-6.52985	6.58368e-11	2.55709e-10
STAU2	ENSG00000040341	628.665	-0.3303	0.0451395	-7.31732	2.52974e-13	1.17425e-12
PQLC2	ENSG00000040487	948.699	0.297009	0.0460007	6.45661	1.07072e-10	4.0953e-10
CTNS	ENSG00000040531	1695.34	-0.40303	0.0395092	-10.2009	1.96447e-24	1.89571e-23
PHF23	ENSG00000040633	1034.06	0.0298692	0.0363598	0.821491	0.411366	0.473423
INPP4A	ENSG00000040933	2538.04	0.0119422	0.0511543	0.233455	0.815408	0.846411
PSMA4	ENSG00000041357	5935.89	-0.0236213	0.0433844	-0.544464	0.586122	0.641313
LSG1	ENSG00000041802	1003.03	-0.0959922	0.0365276	-2.62794	0.00859044	0.0141166
PARP3	ENSG00000041880	58.002	1.75091	0.087261	20.0652	1.48783e-89	2.52034e-87
TNC	ENSG00000041982	1700.39	0.622155	0.205123	3.03309	0.00242067	0.00434336
THAP3	ENSG00000041988	207.68	-0.311197	0.0460122	-6.76337	1.34819e-11	5.57354e-11
RIPOR3	ENSG00000042062	42.8147	0.0944992	0.106604	0.886449	0.375376	0.436686
TDP1	ENSG00000042088	488.315	0.207956	0.0404572	5.14015	2.74514e-07	7.68093e-07
AIFM2	ENSG00000042286	476.743	0.946934	0.0837419	11.3078	1.2011e-29	1.55215e-28
SPATA7	ENSG00000042317	163.128	0.317718	0.0631345	5.0324	4.84369e-07	1.32366e-06
MED17	ENSG00000042429	170.877	-0.513619	0.0401999	-12.7766	2.2153e-37	4.32599e-36
RETSAT	ENSG00000042445	470.721	0.191632	0.0474509	4.03853	5.37867e-05	0.000119658
CAPG	ENSG00000042493	10385.2	-0.666736	0.0781901	-8.52712	1.50037e-17	9.25632e-17
AP2S1	ENSG00000042753	5023.45	-0.827857	0.0588763	-14.0609	6.59949e-45	1.87074e-43
ADAM28	ENSG00000042980	4667.94	0.769911	0.0619009	12.4378	1.62944e-35	2.88902e-34
DCUN1D1	ENSG00000043093	3223.65	0.418732	0.05898	7.09956	1.25155e-12	5.55281e-12
JADE2	ENSG00000043143	586.102	0.162427	0.0555776	2.92252	0.00347211	0.00607641
LCP2	ENSG00000043462	11190.7	-0.257267	0.0799177	-3.21915	0.0012857	0.00240097
TRIT1	ENSG00000043514	285.042	0.432412	0.0527302	8.20048	2.39438e-16	1.36185e-15
ADRB1	ENSG00000043591	20.7642	-1.49137	0.182581	-8.16826	3.12869e-16	1.75958e-15
CUL7	ENSG00000044090	579.292	0.305011	0.0603117	5.05724	4.2537e-07	1.16925e-06
CTNNA1	ENSG00000044115	6687.92	-0.399419	0.0430855	-9.27038	1.85489e-20	1.40895e-19
PHKA2	ENSG00000044446	501.531	-0.0133728	0.0614325	-0.217682	0.827677	0.856553
CNTLN	ENSG00000044459	919.125	0.244385	0.0518708	4.71142	2.45998e-06	6.32655e-06
HSPA5	ENSG00000044574	18070	-0.0604626	0.0614557	-0.983839	0.325195	0.384933
DSG2	ENSG00000046604	143.886	-0.361656	0.234454	-1.54255	0.12294	0.16141
GEMIN8	ENSG00000046647	214.875	0.179873	0.0592826	3.03416	0.00241203	0.00432896
OFD1	ENSG00000046651	603.385	-0.335894	0.0664773	-5.05276	4.35467e-07	1.19467e-06
GPM6B	ENSG00000046653	57.9928	0.0851974	0.10368	0.821736	0.411227	0.473302
WDR37	ENSG00000047056	2106.96	0.523745	0.0611266	8.5682	1.05117e-17	6.5657e-17
YTHDC2	ENSG00000047188	1489.46	-0.603793	0.0456028	-13.2403	5.13736e-40	1.15201e-38
CTPS2	ENSG00000047230	375.204	0.0262391	0.0606508	0.432625	0.665287	0.715351
ATP6V1H	ENSG00000047249	3716.36	0.723174	0.0526836	13.7267	7.02327e-43	1.7889e-41
POLR2B	ENSG00000047315	2849.2	-0.0966803	0.0396596	-2.43775	0.0147789	0.02335
FAM214A	ENSG00000047346	245.65	0.515931	0.06752	7.64116	2.15272e-14	1.07027e-13
ARAP2	ENSG00000047365	1301.49	-0.164657	0.0993286	-1.6577	0.0973785	0.131081
TPR	ENSG00000047410	2960.05	0.170463	0.050392	3.38274	0.000717671	0.00138834
KIAA0556	ENSG00000047578	603.418	0.101169	0.0619109	1.63411	0.102235	0.136897
DTNBP1	ENSG00000047579	963.264	-0.0634671	0.0431767	-1.46994	0.141578	0.183549
C12orf4	ENSG00000047621	1531.3	0.124229	0.0391859	3.17026	0.00152304	0.00281171
SCML1	ENSG00000047634	949.569	-0.013553	0.063259	-0.214247	0.830355	0.858635
WWC3	ENSG00000047644	769.391	0.480289	0.0780962	6.14996	7.75021e-10	2.75659e-09
ARHGAP6	ENSG00000047648	348.553	1.02722	0.0842884	12.187	3.64698e-34	5.99725e-33
MAP4	ENSG00000047849	9513.97	-0.233095	0.0774715	-3.00879	0.00262291	0.00468234
GOPC	ENSG00000047932	974.825	0.0712405	0.0539815	1.31972	0.186928	0.235144
USP28	ENSG00000048028	406.155	0.420199	0.0477007	8.80908	1.26173e-18	8.45158e-18
HDAC9	ENSG00000048052	172.86	0.225581	0.0962914	2.34269	0.0191455	0.0296623
TSPAN17	ENSG00000048140	629.267	-0.37703	0.054327	-6.94001	3.92085e-12	1.6843e-11
NOP16	ENSG00000048162	363.37	0.0868649	0.0688212	1.26218	0.206883	0.257323
CC2D2A	ENSG00000048342	136.094	-0.330323	0.0810439	-4.07585	4.58459e-05	0.000102757
RRM2B	ENSG00000048392	1775.13	-0.0194592	0.0534864	-0.363817	0.715995	0.759888
ZNF800	ENSG00000048405	988.317	0.0168188	0.041371	0.406535	0.684349	0.73232
SNX29	ENSG00000048471	1853.78	-0.233434	0.0676615	-3.45003	0.000560515	0.00109639
MRPS10	ENSG00000048544	1300.68	0.0734996	0.0330739	2.22228	0.0262643	0.0396815
RSF1	ENSG00000048649	1325.61	0.130104	0.0457154	2.84596	0.0044278	0.00761807
VPS13D	ENSG00000048707	1938.37	-0.0980453	0.0419478	-2.33731	0.0194228	0.0300424
CELF2	ENSG00000048740	4269.59	-0.858728	0.0452795	-18.9651	3.31694e-80	3.82264e-78
FAM120A	ENSG00000048828	2649.7	0.166895	0.0483184	3.45406	0.000552205	0.00108058
R3HDM1	ENSG00000048991	826.766	0.289969	0.0647771	4.47641	7.5908e-06	1.85644e-05
COL9A2	ENSG00000049089	79.9107	1.7877	0.108387	16.4936	4.07899e-61	2.30711e-59
KITLG	ENSG00000049130	544.758	-0.77692	0.139613	-5.56482	2.6242e-08	8.08418e-08
ERCC8	ENSG00000049167	385.196	-0.0862737	0.0536838	-1.60707	0.108039	0.143956
ADAMTS6	ENSG00000049192	35.9327	0.325348	0.148804	2.18642	0.028785	0.0431836
H6PD	ENSG00000049239	1279.75	0.501566	0.0701758	7.14728	8.85112e-13	3.9658e-12
VAMP3	ENSG00000049245	4801.83	-0.140683	0.0381086	-3.69164	0.000222814	0.000459416
PER3	ENSG00000049246	455.564	-0.162146	0.104366	-1.55363	0.120273	0.158189
TNFRSF9	ENSG00000049249	256.041	1.46775	0.197825	7.41947	1.1759e-13	5.58929e-13
LTBP1	ENSG00000049323	129.845	-0.151334	0.30877	-0.490119	0.62405	0.676756
RCN1	ENSG00000049449	1381.34	-0.071984	0.0761365	-0.94546	0.344424	0.405205
RFC2	ENSG00000049541	690.551	-0.618171	0.0604947	-10.2186	1.63676e-24	1.58055e-23
ARID1B	ENSG00000049618	1379.81	0.372472	0.04375	8.51366	1.68532e-17	1.03565e-16
CLPTM1L	ENSG00000049656	1434.22	-0.185853	0.0679899	-2.73354	0.00626573	0.0105315
NEDD4L	ENSG00000049759	336.516	0.200516	0.0802684	2.49806	0.0124874	0.020038
PPP1R3F	ENSG00000049769	37.2357	0.299649	0.0802695	3.73304	0.000189183	0.000393887
HEXB	ENSG00000049860	8421.47	-0.18818	0.0507388	-3.70881	0.000208237	0.000431068
PTCD2	ENSG00000049883	344.125	0.502154	0.047395	10.5951	3.1408e-26	3.28325e-25
NEXMIF	ENSG00000050030	80.8515	-1.95161	0.159324	-12.2493	1.69517e-34	2.83739e-33
JKAMP	ENSG00000050130	2053.06	0.243737	0.0397053	6.13866	8.32202e-10	2.95176e-09
DKK3	ENSG00000050165	127.806	0.0212021	0.138483	0.153102	0.878318	0.898512
ARHGEF5	ENSG00000050327	23.6161	-0.0929573	0.149917	-0.62006	0.535218	0.593421
NFE2L3	ENSG00000050344	556.069	1.54569	0.115759	13.3526	1.14321e-40	2.64802e-39
MCUR1	ENSG00000050393	822.551	-0.164466	0.0512953	-3.20625	0.00134476	0.0025033
LIMA1	ENSG00000050405	1145.17	-0.250773	0.0689113	-3.63907	0.000273621	0.000558606
LETMD1	ENSG00000050426	673.31	0.385587	0.0473603	8.14157	3.90172e-16	2.1726e-15
SLC4A8	ENSG00000050438	405.613	0.802319	0.0929796	8.62897	6.19047e-18	3.92771e-17
TNIP3	ENSG00000050730	410.785	-1.35228	0.308082	-4.38935	1.13691e-05	2.72967e-05
MAPK9	ENSG00000050748	1397.91	0.0790944	0.0490707	1.61185	0.106996	0.142715
COL23A1	ENSG00000050767	353.032	-1.36971	0.121004	-11.3195	1.05034e-29	1.36007e-28
BCAR1	ENSG00000050820	123.125	0.883676	0.156532	5.64533	1.64868e-08	5.18096e-08
FAM160A2	ENSG00000051009	597.545	-0.0554892	0.044889	-1.23614	0.216406	0.268124
HERPUD1	ENSG00000051108	6425.57	-0.214439	0.0625948	-3.42582	0.000612938	0.00119329
HOMER3	ENSG00000051128	636.497	-0.406949	0.0607226	-6.70177	2.05911e-11	8.37705e-11
RAD51	ENSG00000051180	225.893	-1.19157	0.0885126	-13.4621	2.61289e-41	6.21612e-40
POLQ	ENSG00000051341	417.415	-1.51763	0.112802	-13.4539	2.92042e-41	6.92429e-40
PIK3CB	ENSG00000051382	954.862	0.345013	0.045769	7.53814	4.7674e-14	2.31776e-13
CYBA	ENSG00000051523	5584.82	0.0157115	0.0583952	0.269055	0.787888	0.822276
THOC3	ENSG00000051596	172.057	-0.12665	0.0695044	-1.82219	0.068426	0.0953772
HEBP2	ENSG00000051620	545.363	-0.508774	0.0625564	-8.13304	4.18652e-16	2.32383e-15
MPHOSPH9	ENSG00000051825	541.393	0.106727	0.0522533	2.0425	0.041102	0.0598172
PLEKHA5	ENSG00000052126	33.4759	-0.625122	0.142683	-4.3812	1.18026e-05	2.82698e-05
SIKE1	ENSG00000052723	1126.83	0.0364501	0.0353652	1.03068	0.302693	0.361187
RRP12	ENSG00000052749	618.078	0.227151	0.0671548	3.38251	0.000718273	0.00138931
FNIP2	ENSG00000052795	4802.88	0.205368	0.0710175	2.89179	0.00383054	0.00665399
MSMO1	ENSG00000052802	1538.99	-0.603353	0.0924867	-6.52367	6.86058e-11	2.66137e-10
TTC17	ENSG00000052841	1311.55	-0.037782	0.0316853	-1.19241	0.233099	0.286284
FOXN3	ENSG00000053254	1507.1	0.0914323	0.050375	1.81504	0.0695185	0.0967753
AKR7A2	ENSG00000053371	712.142	-0.446598	0.0652153	-6.84805	7.48629e-12	3.1533e-11
MRTO4	ENSG00000053372	613.221	-0.106194	0.0622162	-1.70685	0.0878504	0.119364
NNAT	ENSG00000053438	46.2962	-0.037129	0.12308	-0.301665	0.762908	0.801201
USE1	ENSG00000053501	222.708	-0.0848772	0.065902	-1.28793	0.19777	0.247103
NRIP2	ENSG00000053702	46.9239	0.34249	0.0714837	4.79117	1.65814e-06	4.33336e-06
AP5M1	ENSG00000053770	1362.1	0.219845	0.0377061	5.8305	5.52614e-09	1.81579e-08
ANAPC4	ENSG00000053900	1261.28	0.00362002	0.0355238	0.101904	0.918833	0.932967
KCNQ1	ENSG00000053918	667.711	-1.20357	0.10483	-11.4812	1.64036e-30	2.21551e-29
TRAPPC3	ENSG00000054116	1852.38	0.05381	0.0335452	1.60411	0.108691	0.144715
THRAP3	ENSG00000054118	4229.78	-0.133771	0.0406291	-3.29249	0.00099305	0.00188501
PHPT1	ENSG00000054148	810.206	-0.0838885	0.0601452	-1.39477	0.163087	0.208227
LY75	ENSG00000054219	135.444	0.495009	0.122359	4.04556	5.21975e-05	0.000116362
ARID4B	ENSG00000054267	1482.09	-0.0439405	0.046531	-0.944329	0.345002	0.405715
OPN3	ENSG00000054277	111.16	0.102336	0.0784459	1.30454	0.19205	0.240833
SDCCAG8	ENSG00000054282	1744.77	0.00837422	0.048739	0.171818	0.863581	0.886791
HHAT	ENSG00000054392	26.7386	-0.0697026	0.126788	-0.549759	0.582485	0.637979
KIF1B	ENSG00000054523	3723.39	0.335529	0.0542849	6.18089	6.37393e-10	2.27918e-09
TBC1D22A	ENSG00000054611	1038.49	0.21309	0.0408747	5.21324	1.8557e-07	5.29231e-07
SYNE2	ENSG00000054654	234.639	-0.050903	0.111364	-0.457085	0.64761	0.699017
PLEKHH1	ENSG00000054690	177.983	-0.200768	0.111698	-1.79742	0.0722693	0.100287
ATP9A	ENSG00000054793	546.637	-1.05973	0.13136	-8.06733	7.18527e-16	3.92788e-15
FAM168A	ENSG00000054965	1685.22	0.217707	0.065278	3.33507	0.000852781	0.00163643
RELT	ENSG00000054967	1041.48	0.282582	0.0549645	5.14117	2.73028e-07	7.6439e-07
GALC	ENSG00000054983	6927.87	-0.63335	0.0726062	-8.72309	2.70718e-18	1.76544e-17
NOP58	ENSG00000055044	1378.43	0.0623321	0.0504328	1.23594	0.21648	0.268168
SZRD1	ENSG00000055070	2607.4	-0.172598	0.0415648	-4.15249	3.2887e-05	7.48933e-05
CUL1	ENSG00000055130	2913.85	-0.235707	0.0519659	-4.53581	5.7384e-06	1.41821e-05
FAM114A2	ENSG00000055147	750.358	-0.036923	0.0313843	-1.17648	0.239404	0.293233
CYFIP2	ENSG00000055163	113.232	0.60232	0.142437	4.22866	2.35087e-05	5.43142e-05
TAB2	ENSG00000055208	3404.79	-0.0676499	0.0499312	-1.35486	0.175462	0.222271
GINM1	ENSG00000055211	1069.79	-0.146348	0.0465142	-3.1463	0.00165348	0.00303696
EIF2AK2	ENSG00000055332	4884.08	-0.353891	0.079448	-4.45437	8.41387e-06	2.04811e-05
USP36	ENSG00000055483	2203.45	-0.234433	0.0780707	-3.00283	0.00267484	0.00476838
KMT2C	ENSG00000055609	5045.54	-0.173759	0.0479497	-3.62377	0.000290336	0.000590244
MCOLN3	ENSG00000055732	227.667	1.2684	0.154457	8.21201	2.17525e-16	1.24123e-15
CCDC85A	ENSG00000055813	10.2072	0.599566	0.270555	2.21606	0.0266876	0.0402778
PUM2	ENSG00000055917	2000.24	-0.178558	0.038611	-4.62453	3.75451e-06	9.45859e-06
MRPL43	ENSG00000055950	575.069	0.11122	0.0430705	2.58227	0.0098153	0.0159763
HPF1	ENSG00000056050	301.166	0.105147	0.0744911	1.41154	0.158085	0.202632
ZFR	ENSG00000056097	2678.51	-0.196339	0.0423444	-4.63671	3.53998e-06	8.94699e-06
ZNF280C	ENSG00000056277	275.599	0.34114	0.0676796	5.04052	4.64276e-07	1.27147e-06
TRAF1	ENSG00000056558	1522.03	1.50079	0.193559	7.75362	8.93105e-15	4.5662e-14
RC3H2	ENSG00000056586	1574.57	-0.063743	0.0502691	-1.26803	0.204785	0.25503
IL17RB	ENSG00000056736	54.7785	-0.423753	0.069736	-6.07653	1.22811e-09	4.28998e-09
TRAF3IP2	ENSG00000056972	177.816	-0.0919625	0.0889708	-1.03363	0.301311	0.359752
GYG2	ENSG00000056998	19.365	-1.48788	0.180087	-8.26196	1.43295e-16	8.26724e-16
DCBLD2	ENSG00000057019	483.147	-0.131594	0.0997119	-1.31974	0.186921	0.235144
SOAT1	ENSG00000057252	2727.99	0.0918968	0.051171	1.79588	0.0725142	0.100538
PKP2	ENSG00000057294	62.6086	-0.124486	0.244519	-0.509105	0.610679	0.664716
MSH4	ENSG00000057468	13.617	0.460356	0.185758	2.47826	0.0132026	0.0210846
GDI2	ENSG00000057608	9087.41	-0.560624	0.0428439	-13.0853	3.99745e-39	8.66012e-38
PRDM1	ENSG00000057657	1355.73	0.00184783	0.0751764	0.0245799	0.98039	0.983819
ATG5	ENSG00000057663	1512.84	-0.119779	0.0333564	-3.59087	0.000329571	0.000664625
TMCC3	ENSG00000057704	126.676	-0.0496565	0.129209	-0.384312	0.700747	0.746742
PITHD1	ENSG00000057757	1109.96	-0.177064	0.0454082	-3.89939	9.64368e-05	0.000208056
MTA3	ENSG00000057935	284.018	-0.212121	0.0491023	-4.31997	1.56051e-05	3.68257e-05
USP13	ENSG00000058056	385.325	1.0707	0.0653696	16.3791	2.69627e-60	1.45247e-58
ATP11B	ENSG00000058063	1339.71	-0.137961	0.0476805	-2.89344	0.00381052	0.00662412
LAMC2	ENSG00000058085	109.53	-0.276496	0.283089	-0.976711	0.328712	0.388476
CDK14	ENSG00000058091	46.6243	0.578019	0.16598	3.48247	0.00049682	0.000978194
SEC61A1	ENSG00000058262	5589.29	-0.181498	0.0418214	-4.33984	1.42587e-05	3.38186e-05
PPP1R12A	ENSG00000058272	2716.67	0.186915	0.0400998	4.66124	3.14314e-06	7.98133e-06
RASGRF1	ENSG00000058335	159.765	1.3069	0.103612	12.6134	1.78093e-36	3.33864e-35
CROCC	ENSG00000058453	118.49	0.390954	0.0920865	4.24551	2.18096e-05	5.06095e-05
POLR3E	ENSG00000058600	752.509	0.277375	0.0482816	5.74494	9.19512e-09	2.95775e-08
ATP2B4	ENSG00000058668	1012.25	-0.0618028	0.102365	-0.60375	0.54601	0.603577
RIOK2	ENSG00000058729	611.942	0.349294	0.0431857	8.08818	6.05632e-16	3.32754e-15
YIPF1	ENSG00000058799	885.965	0.0172391	0.0381443	0.451945	0.651309	0.702578
NDC1	ENSG00000058804	571.333	-0.145396	0.0655225	-2.21903	0.0264847	0.0400016
DGKG	ENSG00000058866	67.7803	1.75245	0.105204	16.6577	2.6603e-62	1.56501e-60
FLYWCH1	ENSG00000059122	817.528	0.658295	0.0844355	7.79642	6.36873e-15	3.2957e-14
UNKL	ENSG00000059145	325.182	1.06344	0.0703799	15.11	1.39051e-51	5.14489e-50
TBXAS1	ENSG00000059377	1637.63	-0.331291	0.0672743	-4.92448	8.45839e-07	2.26308e-06
PARP12	ENSG00000059378	3452.38	-0.296857	0.0687412	-4.31847	1.57117e-05	3.70523e-05
ALDH18A1	ENSG00000059573	480.615	0.064069	0.0744913	0.860087	0.389741	0.451604
TARBP1	ENSG00000059588	661.882	0.254364	0.0732768	3.47128	0.000517985	0.00101702
GATB	ENSG00000059691	1014.75	0.384153	0.069586	5.52055	3.37934e-08	1.0291e-07
MXD1	ENSG00000059728	2920.26	0.0623183	0.0925831	0.673106	0.50088	0.560698
CDK17	ENSG00000059758	1095.76	-0.455655	0.0484744	-9.39993	5.46013e-21	4.2984e-20
DNAJC25	ENSG00000059769	268.967	0.00994773	0.0529005	0.188046	0.850841	0.876461
SLC2A3	ENSG00000059804	4677.39	-1.16741	0.114163	-10.2258	1.51994e-24	1.47281e-23
PSD	ENSG00000059915	32.9733	0.321137	0.0876175	3.66522	0.00024713	0.000507396
CTDP1	ENSG00000060069	545.47	0.119856	0.0380867	3.14693	0.00164993	0.00303124
YBX3	ENSG00000060138	1819.52	-0.393852	0.0617633	-6.3768	1.80828e-10	6.79071e-10
WNK1	ENSG00000060237	9734.73	0.122801	0.0698455	1.75819	0.0787157	0.108239
CCAR1	ENSG00000060339	2500.37	0.310407	0.0341517	9.08907	9.98899e-20	7.15827e-19
OGFR	ENSG00000060491	2356.46	-0.23668	0.0516617	-4.58134	4.62011e-06	1.154e-05
GNA15	ENSG00000060558	1046.84	-0.0580517	0.0727561	-0.797895	0.424931	0.48724
PIGV	ENSG00000060642	227.013	0.357382	0.0429569	8.31954	8.83056e-17	5.18188e-16
PTPRU	ENSG00000060656	31.3803	0.938387	0.137443	6.82746	8.64285e-12	3.61877e-11
SNRNP40	ENSG00000060688	700.75	0.103974	0.0390432	2.66306	0.0077434	0.0128236
COL11A1	ENSG00000060718	476.425	0.00638441	0.295777	0.0215852	0.982779	0.985653
QSER1	ENSG00000060749	1495.52	-0.245045	0.0466088	-5.25747	1.46052e-07	4.19764e-07
MPC1	ENSG00000060762	1117.55	0.242681	0.0622554	3.89815	9.69319e-05	0.000208934
ACAA1	ENSG00000060971	1292.29	0.468223	0.0481587	9.72252	2.4173e-22	2.05734e-21
BCAT1	ENSG00000060982	4478.51	0.528773	0.0783495	6.7489	1.48967e-11	6.13315e-11
HDAC7	ENSG00000061273	679.609	0.47236	0.0647514	7.29498	2.98703e-13	1.37833e-12
LZTS1	ENSG00000061337	40.0643	0.501764	0.204182	2.45743	0.0139934	0.0222188
SPAG4	ENSG00000061656	11.0062	-0.524621	0.145179	-3.61362	0.000301952	0.000612707
NCKAP1	ENSG00000061676	187.686	0.185778	0.135759	1.36844	0.171173	0.217426
MRPS35	ENSG00000061794	1910.28	0.122522	0.0416273	2.94331	0.00324725	0.00571204
GUCY1B3	ENSG00000061918	54.2415	1.55248	0.135003	11.4996	1.32579e-30	1.80276e-29
SFSWAP	ENSG00000061936	1426.85	-0.0944873	0.0574642	-1.64428	0.100118	0.134422
TNK2	ENSG00000061938	1152.17	0.0695606	0.0860052	0.808795	0.418633	0.480684
MON2	ENSG00000061987	2481.28	0.0312936	0.0720985	0.434039	0.66426	0.714465
CDH3	ENSG00000062038	194.009	-0.723837	0.248304	-2.91513	0.00355545	0.00620758
GPBP1	ENSG00000062194	2076.39	-0.248751	0.0379951	-6.54694	5.87294e-11	2.29307e-10
DGAT2	ENSG00000062282	79.8295	1.56419	0.146387	10.6853	1.19266e-26	1.28792e-25
ZNF112	ENSG00000062370	109.142	-0.090433	0.0649744	-1.39183	0.163975	0.209248
CS	ENSG00000062485	7677.9	0.104375	0.0691647	1.50909	0.131277	0.171347
MRPS24	ENSG00000062582	16.2478	-0.111511	0.0915945	-1.21745	0.223435	0.275763
ELMO2	ENSG00000062598	2177.75	0.170716	0.0472375	3.61399	0.00030152	0.000611918
WAPL	ENSG00000062650	2775.48	-0.166552	0.039026	-4.26772	1.97481e-05	4.6069e-05
VMP1	ENSG00000062716	6122.63	0.0688641	0.0526298	1.30846	0.190717	0.239332
APPBP2	ENSG00000062725	1014.3	0.111463	0.0348731	3.19624	0.0013923	0.00258426
POLD1	ENSG00000062822	742.244	0.445608	0.0761247	5.85366	4.8088e-09	1.5875e-08
SEZ6	ENSG00000063015	33.9868	1.42769	0.094459	15.1144	1.30112e-51	4.83312e-50
EIF4B	ENSG00000063046	2639.39	-0.028146	0.0538047	-0.523114	0.600895	0.655285
BICRA	ENSG00000063169	378.539	-0.0996882	0.075386	-1.32237	0.186045	0.234201
SPHK2	ENSG00000063176	536.267	0.480743	0.0700935	6.8586	6.95399e-12	2.93789e-11
RPL18	ENSG00000063177	3180.01	0.0610635	0.0619325	0.985969	0.324148	0.383878
CA11	ENSG00000063180	139.951	0.22791	0.0791471	2.87958	0.00398208	0.00690273
ISOC2	ENSG00000063241	727.742	0.539257	0.0619823	8.70018	3.31366e-18	2.14503e-17
U2AF2	ENSG00000063244	2180.34	-0.0665605	0.0509421	-1.30659	0.191352	0.240022
EPN1	ENSG00000063245	2425.41	-0.206541	0.0630925	-3.27362	0.00106179	0.00200521
MED29	ENSG00000063322	1377.51	0.117878	0.0399491	2.9507	0.00317051	0.00559104
AHRR	ENSG00000063438	2555.59	-0.0793824	0.0599994	-1.32305	0.185817	0.233957
ZNF275	ENSG00000063587	204.854	-0.00773349	0.0525121	-0.14727	0.882919	0.902365
MTMR1	ENSG00000063601	684.401	-0.240194	0.0677809	-3.54369	0.000394573	0.000787467
GPC1	ENSG00000063660	99.5506	0.0457676	0.134189	0.341068	0.733053	0.775408
ADCK1	ENSG00000063761	309.693	0.530351	0.0477758	11.1008	1.24277e-28	1.49344e-27
HAGH	ENSG00000063854	814.836	0.521661	0.0509529	10.2381	1.33825e-24	1.30303e-23
RNF4	ENSG00000063978	4551.3	0.0988685	0.0711104	1.39035	0.164422	0.209703
CASP8	ENSG00000064012	1220.73	-0.0755408	0.0459219	-1.64498	0.0999729	0.134278
LIMCH1	ENSG00000064042	184.712	-0.798992	0.135246	-5.90772	3.46884e-09	1.16096e-08
INTS13	ENSG00000064102	705.525	-0.181204	0.0429679	-4.21718	2.47374e-05	5.70084e-05
TM7SF3	ENSG00000064115	1114.82	-0.0258718	0.051931	-0.498194	0.618347	0.671815
SPA17	ENSG00000064199	21.5343	0.406357	0.108058	3.76054	0.000169546	0.00035537
TSPAN32	ENSG00000064201	57.6865	0.878759	0.171618	5.12044	3.04823e-07	8.49686e-07
ST3GAL6	ENSG00000064225	1981.76	0.0624921	0.0479297	1.30383	0.192292	0.241115
TAF2	ENSG00000064313	1033.4	-0.0455964	0.0351289	-1.29798	0.194296	0.243324
HIPK2	ENSG00000064393	1786.81	0.365187	0.0588061	6.21002	5.29769e-10	1.90695e-09
TNPO3	ENSG00000064419	1713.44	-0.114299	0.0422953	-2.7024	0.006884	0.0114897
RFXANK	ENSG00000064490	418.769	0.0507695	0.0488781	1.0387	0.298945	0.3572
TMEM161A	ENSG00000064545	165.189	0.311955	0.0552957	5.64158	1.68494e-08	5.29035e-08
LPAR2	ENSG00000064547	256.872	0.219813	0.0815803	2.69444	0.00705069	0.0117498
CTSA	ENSG00000064601	10392.9	0.329092	0.0487167	6.75521	1.42625e-11	5.88583e-11
SUGP2	ENSG00000064607	5085.04	-0.313076	0.0551277	-5.6791	1.35406e-08	4.29462e-08
SLC12A2	ENSG00000064651	417.894	-0.291658	0.0677607	-4.30424	1.67562e-05	3.93769e-05
SNX24	ENSG00000064652	1026.54	-0.15529	0.0533949	-2.90834	0.00363356	0.00633381
EYA2	ENSG00000064655	382.61	-1.2952	0.0971388	-13.3335	1.47779e-40	3.41178e-39
CNN2	ENSG00000064666	1959.6	0.926662	0.0722867	12.8193	1.27926e-37	2.55127e-36
ABCA7	ENSG00000064687	679.563	0.215426	0.0886661	2.42963	0.0151143	0.0238584
DDX20	ENSG00000064703	505.138	0.105949	0.0485047	2.18431	0.0289397	0.0433972
BTBD1	ENSG00000064726	2101.76	0.0867691	0.0536023	1.61876	0.1055	0.140907
FAR2	ENSG00000064763	469.297	-0.616061	0.0657494	-9.36983	7.26465e-21	5.6682e-20
CHI3L2	ENSG00000064886	117.383	-0.855508	0.215738	-3.96549	7.32454e-05	0.00016036
SBNO2	ENSG00000064932	2951.29	-0.312326	0.0840003	-3.71815	0.000200687	0.00041642
PMS1	ENSG00000064933	495.206	0.738698	0.0463481	15.938	3.45058e-57	1.6335e-55
HMG20B	ENSG00000064961	1090.67	0.181355	0.0510478	3.55266	0.000381357	0.000762932
CALCRL	ENSG00000064989	77.7781	0.680356	0.142852	4.76266	1.91056e-06	4.96258e-06
TAF11	ENSG00000064995	430.407	-0.145831	0.0415994	-3.5056	0.000455576	0.000901407
ANKS1A	ENSG00000064999	658.188	-0.703044	0.0437724	-16.0614	4.75979e-58	2.33995e-56
AP3D1	ENSG00000065000	5935.67	-0.263084	0.0318959	-8.24822	1.6077e-16	9.23756e-16
ZNF76	ENSG00000065029	601.695	0.38292	0.0433655	8.83007	1.04608e-18	7.05752e-18
SLC9A3R2	ENSG00000065054	31.7713	0.155061	0.153061	1.01307	0.311026	0.369874
NTHL1	ENSG00000065057	33.8347	0.996756	0.105668	9.43293	3.98796e-21	3.16426e-20
UHRF1BP1	ENSG00000065060	3540.45	0.0733776	0.0659161	1.1132	0.265624	0.321594
GNAI3	ENSG00000065135	4313.13	-0.539733	0.036354	-14.8466	7.31989e-50	2.54118e-48
IPO5	ENSG00000065150	2006.56	-0.270137	0.0505241	-5.34669	8.9575e-08	2.62654e-07
OAT	ENSG00000065154	2958.74	-0.0623694	0.055181	-1.13027	0.258363	0.313966
WDR3	ENSG00000065183	593.055	0.0249003	0.0574777	0.433217	0.664857	0.715037
PKN2	ENSG00000065243	1044.56	-0.13109	0.0395803	-3.31199	0.000926341	0.00176649
WDR18	ENSG00000065268	483.073	-0.0538185	0.0768142	-0.700632	0.483533	0.544226
TRAM2	ENSG00000065308	334.954	-0.370517	0.072148	-5.13552	2.81371e-07	7.86653e-07
NTN1	ENSG00000065320	79.6973	0.9571	0.161121	5.94027	2.84559e-09	9.61062e-09
MCM10	ENSG00000065328	169.716	-1.6209	0.169449	-9.56571	1.11435e-21	9.13572e-21
DGKA	ENSG00000065357	719.413	-0.133479	0.0784127	-1.70226	0.0887061	0.120398
ANKRD44	ENSG00000065413	1751.31	0.44975	0.0628534	7.15554	8.33448e-13	3.74027e-12
KARS	ENSG00000065427	4866.52	-0.0999051	0.0409738	-2.43827	0.0147578	0.0233246
ADAT1	ENSG00000065457	501.057	0.281692	0.0345042	8.16399	3.24144e-16	1.81862e-15
PDIA5	ENSG00000065485	176.1	-0.14885	0.0733774	-2.02855	0.0425043	0.0616793
TBC1D22B	ENSG00000065491	495.146	-0.00991553	0.0509731	-0.194525	0.845765	0.87222
NDUFB4	ENSG00000065518	1194.56	0.0949796	0.0773599	1.22776	0.219536	0.271428
SPEN	ENSG00000065526	2982.88	0.144207	0.0482427	2.9892	0.00279709	0.00497434
MYLK	ENSG00000065534	87.1963	0.48079	0.123322	3.89867	9.6724e-05	0.000208548
ZC3H15	ENSG00000065548	1607.64	-0.100227	0.0482013	-2.07934	0.0375857	0.0550991
MAP2K4	ENSG00000065559	2412.66	-0.0879143	0.0679544	-1.29372	0.195761	0.244875
TMEM206	ENSG00000065600	763.157	0.0336735	0.0424119	0.793963	0.427217	0.489302
SLK	ENSG00000065613	2281.97	-0.358975	0.0623889	-5.75384	8.72403e-09	2.81008e-08
CYB5R4	ENSG00000065615	2085.46	0.466691	0.0481811	9.68618	3.452e-22	2.92029e-21
SEC61A2	ENSG00000065665	280.648	-0.172186	0.0437207	-3.93831	8.20572e-05	0.00017865
PRKCQ	ENSG00000065675	28.5684	-1.97015	0.179273	-10.9896	4.28645e-28	5.00145e-27
ASB1	ENSG00000065802	629.205	-0.105513	0.0503848	-2.09415	0.0362464	0.0532745
FAM107B	ENSG00000065809	2152.73	0.73582	0.0766175	9.60381	7.7043e-22	6.38694e-21
ME1	ENSG00000065833	4799.99	1.24465	0.0738679	16.8497	1.05417e-63	6.52934e-62
TBC1D1	ENSG00000065882	1380.02	-0.14192	0.0394414	-3.59824	0.000320372	0.00064756
CDK13	ENSG00000065883	1087.52	0.107732	0.0360273	2.99027	0.00278728	0.00495877
MTHFD2	ENSG00000065911	7374.99	0.316395	0.0451431	7.00871	2.40531e-12	1.04734e-11
SLC9A7	ENSG00000065923	1067.54	0.584726	0.0993758	5.88399	4.00486e-09	1.33211e-08
FOXJ2	ENSG00000065970	819.663	0.39306	0.0672314	5.84638	5.02378e-09	1.65692e-08
YBX1	ENSG00000065978	18537.7	-0.0388993	0.0488279	-0.796661	0.425648	0.487903
PDE4A	ENSG00000065989	1421.4	0.648286	0.0908535	7.13552	9.64246e-13	4.30664e-12
PPP2R5A	ENSG00000066027	965.241	0.242472	0.0437093	5.54739	2.89965e-08	8.88797e-08
ELAVL1	ENSG00000066044	1983	-0.0936355	0.0327908	-2.85554	0.00429638	0.00740555
DIP2B	ENSG00000066084	2688.9	-0.531797	0.0539931	-9.84935	6.8991e-23	6.07778e-22
SMARCD1	ENSG00000066117	1460.88	0.00656211	0.058089	0.112966	0.910057	0.925326
KDM4A	ENSG00000066135	860.726	0.00687697	0.0447237	0.153766	0.877794	0.898042
NFYC	ENSG00000066136	1462.07	0.191334	0.0521947	3.66578	0.000246583	0.000506347
ZMYND12	ENSG00000066185	35.9112	1.33322	0.139735	9.54101	1.41445e-21	1.15355e-20
SLC9A3	ENSG00000066230	15.8774	0.306473	0.219064	1.39901	0.161809	0.206784
ASPM	ENSG00000066279	643.039	-1.85817	0.162342	-11.446	2.46211e-30	3.28125e-29
CD84	ENSG00000066294	8556.61	0.952822	0.080327	11.8618	1.86941e-32	2.82017e-31
ELOVL1	ENSG00000066322	5920.6	0.0749522	0.0851697	0.880033	0.378841	0.440462
SPI1	ENSG00000066336	12852.7	0.381268	0.0559133	6.8189	9.17381e-12	3.83538e-11
ZNRD1	ENSG00000066379	105.58	0.175995	0.067173	2.62003	0.00879209	0.0144193
ZBTB11	ENSG00000066422	614.524	0.0848826	0.0410685	2.06685	0.0387478	0.0566786
ATXN3	ENSG00000066427	716.139	0.409727	0.0364366	11.2449	2.45237e-29	3.09241e-28
GOLGA5	ENSG00000066455	1078.52	0.265667	0.041109	6.46251	1.0298e-10	3.94524e-10
LRRC40	ENSG00000066557	640.192	-0.0733363	0.0499107	-1.46935	0.141738	0.183705
ISOC1	ENSG00000066583	777.007	0.271378	0.0607621	4.46623	7.96107e-06	1.94361e-05
TRMT11	ENSG00000066651	315.559	-0.0851754	0.0435039	-1.95788	0.050244	0.0719066
THUMPD1	ENSG00000066654	993.908	0.160598	0.0290593	5.52656	3.26576e-08	9.96021e-08
MSANTD3	ENSG00000066697	398.66	-0.0240752	0.107645	-0.223654	0.823027	0.852997
ATG2B	ENSG00000066739	848.951	0.165533	0.045667	3.62478	0.000289202	0.000588364
ARFGEF1	ENSG00000066777	1721.94	-0.0810351	0.0460235	-1.76073	0.0782834	0.10775
ZFAT	ENSG00000066827	217.064	-0.150953	0.10141	-1.48854	0.136609	0.17768
MTFR1	ENSG00000066855	828.756	-0.239674	0.0571021	-4.19728	2.70137e-05	6.19578e-05
STAG3	ENSG00000066923	86.6241	0.647588	0.0857402	7.5529	4.25664e-14	2.07735e-13
FECH	ENSG00000066926	1822.23	-0.114649	0.0592595	-1.9347	0.0530277	0.075537
MYO9A	ENSG00000066933	926.85	-0.56174	0.041323	-13.5939	4.35428e-42	1.06657e-40
DDX3Y	ENSG00000067048	933.762	-0.119863	0.422285	-0.283845	0.776529	0.812593
PFKP	ENSG00000067057	2595.81	0.189165	0.0766255	2.4687	0.0135607	0.0216024
IDI1	ENSG00000067064	2803.9	-0.650959	0.0656865	-9.91009	3.76324e-23	3.37228e-22
SP100	ENSG00000067066	5182.99	-0.0835189	0.0352059	-2.3723	0.0176776	0.0275656
KLF6	ENSG00000067082	6219.52	0.134807	0.0666248	2.02337	0.0430347	0.0623716
PLPP1	ENSG00000067113	280.111	0.0896299	0.0891749	1.0051	0.314847	0.373818
NEO1	ENSG00000067141	162.63	1.02134	0.136822	7.46479	8.3435e-14	4.00511e-13
TRAM1	ENSG00000067167	7321.47	-0.0393443	0.0489085	-0.804449	0.421138	0.483245
PHKA1	ENSG00000067177	110.217	-0.404214	0.10937	-3.69583	0.00021917	0.0004523
TNFRSF1A	ENSG00000067182	3509.8	-0.289693	0.0519683	-5.57441	2.48364e-08	7.67641e-08
CACNB1	ENSG00000067191	47.9201	0.120637	0.119375	1.01058	0.312219	0.371043
EVI5	ENSG00000067208	1059.96	0.149561	0.0437843	3.41587	0.000635792	0.00123624
STOML1	ENSG00000067221	266.988	-1.02268	0.0649136	-15.7544	6.40545e-56	2.92405e-54
PKM	ENSG00000067225	33838.9	0.170782	0.0497675	3.4316	0.000600022	0.00116895
DHX29	ENSG00000067248	875.553	0.178867	0.0510965	3.50057	0.000464272	0.000917321
DNTTIP2	ENSG00000067334	1953.31	0.231179	0.0365108	6.3318	2.42321e-10	9.01809e-10
METTL22	ENSG00000067365	402.086	0.0300231	0.0446037	0.673107	0.500879	0.560698
TP53BP1	ENSG00000067369	660.953	-0.3884	0.0474986	-8.17707	2.90819e-16	1.64214e-15
TRO	ENSG00000067445	40.7917	-0.270376	0.199088	-1.35807	0.174441	0.221058
RRP15	ENSG00000067533	392.616	-0.550908	0.0699941	-7.87078	3.52446e-15	1.85179e-14
RHOA	ENSG00000067560	23511.5	-0.126976	0.0456889	-2.77915	0.00545014	0.00924854
DHX8	ENSG00000067596	1446.57	0.263242	0.0516596	5.09571	3.47439e-07	9.64462e-07
ZFY	ENSG00000067646	188.109	0.0683593	0.41811	0.163496	0.870128	0.892146
IARS2	ENSG00000067704	2400.73	0.215814	0.0512196	4.21351	2.51432e-05	5.79202e-05
SYT1	ENSG00000067715	90.2163	-2.05714	0.156037	-13.1837	1.08918e-39	2.41163e-38
NAV3	ENSG00000067798	74.3288	1.10293	0.179013	6.16119	7.22005e-10	2.57323e-09
IDH3G	ENSG00000067829	1082.37	0.0416047	0.0407146	1.02186	0.306846	0.365584
ROGDI	ENSG00000067836	273.88	0.425269	0.069767	6.09555	1.0906e-09	3.83441e-09
ROCK1	ENSG00000067900	3004.99	-0.3661	0.0384095	-9.53149	1.55041e-21	1.26005e-20
CBFB	ENSG00000067955	3476.91	-0.158679	0.0488282	-3.24974	0.0011551	0.00216918
PDK3	ENSG00000067992	986.692	0.367183	0.0757932	4.84454	1.26905e-06	3.34826e-06
HYAL2	ENSG00000068001	340.037	0.581713	0.0565008	10.2956	7.37233e-25	7.26893e-24
HDAC4	ENSG00000068024	488.432	-0.416104	0.0699609	-5.94767	2.71989e-09	9.19933e-09
RASSF1	ENSG00000068028	592.537	-0.715331	0.0622547	-11.4904	1.47443e-30	1.99908e-29
IFI35	ENSG00000068079	3919.95	-0.347407	0.0910192	-3.81686	0.000135163	0.000286463
HEATR6	ENSG00000068097	483.598	0.6088	0.0393635	15.4661	5.87583e-54	2.42983e-52
COASY	ENSG00000068120	1420.28	-0.103	0.0436971	-2.35713	0.0184166	0.0286309
PLEKHH3	ENSG00000068137	79.4098	0.0587756	0.0870291	0.675355	0.49945	0.55941
MEF2A	ENSG00000068305	4209.05	0.258387	0.0472085	5.4733	4.41729e-08	1.33134e-07
OTUD5	ENSG00000068308	1190.55	0.23914	0.0540167	4.42716	9.54837e-06	2.31107e-05
TFE3	ENSG00000068323	4421.26	-0.0964636	0.0784706	-1.2293	0.218961	0.270769
TBC1D25	ENSG00000068354	372.788	0.0167533	0.0531659	0.315113	0.752676	0.792587
ACSL4	ENSG00000068366	6622.47	0.24649	0.0760686	3.24036	0.00119378	0.00223793
INPP5A	ENSG00000068383	76.1433	-0.34825	0.149376	-2.33137	0.0197341	0.0304903
GPKOW	ENSG00000068394	261.395	0.0387204	0.0462274	0.837607	0.402251	0.463959
GRIPAP1	ENSG00000068400	1769.01	0.0435005	0.0484973	0.896967	0.369736	0.430945
FTSJ1	ENSG00000068438	533.513	0.143445	0.041701	3.43983	0.00058207	0.00113602
PRR11	ENSG00000068489	405.158	0.0455678	0.0843434	0.540266	0.589014	0.643976
REEP1	ENSG00000068615	61.261	-1.4642	0.140338	-10.4334	1.74555e-25	1.76946e-24
ATP11A	ENSG00000068650	5313.74	0.0627685	0.0724467	0.866409	0.386266	0.448131
POLR1A	ENSG00000068654	1463.92	-0.0443102	0.0563882	-0.785807	0.431981	0.494074
LAPTM4A	ENSG00000068697	5011.82	-0.151098	0.0520443	-2.90325	0.00369308	0.00643269
TTC7A	ENSG00000068724	1880.81	0.0971668	0.0764027	1.27177	0.203454	0.253483
IP6K2	ENSG00000068745	755.958	-0.0617424	0.034061	-1.8127	0.069878	0.0972276
SRBD1	ENSG00000068784	391.556	-0.144274	0.0471899	-3.05732	0.00223329	0.00402875
KIF2A	ENSG00000068796	1295.14	-0.108445	0.039042	-2.77764	0.00547552	0.00928547
RASGRP2	ENSG00000068831	31.1889	0.909719	0.143139	6.35551	2.07736e-10	7.77834e-10
PSME4	ENSG00000068878	2917.1	-0.137991	0.0458815	-3.00755	0.00263363	0.00470028
IFT80	ENSG00000068885	130.178	0.0286008	0.061326	0.466374	0.640948	0.692411
SIRT2	ENSG00000068903	1852.02	-0.225288	0.043225	-5.21199	1.86822e-07	5.32479e-07
ERLEC1	ENSG00000068912	1480.96	0.366105	0.0564511	6.48536	8.85224e-11	3.4062e-10
PPP2R5B	ENSG00000068971	316.516	-0.241391	0.0577492	-4.17998	2.91536e-05	6.66613e-05
PITX1	ENSG00000069011	44.2102	-0.0435196	0.163223	-0.266626	0.789757	0.82386
MAST4	ENSG00000069020	117.146	-0.893976	0.133848	-6.67904	2.40504e-11	9.72811e-11
NUP133	ENSG00000069248	778.577	0.0940001	0.0433786	2.16697	0.0302372	0.0451407
NUCKS1	ENSG00000069275	3688.5	-0.258842	0.0599236	-4.31953	1.5636e-05	3.68864e-05
VPS35	ENSG00000069329	5321.71	-0.0648196	0.0403833	-1.60511	0.108469	0.144448
DNAJA2	ENSG00000069345	2196.1	0.0665736	0.0257253	2.58787	0.00965727	0.0157409
BCL3	ENSG00000069399	3602.1	0.719655	0.128596	5.59626	2.19022e-08	6.8039e-08
KCNAB2	ENSG00000069424	6223.11	0.817516	0.0925928	8.82916	1.05467e-18	7.10868e-18
GAL	ENSG00000069482	64.8938	0.238878	0.195739	1.22039	0.222318	0.274529
CLEC2D	ENSG00000069493	315.604	0.530749	0.0649156	8.17598	2.93464e-16	1.65574e-15
FUNDC1	ENSG00000069509	535.497	-0.0117137	0.0822641	-0.142391	0.886771	0.905973
DRD4	ENSG00000069696	10.7999	1.37725	0.176792	7.79023	6.68867e-15	3.44984e-14
ATP1B3	ENSG00000069849	5776.46	0.151921	0.038693	3.9263	8.6262e-05	0.000187341
NEDD4	ENSG00000069869	264.329	-0.542522	0.0791715	-6.85249	7.25742e-12	3.06148e-11
PIGB	ENSG00000069943	407.726	0.351194	0.0605386	5.80116	6.58582e-09	2.15141e-08
MAPK6	ENSG00000069956	3613.28	-0.00885419	0.0529237	-0.167301	0.867133	0.88953
GNB5	ENSG00000069966	66.5882	-0.0233027	0.0944897	-0.246616	0.805206	0.837242
RAB27A	ENSG00000069974	579.422	-1.20333	0.0617833	-19.4766	1.73534e-84	2.39205e-82
HDHD5	ENSG00000069998	672.875	0.0390225	0.052657	0.741069	0.458652	0.52043
UFD1	ENSG00000070010	1133.16	-0.0184582	0.031419	-0.587486	0.556878	0.613709
LRP6	ENSG00000070018	401.32	-0.473569	0.0970094	-4.88168	1.05185e-06	2.79353e-06
SCT	ENSG00000070031	1.81714	0.0304052	0.238183	0.127655	0.898422	0.915535
PHRF1	ENSG00000070047	1486.64	0.0670499	0.0591301	1.13394	0.25682	0.312279
ELP1	ENSG00000070061	1808.47	0.125285	0.081912	1.52951	0.126139	0.16527
NUCB2	ENSG00000070081	458.882	-0.419943	0.0772753	-5.43438	5.49869e-08	1.64248e-07
PFN2	ENSG00000070087	323.141	-0.462485	0.148457	-3.11527	0.00183777	0.00335442
DAPP1	ENSG00000070190	3017.46	0.889047	0.0575471	15.449	7.65917e-54	3.14877e-52
SLC44A1	ENSG00000070214	729.021	0.185494	0.0666331	2.78382	0.00537234	0.0091259
TMEM260	ENSG00000070269	431.403	0.163136	0.0350249	4.65771	3.19753e-06	8.11356e-06
SMG6	ENSG00000070366	572.438	-0.11019	0.0467581	-2.3566	0.0184431	0.0286657
EXOC5	ENSG00000070367	3353.34	-0.252259	0.0466093	-5.41219	6.22573e-08	1.84826e-07
CLTCL1	ENSG00000070371	177.108	-0.847212	0.07726	-10.9657	5.58506e-28	6.5005e-27
FSTL3	ENSG00000070404	340.746	-0.108413	0.102546	-1.05722	0.29041	0.348037
DGCR2	ENSG00000070413	817.535	-0.180518	0.0384177	-4.69883	2.61651e-06	6.70827e-06
RNF126	ENSG00000070423	795.911	-0.0508032	0.0506441	-1.00314	0.315792	0.374845
MNT	ENSG00000070444	446.971	0.496106	0.0591429	8.38826	4.93379e-17	2.93564e-16
ZXDC	ENSG00000070476	962.497	0.115369	0.0576195	2.00226	0.0452563	0.0652954
JMJD6	ENSG00000070495	740.286	-0.293416	0.0457817	-6.40902	1.46456e-10	5.53242e-10
POLB	ENSG00000070501	682.017	-0.202545	0.0533508	-3.79647	0.000146771	0.000309758
WIPI1	ENSG00000070540	1159.76	0.233561	0.0524395	4.45391	8.43203e-06	2.05218e-05
GBA2	ENSG00000070610	1448.11	0.288614	0.047729	6.04692	1.47638e-09	5.12162e-09
NDST1	ENSG00000070614	6238.51	0.419671	0.0868433	4.83251	1.34825e-06	3.54762e-06
AP3M2	ENSG00000070718	477.19	0.304745	0.0540951	5.63351	1.76581e-08	5.53193e-08
PABPC1	ENSG00000070756	16140.6	-0.35909	0.0406893	-8.82517	1.0929e-18	7.35576e-18
TESK2	ENSG00000070759	454.716	-0.661472	0.0655789	-10.0867	6.32897e-24	5.90872e-23
CFAP20	ENSG00000070761	313.501	0.325669	0.0453823	7.17612	7.17183e-13	3.23399e-12
CSNK2A2	ENSG00000070770	1244.29	-0.381745	0.0416491	-9.16575	4.9202e-20	3.60302e-19
PTPN21	ENSG00000070778	151.747	-0.599871	0.109136	-5.49656	3.87261e-08	1.17423e-07
EIF2B3	ENSG00000070785	660.356	0.0846394	0.0400265	2.11459	0.0344653	0.0509175
TCOF1	ENSG00000070814	900.211	-0.16543	0.0438786	-3.77018	0.000163127	0.000342323
CDC42	ENSG00000070831	11305.3	-0.245219	0.0880082	-2.78632	0.00533106	0.00906235
OSBPL3	ENSG00000070882	1720.99	-0.164572	0.0525896	-3.12936	0.00175185	0.0032059
RAD18	ENSG00000070950	273.372	-0.384092	0.0549178	-6.99395	2.67262e-12	1.16122e-11
ATP2B1	ENSG00000070961	2511.76	0.653175	0.0767094	8.51492	1.66708e-17	1.02533e-16
NCK2	ENSG00000071051	576.83	-1.01272	0.0648283	-15.6215	5.19478e-55	2.26828e-53
MAP4K4	ENSG00000071054	1953.49	-0.740026	0.0658043	-11.2459	2.42694e-29	3.06463e-28
MGAT4A	ENSG00000071073	3658.88	-0.725724	0.0642014	-11.3039	1.25566e-29	1.62117e-28
RPL31	ENSG00000071082	3086.69	-0.24929	0.0794711	-3.13686	0.00170767	0.00312987
WDR1	ENSG00000071127	10810.2	0.198249	0.0321548	6.16543	7.02899e-10	2.50641e-09
SNX13	ENSG00000071189	1748.55	-0.144092	0.0400743	-3.59563	0.000323603	0.000653153
ARHGAP10	ENSG00000071205	2178.22	-0.314716	0.051134	-6.15473	7.52073e-10	2.67768e-09
RPS6KA2	ENSG00000071242	126.077	0.933122	0.120446	7.74724	9.39081e-15	4.79603e-14
ING3	ENSG00000071243	374.358	0.114754	0.0404195	2.83908	0.00452435	0.00776897
VASH1	ENSG00000071246	1253.79	0.701214	0.0756474	9.26952	1.86993e-20	1.41885e-19
LMCD1	ENSG00000071282	213.619	-0.778844	0.252767	-3.08127	0.00206119	0.00373602
BUD23	ENSG00000071462	1225.26	0.071452	0.0444368	1.60795	0.107847	0.143741
SEL1L	ENSG00000071537	3051.87	0.0615495	0.0390937	1.57441	0.115393	0.152527
TRIP13	ENSG00000071539	356.846	-1.27723	0.119699	-10.6704	1.40052e-26	1.50431e-25
ATP6AP1	ENSG00000071553	8457.84	0.577508	0.0456869	12.6406	1.26126e-36	2.38994e-35
TCF3	ENSG00000071564	567.252	-0.190274	0.0581668	-3.27118	0.00107098	0.0020212
TRIB2	ENSG00000071575	222.979	-1.84922	0.120337	-15.367	2.72707e-53	1.09238e-51
DAZAP1	ENSG00000071626	2964.31	-0.0171038	0.0448357	-0.381477	0.70285	0.748298
MBD3	ENSG00000071655	448.499	-0.233689	0.0565395	-4.1332	3.57753e-05	8.11029e-05
HLTF	ENSG00000071794	416.791	0.650956	0.0642268	10.1353	3.85321e-24	3.65068e-23
FAM50A	ENSG00000071859	2079.55	0.0136624	0.0443623	0.307974	0.758102	0.796869
FAM3A	ENSG00000071889	392.88	-0.00877543	0.0493631	-0.177773	0.858901	0.883018
CPSF1	ENSG00000071894	1457.33	0.178037	0.0621507	2.8646	0.00417542	0.00721387
CYBRD1	ENSG00000071967	858.472	-0.43643	0.0862772	-5.05847	4.22638e-07	1.16242e-06
PDCD2	ENSG00000071994	1149.16	-0.116347	0.0359396	-3.23728	0.00120674	0.00226133
RDH11	ENSG00000072042	1643.94	0.379277	0.0490865	7.72669	1.10378e-14	5.60664e-14
PRKACA	ENSG00000072062	4953.28	0.0586112	0.144902	0.404489	0.685853	0.733471
ADGRL1	ENSG00000072071	184.803	-0.0154428	0.0845796	-0.182583	0.855125	0.88023
ACTN1	ENSG00000072110	4547.76	-0.464537	0.0594579	-7.81287	5.58989e-15	2.90658e-14
ZFYVE26	ENSG00000072121	2856.26	-0.2712	0.061654	-4.39874	1.08881e-05	2.62224e-05
EPN2	ENSG00000072134	132.931	-0.317445	0.0648162	-4.89762	9.70065e-07	2.58268e-06
PTPN18	ENSG00000072135	2022.42	0.114649	0.0558452	2.05298	0.0400749	0.0584737
LIMS2	ENSG00000072163	59.5742	0.0267555	0.207191	0.129134	0.897251	0.914753
ALDH3A2	ENSG00000072210	707.102	0.448381	0.0551971	8.12327	4.53801e-16	2.51199e-15
TFRC	ENSG00000072274	4413.96	-0.475407	0.0896716	-5.30164	1.14766e-07	3.33185e-07
SREBF1	ENSG00000072310	1039.26	0.121301	0.0687484	1.76442	0.0776606	0.106945
AFF4	ENSG00000072364	4327.34	0.123897	0.0532522	2.3266	0.0199865	0.0308599
UBE2D1	ENSG00000072401	1698.82	-0.0689209	0.0470666	-1.46433	0.143105	0.185357
MPP5	ENSG00000072415	1373.99	-0.414505	0.0411665	-10.069	7.5758e-24	7.04469e-23
RHOBTB1	ENSG00000072422	566.216	-0.595109	0.0684572	-8.69315	3.52523e-18	2.27674e-17
SMC1A	ENSG00000072501	2686.88	-0.310684	0.0537958	-5.77525	7.68411e-09	2.48994e-08
HSD17B10	ENSG00000072506	817.267	-0.0620352	0.0626954	-0.989471	0.322433	0.381953
MARK2	ENSG00000072518	1498.28	-0.158092	0.0430401	-3.67315	0.000239583	0.000492692
HMMR	ENSG00000072571	418.531	-0.943898	0.122205	-7.72389	1.12836e-14	5.72526e-14
CHFR	ENSG00000072609	2898.61	0.109809	0.0333439	3.29322	0.000990471	0.00188037
P4HA2	ENSG00000072682	383.206	-0.215898	0.102327	-2.10989	0.0348682	0.0514533
FCGR2B	ENSG00000072694	427.197	-1.94469	0.154745	-12.567	3.20532e-36	5.91427e-35
NFATC3	ENSG00000072736	883.626	0.213383	0.0665807	3.20487	0.00135122	0.00251431
TRNT1	ENSG00000072756	618.913	0.143308	0.0397248	3.60751	0.000309147	0.000626042
ACADVL	ENSG00000072778	5913.27	-0.0455807	0.0629649	-0.723905	0.469124	0.530045
STK10	ENSG00000072786	2515.46	-0.213165	0.0452212	-4.71383	2.43103e-06	6.25554e-06
FBXW11	ENSG00000072803	2590.63	-0.326068	0.0534893	-6.09594	1.08795e-09	3.82605e-09
ACAP1	ENSG00000072818	78.8539	0.346432	0.0904081	3.83187	0.000127172	0.00027071
CRMP1	ENSG00000072832	23.0034	-0.272202	0.201011	-1.35416	0.175684	0.222513
EVC	ENSG00000072840	90.5243	-0.368431	0.184702	-1.99473	0.0460724	0.0663639
DERL2	ENSG00000072849	1334.35	-0.109743	0.0422268	-2.59889	0.00935251	0.0152725
SIDT1	ENSG00000072858	68.9232	-3.34915	0.138936	-24.1057	2.18036e-128	9.57997e-126
NDE1	ENSG00000072864	832.872	-0.345373	0.0648204	-5.32815	9.92165e-08	2.89536e-07
MRVI1	ENSG00000072952	92.8754	-2.12245	0.180458	-11.7615	6.1665e-32	9.06915e-31
AP1M1	ENSG00000072958	2952.15	-0.0857912	0.0595451	-1.44078	0.149648	0.192865
PVR	ENSG00000073008	1099.43	-0.144436	0.0591028	-2.44381	0.0145331	0.0230055
XRCC1	ENSG00000073050	412.762	0.236207	0.0470878	5.01631	5.26737e-07	1.43359e-06
SCARB1	ENSG00000073060	2757.14	0.702207	0.083544	8.40524	4.26988e-17	2.55466e-16
MCM2	ENSG00000073111	484.524	-0.12734	0.0809802	-1.57248	0.115839	0.153044
PANX2	ENSG00000073150	23.9764	1.24494	0.175947	7.07569	1.48706e-12	6.5625e-12
SELENOO	ENSG00000073169	372.903	-0.265738	0.07609	-3.49242	0.000478664	0.000944564
ALPK1	ENSG00000073331	1125.32	0.337685	0.0431705	7.82212	5.19395e-15	2.7037e-14
LLGL2	ENSG00000073350	244.842	0.565464	0.0685408	8.25004	1.58344e-16	9.10558e-16
PDE8A	ENSG00000073417	1330.36	0.160314	0.0659527	2.43074	0.015068	0.0237933
CLCN4	ENSG00000073464	837.567	1.1724	0.0850825	13.7796	3.38253e-43	8.78828e-42
NLE1	ENSG00000073536	189.872	-0.346284	0.0888332	-3.89814	9.69327e-05	0.000208934
SDHA	ENSG00000073578	2707.05	-0.0231615	0.0456036	-0.507887	0.611532	0.665388
SMARCE1	ENSG00000073584	816.925	0.0180769	0.0264575	0.683245	0.494452	0.554651
GSDMB	ENSG00000073605	42.026	-0.146544	0.106249	-1.37925	0.167817	0.213627
KDM5A	ENSG00000073614	2150.89	0.263342	0.0322401	8.16816	3.13122e-16	1.7603e-15
PPP2R3A	ENSG00000073711	364.564	0.0745629	0.108177	0.689267	0.490656	0.551272
FERMT2	ENSG00000073712	617.707	-0.619873	0.0980277	-6.32345	2.55792e-10	9.49929e-10
DHRS9	ENSG00000073737	147.228	1.82297	0.161782	11.268	1.88782e-29	2.39989e-28
PTGS2	ENSG00000073756	854.819	0.520669	0.176424	2.95124	0.00316498	0.00558199
IGF2BP2	ENSG00000073792	2232.76	-0.485538	0.0538093	-9.0233	1.82509e-19	1.28496e-18
MAP3K13	ENSG00000073803	328.636	-0.608712	0.096157	-6.3304	2.44528e-10	9.09781e-10
ST6GAL1	ENSG00000073849	2545.83	-1.61927	0.0831587	-19.4721	1.89373e-84	2.58503e-82
TBX21	ENSG00000073861	1289.52	-0.0940544	0.240779	-0.390625	0.696074	0.742493
FRY	ENSG00000073910	228.767	1.10129	0.124815	8.82343	1.11009e-18	7.46791e-18
PICALM	ENSG00000073921	8289.56	0.120474	0.040103	3.00412	0.00266347	0.00474932
NSF	ENSG00000073969	1245.17	-0.0643065	0.0419992	-1.53114	0.125736	0.164788
GLI2	ENSG00000074047	23.815	0.484351	0.283073	1.71105	0.0870724	0.118398
CLASP1	ENSG00000074054	987.747	-0.0193125	0.0423516	-0.456004	0.648387	0.699748
MRPS34	ENSG00000074071	939.304	0.348378	0.0591473	5.89001	3.8617e-09	1.28662e-08
NOTCH3	ENSG00000074181	113.438	1.90087	0.1704	11.1554	6.74262e-29	8.25076e-28
CLNS1A	ENSG00000074201	1118.06	0.619632	0.0355412	17.4342	4.53711e-68	3.56379e-66
TEAD2	ENSG00000074219	25.4371	0.153593	0.19725	0.778673	0.436172	0.498139
EED	ENSG00000074266	738.726	0.0426092	0.0343372	1.24091	0.214641	0.266124
TSG101	ENSG00000074319	1717.96	0.235446	0.0341881	6.88677	5.70719e-12	2.42793e-11
NCBP3	ENSG00000074356	1972.07	-0.0936189	0.0574706	-1.62899	0.103315	0.138212
ATP2A3	ENSG00000074370	324.063	-0.717839	0.111634	-6.43028	1.27368e-10	4.83477e-10
CA12	ENSG00000074410	28.2345	-0.292543	0.322083	-0.908286	0.363727	0.424645
MGLL	ENSG00000074416	3340.94	1.33345	0.095312	13.9903	1.7857e-44	4.91329e-43
BCS1L	ENSG00000074582	362.104	-0.0460949	0.0489426	-0.941815	0.346287	0.406946
NUAK1	ENSG00000074590	507.394	0.375598	0.0855254	4.39165	1.12495e-05	2.70372e-05
DPP8	ENSG00000074603	1756.03	-0.166377	0.0245375	-6.78052	1.19746e-11	4.97379e-11
SLC24A1	ENSG00000074621	287.063	0.0185579	0.0558625	0.332206	0.739733	0.781475
ZNF532	ENSG00000074657	493.179	0.0740001	0.0635465	1.1645	0.24422	0.298559
SCARF1	ENSG00000074660	2416.06	0.0122875	0.0597633	0.205603	0.837101	0.864652
LMAN1	ENSG00000074695	2244.87	-0.266455	0.0453507	-5.87544	4.2172e-09	1.39976e-08
HACD3	ENSG00000074696	1967.4	-0.383487	0.0468713	-8.18169	2.79889e-16	1.58296e-15
IPCEF1	ENSG00000074706	1236.3	0.510275	0.10156	5.02437	5.05077e-07	1.37704e-06
ZZEF1	ENSG00000074755	2724.43	0.0428339	0.0541	0.791754	0.428504	0.490696
ENO1	ENSG00000074800	31732.7	0.12072	0.0482247	2.50327	0.0123051	0.0197658
MYDGF	ENSG00000074842	2839.75	0.0955835	0.0518762	1.84253	0.0653976	0.0915645
ANO8	ENSG00000074855	192.084	0.183505	0.0847199	2.16602	0.0303093	0.0452291
TUBE1	ENSG00000074935	194.145	0.848028	0.0615429	13.7795	3.3878e-43	8.78828e-42
ARHGEF10L	ENSG00000074964	1763.84	-0.372034	0.0632966	-5.87763	4.16174e-09	1.38266e-08
TXK	ENSG00000074966	152.252	-0.224564	0.110524	-2.03182	0.0421717	0.0612346
TACR2	ENSG00000075073	15.383	-0.571489	0.109454	-5.22125	1.77715e-07	5.07758e-07
ACTR6	ENSG00000075089	645.074	0.0763595	0.0440713	1.73264	0.0831603	0.113573
TIPIN	ENSG00000075131	227.633	-0.457002	0.0570341	-8.01279	1.12136e-15	6.0593e-15
SRI	ENSG00000075142	2340.26	0.510289	0.0651172	7.83646	4.63409e-15	2.42033e-14
EIF4G3	ENSG00000075151	2867.03	-0.340554	0.0401179	-8.48882	2.08744e-17	1.2744e-16
NUP37	ENSG00000075188	457.051	0.148682	0.0454926	3.26827	0.00108207	0.00204104
SEMA3A	ENSG00000075213	66.6153	-0.0958518	0.16885	-0.567673	0.570257	0.62649
GTSE1	ENSG00000075218	435.414	-2.07892	0.159903	-13.0011	1.2054e-38	2.50709e-37
SEMA3C	ENSG00000075223	262.96	0.180781	0.167024	1.08236	0.279092	0.335789
TTC38	ENSG00000075234	460.001	-0.0492294	0.050653	-0.971894	0.331103	0.391038
ACAT1	ENSG00000075239	2030.1	0.278637	0.0471255	5.91265	3.36652e-09	1.12806e-08
GRAMD4	ENSG00000075240	2805.41	-0.167506	0.0854715	-1.95979	0.0500209	0.0716404
CELSR1	ENSG00000075275	501.947	-0.478795	0.103692	-4.61745	3.8848e-06	9.77107e-06
ZNF638	ENSG00000075292	2644.77	0.193571	0.0436393	4.4357	9.17746e-06	2.22359e-05
SLC25A40	ENSG00000075303	1131.49	0.271262	0.0519775	5.21883	1.80055e-07	5.14024e-07
TIMM21	ENSG00000075336	433.956	0.310414	0.0557431	5.56865	2.56714e-08	7.91534e-08
RASAL2	ENSG00000075391	1602.16	0.369471	0.0715061	5.16698	2.37905e-07	6.69792e-07
VPS9D1	ENSG00000075399	1275.75	-1.47065	0.0678416	-21.6776	3.33493e-104	7.9473e-102
ZNF37A	ENSG00000075407	352.972	0.322435	0.146754	2.19711	0.0280129	0.0421423
MARK3	ENSG00000075413	2312.27	-0.119953	0.0366604	-3.272	0.00106788	0.00201589
SLC25A3	ENSG00000075415	7375.01	0.0496107	0.0414738	1.19619	0.231621	0.284667
FNDC3B	ENSG00000075420	2960.62	-0.0658259	0.059056	-1.11464	0.265006	0.32104
FOSL2	ENSG00000075426	790.404	0.0841473	0.10631	0.79153	0.428635	0.490806
FRYL	ENSG00000075539	2020.71	-0.197729	0.0434478	-4.55095	5.3404e-06	1.3252e-05
TMEM131	ENSG00000075568	3119.25	-0.0838252	0.0420882	-1.99166	0.0464089	0.0668007
FSCN1	ENSG00000075618	10808.7	-1.24113	0.103698	-11.9688	5.17819e-33	8.0626e-32
ACTB	ENSG00000075624	321092	0.457889	0.0551492	8.30272	1.01753e-16	5.93135e-16
PLD1	ENSG00000075651	853.473	0.180361	0.0605224	2.98007	0.00288185	0.0051173
WDR62	ENSG00000075702	267.538	-1.32661	0.104794	-12.6593	9.93574e-37	1.90842e-35
DLG1	ENSG00000075711	749.23	-0.227567	0.0504391	-4.51172	6.43055e-06	1.58342e-05
RAB7A	ENSG00000075785	13843.2	-0.221508	0.0566304	-3.91146	9.17392e-05	0.000198385
BCAP29	ENSG00000075790	1531.4	-0.538134	0.0439857	-12.2343	2.03847e-34	3.39181e-33
SEC31B	ENSG00000075826	351.154	0.477154	0.0801828	5.95082	2.66804e-09	9.03266e-09
SART3	ENSG00000075856	936.043	0.0142784	0.0369007	0.386942	0.698799	0.744948
ARHGAP15	ENSG00000075884	340.722	-0.486597	0.0968379	-5.02487	5.03785e-07	1.37405e-06
EXOSC7	ENSG00000075914	506.9	0.249027	0.0476674	5.22426	1.7485e-07	5.00079e-07
KIFAP3	ENSG00000075945	497.492	-0.0713072	0.045485	-1.56771	0.116949	0.154294
MKRN2	ENSG00000075975	916.115	0.142151	0.0431777	3.29222	0.00099399	0.00188654
MCM6	ENSG00000076003	688.231	-0.654816	0.0832197	-7.86852	3.58859e-15	1.88408e-14
REXO2	ENSG00000076043	497.126	-0.197977	0.0629696	-3.14402	0.00166647	0.00305882
RBM7	ENSG00000076053	912.827	-0.142477	0.0441399	-3.22784	0.00124728	0.00233139
RBMS2	ENSG00000076067	828.568	-0.477474	0.0632733	-7.54622	4.48079e-14	2.18295e-13
BAZ2A	ENSG00000076108	3594.69	-0.103112	0.0579413	-1.77959	0.0751424	0.103762
PTPN23	ENSG00000076201	2767.81	0.0510347	0.0916421	0.556892	0.577601	0.633222
MLH1	ENSG00000076242	925.412	0.152979	0.0381371	4.0113	6.03848e-05	0.000133492
UNG	ENSG00000076248	283.76	-0.0890181	0.074216	-1.19945	0.230355	0.283259
FMO4	ENSG00000076258	128.858	0.162466	0.0611808	2.65551	0.00791884	0.0130941
KLHL20	ENSG00000076321	430.605	-0.071465	0.0360982	-1.97974	0.0477333	0.0685876
SLC46A1	ENSG00000076351	330.528	0.459662	0.0889313	5.16873	2.35689e-07	6.63821e-07
PLXNA2	ENSG00000076356	385.94	-1.97417	0.0797301	-24.7607	2.38008e-135	1.28708e-132
SPAG5	ENSG00000076382	465.207	-0.858138	0.113545	-7.55772	4.10211e-14	2.00333e-13
ANKRD13A	ENSG00000076513	1636.48	0.248483	0.0367579	6.76	1.37996e-11	5.70152e-11
TPD52	ENSG00000076554	573.141	0.362656	0.107429	3.37576	0.000736127	0.00142169
TRAF4	ENSG00000076604	145.31	0.334949	0.0802095	4.17593	2.96772e-05	6.78032e-05
PAG1	ENSG00000076641	3534.28	0.356265	0.0676433	5.26681	1.38812e-07	3.99528e-07
GPATCH1	ENSG00000076650	208.952	-0.0649267	0.0399471	-1.62532	0.104095	0.139216
NT5C2	ENSG00000076685	1622.44	-0.157188	0.047993	-3.27523	0.00105576	0.00199489
MCAM	ENSG00000076706	20.7454	-0.171437	0.189041	-0.906877	0.364472	0.425338
GPC4	ENSG00000076716	345.782	0.505885	0.144364	3.50422	0.000457942	0.000905579
MBNL3	ENSG00000076770	661.861	-0.778981	0.0893738	-8.71599	2.88228e-18	1.87528e-17
XAB2	ENSG00000076924	576.595	0.242856	0.033986	7.14578	8.94862e-13	4.00821e-12
ARHGEF1	ENSG00000076928	3987.3	-0.367264	0.0667925	-5.49859	3.8285e-08	1.1611e-07
STXBP2	ENSG00000076944	1146.86	0.071404	0.0496959	1.43682	0.15077	0.194123
MAP2K7	ENSG00000076984	473.726	0.0968642	0.0428746	2.25925	0.0238681	0.0363503
NMRK2	ENSG00000077009	17.5895	0.953979	0.300675	3.17279	0.00150982	0.00278913
DGKD	ENSG00000077044	604.281	-1.28255	0.0622248	-20.6115	2.16264e-94	4.22316e-92
CTTNBP2	ENSG00000077063	896.96	-0.344424	0.0686778	-5.01507	5.30144e-07	1.4423e-06
TOP2B	ENSG00000077097	2185.2	-0.345756	0.0443728	-7.79208	6.59146e-15	3.4022e-14
TM9SF3	ENSG00000077147	5019.41	-0.279858	0.0463772	-6.03438	1.59574e-09	5.51257e-09
NFKB2	ENSG00000077150	1911.94	1.2745	0.119996	10.6212	2.3749e-26	2.5012e-25
UBE2T	ENSG00000077152	185.334	-0.16638	0.1137	-1.46332	0.143379	0.185645
PPP1R12B	ENSG00000077157	737.441	0.121518	0.0527576	2.30333	0.0212604	0.0326583
DNAJC10	ENSG00000077232	3319.18	-0.238527	0.0420094	-5.67795	1.36322e-08	4.32077e-08
GTF3C1	ENSG00000077235	1386.76	0.0379144	0.0377216	1.00511	0.314843	0.373818
IL4R	ENSG00000077238	2084.66	-0.590778	0.0549452	-10.7521	5.79123e-27	6.37126e-26
USP33	ENSG00000077254	2266.64	0.0565789	0.0418646	1.35147	0.176544	0.223401
CAPN6	ENSG00000077274	43.9773	-0.252766	0.35567	-0.710676	0.477285	0.537926
SNRPA	ENSG00000077312	1322.4	-0.247117	0.0693636	-3.56264	0.000367147	0.000735759
EXOSC5	ENSG00000077348	206.918	0.19648	0.0811076	2.42246	0.0154157	0.0243015
DYNC1I2	ENSG00000077380	1368.7	-0.239182	0.0441837	-5.41335	6.18579e-08	1.8368e-07
APBB1IP	ENSG00000077420	1974.41	0.814033	0.0648848	12.5458	4.19086e-36	7.70242e-35
LRCH4	ENSG00000077454	564.871	-0.408464	0.0659507	-6.19348	5.88507e-10	2.11136e-09
FAM76B	ENSG00000077458	591.147	-0.206158	0.043632	-4.72493	2.30192e-06	5.93418e-06
SIRT6	ENSG00000077463	383.512	-0.000422908	0.0492505	-0.00858688	0.993149	0.994351
POLD3	ENSG00000077514	547.306	-0.156543	0.0459227	-3.40884	0.000652397	0.00126642
ACTN2	ENSG00000077522	20.6561	-0.49714	0.180801	-2.74966	0.00596574	0.0100549
CAPZB	ENSG00000077549	17544.7	0.0036866	0.0409543	0.0900172	0.928274	0.940447
GPR137B	ENSG00000077585	2205.94	-0.0163115	0.0750501	-0.217342	0.827942	0.856765
NAALAD2	ENSG00000077616	398.954	-0.413303	0.109349	-3.77967	0.000157034	0.000330128
JADE1	ENSG00000077684	267.043	-0.359664	0.0557464	-6.45179	1.10537e-10	4.22323e-10
SLC25A43	ENSG00000077713	457.925	-0.134001	0.0926193	-1.4468	0.147953	0.190951
UBE2A	ENSG00000077721	5071.84	-0.375596	0.0474775	-7.91103	2.55272e-15	1.35285e-14
FGFR1	ENSG00000077782	579.869	-1.03776	0.096925	-10.7068	9.45771e-27	1.02684e-25
FBLN1	ENSG00000077942	75.6886	0.340124	0.266733	1.27515	0.202256	0.252148
CST7	ENSG00000077984	25.037	0.0342694	0.151468	0.226248	0.821009	0.851219
PIAS2	ENSG00000078043	2953.83	-0.265267	0.0517287	-5.12804	2.92776e-07	8.1659e-07
ARAF	ENSG00000078061	1011.38	-0.0555812	0.0438874	-1.26645	0.205352	0.255668
MCCC1	ENSG00000078070	748.12	0.413416	0.0411088	10.0566	8.58952e-24	7.95577e-23
LAMP3	ENSG00000078081	1135.47	1.19297	0.21673	5.50442	3.70386e-08	1.12427e-07
FAP	ENSG00000078098	39.4277	0.157288	0.2663	0.590641	0.554761	0.611712
ACER3	ENSG00000078124	3364.21	-1.35366	0.0438494	-30.8707	2.95977e-209	2.08072e-205
UBE2K	ENSG00000078140	2041.57	-0.0301255	0.0313067	-0.962268	0.335915	0.396155
PIK3C3	ENSG00000078142	1053.32	0.233843	0.0308198	7.58741	3.26362e-14	1.60498e-13
N4BP2	ENSG00000078177	789.352	-0.543531	0.0608943	-8.92581	4.42469e-19	3.04658e-18
TIGAR	ENSG00000078237	2471.09	0.159681	0.0395848	4.03391	5.48566e-05	0.000121923
TULP3	ENSG00000078246	144.423	-0.135851	0.0531142	-2.55771	0.0105364	0.0170907
SYNJ2	ENSG00000078269	319.371	-0.977059	0.102258	-9.55483	1.2379e-21	1.0125e-20
PPP2R5C	ENSG00000078304	2063.38	0.175885	0.0347114	5.06706	4.04002e-07	1.11225e-06
GNB1	ENSG00000078369	12241.2	-0.231728	0.058683	-3.9488	7.85425e-05	0.000171423
EDN1	ENSG00000078401	616.703	1.26499	0.157681	8.02248	1.03632e-15	5.61274e-15
MLLT10	ENSG00000078403	1010.3	-0.117193	0.0373654	-3.13639	0.00171039	0.00313412
ZCWPW1	ENSG00000078487	134.837	0.544826	0.0633302	8.60295	7.76912e-18	4.88742e-17
ITM2A	ENSG00000078596	10.0046	-0.869551	0.315017	-2.76033	0.00577431	0.00976155
NRDC	ENSG00000078618	3294.73	-0.0417213	0.0296889	-1.40528	0.159938	0.204597
VDAC3	ENSG00000078668	2941.3	-0.00695289	0.0387761	-0.179309	0.857695	0.88223
PCM1	ENSG00000078674	3819.14	0.095782	0.0517873	1.84953	0.0643816	0.0903128
TNRC6C	ENSG00000078687	77.9741	-0.519619	0.111767	-4.64914	3.33315e-06	8.44247e-06
CBFA2T2	ENSG00000078699	894.553	0.520567	0.0452391	11.507	1.21609e-30	1.66163e-29
ITCH	ENSG00000078747	2139.07	-0.140142	0.0423225	-3.3113	0.000928646	0.00177065
PKD2L2	ENSG00000078795	18.7579	-0.0706843	0.0905919	-0.780249	0.435244	0.497321
TP53INP2	ENSG00000078804	1427.5	1.02354	0.0964237	10.6151	2.5362e-26	2.66112e-25
SDF4	ENSG00000078808	3703	-0.0975763	0.0356241	-2.73905	0.00616168	0.0103703
MYH7B	ENSG00000078814	84.5635	-0.641892	0.106799	-6.0103	1.85181e-09	6.35037e-09
TOLLIP	ENSG00000078902	2660.77	0.0631213	0.037324	1.69117	0.0908043	0.123044
UBE2D4	ENSG00000078967	425.774	0.497616	0.0589841	8.43643	3.27164e-17	1.96662e-16
THOC1	ENSG00000079134	787.188	-0.101565	0.043736	-2.32222	0.0202209	0.0312013
FKBP7	ENSG00000079150	49.3599	-0.255707	0.112363	-2.27572	0.022863	0.0349102
OSBPL6	ENSG00000079156	605.455	-0.666349	0.0955135	-6.97649	3.02653e-12	1.30973e-11
SLC1A3	ENSG00000079215	2093.77	1.2504	0.0883641	14.1505	1.85411e-45	5.36394e-44
XRCC5	ENSG00000079246	6120.76	-0.351638	0.0383414	-9.17123	4.67659e-20	3.43716e-19
LXN	ENSG00000079257	193.931	1.17174	0.100399	11.6707	1.7986e-31	2.58044e-30
SP140	ENSG00000079263	586.552	-0.44306	0.118188	-3.74878	0.000177699	0.000371356
MKNK1	ENSG00000079277	7344.33	-0.61229	0.0549857	-11.1354	8.43199e-29	1.02202e-27
TNS1	ENSG00000079308	508.349	1.23962	0.140093	8.84854	8.86691e-19	6.02264e-18
REXO1	ENSG00000079313	1091.45	-0.134718	0.0723385	-1.86233	0.0625566	0.0880075
SAR1A	ENSG00000079332	2221.03	-0.309671	0.0525226	-5.89595	3.72532e-09	1.24236e-08
CDC14A	ENSG00000079335	198.126	-0.052772	0.0530107	-0.995496	0.319495	0.378888
RAPGEF3	ENSG00000079337	36.4396	1.12529	0.127246	8.84344	9.28145e-19	6.28902e-18
CEACAM1	ENSG00000079385	279.771	-0.318534	0.127675	-2.49488	0.0125999	0.0202046
SENP1	ENSG00000079387	402.308	0.00151143	0.0562983	0.0268469	0.978582	0.982215
CIC	ENSG00000079432	1817.34	-0.104859	0.0732785	-1.43097	0.152439	0.196093
LIPE	ENSG00000079435	31.1809	0.625531	0.0972656	6.43116	1.26631e-10	4.80936e-10
FDFT1	ENSG00000079459	2328.72	-0.106008	0.0627969	-1.68811	0.0913896	0.123778
PAFAH1B3	ENSG00000079462	129.505	0.0323895	0.0808397	0.400664	0.688668	0.735989
OPHN1	ENSG00000079482	291.761	-0.189829	0.0714179	-2.65801	0.00786043	0.0130005
KIF22	ENSG00000079616	757.004	-1.16352	0.0880922	-13.208	7.88659e-40	1.75174e-38
CARMIL1	ENSG00000079691	343.68	-0.695787	0.0592762	-11.738	8.1353e-32	1.18531e-30
PGM1	ENSG00000079739	216.826	-0.971718	0.117592	-8.26346	1.4151e-16	8.1676e-16
DDX1	ENSG00000079785	1973.78	-0.0265964	0.0417119	-0.637621	0.523721	0.582695
DNM2	ENSG00000079805	5283.94	-0.572396	0.0426507	-13.4205	4.5842e-41	1.08326e-39
EPB41L2	ENSG00000079819	2213.07	0.148675	0.0544325	2.73137	0.00630718	0.0105961
MOXD1	ENSG00000079931	25.118	-0.475094	0.313099	-1.51739	0.129168	0.168861
STX7	ENSG00000079950	5106.7	0.132294	0.0320039	4.13367	3.57017e-05	8.09493e-05
RABL2B	ENSG00000079974	445.931	0.316078	0.0548086	5.76694	8.07223e-09	2.60789e-08
KEAP1	ENSG00000079999	2084.04	0.43917	0.0517705	8.48302	2.19428e-17	1.33672e-16
DDX43	ENSG00000080007	21.2838	0.0420648	0.125008	0.336497	0.736496	0.778406
PTPRH	ENSG00000080031	38.9915	0.0109843	0.135384	0.0811349	0.935335	0.946714
SLC35C2	ENSG00000080189	1474.65	0.138696	0.0430944	3.21843	0.00128895	0.00240608
CRYBG3	ENSG00000080200	1059.48	-0.836056	0.0613028	-13.6381	2.37565e-42	5.87025e-41
RFX3	ENSG00000080298	545.472	0.04568	0.0649807	0.702979	0.482069	0.54275
RIF1	ENSG00000080345	1934.04	-0.0746715	0.0473769	-1.57612	0.114999	0.152063
RAB21	ENSG00000080371	2246.79	-0.299988	0.0438584	-6.83991	7.92418e-12	3.32678e-11
SMARCA2	ENSG00000080503	1377.69	0.311286	0.0485668	6.40944	1.46057e-10	5.51884e-10
SESN1	ENSG00000080546	764.67	0.313383	0.0637361	4.91688	8.79342e-07	2.35004e-06
MID2	ENSG00000080561	17.6161	-0.36932	0.259637	-1.42245	0.154895	0.198852
COL5A3	ENSG00000080573	29.1221	0.476787	0.330056	1.44457	0.148579	0.191672
SRCAP	ENSG00000080603	480.937	0.229241	0.0818576	2.80049	0.00510256	0.00869916
PUM3	ENSG00000080608	816.171	-0.0753037	0.0600905	-1.25317	0.210144	0.261055
CNOT4	ENSG00000080802	856.747	-0.135298	0.0463144	-2.9213	0.00348577	0.00609727
PSEN1	ENSG00000080815	3676.23	0.0371749	0.0487657	0.762317	0.445871	0.50773
CPOX	ENSG00000080819	633.343	0.192458	0.0552904	3.48085	0.000499821	0.000983552
CLDND1	ENSG00000080822	4416.89	-0.0124162	0.0995302	-0.124748	0.900723	0.917228
HSP90AA1	ENSG00000080824	27108.1	-0.384034	0.0493204	-7.78651	6.88856e-15	3.55164e-14
RBL1	ENSG00000080839	376.47	0.0696036	0.0686182	1.01436	0.310411	0.369205
DLGAP4	ENSG00000080845	872.227	0.306842	0.0609568	5.03376	4.80941e-07	1.31506e-06
NDC80	ENSG00000080986	367.856	-1.31123	0.14749	-8.89028	6.09547e-19	4.18264e-18
AP4E1	ENSG00000081014	687.187	-0.462987	0.0565473	-8.1876	2.66491e-16	1.50962e-15
RSBN1	ENSG00000081019	368.74	0.163371	0.0430824	3.79205	0.000149406	0.000314987
MAGI3	ENSG00000081026	141.531	-0.796501	0.0709426	-11.2274	2.99192e-29	3.74923e-28
CXCL2	ENSG00000081041	468.62	1.1311	0.174939	6.46572	1.00819e-10	3.86351e-10
TCF7	ENSG00000081059	72.4194	0.401484	0.0913748	4.39382	1.11377e-05	2.6796e-05
OSTM1	ENSG00000081087	3655.6	0.0276038	0.0526868	0.523924	0.600332	0.654772
PCNP	ENSG00000081154	2633.95	-0.0885967	0.0431999	-2.05085	0.0402811	0.0587381
EXD2	ENSG00000081177	564.707	-0.198864	0.049421	-4.02387	5.72494e-05	0.00012694
ARG2	ENSG00000081181	61.1174	-0.220848	0.102654	-2.15139	0.0314454	0.0468052
MEF2C	ENSG00000081189	2315.15	-0.519926	0.0879149	-5.91397	3.3395e-09	1.11954e-08
PTPRC	ENSG00000081237	16813.4	-0.0933149	0.0564924	-1.65181	0.0985725	0.132536
UBA5	ENSG00000081307	791.642	0.127189	0.043787	2.90471	0.00367596	0.00640445
STK17B	ENSG00000081320	1918.11	-0.332885	0.0852663	-3.90406	9.45936e-05	0.000204205
CDC14B	ENSG00000081377	233.838	-0.00316478	0.0804839	-0.039322	0.968634	0.973759
ZNF510	ENSG00000081386	193.204	0.0362607	0.043458	0.834384	0.404065	0.465859
LRP2	ENSG00000081479	58.7882	-1.79711	0.397233	-4.52406	6.06646e-06	1.49666e-05
ZNF506	ENSG00000081665	204.679	-0.0502077	0.107651	-0.466392	0.640935	0.692411
JMJD4	ENSG00000081692	103.321	-0.0928509	0.0625353	-1.48478	0.137603	0.178791
DUSP12	ENSG00000081721	509.356	-0.12917	0.0438622	-2.94491	0.00323044	0.00568461
AACS	ENSG00000081760	425.94	-0.421207	0.0506573	-8.31484	9.18792e-17	5.37811e-16
KIAA0141	ENSG00000081791	1445.55	0.217474	0.0406079	5.35545	8.53434e-08	2.50769e-07
HSPB11	ENSG00000081870	853.822	-0.0151599	0.0589334	-0.257237	0.796996	0.830241
PHLPP1	ENSG00000081913	168.564	0.290223	0.0745719	3.89185	9.94811e-05	0.000214131
ATP8B1	ENSG00000081923	269.623	-0.178595	0.0751218	-2.37741	0.0174349	0.02721
SMARCD3	ENSG00000082014	161.281	1.10287	0.108311	10.1824	2.37546e-24	2.28291e-23
WDR70	ENSG00000082068	632.082	0.475282	0.0333035	14.2712	3.30644e-46	9.82844e-45
FYB1	ENSG00000082074	7141.14	-0.398528	0.0649218	-6.13859	8.32597e-10	2.95241e-09
STRADB	ENSG00000082146	796.608	-0.0742047	0.0430536	-1.72354	0.0847906	0.115564
BZW1	ENSG00000082153	3296.74	-0.237714	0.0437597	-5.43226	5.56449e-08	1.66037e-07
ME2	ENSG00000082212	5313.97	-0.0305614	0.0535096	-0.571139	0.567906	0.624248
C5orf22	ENSG00000082213	1302.01	-0.071878	0.0652598	-1.10141	0.270717	0.326972
CCNT2	ENSG00000082258	1430.18	-0.0715045	0.03905	-1.8311	0.0670856	0.0937132
FAM135A	ENSG00000082269	1627.45	0.0522529	0.048793	1.07091	0.28421	0.341304
EPB41L3	ENSG00000082397	7202.71	-0.173592	0.0508736	-3.41222	0.000644354	0.00125178
COBLL1	ENSG00000082438	129.66	-0.966572	0.157706	-6.12896	8.84553e-10	3.12483e-09
TRAF5	ENSG00000082512	497.348	0.0942623	0.0861416	1.09427	0.273836	0.330314
MRPL22	ENSG00000082515	635.669	0.107577	0.0530832	2.02657	0.0427064	0.0619214
GEMIN5	ENSG00000082516	337.299	0.0569348	0.0472478	1.20503	0.228193	0.281004
NFE2L1	ENSG00000082641	3892.09	0.00757938	0.0382249	0.198284	0.842823	0.869644
GSK3B	ENSG00000082701	2330.97	-0.267191	0.0468917	-5.69804	1.21192e-08	3.86035e-08
ITGB5	ENSG00000082781	1602.93	0.164398	0.0943109	1.74314	0.0813084	0.111368
ERC1	ENSG00000082805	1616.79	-0.256893	0.0385237	-6.66845	2.58514e-11	1.04326e-10
XPO1	ENSG00000082898	6423.1	0.213489	0.0696258	3.06623	0.00216777	0.00391658
RNF13	ENSG00000082996	3737.78	0.161693	0.0541753	2.98462	0.00283932	0.00504561
PALB2	ENSG00000083093	484.471	-0.0777254	0.0416768	-1.86495	0.0621878	0.0875411
DOPEY1	ENSG00000083097	1185.83	0.0105647	0.0507139	0.208319	0.83498	0.862778
LYRM2	ENSG00000083099	1420.28	0.100558	0.0381992	2.63247	0.00847675	0.0139415
BCKDHB	ENSG00000083123	357.328	-0.442847	0.0590181	-7.50359	6.20941e-14	3.00015e-13
KAT6A	ENSG00000083168	1640.77	-0.123693	0.0478924	-2.58272	0.00980241	0.0159608
ZCCHC6	ENSG00000083223	1479.79	-0.0158061	0.0448448	-0.352461	0.724492	0.767565
ULK2	ENSG00000083290	1601.2	-0.217729	0.0855631	-2.54466	0.0109385	0.0177123
TNPO1	ENSG00000083312	7208.22	-0.0106245	0.0369676	-0.287401	0.773806	0.810286
PLOD1	ENSG00000083444	3163.15	0.179317	0.0761087	2.35606	0.0184698	0.028704
ITGAE	ENSG00000083457	428.903	-0.385008	0.0580175	-6.63607	3.22165e-11	1.28829e-10
DIS3	ENSG00000083520	1366.75	0.122199	0.0419805	2.91086	0.00360437	0.00628675
PIBF1	ENSG00000083535	251.247	0.0368865	0.051966	0.709819	0.477816	0.538395
TDRD3	ENSG00000083544	300.696	0.264109	0.0674151	3.91765	8.94147e-05	0.000193649
NUFIP1	ENSG00000083635	154.175	-0.150676	0.0570263	-2.64221	0.00823658	0.0135795
PDS5B	ENSG00000083642	990.336	-0.113994	0.0439419	-2.5942	0.009481	0.0154715
OXCT1	ENSG00000083720	297.34	-0.134304	0.0872753	-1.53886	0.123839	0.162484
RRAGB	ENSG00000083750	253.453	-0.0158016	0.0457	-0.345768	0.729517	0.772191
CYLD	ENSG00000083799	3695.73	-0.338441	0.0510441	-6.63036	3.3488e-11	1.33534e-10
SLC27A5	ENSG00000083807	54.6744	-0.0360468	0.0753155	-0.478611	0.632215	0.684344
ZNF324	ENSG00000083812	109.222	0.117572	0.0494274	2.37868	0.0173749	0.0271254
ZNF671	ENSG00000083814	176.208	-0.0821503	0.0552886	-1.48585	0.13732	0.178489
ZNF416	ENSG00000083817	67.4852	0.048597	0.0591779	0.821202	0.411531	0.473535
ZNF586	ENSG00000083828	279.304	-0.250396	0.0436273	-5.73944	9.49908e-09	3.05064e-08
ZNF446	ENSG00000083838	40.3007	0.526309	0.0720621	7.30355	2.80269e-13	1.29497e-12
ZNF264	ENSG00000083844	774.59	0.271092	0.0478127	5.66988	1.42898e-08	4.52002e-08
RPS5	ENSG00000083845	2387.73	-0.366894	0.0755196	-4.85827	1.18417e-06	3.13372e-06
FAT1	ENSG00000083857	357.43	-0.58628	0.172345	-3.40179	0.000669463	0.00129812
YTHDC1	ENSG00000083896	1004.45	0.0938931	0.0533408	1.76025	0.0783657	0.107824
CHMP2B	ENSG00000083937	1579.22	0.138088	0.057027	2.42145	0.0154588	0.0243639
SMAP2	ENSG00000084070	2661.92	0.705556	0.0722069	9.77131	1.49503e-22	1.28799e-21
PPIE	ENSG00000084072	868.592	-0.057825	0.0598834	-0.965627	0.334231	0.394335
ZMPSTE24	ENSG00000084073	1878.58	-0.0276067	0.0491544	-0.561633	0.574366	0.630167
STARD7	ENSG00000084090	5472.62	0.287676	0.0519583	5.53667	3.08281e-08	9.42473e-08
NOA1	ENSG00000084092	291.649	0.145986	0.0343514	4.24977	2.13989e-05	4.97131e-05
REST	ENSG00000084093	1529.85	-0.104793	0.0342813	-3.05685	0.00223676	0.00403397
SSH1	ENSG00000084112	3591.46	0.0968779	0.0510711	1.89692	0.0578379	0.0818439
GSTP1	ENSG00000084207	2340.98	0.0373583	0.0684896	0.545459	0.585438	0.640714
APLP2	ENSG00000084234	14970.9	-0.34952	0.0422887	-8.26509	1.39585e-16	8.05981e-16
FAM234B	ENSG00000084444	580.117	0.112799	0.0796229	1.41666	0.156582	0.200853
WBP11	ENSG00000084463	1941.79	0.0505311	0.0348945	1.44811	0.147586	0.190547
EIF3I	ENSG00000084623	2451.91	-0.14456	0.0429934	-3.36238	0.00077274	0.00148852
COL16A1	ENSG00000084636	26.0079	-0.0466301	0.310353	-0.150249	0.880569	0.90029
TXLNA	ENSG00000084652	3582.28	-0.19849	0.045496	-4.3628	1.28406e-05	3.06258e-05
NCOA1	ENSG00000084676	1480.6	-0.606511	0.048156	-12.5947	2.25793e-36	4.19928e-35
AGBL5	ENSG00000084693	228	-0.265387	0.0674741	-3.93316	8.38355e-05	0.000182296
KIF3C	ENSG00000084731	243.997	-1.06903	0.0664598	-16.0854	3.23117e-58	1.59965e-56
RAB10	ENSG00000084733	8548.78	-0.233588	0.0413999	-5.64223	1.67861e-08	5.27168e-08
HADHA	ENSG00000084754	6057.62	-0.00955425	0.0402277	-0.237504	0.812265	0.843647
MAPRE3	ENSG00000084764	72.4492	0.29794	0.0962519	3.09542	0.00196536	0.00357154
CAD	ENSG00000084774	760.533	0.465037	0.0727365	6.39345	1.62185e-10	6.10528e-10
CD59	ENSG00000085063	7593.3	-0.443125	0.059458	-7.45275	9.14156e-14	4.37906e-13
CD82	ENSG00000085117	2282.94	1.82539	0.110673	16.4935	4.08585e-61	2.30711e-59
BCORL1	ENSG00000085185	307.847	-0.555091	0.111561	-4.97566	6.50257e-07	1.7528e-06
ATRX	ENSG00000085224	2505.08	-0.206943	0.0444214	-4.65864	3.1831e-06	8.07842e-06
AK6	ENSG00000085231	733.145	-0.110086	0.057892	-1.90157	0.0572268	0.0810363
FCN1	ENSG00000085265	108.215	-1.67931	0.333413	-5.03673	4.73546e-07	1.29585e-06
MYNN	ENSG00000085274	337.773	0.100806	0.0407583	2.47326	0.0133885	0.021353
SCAMP1	ENSG00000085365	1064.21	0.48968	0.0575973	8.50178	1.86709e-17	1.14385e-16
PREP	ENSG00000085377	1052.94	-0.0241285	0.0404028	-0.597198	0.550375	0.607877
HACE1	ENSG00000085382	370.667	-0.759552	0.0504639	-15.0514	3.37983e-51	1.2343e-49
SEH1L	ENSG00000085415	1285.81	-0.334158	0.0407585	-8.19848	2.43449e-16	1.38187e-15
WDR47	ENSG00000085433	635.967	-0.160559	0.0452425	-3.54886	0.000386904	0.000772929
WDFY1	ENSG00000085449	4078.98	0.199616	0.0482853	4.13409	3.56365e-05	8.08273e-05
OVGP1	ENSG00000085465	11.6792	0.529494	0.145454	3.64028	0.00027234	0.000556232
SLC25A24	ENSG00000085491	4845.17	-0.115964	0.057676	-2.01061	0.0443671	0.0641177
MAP3K4	ENSG00000085511	393.034	0.432464	0.0503355	8.59164	8.57367e-18	5.38151e-17
PILRA	ENSG00000085514	2305	0.61369	0.0978288	6.2731	3.53925e-10	1.29487e-09
ZNF213	ENSG00000085644	205.199	0.225903	0.0539182	4.18973	2.79285e-05	6.39847e-05
AKR1B1	ENSG00000085662	4828.18	-0.412859	0.0544508	-7.58224	3.39629e-14	1.66789e-13
CPNE3	ENSG00000085719	2030.54	-0.057412	0.0476352	-1.20524	0.228109	0.28094
RRN3	ENSG00000085721	1027.71	0.0365457	0.0477833	0.764822	0.444378	0.506153
CTTN	ENSG00000085733	292.136	0.322991	0.124029	2.60415	0.00921018	0.0150593
MTIF2	ENSG00000085760	1064.87	0.299691	0.0360625	8.31032	9.54405e-17	5.57497e-16
DDHD2	ENSG00000085788	706.503	-0.273334	0.0386335	-7.07506	1.49388e-12	6.5905e-12
EPS15	ENSG00000085832	4187.24	-0.868328	0.0462182	-18.7876	9.54387e-79	1.01657e-76
ORC1	ENSG00000085840	142.976	-0.850052	0.0956449	-8.88758	6.24527e-19	4.27708e-18
MGST2	ENSG00000085871	859.614	-0.259408	0.0722152	-3.59215	0.000327957	0.000661561
CHERP	ENSG00000085872	986.113	-0.0132641	0.0851737	-0.155729	0.876246	0.896784
ATG16L1	ENSG00000085978	587.584	-0.0396044	0.041292	-0.959131	0.337493	0.397849
USP40	ENSG00000085982	1060.68	0.0708518	0.0355398	1.99359	0.0461971	0.0665298
POMGNT1	ENSG00000085998	484.954	0.0205478	0.0459377	0.447296	0.654661	0.705707
RAD54L	ENSG00000085999	118.562	-1.90974	0.142578	-13.3944	6.52233e-41	1.5284e-39
MAST2	ENSG00000086015	1505.97	0.0386052	0.0695447	0.555113	0.578818	0.634457
DNAJA1	ENSG00000086061	7380.16	-0.445072	0.0469096	-9.48788	2.3579e-21	1.89116e-20
B4GALT1	ENSG00000086062	5253.68	0.350843	0.0922409	3.80355	0.000142637	0.000301568
CHMP5	ENSG00000086065	2841.46	0.505178	0.0590598	8.55367	1.19236e-17	7.40813e-17
NFX1	ENSG00000086102	2189.45	-0.0445155	0.0408458	-1.08984	0.275782	0.33229
DIMT1	ENSG00000086189	771.305	-0.0897904	0.042168	-2.12935	0.0332254	0.049215
IPO11	ENSG00000086200	472.924	-0.365572	0.0548285	-6.66755	2.60102e-11	1.04906e-10
EIF2AK1	ENSG00000086232	1851.23	0.105429	0.0340155	3.09943	0.00193893	0.00352806
NME8	ENSG00000086288	33.7043	1.23748	0.10556	11.7229	9.72422e-32	1.41242e-30
EPDR1	ENSG00000086289	29.3008	-0.131968	0.196391	-0.671964	0.501606	0.561369
SNX10	ENSG00000086300	9885.8	1.02429	0.101374	10.104	5.3011e-24	4.97221e-23
SEPHS1	ENSG00000086475	617.842	-0.204701	0.0346907	-5.90076	3.61835e-09	1.20812e-08
MRPL28	ENSG00000086504	626.76	-0.275939	0.060103	-4.59111	4.40905e-06	1.10305e-05
ITPKC	ENSG00000086544	166.478	-0.0764766	0.0627803	-1.21816	0.223162	0.275475
FAT2	ENSG00000086570	109.199	0.537128	0.103655	5.18189	2.19644e-07	6.21139e-07
RBM22	ENSG00000086589	1375.51	-0.195425	0.0401371	-4.86894	1.12198e-06	2.97473e-06
TMED2	ENSG00000086598	4708.57	-0.207065	0.0506155	-4.09094	4.29634e-05	9.6604e-05
ERO1B	ENSG00000086619	506.594	-0.447632	0.0574344	-7.79378	6.50325e-15	3.36161e-14
ZFAND6	ENSG00000086666	2641.17	0.0484467	0.0370628	1.30715	0.191162	0.239839
TXLNG	ENSG00000086712	379.009	0.348276	0.0446397	7.80193	6.09697e-15	3.15856e-14
LAT2	ENSG00000086730	2446.82	-1.04371	0.0731591	-14.2662	3.55221e-46	1.05367e-44
HUWE1	ENSG00000086758	9311.18	-0.321626	0.0689189	-4.66674	3.0602e-06	7.78477e-06
ZW10	ENSG00000086827	646.15	0.0380671	0.0395235	0.963153	0.335471	0.395665
ALG9	ENSG00000086848	83.7388	-0.219456	0.0567254	-3.86874	0.000109399	0.00023426
ACOX3	ENSG00000087008	521.823	0.455887	0.0391578	11.6423	2.51096e-31	3.58054e-30
MTMR2	ENSG00000087053	1236.92	-0.292317	0.0537565	-5.43779	5.39443e-08	1.61271e-07
PPP1R15A	ENSG00000087074	3367.68	0.361706	0.0736275	4.91265	8.98529e-07	2.39904e-06
HSD17B14	ENSG00000087076	1244.88	-0.222607	0.0654084	-3.40334	0.000665681	0.00129132
TRIP6	ENSG00000087077	212.419	-0.12063	0.0875847	-1.3773	0.168421	0.214337
ACHE	ENSG00000087085	28.5302	2.45497	0.216033	11.3639	6.32699e-30	8.30602e-29
FTL	ENSG00000087086	541290	0.0728609	0.0679759	1.07187	0.283781	0.340876
SRRT	ENSG00000087087	1917.48	0.00811956	0.0334595	0.242669	0.808262	0.839986
BAX	ENSG00000087088	1734.67	0.0343852	0.0511109	0.672757	0.501102	0.560902
NLK	ENSG00000087095	936.052	-0.550154	0.0578172	-9.51541	1.81003e-21	1.4668e-20
PIGS	ENSG00000087111	1582.12	-0.229616	0.0599196	-3.83206	0.000127072	0.000270539
ADAMTS2	ENSG00000087116	81.3166	0.752363	0.211176	3.56274	0.000367006	0.000735581
ATXN7L3	ENSG00000087152	1043.11	-0.0936864	0.0539179	-1.73758	0.0822855	0.112575
PGS1	ENSG00000087157	976.495	-0.176882	0.0495309	-3.57115	0.000355416	0.000713573
PSMC5	ENSG00000087191	1794.09	0.0506673	0.0375446	1.34952	0.177169	0.224111
UIMC1	ENSG00000087206	463.576	-0.356061	0.0318162	-11.1912	4.50353e-29	5.58401e-28
CETP	ENSG00000087237	16.817	-1.19198	0.141907	-8.39968	4.47702e-17	2.67064e-16
MMP2	ENSG00000087245	1379.73	0.389205	0.0908193	4.28549	1.82335e-05	4.26916e-05
LPCAT2	ENSG00000087253	6599.18	0.349232	0.0506333	6.89728	5.30065e-12	2.25977e-11
OGFOD1	ENSG00000087263	908.16	0.0570311	0.0455719	1.25146	0.210769	0.261785
SH3BP2	ENSG00000087266	7295.18	-0.276993	0.0570773	-4.85293	1.21648e-06	3.2162e-06
NOP14	ENSG00000087269	565.08	-0.0473301	0.0474196	-0.998112	0.318225	0.377478
ADD1	ENSG00000087274	3183.03	-0.198266	0.0311921	-6.35631	2.06652e-10	7.74187e-10
L2HGDH	ENSG00000087299	234.482	-0.783993	0.058757	-13.343	1.30168e-40	3.01013e-39
TXNDC16	ENSG00000087301	217.032	-0.335935	0.0720528	-4.66235	3.12622e-06	7.94266e-06
C14orf166	ENSG00000087302	1701.11	0.0464865	0.0506891	0.91709	0.359095	0.42004
NID2	ENSG00000087303	28.0221	-0.196785	0.231686	-0.849363	0.395679	0.457843
GMCL1	ENSG00000087338	406.928	0.345406	0.0559644	6.17188	6.74807e-10	2.40807e-09
SF3B2	ENSG00000087365	2600.27	0.0261036	0.0355178	0.734944	0.462373	0.523892
KLHL42	ENSG00000087448	381.101	0.370181	0.044009	8.41149	4.04822e-17	2.4272e-16
GNAS	ENSG00000087460	8575.25	-0.0877338	0.0552003	-1.58937	0.111976	0.148541
DNM1L	ENSG00000087470	2579.63	0.0945034	0.0346845	2.72466	0.00643678	0.0107945
ERGIC2	ENSG00000087502	966.39	-0.0897086	0.0440438	-2.0368	0.0416697	0.0605681
TFAP2C	ENSG00000087510	248.049	-1.21344	0.0802843	-15.1143	1.30281e-51	4.83312e-50
AURKA	ENSG00000087586	687.79	0.226737	0.0765091	2.96353	0.00304132	0.00538077
CASS4	ENSG00000087589	81.2129	-0.0920327	0.103686	-0.887609	0.374751	0.436104
PIR	ENSG00000087842	783.714	0.700119	0.0806187	8.68432	3.81027e-18	2.4552e-17
AAMDC	ENSG00000087884	109.843	0.103335	0.0680202	1.51919	0.128716	0.168301
RFX2	ENSG00000087903	151.756	1.17918	0.078521	15.0174	5.64988e-51	2.04735e-49
METTL2A	ENSG00000087995	228.134	-0.25998	0.0438959	-5.92265	3.16791e-09	1.06531e-08
ALG6	ENSG00000088035	349.234	0.297088	0.0469757	6.32428	2.54418e-10	9.45326e-10
CNOT3	ENSG00000088038	739.576	-0.0569646	0.0558302	-1.02032	0.307577	0.366361
GP6	ENSG00000088053	31.5207	-0.275101	0.170054	-1.61773	0.105721	0.141189
PTPN4	ENSG00000088179	120.935	0.50417	0.0624351	8.07511	6.74173e-16	3.69403e-15
DDX18	ENSG00000088205	1512.63	-0.0580954	0.05619	-1.03391	0.301178	0.359624
KHSRP	ENSG00000088247	2764.11	-0.0488078	0.0470196	-1.03803	0.299256	0.35754
GNA11	ENSG00000088256	126.419	-0.145103	0.086116	-1.68498	0.0919933	0.124476
EDEM2	ENSG00000088298	2775.3	-0.512025	0.0393767	-13.0032	1.17258e-38	2.44244e-37
DNMT3B	ENSG00000088305	84.3398	-0.491011	0.0793959	-6.18433	6.23652e-10	2.2333e-09
TPX2	ENSG00000088325	941.28	-1.49052	0.139854	-10.6577	1.60563e-26	1.71413e-25
PDRG1	ENSG00000088356	589.273	0.132341	0.0559503	2.36534	0.0180135	0.0280476
EPB41L1	ENSG00000088367	817.324	0.926024	0.132241	7.00256	2.51323e-12	1.09332e-11
DOCK9	ENSG00000088387	62.4352	1.25693	0.310465	4.04855	5.15357e-05	0.000114923
ANKRD10	ENSG00000088448	3896.78	0.577034	0.0509078	11.3349	8.81587e-30	1.14876e-28
TGDS	ENSG00000088451	422.232	0.102449	0.0496813	2.06212	0.0391961	0.0572806
DOCK3	ENSG00000088538	67.4603	0.196173	0.145636	1.34701	0.177976	0.22495
C3orf18	ENSG00000088543	64.6857	0.462252	0.081737	5.65536	1.55522e-08	4.90279e-08
COQ9	ENSG00000088682	715.176	0.520563	0.0444277	11.7171	1.04205e-31	1.51043e-30
KIF9	ENSG00000088727	58.6983	-0.795081	0.0691233	-11.5024	1.28369e-30	1.75229e-29
CRLS1	ENSG00000088766	1156.23	-0.0911487	0.0646895	-1.40902	0.15883	0.203365
PPP1R13B	ENSG00000088808	362.037	-0.171579	0.0784593	-2.18685	0.0287531	0.043145
ATRN	ENSG00000088812	4780.37	-0.315622	0.0861476	-3.66373	0.000248567	0.000510198
SMOX	ENSG00000088826	1238.47	-0.552421	0.070045	-7.88667	3.10359e-15	1.63739e-14
SIGLEC1	ENSG00000088827	13127.2	-0.721949	0.0865504	-8.34137	7.3434e-17	4.32182e-16
FKBP1A	ENSG00000088832	12725.8	-0.306559	0.043432	-7.05837	1.68466e-12	7.41122e-12
NSFL1C	ENSG00000088833	1500.02	0.0355045	0.0319314	1.1119	0.266181	0.322103
SLC4A11	ENSG00000088836	90.6837	0.724197	0.0841516	8.60586	7.57473e-18	4.7694e-17
C20orf194	ENSG00000088854	2381.46	-0.55893	0.0601444	-9.29314	1.49797e-20	1.14403e-19
ZNF343	ENSG00000088876	170.033	0.0372388	0.0546109	0.681892	0.495307	0.555477
EBF4	ENSG00000088881	86.1551	1.34176	0.279207	4.8056	1.54289e-06	4.04043e-06
CPXM1	ENSG00000088882	61.83	-0.936319	0.205136	-4.56439	5.00958e-06	1.24597e-05
MAVS	ENSG00000088888	3527.47	-0.146465	0.0496894	-2.9476	0.00320248	0.00564246
LZTS3	ENSG00000088899	113.131	-0.342822	0.108923	-3.14738	0.00164738	0.00302695
XRN2	ENSG00000088930	2646.32	0.0109863	0.0419107	0.262135	0.793217	0.826917
KIZ	ENSG00000088970	101.624	1.11747	0.0528418	21.1474	2.9154e-99	6.21068e-97
DYNLL1	ENSG00000088986	3565.51	0.29303	0.0556063	5.26972	1.3663e-07	3.93569e-07
TESC	ENSG00000088992	1379.33	-2.3361	0.116974	-19.9712	9.81005e-89	1.60383e-86
SNX5	ENSG00000089006	3962.98	0.0061606	0.0480727	0.128152	0.898029	0.915219
RPL6	ENSG00000089009	5229.44	-0.34225	0.0663038	-5.16185	2.44518e-07	6.87585e-07
MAPKAPK5	ENSG00000089022	907.486	0.0426693	0.0274745	1.55305	0.120411	0.158326
P2RX7	ENSG00000089041	5265.22	1.23412	0.0788507	15.6514	3.24898e-55	1.43199e-53
ESF1	ENSG00000089048	637.696	-0.0334649	0.0792862	-0.422077	0.672968	0.722587
RBBP9	ENSG00000089050	265.667	0.479407	0.048372	9.91085	3.73458e-23	3.34874e-22
ANAPC5	ENSG00000089053	2033.21	0.388945	0.033457	11.6252	3.06765e-31	4.33043e-30
SLC23A2	ENSG00000089057	8517.41	0.628017	0.0661274	9.49707	2.1588e-21	1.73842e-20
SLC8B1	ENSG00000089060	1515.03	1.13165	0.0462714	24.4567	4.26937e-132	2.14383e-129
TMEM230	ENSG00000089063	2925.3	0.0574801	0.052668	1.09137	0.275112	0.331511
DZANK1	ENSG00000089091	62.1165	0.517397	0.0681317	7.59407	3.10017e-14	1.5262e-13
KDM2B	ENSG00000089094	2132.15	0.242902	0.0371008	6.54709	5.86677e-11	2.2913e-10
TASP1	ENSG00000089123	126.744	-0.00935569	0.0493506	-0.189576	0.849641	0.875547
OAS1	ENSG00000089127	3028.94	0.429478	0.13174	3.26004	0.00111398	0.00209814
GCN1	ENSG00000089154	2580.08	0.0414674	0.065772	0.630472	0.528386	0.587188
RPLP0	ENSG00000089157	12622.7	-0.472908	0.0708059	-6.67894	2.4068e-11	9.73243e-11
PXN	ENSG00000089159	3413.53	-0.478879	0.088022	-5.44045	5.31474e-08	1.5899e-07
SIRT4	ENSG00000089163	9.58088	0.914426	0.135271	6.75994	1.38051e-11	5.7021e-11
KIF16B	ENSG00000089177	838.154	-0.0826812	0.0435059	-1.90046	0.0573727	0.0812155
TRMT6	ENSG00000089195	277.694	-0.0585083	0.062524	-0.935774	0.34939	0.410038
PEBP1	ENSG00000089220	4896.78	-0.0411862	0.057605	-0.714975	0.474624	0.535142
BRAP	ENSG00000089234	809.006	0.160794	0.0267931	6.00134	1.95694e-09	6.69775e-09
ERP29	ENSG00000089248	3601.54	0.107953	0.0527677	2.04582	0.0407736	0.0593824
FUS	ENSG00000089280	6026.45	-0.475166	0.0392066	-12.1196	8.32121e-34	1.34944e-32
IGBP1	ENSG00000089289	472.441	0.179068	0.0458092	3.90899	9.26825e-05	0.000200325
FXYD5	ENSG00000089327	1305.19	-0.28612	0.0681518	-4.19827	2.68964e-05	6.17208e-05
ZNF302	ENSG00000089335	427.92	0.556108	0.0502346	11.0702	1.7498e-28	2.0814e-27
GRAMD1A	ENSG00000089351	1696.71	0.497622	0.102666	4.84702	1.25333e-06	3.30987e-06
HEPH	ENSG00000089472	51.9479	0.625694	0.209888	2.98109	0.00287228	0.00510096
CDIP1	ENSG00000089486	534.849	-0.474347	0.0646618	-7.33581	2.20391e-13	1.02742e-12
CMTM1	ENSG00000089505	37.8488	0.524519	0.094744	5.53617	3.09152e-08	9.44931e-08
KCNH4	ENSG00000089558	28.1265	1.35536	0.133801	10.1296	4.08282e-24	3.86302e-23
GANAB	ENSG00000089597	8777.96	-0.111862	0.0826166	-1.35399	0.17574	0.222565
GMIP	ENSG00000089639	2801.63	0.206849	0.0576248	3.58957	0.000331219	0.000667566
RBM41	ENSG00000089682	629.408	0.276219	0.0536455	5.14896	2.61928e-07	7.34047e-07
BIRC5	ENSG00000089685	473.019	-2.02162	0.172666	-11.7083	1.1559e-31	1.67202e-30
LAG3	ENSG00000089692	66.0978	1.19858	0.140662	8.52101	1.58174e-17	9.74124e-17
MLF2	ENSG00000089693	6095.35	0.124887	0.0777468	1.60632	0.108203	0.14412
OTUB2	ENSG00000089723	52.1216	0.265659	0.07374	3.60264	0.000314996	0.000637243
DDX24	ENSG00000089737	2222.45	-0.201921	0.0334182	-6.04225	1.5198e-09	5.26574e-09
ZBTB25	ENSG00000089775	456.558	0.577455	0.0495619	11.6512	2.26285e-31	3.2333e-30
NECAP1	ENSG00000089818	763.654	0.214627	0.0356671	6.0175	1.77133e-09	6.08178e-09
ARHGAP4	ENSG00000089820	6037.04	-0.280754	0.0846637	-3.31611	0.000912799	0.00174256
ANKRD24	ENSG00000089847	20.6005	0.15541	0.14418	1.07789	0.281083	0.338069
DHX32	ENSG00000089876	685.721	0.149013	0.0369664	4.03104	5.55305e-05	0.000123284
RCOR1	ENSG00000089902	1359.23	-0.305079	0.0527769	-5.78054	7.44617e-09	2.41785e-08
GPATCH2L	ENSG00000089916	2361.99	0.166574	0.0363404	4.58372	4.56774e-06	1.14133e-05
LTBP4	ENSG00000090006	276.615	0.73408	0.0657192	11.1699	5.72203e-29	7.0325e-28
BLVRB	ENSG00000090013	2709.61	-1.04978	0.0837086	-12.5409	4.45653e-36	8.17436e-35
SLC9A1	ENSG00000090020	1085.95	0.636552	0.0907396	7.01515	2.29705e-12	1.00113e-11
SPTLC1	ENSG00000090054	1311.31	-0.0849291	0.0418846	-2.02769	0.0425917	0.0617958
PAPOLA	ENSG00000090060	4215.15	-0.0158905	0.0289433	-0.54902	0.582992	0.638385
CCNK	ENSG00000090061	1495.77	0.252854	0.103868	2.43439	0.0149171	0.0235656
PCBP4	ENSG00000090097	29.3754	0.496624	0.140183	3.54269	0.00039607	0.000790342
RGS1	ENSG00000090104	888.537	1.36445	0.122464	11.1417	7.86113e-29	9.57777e-28
YPEL3	ENSG00000090238	119.59	1.6019	0.10782	14.8572	6.24863e-50	2.18004e-48
MRPS33	ENSG00000090263	531.474	0.397789	0.0589757	6.74496	1.53067e-11	6.28908e-11
NDUFB2	ENSG00000090266	1235.7	-0.137189	0.0653846	-2.09819	0.0358887	0.0527819
NUDC	ENSG00000090273	1948.93	0.0310831	0.0511649	0.607508	0.543514	0.601433
MAEA	ENSG00000090316	2288.74	0.0307674	0.040475	0.760158	0.44716	0.508869
ICAM1	ENSG00000090339	16462.4	0.522978	0.104014	5.02794	4.95788e-07	1.35355e-06
STRN4	ENSG00000090372	1463.23	-0.0683436	0.0595552	-1.14757	0.251147	0.30623
IRAK3	ENSG00000090376	623.069	0.369197	0.0844102	4.37385	1.22074e-05	2.91979e-05
LYZ	ENSG00000090382	1422.46	-0.86008	0.161437	-5.32765	9.94918e-08	2.90279e-07
MUL1	ENSG00000090432	907.144	0.29379	0.0529412	5.54935	2.86729e-08	8.79835e-08
TFAP4	ENSG00000090447	86.8648	1.54236	0.111318	13.8555	1.17915e-43	3.15187e-42
PDCD7	ENSG00000090470	396.699	0.0629982	0.0535354	1.17676	0.239292	0.293121
SPG21	ENSG00000090487	5965.76	0.584109	0.0372411	15.6845	1.93039e-55	8.64371e-54
DNAJB11	ENSG00000090520	1996.95	-0.320701	0.0374637	-8.56031	1.12563e-17	7.00905e-17
P3H2	ENSG00000090530	923.628	0.505938	0.0829728	6.09763	1.07649e-09	3.78766e-09
RAB11FIP3	ENSG00000090565	186.916	-0.0298476	0.0958359	-0.311445	0.755463	0.794926
GNPTG	ENSG00000090581	2280.05	-0.123927	0.0523993	-2.36506	0.0180273	0.0280659
ZNF268	ENSG00000090612	494.357	0.0661933	0.0460208	1.43833	0.15034	0.19364
GOLGA3	ENSG00000090615	1771.46	-0.163059	0.0483898	-3.3697	0.000752501	0.00145172
PABPC4	ENSG00000090621	1696.96	-0.275867	0.059033	-4.6731	2.96686e-06	7.55689e-06
CD209	ENSG00000090659	441.404	-1.93638	0.1689	-11.4647	1.9844e-30	2.66482e-29
CERS4	ENSG00000090661	501.487	0.351224	0.057159	6.1447	8.01163e-10	2.84525e-09
MCOLN1	ENSG00000090674	1184.7	0.263381	0.0538204	4.8937	9.89566e-07	2.63174e-06
USP48	ENSG00000090686	1253.76	-0.00815533	0.0361809	-0.225404	0.821665	0.851711
EFNB1	ENSG00000090776	306.374	-0.299222	0.102828	-2.90993	0.0036151	0.0063039
PDPR	ENSG00000090857	1117.13	0.221078	0.0812165	2.72208	0.00648721	0.0108752
AARS	ENSG00000090861	2438.02	0.590834	0.0595896	9.91505	3.58064e-23	3.21686e-22
GLG1	ENSG00000090863	4477.68	0.339351	0.0659557	5.14513	2.67336e-07	7.48755e-07
KIF4A	ENSG00000090889	343.038	-2.04453	0.155553	-13.1436	1.85138e-39	4.06092e-38
TNRC6A	ENSG00000090905	1274.46	0.0700033	0.0477956	1.46464	0.143019	0.185263
PLEKHG2	ENSG00000090924	3726.35	-0.167234	0.086447	-1.93452	0.0530488	0.0755537
NAT14	ENSG00000090971	59.3967	0.778396	0.088929	8.75301	2.07742e-18	1.37001e-17
PITPNM2	ENSG00000090975	42.934	0.508201	0.147929	3.43545	0.000591579	0.0011533
EXOC1	ENSG00000090989	1714.78	0.135411	0.0412101	3.28588	0.00101664	0.0019246
RBM27	ENSG00000091009	292.703	-0.152643	0.0596639	-2.55839	0.0105158	0.0170651
OSBPL8	ENSG00000091039	3639.31	0.101614	0.0504579	2.01383	0.0440271	0.0636984
DTX2	ENSG00000091073	932.973	0.382083	0.0702388	5.43977	5.33493e-08	1.5956e-07
NLRC4	ENSG00000091106	724.622	0.848667	0.06736	12.599	2.1387e-36	3.9828e-35
PUS7	ENSG00000091127	299.198	-0.203124	0.0697381	-2.91267	0.00358356	0.00625433
NRCAM	ENSG00000091129	102.954	0.400208	0.18752	2.13421	0.0328256	0.0486946
LAMB1	ENSG00000091136	419.619	-0.143191	0.140097	-1.02209	0.306739	0.365518
DLD	ENSG00000091140	3650.91	0.23262	0.0384886	6.04386	1.50466e-09	5.21456e-09
WDR7	ENSG00000091157	830.254	0.196748	0.045888	4.28756	1.8065e-05	4.23324e-05
TXNL1	ENSG00000091164	1948.34	0.174196	0.0384226	4.53368	5.79635e-06	1.43203e-05
ABCC6	ENSG00000091262	63.8529	0.107945	0.104567	1.03231	0.301927	0.360425
CMTM6	ENSG00000091317	7645.34	0.0563279	0.0399108	1.41134	0.158143	0.20267
ITGA6	ENSG00000091409	611.749	0.203374	0.106386	1.91166	0.0559197	0.0793211
MAP3K20	ENSG00000091436	646.116	-0.917295	0.0933054	-9.83111	8.27016e-23	7.25381e-22
FH	ENSG00000091483	1492.27	0.0840818	0.0434573	1.93482	0.0530128	0.0755254
SEL1L3	ENSG00000091490	416.158	1.08389	0.131077	8.26908	1.34998e-16	7.80135e-16
CDV3	ENSG00000091527	7021.94	-0.469752	0.0546306	-8.59869	8.06307e-18	5.0678e-17
ALKBH5	ENSG00000091542	991.343	0.0812474	0.0373746	2.17387	0.0297152	0.0444227
NLRP1	ENSG00000091592	119.635	-0.332877	0.113775	-2.92574	0.00343641	0.00601469
PITPNM3	ENSG00000091622	81.3691	1.72943	0.13965	12.3841	3.18818e-35	5.5409e-34
SPAG7	ENSG00000091640	1139.12	0.200149	0.0495177	4.04197	5.30036e-05	0.000118028
ORC6	ENSG00000091651	390.728	-1.15493	0.090796	-12.72	4.57727e-37	8.86452e-36
ZC3HC1	ENSG00000091732	400.804	-0.1939	0.0350691	-5.52908	3.21922e-08	9.82253e-08
ESR1	ENSG00000091831	46.6827	-0.06203	0.108674	-0.570791	0.568142	0.624409
ANGPT2	ENSG00000091879	73.4519	-0.0157029	0.0786411	-0.199678	0.841732	0.868797
TMEM101	ENSG00000091947	259.297	0.143797	0.042002	3.42357	0.000618034	0.00120287
CD200	ENSG00000091972	31.6844	-0.347982	0.256873	-1.35468	0.175518	0.222323
CCDC80	ENSG00000091986	730.665	-0.972786	0.187728	-5.18189	2.19652e-07	6.21139e-07
PSME1	ENSG00000092010	4179.05	0.464318	0.0488192	9.51097	1.88888e-21	1.52805e-20
PPP2R3C	ENSG00000092020	987.56	0.0755928	0.0399657	1.89144	0.058565	0.0828145
HAUS4	ENSG00000092036	293.767	0.312088	0.0462602	6.74636	1.51598e-11	6.23054e-11
CEBPE	ENSG00000092067	35.4284	-1.12527	0.139019	-8.09439	5.75514e-16	3.16701e-15
SLC7A8	ENSG00000092068	7046.33	-0.446155	0.111268	-4.00972	6.0792e-05	0.000134329
OSGEP	ENSG00000092094	1469.96	-0.198851	0.0520818	-3.81804	0.000134516	0.000285134
SLC22A17	ENSG00000092096	54.4284	0.299807	0.212396	1.41155	0.158082	0.202632
RNF31	ENSG00000092098	660.698	-0.180151	0.0605578	-2.97486	0.00293119	0.00519835
SCFD1	ENSG00000092108	1743.98	-0.0838499	0.0383008	-2.18925	0.028579	0.0429204
G2E3	ENSG00000092140	672.947	0.0565549	0.047979	1.17874	0.2385	0.292202
HECTD1	ENSG00000092148	2741.75	0.117609	0.0443203	2.65363	0.00796322	0.0131613
HNRNPC	ENSG00000092199	13455.7	-0.0432699	0.0385586	-1.12218	0.261784	0.317766
RPGRIP1	ENSG00000092200	22.2019	1.5984	0.140889	11.3451	7.84015e-30	1.02542e-28
SUPT16H	ENSG00000092201	2526.34	0.266922	0.036698	7.27347	3.50379e-13	1.61044e-12
TOX4	ENSG00000092203	2942.16	-0.050371	0.0541334	-0.930498	0.352113	0.412938
GEMIN2	ENSG00000092208	183.099	-0.174239	0.0588497	-2.96075	0.00306895	0.00542283
TGM1	ENSG00000092295	35.2326	0.0881108	0.108199	0.814338	0.415452	0.477421
TINF2	ENSG00000092330	1146.87	-0.267125	0.0414564	-6.44351	1.1674e-10	4.45419e-10
DAZL	ENSG00000092345	10.3905	-2.39394	0.340687	-7.02681	2.11313e-12	9.23263e-12
SEMA6A	ENSG00000092421	104.184	-0.866526	0.0813644	-10.6499	1.74482e-26	1.8585e-25
TRPM7	ENSG00000092439	3774.34	-0.257782	0.0466042	-5.53129	3.17876e-08	9.70961e-08
WDR76	ENSG00000092470	166.507	-1.24747	0.114839	-10.8628	1.73405e-27	1.97096e-26
CAPN3	ENSG00000092529	47.9699	0.262255	0.0948932	2.76369	0.0057152	0.00966628
SNAP23	ENSG00000092531	2193.41	0.34518	0.0374519	9.21662	3.06624e-20	2.28344e-19
TBX15	ENSG00000092607	37.458	-1.03707	0.2533	-4.09424	4.23553e-05	9.53434e-05
PHGDH	ENSG00000092621	110.785	0.703999	0.191649	3.67337	0.000239369	0.000492396
EZR	ENSG00000092820	3176.45	-1.25422	0.0509926	-24.596	1.39333e-133	7.25565e-131
MYL6	ENSG00000092841	9726.13	-0.181763	0.0619548	-2.9338	0.00334838	0.00587597
AGO1	ENSG00000092847	1769.21	0.91019	0.059957	15.1807	4.74578e-52	1.8034e-50
CLSPN	ENSG00000092853	285.149	-1.30734	0.12007	-10.8881	1.31387e-27	1.49944e-26
RFFL	ENSG00000092871	667.764	0.10567	0.0610211	1.7317	0.0833272	0.113768
UNC13D	ENSG00000092929	537.933	0.123227	0.0891916	1.3816	0.167094	0.212783
MFSD11	ENSG00000092931	791.921	0.530752	0.0404701	13.1147	2.71376e-39	5.91557e-38
DPYSL2	ENSG00000092964	3642.28	0.0127489	0.0611056	0.208637	0.834732	0.862648
TGFB2	ENSG00000092969	75.9847	-0.382955	0.145038	-2.64038	0.00828136	0.0136502
GPATCH2	ENSG00000092978	307.968	-0.151941	0.0448016	-3.39143	0.000695284	0.00134689
NUP50	ENSG00000093000	1687.54	-0.30264	0.0391813	-7.72408	1.12668e-14	5.71883e-14
CDC45	ENSG00000093009	156.563	-2.44539	0.161321	-15.1586	6.64997e-52	2.49996e-50
COMT	ENSG00000093010	1146.96	-0.34208	0.155983	-2.19306	0.0283034	0.0425383
ADA2	ENSG00000093072	11784.7	0.727534	0.0988352	7.36108	1.82429e-13	8.55269e-13
ECHDC1	ENSG00000093144	1720.28	0.0679673	0.0430011	1.5806	0.11397	0.150887
LRRFIP2	ENSG00000093167	1084.96	-0.0669555	0.0402975	-1.66153	0.0966073	0.130155
SEC22C	ENSG00000093183	1223.08	-0.406604	0.0338185	-12.0231	2.68638e-33	4.25823e-32
XYLB	ENSG00000093217	394.909	0.249985	0.0822571	3.03907	0.00237307	0.00426504
HDAC6	ENSG00000094631	1116.88	0.135379	0.0565667	2.39326	0.0166994	0.026155
CDC6	ENSG00000094804	228.857	-1.41904	0.146775	-9.66811	4.11895e-22	3.47197e-21
UPRT	ENSG00000094841	552.785	-0.109955	0.0415192	-2.64829	0.00808991	0.0133581
CDC23	ENSG00000094880	887.837	-0.167269	0.0345599	-4.83998	1.29855e-06	3.42288e-06
AAAS	ENSG00000094914	663.976	-0.020367	0.0521919	-0.390232	0.696365	0.742702
CBX5	ENSG00000094916	3040.1	0.188367	0.0644549	2.92246	0.00347276	0.00607679
SUCO	ENSG00000094975	751.029	0.0465929	0.0444491	1.04823	0.294533	0.352466
MSH2	ENSG00000095002	458.091	0.321158	0.0651095	4.93259	8.11477e-07	2.17321e-06
MAP3K1	ENSG00000095015	3167.64	-0.278399	0.0839015	-3.31817	0.000906092	0.0017307
DHPS	ENSG00000095059	565.115	-0.061604	0.0379312	-1.6241	0.104355	0.139537
HOOK2	ENSG00000095066	292.546	-0.0754771	0.0527703	-1.43029	0.152633	0.19627
ARCN1	ENSG00000095139	6829.81	-0.2806	0.0534799	-5.24683	1.54734e-07	4.43631e-07
TMEM38B	ENSG00000095209	989.32	0.433003	0.0760748	5.6918	1.25704e-08	3.99594e-08
PSMD5	ENSG00000095261	1139.54	0.0219424	0.0693335	0.316476	0.751641	0.791676
PTGS1	ENSG00000095303	2652.68	0.48531	0.0435514	11.1434	7.71214e-29	9.4044e-28
NUP188	ENSG00000095319	1562.01	0.0552943	0.0597787	0.924984	0.354974	0.415981
CRAT	ENSG00000095321	616.158	0.336946	0.0600852	5.60781	2.04901e-08	6.38215e-08
SH2D3C	ENSG00000095370	403.819	1.56146	0.101849	15.331	4.74419e-53	1.87897e-51
NANS	ENSG00000095380	1430.97	-0.231109	0.0398073	-5.80569	6.41003e-09	2.09496e-08
TBC1D2	ENSG00000095383	603.051	0.662592	0.0849011	7.80428	5.98439e-15	3.10253e-14
WHRN	ENSG00000095397	431.734	2.31553	0.137385	16.8543	9.75118e-64	6.0934e-62
CWF19L1	ENSG00000095485	600.979	0.0873737	0.0351738	2.48406	0.0129895	0.020775
SEMA4G	ENSG00000095539	47.9024	0.103467	0.0964441	1.07281	0.283355	0.340452
BTAF1	ENSG00000095564	3671.44	-0.227161	0.0633603	-3.58522	0.000336793	0.000678315
IKZF5	ENSG00000095574	590.508	0.171202	0.0470671	3.6374	0.000275402	0.000561997
BLNK	ENSG00000095585	1593.43	-0.401991	0.0534346	-7.52305	5.35142e-14	2.59451e-13
SORBS1	ENSG00000095637	124.801	-1.15291	0.169615	-6.79725	1.06634e-11	4.43833e-11
BAMBI	ENSG00000095739	155.519	-0.535888	0.140953	-3.80188	0.0001436	0.000303428
IL11	ENSG00000095752	24.4661	0.309947	0.294423	1.05273	0.292466	0.350262
WAC	ENSG00000095787	2394.09	0.0857183	0.0315896	2.7135	0.00665763	0.0111336
CREM	ENSG00000095794	2610.43	-1.09535	0.0745552	-14.6918	7.27603e-49	2.42419e-47
NUBP2	ENSG00000095906	586.723	-0.0533807	0.0770171	-0.693102	0.488245	0.548959
HIVEP1	ENSG00000095951	1515.31	0.76655	0.0930582	8.23732	1.76112e-16	1.00861e-15
TREM2	ENSG00000095970	6320.35	-1.01183	0.0731439	-13.8334	1.60236e-43	4.2669e-42
FKBP5	ENSG00000096060	2370.29	0.507559	0.0916272	5.5394	3.03514e-08	9.28707e-08
SRPK1	ENSG00000096063	1142.76	0.131773	0.0686563	1.91931	0.0549449	0.0780249
BRPF3	ENSG00000096070	668.954	-0.540996	0.0635344	-8.515	1.66584e-17	1.02502e-16
MRPS18A	ENSG00000096080	162.945	-0.390112	0.0518114	-7.52946	5.09512e-14	2.47452e-13
TMEM14A	ENSG00000096092	99.2304	0.182465	0.113268	1.61091	0.107199	0.142932
EFHC1	ENSG00000096093	133.835	-0.338065	0.0625929	-5.40101	6.62678e-08	1.96318e-07
HSP90AB1	ENSG00000096384	26617.6	0.0218537	0.0501319	0.435924	0.662892	0.713169
CDC5L	ENSG00000096401	1350.7	0.278642	0.039718	7.0155	2.29128e-12	9.98925e-12
ITPR3	ENSG00000096433	32.7876	0.507122	0.181791	2.7896	0.00527738	0.0089787
ZNF184	ENSG00000096654	146.762	0.207537	0.046041	4.50765	6.55493e-06	1.61292e-05
DSP	ENSG00000096696	296.228	-0.460874	0.216542	-2.12834	0.0333088	0.0493229
SIRT1	ENSG00000096717	776.972	0.246311	0.0430256	5.72476	1.03581e-08	3.31516e-08
HNRNPH3	ENSG00000096746	1878.35	-0.0966201	0.047734	-2.02414	0.0429563	0.0622644
IFT74	ENSG00000096872	276.654	0.414037	0.0565998	7.31517	2.57047e-13	1.19277e-12
JAK2	ENSG00000096968	4668.93	-0.0033685	0.046033	-0.0731757	0.941666	0.951752
IL12RB1	ENSG00000096996	390.838	0.82036	0.0689031	11.906	1.1016e-32	1.68536e-31
ABL1	ENSG00000097007	1856.86	-0.731221	0.0564007	-12.9647	1.93882e-38	3.97373e-37
ACOT7	ENSG00000097021	402.187	-0.568785	0.0658442	-8.63835	5.70319e-18	3.62345e-17
SH3GLB1	ENSG00000097033	3467.03	-0.258056	0.0380927	-6.77441	1.24916e-11	5.17933e-11
CDC7	ENSG00000097046	152.407	-0.411757	0.0760618	-5.41346	6.1819e-08	1.83603e-07
SYDE2	ENSG00000097096	59.3239	0.0669838	0.13632	0.491371	0.623164	0.675952
PCSK5	ENSG00000099139	293.071	-0.913282	0.0817231	-11.1753	5.38569e-29	6.64236e-28
SCD	ENSG00000099194	12157.7	-0.649081	0.0901416	-7.20068	5.99142e-13	2.71303e-12
TMED1	ENSG00000099203	150.723	0.575632	0.0574655	10.017	1.28333e-23	1.17778e-22
ABLIM1	ENSG00000099204	46.6536	-0.352046	0.223564	-1.5747	0.115327	0.152453
ERMP1	ENSG00000099219	1392.78	0.273283	0.0657365	4.15725	3.22098e-05	7.34344e-05
RAB18	ENSG00000099246	3719.94	-0.161979	0.042137	-3.8441	0.000120996	0.000258149
NRP1	ENSG00000099250	18042.3	-1.03713	0.0792959	-13.0792	4.32878e-39	9.3491e-38
PRTFDC1	ENSG00000099256	63.4522	-1.46078	0.132451	-11.0289	2.77279e-28	3.26238e-27
TSPAN15	ENSG00000099282	2121.45	-0.476315	0.079362	-6.00179	1.95151e-09	6.68084e-09
H2AFY2	ENSG00000099284	96.476	0.990068	0.150592	6.5745	4.88181e-11	1.92156e-10
WASHC2A	ENSG00000099290	2718.12	0.126043	0.0393972	3.1993	0.00137762	0.0025587
MAST3	ENSG00000099308	2534.59	0.336358	0.0865507	3.88626	0.000101802	0.000218725
MZF1	ENSG00000099326	437.244	0.136447	0.0598981	2.27799	0.0227275	0.0347146
OCEL1	ENSG00000099330	130.359	0.79841	0.0724105	11.0262	2.85787e-28	3.35967e-27
MYO9B	ENSG00000099331	9123.96	0.398255	0.0527728	7.54661	4.46746e-14	2.17797e-13
KCNK6	ENSG00000099337	1398.5	-0.482185	0.0500171	-9.6404	5.39764e-22	4.50658e-21
CATSPERG	ENSG00000099338	58.0734	-0.193884	0.0942887	-2.05628	0.0397554	0.0580257
PSMD8	ENSG00000099341	2782.32	0.0110593	0.0427969	0.258413	0.796088	0.829466
FBXL19	ENSG00000099364	326.149	-0.0601059	0.0775335	-0.775225	0.438207	0.500137
STX1B	ENSG00000099365	63.1374	0.934475	0.108527	8.61052	7.27322e-18	4.58983e-17
HSD3B7	ENSG00000099377	221.877	0.750938	0.0857396	8.75836	1.98114e-18	1.30897e-17
SETD1A	ENSG00000099381	803.873	-0.00782613	0.0730963	-0.107066	0.914737	0.929613
BCL7C	ENSG00000099385	266.384	-0.0439441	0.0552263	-0.79571	0.426201	0.488416
CIRBP	ENSG00000099622	3819.9	-0.0229395	0.0492038	-0.466215	0.641062	0.692481
ATP5D	ENSG00000099624	1078.25	0.138592	0.0681597	2.03334	0.0420178	0.0610426
CBARP	ENSG00000099625	69.6521	-0.207951	0.128396	-1.61961	0.105316	0.140675
HNRNPM	ENSG00000099783	3930.26	-0.299684	0.043832	-6.83712	8.08024e-12	3.39028e-11
2002-03-01	ENSG00000099785	625.397	0.0700238	0.0757676	0.924192	0.355386	0.416312
NDUFB7	ENSG00000099795	650.654	-0.0602254	0.0709884	-0.848384	0.396224	0.458247
TECR	ENSG00000099797	1135.84	-0.543286	0.0791996	-6.85971	6.89995e-12	2.91682e-11
TIMM13	ENSG00000099800	830.961	0.116439	0.0589606	1.97486	0.0482841	0.0693153
CDC34	ENSG00000099804	1112.45	-0.0397194	0.0626865	-0.63362	0.526329	0.585226
MTAP	ENSG00000099810	687.582	0.304705	0.0563555	5.40683	6.41485e-08	1.90361e-07
CEP170B	ENSG00000099814	438.439	-0.503798	0.0923606	-5.45468	4.90603e-08	1.4717e-07
POLR2E	ENSG00000099817	2791.12	0.0429581	0.0499396	0.860201	0.389678	0.451568
POLRMT	ENSG00000099821	491.627	0.355447	0.0514688	6.90606	4.98297e-12	2.12885e-11
CDHR5	ENSG00000099834	46.0941	-0.1901	0.128069	-1.48435	0.137715	0.17892
IZUMO4	ENSG00000099840	24.2037	-0.430228	0.100278	-4.29034	1.78403e-05	4.18337e-05
RASSF7	ENSG00000099849	170.777	-0.0626298	0.075993	-0.824152	0.409853	0.471941
GADD45B	ENSG00000099860	1093.03	0.282597	0.0910643	3.10327	0.00191398	0.00348536
PALM	ENSG00000099864	16.5255	-0.0887223	0.21798	-0.407019	0.683994	0.731995
MADCAM1	ENSG00000099866	12.1625	1.10693	0.121631	9.10072	8.97384e-20	6.45052e-19
MKNK2	ENSG00000099875	1952.51	0.200962	0.0621347	3.2343	0.00121939	0.002282
ARVCF	ENSG00000099889	102.045	-0.377821	0.0865249	-4.36661	1.26189e-05	3.01327e-05
TRMT2A	ENSG00000099899	671.259	0.119255	0.0540933	2.20461	0.0274813	0.0413912
RANBP1	ENSG00000099901	1719.88	-0.0546282	0.0741789	-0.736439	0.461464	0.523029
ZDHHC8	ENSG00000099904	974.113	-0.088002	0.0878484	-1.00175	0.316465	0.37558
KLHL22	ENSG00000099910	326.764	0.312537	0.0481047	6.49701	8.1932e-11	3.16126e-10
MED15	ENSG00000099917	3585.71	-0.0516051	0.0603949	-0.854462	0.392849	0.454943
SERPIND1	ENSG00000099937	41.7941	-0.382666	0.0753638	-5.07758	3.82264e-07	1.0553e-06
SNAP29	ENSG00000099940	1511.61	-0.0669945	0.0429991	-1.55804	0.119223	0.157014
CRKL	ENSG00000099942	1571.53	-0.198988	0.033083	-6.01479	1.8012e-09	6.18282e-09
LZTR1	ENSG00000099949	822.184	-0.142925	0.0527662	-2.70864	0.00675587	0.0112839
CECR2	ENSG00000099954	88.0904	0.530844	0.176838	3.00186	0.00268337	0.00478298
SMARCB1	ENSG00000099956	1385.37	0.00853729	0.0351661	0.24277	0.808183	0.839966
DERL3	ENSG00000099958	27.4952	-1.41033	0.118103	-11.9415	7.19145e-33	1.1099e-31
BCL2L13	ENSG00000099968	1310.68	0.213672	0.0352041	6.06952	1.2829e-09	4.47581e-09
DDTL	ENSG00000099974	60.9568	0.411831	0.0684362	6.01773	1.76876e-09	6.07452e-09
DDT	ENSG00000099977	150.699	0.00339941	0.0720868	0.0471571	0.962388	0.968172
OSM	ENSG00000099985	178.532	-0.130603	0.11512	-1.13449	0.256587	0.312051
CABIN1	ENSG00000099991	1377.52	-0.0624285	0.0643584	-0.970014	0.33204	0.392111
TBC1D10A	ENSG00000099992	424.954	0.254664	0.0494325	5.15176	2.58054e-07	7.24343e-07
SF3A1	ENSG00000099995	3574.92	0.15154	0.0652974	2.32077	0.0202993	0.0313119
GGT5	ENSG00000099998	78.8272	-0.675572	0.267929	-2.52145	0.0116871	0.0188377
RNF215	ENSG00000099999	141.372	0.365279	0.0682364	5.35314	8.64422e-08	2.53944e-07
SEC14L2	ENSG00000100003	161.088	0.930707	0.0989592	9.40496	5.20504e-21	4.10218e-20
SPECC1L	ENSG00000100014	379.717	-0.116066	0.0434815	-2.66933	0.00760031	0.0126015
PPIL2	ENSG00000100023	1045.69	0.0667829	0.0476534	1.40143	0.161085	0.205915
SNRPD3	ENSG00000100028	1340.46	-0.0610114	0.0526748	-1.15827	0.246756	0.301423
PES1	ENSG00000100029	968.572	-0.0698841	0.0494066	-1.41447	0.157224	0.201584
MAPK1	ENSG00000100030	4591.01	-0.268643	0.0338275	-7.94157	1.99644e-15	1.06447e-14
GGT1	ENSG00000100031	323.501	0.411916	0.1125	3.66147	0.00025077	0.000514343
PPM1F	ENSG00000100034	902.089	0.286634	0.0434514	6.59665	4.20564e-11	1.6652e-10
SLC35E4	ENSG00000100036	49.4883	0.692988	0.0985257	7.03358	2.01306e-12	8.81731e-12
TOP3B	ENSG00000100038	60.1546	0.00646473	0.0964276	0.0670423	0.946548	0.955793
CYTH4	ENSG00000100055	3594.32	0.173377	0.0604251	2.86928	0.00411409	0.00711593
ESS2	ENSG00000100056	254.959	0.0497493	0.0441335	1.12724	0.259639	0.315407
MFNG	ENSG00000100060	576.641	0.716438	0.0977554	7.32888	2.32077e-13	1.07903e-12
LRP5L	ENSG00000100068	73.7541	0.302796	0.0810534	3.73576	0.000187148	0.000389821
SLC25A1	ENSG00000100075	1605.33	-0.560254	0.0699892	-8.00486	1.19601e-15	6.45027e-15
GRK3	ENSG00000100077	2164.87	0.660041	0.073946	8.92599	4.41716e-19	3.04289e-18
GGA1	ENSG00000100083	3172.59	0.0734348	0.0436314	1.68307	0.0923616	0.124926
HIRA	ENSG00000100084	260.179	-0.457582	0.0645713	-7.08646	1.37587e-12	6.09089e-12
SH3BP1	ENSG00000100092	2220.09	0.550383	0.0794069	6.93117	4.17361e-12	1.79069e-11
LGALS1	ENSG00000100097	8758.84	-0.706232	0.0818673	-8.62655	6.32319e-18	4.00649e-17
HPS4	ENSG00000100099	1028.23	-0.0732971	0.0339236	-2.16065	0.0307222	0.0458063
PIK3IP1	ENSG00000100100	371.329	0.245027	0.0835618	2.93228	0.00336479	0.00590181
SRRD	ENSG00000100104	281.973	-0.169075	0.035743	-4.7303	2.24191e-06	5.78689e-06
PATZ1	ENSG00000100105	422.616	-0.203261	0.0557875	-3.64348	0.000268973	0.000549675
TRIOBP	ENSG00000100106	1530.58	-0.236549	0.0439695	-5.37984	7.45538e-08	2.19985e-07
TFIP11	ENSG00000100109	617.886	0.00782583	0.043221	0.181066	0.856316	0.881262
GCAT	ENSG00000100116	80.2442	0.0246798	0.10303	0.239539	0.810688	0.842071
CRYBB1	ENSG00000100122	654.482	-1.75296	0.097135	-18.0466	8.3893e-73	7.86357e-71
ANKRD54	ENSG00000100124	548.323	0.0278111	0.0559767	0.496834	0.619306	0.672753
EIF3L	ENSG00000100129	1813.26	0.0988378	0.0453483	2.17953	0.0292927	0.0438891
SNU13	ENSG00000100138	1269.23	0.0587873	0.0515265	1.14091	0.253906	0.309325
MICALL1	ENSG00000100139	1121.85	-0.0313139	0.0746747	-0.419337	0.67497	0.724267
CCDC134	ENSG00000100147	212.119	-0.744603	0.0914157	-8.14525	3.78506e-16	2.11015e-15
DEPDC5	ENSG00000100150	623.445	0.324842	0.040384	8.04383	8.70737e-16	4.73783e-15
PICK1	ENSG00000100151	315.23	-0.255753	0.0478418	-5.34581	9.00159e-08	2.63836e-07
TTC28	ENSG00000100154	123.143	-0.446612	0.091302	-4.89159	1.00026e-06	2.65853e-06
SLC16A8	ENSG00000100156	16.0021	0.332753	0.154627	2.15197	0.0313998	0.0467473
CENPM	ENSG00000100162	204.629	-2.56467	0.144166	-17.7897	8.48803e-71	7.41252e-69
2003-09-01	ENSG00000100167	332.378	-0.1806	0.120464	-1.49921	0.13382	0.174391
SLC5A4	ENSG00000100191	8.67612	1.27425	0.172512	7.38647	1.50774e-13	7.11371e-13
KDELR3	ENSG00000100196	120.183	0.0338909	0.117961	0.287305	0.773879	0.810302
CYP2D6	ENSG00000100197	23.4308	0.0674923	0.109898	0.614137	0.539125	0.597187
DDX17	ENSG00000100201	12727.3	0.0462338	0.0470469	0.982715	0.325747	0.385393
TCF20	ENSG00000100207	690.699	0.00949658	0.0622124	0.152648	0.878676	0.898813
HSCB	ENSG00000100209	176.371	-0.0586467	0.0578747	-1.01334	0.310898	0.369753
CBY1	ENSG00000100211	135.261	0.30004	0.0663936	4.51911	6.21016e-06	1.53157e-05
TOMM22	ENSG00000100216	1089.74	0.140306	0.0478197	2.93407	0.00334547	0.00587181
XBP1	ENSG00000100219	2305.65	-0.840633	0.070249	-11.9665	5.32451e-33	8.28125e-32
RTCB	ENSG00000100220	3395.98	-0.211571	0.0470652	-4.49527	6.94819e-06	1.70581e-05
JOSD1	ENSG00000100221	1316.53	-0.178509	0.0706133	-2.52798	0.0114721	0.0185144
FBXO7	ENSG00000100225	3517.86	0.034038	0.034605	0.983615	0.325305	0.385031
GTPBP1	ENSG00000100226	2077.15	-0.26778	0.0707888	-3.78281	0.000155071	0.000326196
POLDIP3	ENSG00000100227	1370.75	0.176893	0.0400727	4.4143	1.01336e-05	2.44725e-05
TIMP3	ENSG00000100234	2729.03	0.536847	0.173775	3.08932	0.00200613	0.0036399
PPP6R2	ENSG00000100239	1807.57	-0.000430511	0.0346388	-0.0124286	0.990084	0.991777
SBF1	ENSG00000100241	1209.65	-0.145811	0.0629315	-2.31698	0.020505	0.031591
SUN2	ENSG00000100242	1213.65	0.2454	0.0634488	3.86769	0.000109872	0.000235129
CYB5R3	ENSG00000100243	2626.53	0.0109845	0.0690808	0.159009	0.873662	0.894771
DNAL4	ENSG00000100246	159.255	0.342723	0.0559067	6.13027	8.77287e-10	3.10072e-09
LMF2	ENSG00000100258	1326.33	-0.201684	0.0462695	-4.35889	1.30721e-05	3.11346e-05
RHBDD3	ENSG00000100263	554.039	0.139284	0.0474125	2.93771	0.0033065	0.005809
PACSIN2	ENSG00000100266	2428.61	0.28941	0.0378717	7.64185	2.14117e-14	1.06491e-13
TTLL1	ENSG00000100271	70.5405	0.817833	0.0814962	10.0352	1.06712e-23	9.8128e-23
RASL10A	ENSG00000100276	203.913	0.112404	0.101556	1.10681	0.268375	0.324422
AP1B1	ENSG00000100280	12727.1	-0.114266	0.0580612	-1.96803	0.0490645	0.0703854
HMGXB4	ENSG00000100281	717.101	0.0814956	0.0412931	1.97359	0.0484282	0.069508
TOM1	ENSG00000100284	3295.58	0.485743	0.0570507	8.51423	1.67707e-17	1.03103e-16
NEFH	ENSG00000100285	419.408	1.22417	0.0699956	17.4892	1.73236e-68	1.38392e-66
CHKB	ENSG00000100288	56.8192	-0.0225399	0.064781	-0.347941	0.727885	0.770695
BIK	ENSG00000100290	3.03924	0.866278	0.249994	3.46519	0.000529857	0.00103931
HMOX1	ENSG00000100292	22469.6	0.915104	0.0990059	9.24293	2.39841e-20	1.80329e-19
MCAT	ENSG00000100294	130.259	0.344245	0.0588532	5.84921	4.93926e-09	1.62981e-08
THOC5	ENSG00000100296	542.843	0.311933	0.0372313	8.37827	5.37135e-17	3.18386e-16
MCM5	ENSG00000100297	911.987	-0.442579	0.0667106	-6.63431	3.26021e-11	1.3026e-10
APOBEC3H	ENSG00000100298	7.74555	0.570455	0.168013	3.39529	0.000685554	0.0013284
ARSA	ENSG00000100299	3393.11	0.0347658	0.0923559	0.376433	0.706595	0.75172
TSPO	ENSG00000100300	520.98	0.306607	0.101592	3.01801	0.00254438	0.00454851
TTLL12	ENSG00000100304	482.605	0.117035	0.0600066	1.95037	0.051132	0.0730606
CBX7	ENSG00000100307	135.23	-0.0522236	0.0917635	-0.569111	0.569281	0.625515
PDGFB	ENSG00000100311	1829.66	1.22005	0.0950951	12.8297	1.1174e-37	2.23162e-36
RPL3	ENSG00000100316	12249.1	-0.0593849	0.0637207	-0.931955	0.35136	0.412191
ZMAT5	ENSG00000100319	171.631	0.396289	0.0536645	7.38456	1.52964e-13	7.20975e-13
RBFOX2	ENSG00000100320	325.58	-1.02279	0.0844958	-12.1046	9.98502e-34	1.61182e-32
TAB1	ENSG00000100324	534.39	0.263988	0.0469678	5.62062	1.90272e-08	5.94495e-08
ASCC2	ENSG00000100325	1402.82	-0.0730097	0.0410011	-1.78067	0.0749657	0.103569
MTMR3	ENSG00000100330	185.598	0.0313283	0.0553401	0.566105	0.571322	0.627415
MIEF1	ENSG00000100335	2629.22	0.357002	0.0704686	5.06612	4.06011e-07	1.11735e-06
APOL4	ENSG00000100336	4595.84	-0.448841	0.148608	-3.02031	0.00252518	0.00451475
APOL1	ENSG00000100342	1656.21	0.437594	0.10353	4.22673	2.37114e-05	5.47336e-05
PNPLA3	ENSG00000100344	153.005	0.298809	0.141705	2.10867	0.0349728	0.051586
MYH9	ENSG00000100345	12772.8	-0.0605977	0.0448519	-1.35106	0.176675	0.223547
SAMM50	ENSG00000100347	1053.38	0.0526432	0.0441107	1.19343	0.232699	0.285867
TXN2	ENSG00000100348	1325.66	0.248259	0.0462454	5.36831	7.94794e-08	2.33978e-07
FOXRED2	ENSG00000100350	887.559	0.44538	0.0988817	4.50417	6.66338e-06	1.63817e-05
EIF3D	ENSG00000100353	3214.25	-0.155951	0.0338901	-4.60167	4.19111e-06	1.05077e-05
TNRC6B	ENSG00000100354	1553.1	0.452874	0.0446539	10.1419	3.60138e-24	3.41439e-23
SGSM3	ENSG00000100359	29.8841	-0.195654	0.0706126	-2.77081	0.00559166	0.00946985
IFT27	ENSG00000100360	418.31	0.285745	0.0513521	5.56442	2.63022e-08	8.0992e-08
PVALB	ENSG00000100362	64.5408	-2.67913	0.204557	-13.0972	3.41415e-39	7.40787e-38
KIAA0930	ENSG00000100364	5404.91	-0.133905	0.0532121	-2.51644	0.0118548	0.019086
NCF4	ENSG00000100365	7509.98	-0.355642	0.0550018	-6.466	1.00629e-10	3.85724e-10
CSF2RB	ENSG00000100368	8051.91	-0.145234	0.069109	-2.10152	0.0355952	0.0523722
SLC25A17	ENSG00000100372	569.269	-0.181331	0.0358565	-5.05713	4.25621e-07	1.16948e-06
FAM118A	ENSG00000100376	329.43	-0.169736	0.107747	-1.57533	0.115181	0.152275
KCTD17	ENSG00000100379	249.248	0.834578	0.061288	13.6173	3.15942e-42	7.76599e-41
ST13	ENSG00000100380	5422.18	-0.0223002	0.032582	-0.684434	0.493701	0.553941
RBX1	ENSG00000100387	1708.37	-0.0986125	0.0627804	-1.57075	0.11624	0.153502
EP300	ENSG00000100393	3380.43	0.025977	0.0551279	0.471214	0.637488	0.689309
L3MBTL2	ENSG00000100395	584.501	0.0144578	0.0344728	0.419396	0.674926	0.724267
RANGAP1	ENSG00000100401	1401.14	-0.591912	0.0498765	-11.8675	1.74534e-32	2.63582e-31
ZC3H7B	ENSG00000100403	1473.19	-0.431183	0.0668754	-6.44756	1.13662e-10	4.34027e-10
PHF5A	ENSG00000100410	447.298	0.0344185	0.0455993	0.754803	0.450367	0.512145
ACO2	ENSG00000100412	2243.22	0.312831	0.049633	6.30289	2.92151e-10	1.0784e-09
POLR3H	ENSG00000100413	461.814	-0.013039	0.059581	-0.218844	0.826771	0.855931
TRMU	ENSG00000100416	644.786	0.0363729	0.0398025	0.913835	0.360803	0.421757
PMM1	ENSG00000100417	317.621	-0.107707	0.0518821	-2.07599	0.0378953	0.0555195
DESI1	ENSG00000100418	1144.53	0.110955	0.0485539	2.2852	0.0223011	0.0341041
CERK	ENSG00000100422	823.426	0.676732	0.0506592	13.3585	1.05639e-40	2.45501e-39
BRD1	ENSG00000100425	660.444	-0.190811	0.0647472	-2.94701	0.0032086	0.00565112
ZBED4	ENSG00000100426	658.971	-0.0387546	0.034225	-1.13235	0.257488	0.312957
MLC1	ENSG00000100427	19.2189	-1.19246	0.21362	-5.58214	2.37573e-08	7.36067e-08
HDAC10	ENSG00000100429	74.0486	0.183917	0.0626835	2.93406	0.0033456	0.00587181
ABHD4	ENSG00000100439	667.167	1.21066	0.0884323	13.6902	1.16161e-42	2.9217e-41
KHNYN	ENSG00000100441	1296.54	-0.100981	0.0526952	-1.91632	0.0553249	0.0785329
FKBP3	ENSG00000100442	896.425	-0.0967946	0.0496839	-1.94821	0.0513899	0.0733918
SDR39U1	ENSG00000100445	315.787	0.102774	0.0797374	1.28891	0.197431	0.246701
CTSG	ENSG00000100448	6.13618	-2.20467	0.46043	-4.78829	1.68207e-06	4.39344e-06
RBM23	ENSG00000100461	1529.53	0.131066	0.0414515	3.1619	0.00156742	0.00288719
PRMT5	ENSG00000100462	476.781	0.48858	0.0570726	8.56068	1.12205e-17	6.98981e-17
COCH	ENSG00000100473	81.878	-0.152639	0.171645	-0.889272	0.373857	0.435207
AP4S1	ENSG00000100478	181.278	-0.265303	0.047605	-5.57301	2.50369e-08	7.73158e-08
POLE2	ENSG00000100479	100.805	-0.961868	0.094754	-10.1512	3.27277e-24	3.11334e-23
VCPKMT	ENSG00000100483	204.357	-0.266391	0.0450548	-5.9126	3.36754e-09	1.12813e-08
SOS2	ENSG00000100485	1183.51	0.135258	0.0563692	2.3995	0.0164174	0.0257333
NIN	ENSG00000100503	1654.3	0.303265	0.0559224	5.42297	5.86178e-08	1.74538e-07
PYGL	ENSG00000100504	6440.57	-1.08576	0.083065	-13.0712	4.80841e-39	1.03216e-37
PSMC6	ENSG00000100519	1895.35	0.171114	0.0374482	4.56935	4.89235e-06	1.21789e-05
GNPNAT1	ENSG00000100522	1022.56	-0.0928123	0.0800207	-1.15985	0.246108	0.300685
DDHD1	ENSG00000100523	2799.26	0.203589	0.0674842	3.01684	0.00255424	0.00456498
CDKN3	ENSG00000100526	236.098	-1.37607	0.121872	-11.2911	1.45227e-29	1.86474e-28
CNIH1	ENSG00000100528	2262.39	-0.0451242	0.0385465	-1.17064	0.241743	0.29584
CGRRF1	ENSG00000100532	431.639	-0.0585686	0.041078	-1.42579	0.153929	0.197683
ATP6V1D	ENSG00000100554	2787.84	0.420036	0.0448111	9.37349	7.0176e-21	5.49068e-20
PLEK2	ENSG00000100558	257.734	0.766593	0.10833	7.07648	1.47858e-12	6.52709e-12
PIGH	ENSG00000100564	495.982	0.118224	0.0451797	2.61674	0.00887732	0.0145506
LRRC74A	ENSG00000100565	42.914	1.18251	0.0934208	12.6578	1.0125e-36	1.93947e-35
PSMA3	ENSG00000100567	4652.72	0.131364	0.0483826	2.7151	0.00662555	0.011086
VTI1B	ENSG00000100568	1251.95	-0.0855213	0.032497	-2.63167	0.00849667	0.0139707
TIMM9	ENSG00000100575	307.556	-0.118803	0.0617704	-1.9233	0.0544423	0.0773816
GSTZ1	ENSG00000100577	225.452	0.199233	0.0543912	3.66295	0.000249323	0.0005116
KIAA0586	ENSG00000100578	544.526	0.557937	0.053762	10.3779	3.12592e-25	3.13932e-24
TMED8	ENSG00000100580	1290.36	0.200389	0.0583004	3.43717	0.000587819	0.00114645
SAMD15	ENSG00000100583	14.5776	0.0918287	0.0919791	0.998365	0.318103	0.377364
AHSA1	ENSG00000100591	1576.19	-0.280384	0.0435449	-6.43896	1.20295e-10	4.57987e-10
DAAM1	ENSG00000100592	583.864	-0.834946	0.0669752	-12.4665	1.13707e-35	2.04178e-34
SPTLC2	ENSG00000100596	1672.75	-0.502174	0.0624755	-8.03793	9.13685e-16	4.96192e-15
RIN3	ENSG00000100599	3357.01	0.39898	0.0909115	4.38866	1.14051e-05	2.73738e-05
LGMN	ENSG00000100600	33380.8	0.756842	0.0725462	10.4325	1.76105e-25	1.78389e-24
ALKBH1	ENSG00000100601	305.998	-0.136608	0.037012	-3.69092	0.000223448	0.000460657
SNW1	ENSG00000100603	1400.2	-0.0130018	0.0355463	-0.365772	0.714535	0.758731
ITPK1	ENSG00000100605	1255.92	-0.00815123	0.0477127	-0.17084	0.86435	0.887127
DHRS7	ENSG00000100612	1077.5	-0.440006	0.0568499	-7.73979	9.9579e-15	5.07092e-14
PPM1A	ENSG00000100614	1223.22	0.0666306	0.0308045	2.16301	0.0305402	0.0455495
ASB2	ENSG00000100628	177.3	0.24108	0.107156	2.2498	0.0244615	0.0371815
CEP128	ENSG00000100629	220.088	-0.676008	0.0664658	-10.1708	2.6782e-24	2.5616e-23
ERH	ENSG00000100632	1379.59	-0.0892785	0.0561287	-1.5906	0.111699	0.148201
HIF1A	ENSG00000100644	8323.33	-0.248647	0.0567491	-4.38151	1.17857e-05	2.82344e-05
SUSD6	ENSG00000100647	6523.98	0.186647	0.0683927	2.72906	0.0063516	0.0106656
SRSF5	ENSG00000100650	5948.11	0.180581	0.0504351	3.58047	0.00034298	0.00069028
SLC10A1	ENSG00000100652	26.8467	0.378264	0.0996102	3.79744	0.000146197	0.000308592
EIF5	ENSG00000100664	7712.16	-0.0367781	0.049595	-0.741569	0.458348	0.520127
DICER1	ENSG00000100697	5006.96	-0.172287	0.0608988	-2.82906	0.00466842	0.00800171
ZFYVE21	ENSG00000100711	711.108	-0.420374	0.0403151	-10.4272	1.86262e-25	1.88406e-24
MTHFD1	ENSG00000100714	1616.64	0.476433	0.0553125	8.61349	7.0872e-18	4.47646e-17
ZC3H14	ENSG00000100722	1003.55	0.00187047	0.0330223	0.0566426	0.95483	0.962566
TELO2	ENSG00000100726	504.716	-0.2968	0.054726	-5.42338	5.8482e-08	1.74207e-07
PCNX1	ENSG00000100731	6864.44	-0.605554	0.0697966	-8.67599	4.0998e-18	2.63091e-17
BDKRB1	ENSG00000100739	39.024	0.0581477	0.263446	0.220719	0.825311	0.85486
GSKIP	ENSG00000100744	828.952	-0.109924	0.0524977	-2.09389	0.03627	0.053298
VRK1	ENSG00000100749	484.961	-0.474621	0.0620522	-7.64874	2.02962e-14	1.01086e-13
PSMC1	ENSG00000100764	538.106	0.161796	0.0470878	3.43606	0.000590244	0.00115102
PAPLN	ENSG00000100767	150.852	0.418656	0.120566	3.47242	0.000515795	0.00101314
RPS6KA5	ENSG00000100784	198.699	-1.01765	0.0778465	-13.0725	4.72578e-39	1.01753e-37
PPP4R3A	ENSG00000100796	1870.67	-0.0682475	0.0377265	-1.80901	0.0704497	0.097967
C14orf93	ENSG00000100802	75.2119	0.319451	0.0582139	5.48754	4.07563e-08	1.23339e-07
PSMB5	ENSG00000100804	1913.28	0.161514	0.0451202	3.57964	0.000344062	0.000692063
YY1	ENSG00000100811	1865.79	-0.176819	0.0380462	-4.64749	3.36004e-06	8.50445e-06
ACIN1	ENSG00000100813	8162.9	-0.169879	0.0626775	-2.71037	0.00672085	0.0112307
CCNB1IP1	ENSG00000100814	233.331	-0.170656	0.0537074	-3.17751	0.00148546	0.00274593
TRIP11	ENSG00000100815	1099.02	0.26264	0.0530116	4.95439	7.25562e-07	1.94869e-06
APEX1	ENSG00000100823	3825.6	0.0457288	0.0627012	0.729313	0.46581	0.527064
PABPN1	ENSG00000100836	1237.08	-0.0769967	0.0592256	-1.30006	0.193581	0.242537
ARHGAP5	ENSG00000100852	1754.84	-0.810803	0.0548474	-14.7829	1.88936e-49	6.44768e-48
CINP	ENSG00000100865	557.272	-0.132339	0.0458537	-2.88612	0.00390023	0.00677086
SRP54	ENSG00000100883	2396.26	-0.195725	0.0378861	-5.16613	2.38988e-07	6.72572e-07
CHD8	ENSG00000100888	2622.31	-0.446001	0.0418737	-10.6511	1.72294e-26	1.83658e-25
PCK2	ENSG00000100889	1549.25	0.317199	0.0540888	5.86441	4.50736e-09	1.48974e-08
KIAA0391	ENSG00000100890	187.812	-0.00430968	0.0542404	-0.0794553	0.936671	0.947793
DCAF11	ENSG00000100897	812.173	0.0397727	0.0433284	0.917938	0.358651	0.41958
PSMA6	ENSG00000100902	541.146	0.42148	0.0523348	8.05352	8.04458e-16	4.38909e-15
NFKBIA	ENSG00000100906	6316.98	0.888188	0.108668	8.17342	2.99779e-16	1.69069e-15
EMC9	ENSG00000100908	113.481	-0.727755	0.0825629	-8.81456	1.20155e-18	8.05235e-18
PSME2	ENSG00000100911	10382.3	0.744328	0.0656168	11.3436	7.98286e-30	1.04311e-28
BRMS1L	ENSG00000100916	208.19	0.0535834	0.0478921	1.11884	0.26321	0.31924
REC8	ENSG00000100918	293.171	0.352467	0.0802656	4.39125	1.12698e-05	2.70769e-05
TM9SF1	ENSG00000100926	113.067	-0.150629	0.0621737	-2.42271	0.0154053	0.0242878
SEC23A	ENSG00000100934	1707.81	-0.120559	0.0541944	-2.22456	0.0261105	0.0394601
GMPR2	ENSG00000100938	1042.38	0.277537	0.0330966	8.38566	5.0442e-17	2.99499e-16
PNN	ENSG00000100941	2069.14	-0.257484	0.0676413	-3.80661	0.000140885	0.000298007
RABGGTA	ENSG00000100949	1035.92	0.308251	0.0408753	7.54127	4.6542e-14	2.26429e-13
PLTP	ENSG00000100979	4303.96	-0.78264	0.124233	-6.29978	2.98075e-10	1.09739e-09
PCIF1	ENSG00000100982	1368.57	0.244902	0.0818327	2.99271	0.00276508	0.00492114
GSS	ENSG00000100983	1428.89	-0.236677	0.0464941	-5.09048	3.57155e-07	9.90064e-07
MMP9	ENSG00000100985	4766.68	-0.148151	0.171838	-0.862154	0.388603	0.450508
TRPC4AP	ENSG00000100991	4450.45	-0.766533	0.0506873	-15.1228	1.14591e-51	4.27361e-50
PYGB	ENSG00000100994	1450.57	0.247266	0.0525039	4.70948	2.4835e-06	6.38355e-06
ABHD12	ENSG00000100997	8499.44	0.29835	0.0590178	5.05525	4.29831e-07	1.18012e-06
PROCR	ENSG00000101000	929.938	-1.3664	0.100043	-13.6581	1.80656e-42	4.51158e-41
GINS1	ENSG00000101003	513.754	-1.37786	0.0998956	-13.7929	2.8105e-43	7.38611e-42
NINL	ENSG00000101004	84.5826	0.49972	0.0958708	5.21243	1.86378e-07	5.31322e-07
CD40	ENSG00000101017	9454.65	0.840933	0.0910582	9.23511	2.58031e-20	1.93077e-19
UQCC1	ENSG00000101019	1139.04	0.454091	0.0402372	11.2853	1.55038e-29	1.98347e-28
ZMYND8	ENSG00000101040	1187.38	0.587603	0.0456104	12.8831	5.60595e-38	1.13409e-36
IFT52	ENSG00000101052	424.649	-0.0813699	0.0423906	-1.91953	0.0549175	0.0779939
MYBL2	ENSG00000101057	516.137	-2.90614	0.173999	-16.7021	1.2653e-62	7.53819e-61
NDRG3	ENSG00000101079	718.176	0.129309	0.0535669	2.41397	0.0157798	0.0248281
SLA2	ENSG00000101082	74.3271	0.0365247	0.0996772	0.366429	0.714045	0.75844
C20orf24	ENSG00000101084	1760.36	-0.50109	0.0464585	-10.7858	4.01863e-27	4.46656e-26
NFATC2	ENSG00000101096	1153.48	-0.0780501	0.0739774	-1.05505	0.291401	0.349135
PABPC1L	ENSG00000101104	283.047	0.163418	0.0803572	2.03365	0.0419873	0.0610046
STK4	ENSG00000101109	3275.4	-0.0436115	0.0359691	-1.21247	0.225331	0.277736
SALL4	ENSG00000101115	64.4608	0.0448305	0.21066	0.212809	0.831476	0.859662
ADNP	ENSG00000101126	1089.05	-0.0220531	0.0527905	-0.417747	0.676132	0.725238
PFDN4	ENSG00000101132	276.779	0.138326	0.0836952	1.65274	0.0983843	0.132334
DOK5	ENSG00000101134	18.2405	1.95335	0.222206	8.79073	1.4859e-18	9.90597e-18
CSTF1	ENSG00000101138	584.567	0.224201	0.0303087	7.39724	1.39044e-13	6.57571e-13
RAE1	ENSG00000101146	1072.21	-0.108484	0.0296689	-3.65647	0.00025571	0.000523713
TPD52L2	ENSG00000101150	5030.87	-0.158144	0.0448266	-3.52791	0.000418857	0.000833564
DNAJC5	ENSG00000101152	3489.62	-0.265753	0.0438633	-6.05868	1.37244e-09	4.77635e-09
NELFCD	ENSG00000101158	1492.82	0.00277692	0.0368526	0.0753521	0.939935	0.950207
CTSZ	ENSG00000101160	19215.3	-0.347318	0.105716	-3.28538	0.00101843	0.00192773
PRPF6	ENSG00000101161	1109.25	0.0882365	0.0402643	2.19143	0.0284207	0.04271
TUBB1	ENSG00000101162	35.0056	-0.143313	0.0962743	-1.48859	0.136596	0.17768
PRELID3B	ENSG00000101166	3159.11	0.0805989	0.0528076	1.52628	0.126941	0.166208
MTG2	ENSG00000101181	535.063	0.112297	0.0367328	3.05713	0.0022347	0.00403077
PSMA7	ENSG00000101182	4887.31	0.115734	0.0530846	2.18017	0.0292448	0.043822
SLCO4A1	ENSG00000101187	132.355	0.930053	0.172199	5.40105	6.62533e-08	1.96316e-07
MRGBP	ENSG00000101189	365.973	-0.239706	0.0381043	-6.2908	3.15843e-10	1.16068e-09
TCFL5	ENSG00000101190	85.6633	0.0772884	0.100169	0.771583	0.440361	0.502229
DIDO1	ENSG00000101191	1290.92	-0.00220057	0.0409131	-0.0537865	0.957105	0.964238
GID8	ENSG00000101193	1287.04	-0.0256965	0.024761	-1.03778	0.299372	0.357649
SLC17A9	ENSG00000101194	601.484	0.430596	0.0962565	4.47343	7.69757e-06	1.88059e-05
BIRC7	ENSG00000101197	153.434	0.466469	0.186552	2.50048	0.0124026	0.0199134
NKAIN4	ENSG00000101198	17.1661	-0.239547	0.223499	-1.0718	0.283808	0.340881
ARFGAP1	ENSG00000101199	1430.87	-0.170923	0.0486458	-3.51363	0.000442031	0.000876705
EEF1A2	ENSG00000101210	10.9342	0.118068	0.251962	0.468595	0.639359	0.69096
GMEB2	ENSG00000101216	330.108	-0.158192	0.0511845	-3.09062	0.00199741	0.00362697
C20orf27	ENSG00000101220	1122.47	-0.264764	0.093817	-2.82213	0.00477052	0.00816875
CDC25B	ENSG00000101224	1496.53	-0.408969	0.0730597	-5.59773	2.17173e-08	6.75094e-08
RNF24	ENSG00000101236	1542.42	0.239146	0.0598868	3.99329	6.51615e-05	0.00014351
ARFRP1	ENSG00000101246	679.865	-0.137934	0.0416613	-3.31085	0.000930123	0.00177322
NDUFAF5	ENSG00000101247	262.539	0.415548	0.0484309	8.58023	9.46822e-18	5.92448e-17
TRIB3	ENSG00000101255	211.218	-0.312619	0.132046	-2.3675	0.0179086	0.0279028
RASSF2	ENSG00000101265	5591.99	-0.574208	0.0571061	-10.0551	8.72174e-24	8.07292e-23
CSNK2A1	ENSG00000101266	1723	-0.182516	0.0287361	-6.35147	2.13269e-10	7.97914e-10
CDS2	ENSG00000101290	4766.16	0.415035	0.0711611	5.83232	5.46621e-09	1.79736e-08
HM13	ENSG00000101294	12842.6	-0.42066	0.0629398	-6.68353	2.33262e-11	9.45965e-11
SNPH	ENSG00000101298	19.9887	0.13417	0.14974	0.89602	0.370242	0.431463
MYLK2	ENSG00000101306	24.6588	-0.231851	0.265022	-0.874838	0.381662	0.443265
SIRPB1	ENSG00000101307	854.937	0.159258	0.139639	1.1405	0.254079	0.309455
SEC23B	ENSG00000101310	3044.84	-0.272856	0.038977	-7.00044	2.55159e-12	1.10966e-11
FERMT1	ENSG00000101311	25.4641	0.647072	0.186236	3.47448	0.000511845	0.00100567
CCM2L	ENSG00000101331	6.39171	-2.06932	0.45061	-4.59227	4.3845e-06	1.09749e-05
PLCB4	ENSG00000101333	22.6793	0.259248	0.201722	1.28518	0.19873	0.24817
MYL9	ENSG00000101335	427.167	0.25867	0.1495	1.73023	0.0835897	0.114082
HCK	ENSG00000101336	6845.83	0.465403	0.0762274	6.10545	1.0251e-09	3.61044e-09
TM9SF4	ENSG00000101337	1732.15	0.409611	0.0528068	7.75679	8.71069e-15	4.4584e-14
TLDC2	ENSG00000101342	245.795	-0.00143091	0.0684042	-0.0209185	0.983311	0.986046
CRNKL1	ENSG00000101343	769.571	0.105968	0.0342914	3.09024	0.00199997	0.00363068
POFUT1	ENSG00000101346	783.716	0.316176	0.0549054	5.75855	8.48408e-09	2.73592e-08
SAMHD1	ENSG00000101347	14927.2	0.0210551	0.0425435	0.494906	0.620666	0.673866
KIF3B	ENSG00000101350	630.188	0.178112	0.0514842	3.45956	0.000541067	0.00105997
MROH8	ENSG00000101353	28.0321	0.351137	0.0896305	3.91761	8.94316e-05	0.000193656
NOP56	ENSG00000101361	1988.93	0.169318	0.0486319	3.48162	0.000498389	0.000980872
MANBAL	ENSG00000101363	554.816	0.204653	0.0470837	4.34658	1.38278e-05	3.28576e-05
IDH3B	ENSG00000101365	1572.36	0.238807	0.0395671	6.03548	1.58488e-09	5.47908e-09
MAPRE1	ENSG00000101367	6032.6	-0.159271	0.0372818	-4.27209	1.93652e-05	4.51984e-05
JAG1	ENSG00000101384	635.226	-0.14154	0.0889363	-1.59148	0.111502	0.147968
CDK5RAP1	ENSG00000101391	578.488	0.159799	0.0361433	4.42127	9.81239e-06	2.37293e-05
SNTA1	ENSG00000101400	57.2128	-0.803956	0.0873592	-9.20288	3.4849e-20	2.58563e-19
TTI1	ENSG00000101407	541.547	-0.0816346	0.0449755	-1.81509	0.0695103	0.0967734
E2F1	ENSG00000101412	133.435	-1.1128	0.13227	-8.41312	3.99244e-17	2.39683e-16
[truncated: 12,061 more rows]

## Sheet: All_Ctrl_vs_IL4_interactionTime
hgnc	Gene	baseMean	log2FoldChange	lfcSE	stat	pvalue	padj
TSPAN6	ENSG00000000003	118.321	0.340654	0.112168	3.03701	0.00238941	0.0055936
DPM1	ENSG00000000419	1417.37	-0.0670147	0.0506511	-1.32307	0.185813	0.258564
SCYL3	ENSG00000000457	289.7	0.0523817	0.0443531	1.18102	0.237596	0.31838
C1orf112	ENSG00000000460	216.899	-0.399089	0.070649	-5.6489	1.61481e-08	9.12185e-08
FGR	ENSG00000000938	520.115	1.10846	0.120549	9.19506	3.74803e-20	9.32694e-19
CFH	ENSG00000000971	127.535	0.214337	0.132163	1.62176	0.104854	0.158675
FUCA2	ENSG00000001036	2811.86	0.187829	0.0344137	5.45797	4.81596e-08	2.5313e-07
GCLC	ENSG00000001084	5122.01	0.950036	0.0867618	10.9499	6.64935e-28	3.87925e-26
NFYA	ENSG00000001167	1001.29	-0.151873	0.0405352	-3.7467	0.000179175	0.000526918
STPG1	ENSG00000001460	52.3554	0.195822	0.0740497	2.64446	0.00818206	0.0169325
NIPAL3	ENSG00000001461	229.15	0.320981	0.0730744	4.39252	1.12047e-05	4.08764e-05
LAS1L	ENSG00000001497	893.831	-0.137503	0.04292	-3.2037	0.00135673	0.00334778
ENPP4	ENSG00000001561	216.411	0.0857399	0.159425	0.537809	0.590709	0.667956
CFTR	ENSG00000001626	72.4795	-0.137545	0.0841143	-1.63522	0.102004	0.154912
ANKIB1	ENSG00000001629	821.499	-0.0388638	0.0346295	-1.12228	0.261745	0.345326
CYP51A1	ENSG00000001630	76.0912	-0.65306	0.0865773	-7.54309	4.58955e-14	5.43174e-13
KRIT1	ENSG00000001631	829.658	-0.113065	0.0324055	-3.48908	0.000484683	0.00131786
RAD52	ENSG00000002016	247.031	-0.0182702	0.0414746	-0.440515	0.659564	0.72876
BAD	ENSG00000002330	150.468	0.0538074	0.0562802	0.956064	0.33904	0.428062
LAP3	ENSG00000002549	9948.91	0.253654	0.0883752	2.87019	0.00410227	0.00909316
HS3ST1	ENSG00000002587	4934.25	-0.208328	0.131316	-1.58647	0.112634	0.168579
AOC1	ENSG00000002726	68.3017	0.574695	0.147573	3.89432	9.8476e-05	0.000304235
MAD1L1	ENSG00000002822	880.366	-0.139103	0.0522399	-2.66278	0.00774982	0.0161426
LASP1	ENSG00000002834	6391.77	0.381351	0.0444011	8.58877	8.79058e-18	1.6392e-16
SNX11	ENSG00000002919	1365.62	0.0174028	0.0464583	0.37459	0.707966	0.769897
TMEM176A	ENSG00000002933	597.823	-0.00285179	0.178662	-0.0159619	0.987265	0.990194
M6PR	ENSG00000003056	8310.62	0.104137	0.0485378	2.14548	0.0319144	0.0561457
ICA1	ENSG00000003147	520.299	0.182803	0.0587124	3.11353	0.00184864	0.00442942
DBNDD1	ENSG00000003249	32.3016	-0.0517668	0.164859	-0.314007	0.753516	0.809017
ALS2	ENSG00000003393	952.535	0.0745055	0.0355115	2.09807	0.035899	0.0623393
CASP10	ENSG00000003400	347.791	0.198668	0.0617543	3.21708	0.00129503	0.00321528
CFLAR	ENSG00000003402	4095.31	0.02455	0.0638358	0.38458	0.700548	0.763129
TFPI	ENSG00000003436	598.865	-0.104104	0.121428	-0.85733	0.391262	0.480366
NDUFAF7	ENSG00000003509	437.767	0.0794696	0.0377877	2.10305	0.0354611	0.0616753
RBM5	ENSG00000003756	2361.66	0.036419	0.0255762	1.42394	0.154463	0.221246
MTMR7	ENSG00000003987	92.8257	-0.123473	0.065092	-1.89689	0.0578422	0.0946973
SLC7A2	ENSG00000003989	376.164	0.260811	0.165615	1.5748	0.115302	0.17206
ARF5	ENSG00000004059	1062.04	0.0150339	0.0480743	0.312721	0.754492	0.809722
SARM1	ENSG00000004139	147.882	-0.112479	0.0874787	-1.28579	0.198516	0.273079
POLDIP2	ENSG00000004142	1931.34	-0.0389346	0.0369684	-1.05319	0.292256	0.378507
PLXND1	ENSG00000004399	7666.66	0.367864	0.0535129	6.8743	6.22939e-12	5.65431e-11
AK2	ENSG00000004455	2517.41	-0.371416	0.0415333	-8.94261	3.80074e-19	8.38908e-18
CD38	ENSG00000004468	264.916	-0.456637	0.190416	-2.3981	0.0164801	0.0315362
FKBP4	ENSG00000004478	1372.38	-0.388537	0.0568015	-6.84026	7.90502e-12	7.07477e-11
KDM1A	ENSG00000004487	1081.65	-0.288393	0.0322387	-8.94556	3.7007e-19	8.194e-18
RBM6	ENSG00000004534	2246.45	-0.0790702	0.0361742	-2.18582	0.0288288	0.0514056
CAMKK1	ENSG00000004660	234.948	-0.213584	0.0690385	-3.09369	0.00197684	0.0047125
RECQL	ENSG00000004700	1237.71	-0.00580652	0.047784	-0.121516	0.903282	0.928373
VPS50	ENSG00000004766	917.411	0.0418794	0.0387817	1.07987	0.280198	0.365521
HSPB6	ENSG00000004776	32.7107	0.380851	0.278374	1.36813	0.171272	0.24163
ARHGAP33	ENSG00000004777	233.906	-0.179408	0.11589	-1.54809	0.121601	0.179856
NDUFAB1	ENSG00000004779	1655.62	0.120151	0.0638299	1.88236	0.0597872	0.0975071
PDK4	ENSG00000004799	1275.53	-0.699058	0.201572	-3.46802	0.000524301	0.00141654
SLC25A13	ENSG00000004864	1671.94	0.0117501	0.0376167	0.312364	0.754764	0.809951
ST7	ENSG00000004866	573.066	-0.0555392	0.0516796	-1.07468	0.282516	0.368153
CDC27	ENSG00000004897	2175.65	-0.00764601	0.0318284	-0.240226	0.810155	0.855163
HCCS	ENSG00000004961	1078.3	-0.175681	0.0362311	-4.8489	1.24147e-06	5.28141e-06
DVL2	ENSG00000004975	664.016	0.163393	0.0416749	3.92067	8.83038e-05	0.000274984
UPF1	ENSG00000005007	2721.67	-0.152409	0.0597015	-2.55285	0.0106846	0.021513
SKAP2	ENSG00000005020	3784.28	-0.0530184	0.039277	-1.34986	0.177061	0.248377
SLC25A5	ENSG00000005022	7555.02	0.0620758	0.0540366	1.14877	0.25065	0.333189
MCUB	ENSG00000005059	1268.06	0.00300937	0.0536978	0.0560427	0.955308	0.967418
POLR2J	ENSG00000005075	489.302	0.0417034	0.0523403	0.796775	0.425582	0.514283
DHX33	ENSG00000005100	412.293	-0.43965	0.0480856	-9.14308	6.07006e-20	1.46893e-18
LIG3	ENSG00000005156	372.598	-0.166503	0.0417024	-3.99264	6.53424e-05	0.000209084
RPAP3	ENSG00000005175	847.886	-0.0395658	0.0494593	-0.799966	0.423731	0.512442
REXO5	ENSG00000005189	175.222	-0.175219	0.068652	-2.55228	0.0107019	0.0215417
CIAPIN1	ENSG00000005194	1384.31	-0.279979	0.0332733	-8.41453	3.94484e-17	6.83902e-16
SPPL2B	ENSG00000005206	521.521	0.0720649	0.063723	1.13091	0.258093	0.341308
FAM214B	ENSG00000005238	1307.46	0.173861	0.0529412	3.28404	0.00102331	0.00260076
COPZ2	ENSG00000005243	67.8808	0.0538723	0.120707	0.446308	0.655375	0.725214
PRKAR2B	ENSG00000005249	253.18	0.633657	0.11572	5.47578	4.35587e-08	2.30152e-07
MSL3	ENSG00000005302	1140.32	0.0500826	0.0552268	0.906852	0.364485	0.453189
CREBBP	ENSG00000005339	1837.04	-0.0971531	0.0412349	-2.35609	0.0184684	0.0348611
TSPOAP1	ENSG00000005379	44.0976	-0.192924	0.128118	-1.50583	0.132112	0.193127
MPO	ENSG00000005381	93.0241	1.27886	0.614696	2.08048	0.0374815	0.0648205
GCFC2	ENSG00000005436	300.083	-0.304815	0.0443533	-6.87243	6.31179e-12	5.72172e-11
WDR54	ENSG00000005448	66.7827	-0.444931	0.10182	-4.36978	1.24373e-05	4.49417e-05
CROT	ENSG00000005469	282.159	-0.262434	0.057265	-4.58279	4.58813e-06	1.79541e-05
ABCB4	ENSG00000005471	489.339	0.386837	0.0801593	4.82585	1.39409e-06	5.88811e-06
KMT2E	ENSG00000005483	2109.65	-0.119432	0.0301386	-3.96276	7.4087e-05	0.000234398
RHBDD2	ENSG00000005486	905.849	-0.0527527	0.0565388	-0.933036	0.350801	0.440028
IBTK	ENSG00000005700	2914.64	-0.158642	0.0336444	-4.71527	2.41392e-06	9.81766e-06
ZNF195	ENSG00000005801	741.259	-0.18103	0.0320947	-5.6405	1.6956e-08	9.54368e-08
MYCBP2	ENSG00000005810	2182.25	0.178847	0.0424798	4.21017	2.55181e-05	8.74657e-05
FBXL3	ENSG00000005812	916.765	0.0385147	0.0451729	0.852606	0.393878	0.483197
ITGAL	ENSG00000005844	941.839	-0.168915	0.0858624	-1.96728	0.0491513	0.0821722
PDK2	ENSG00000005882	152.448	0.394971	0.0673402	5.86531	4.48292e-09	2.78155e-08
ITGA3	ENSG00000005884	365.451	-0.293033	0.119061	-2.46121	0.013847	0.0270778
ZFX	ENSG00000005889	1424.32	-0.0418459	0.0445418	-0.939476	0.347486	0.436528
LAMP2	ENSG00000005893	7790.16	0.0976044	0.0459838	2.12258	0.0337888	0.0591326
ITGA2B	ENSG00000005961	16.3614	0.628545	0.187761	3.34758	0.000815204	0.00211708
GDE1	ENSG00000006007	2122.17	-0.0364284	0.0351826	-1.03541	0.300477	0.387659
C19orf60	ENSG00000006015	1066.15	0.113464	0.0537468	2.11109	0.0347647	0.0606667
CRLF1	ENSG00000006016	10.886	-0.231638	0.0978582	-2.36708	0.017929	0.0339505
OSBPL7	ENSG00000006025	305.559	0.315925	0.0674694	4.6825	2.83404e-06	1.13912e-05
TMEM98	ENSG00000006042	80.2995	0.105754	0.196902	0.537089	0.591206	0.668464
MAP3K14	ENSG00000006062	330.503	0.108839	0.0587021	1.85408	0.0637275	0.103049
TMEM132A	ENSG00000006118	328.352	0.222919	0.104241	2.13851	0.0324758	0.0570405
AP2B1	ENSG00000006125	4129.58	-0.0834046	0.0669528	-1.24572	0.212866	0.289897
ZNF263	ENSG00000006194	697.571	-0.113295	0.0351439	-3.22374	0.0012653	0.00314815
SPATA20	ENSG00000006282	944.54	0.147185	0.111153	1.32417	0.185446	0.25813
TNFRSF12A	ENSG00000006327	648.566	0.327033	0.0759439	4.30625	1.66046e-05	5.86881e-05
MAP3K9	ENSG00000006432	296.932	0.185331	0.0863168	2.14711	0.0317849	0.0559459
RALA	ENSG00000006451	1648.77	0.174363	0.0635208	2.74498	0.00605152	0.0129053
BAIAP2L1	ENSG00000006453	133.864	0.0369364	0.0717785	0.514589	0.60684	0.681756
KDM7A	ENSG00000006459	2004.38	0.0333771	0.0646468	0.5163	0.605645	0.680685
ETV1	ENSG00000006468	137.698	0.311776	0.118237	2.63687	0.00836743	0.0172654
AGK	ENSG00000006530	708.939	-0.129969	0.0306019	-4.24708	2.16574e-05	7.51117e-05
ALDH3B1	ENSG00000006534	1830.02	0.218404	0.0820634	2.66141	0.00778144	0.0161917
PHTF2	ENSG00000006576	2032.87	-0.193669	0.0741653	-2.61132	0.00901943	0.0184805
FARP2	ENSG00000006607	536.527	-0.267371	0.0443836	-6.0241	1.70058e-09	1.12044e-08
GGCT	ENSG00000006625	527.279	0.142705	0.0611875	2.33225	0.0196875	0.0368495
DBF4	ENSG00000006634	594.375	-0.331188	0.0570007	-5.81024	6.23819e-09	3.77893e-08
TBXA2R	ENSG00000006638	22.7388	-0.266627	0.145149	-1.83692	0.0662224	0.106556
IFRD1	ENSG00000006652	1776.01	-0.0508047	0.0437513	-1.16122	0.245554	0.327281
COX10	ENSG00000006695	465.11	-0.122889	0.0411154	-2.98888	0.0028	0.00645165
GTF2IRD1	ENSG00000006704	189.428	0.547203	0.0541247	10.11	4.98657e-24	1.95296e-22
PAF1	ENSG00000006712	707.645	-0.172832	0.0359673	-4.80525	1.54558e-06	6.47524e-06
VPS41	ENSG00000006715	2638.9	0.113225	0.0380673	2.97433	0.00293629	0.0067271
ELAC2	ENSG00000006744	2186.17	-0.132524	0.0369619	-3.58542	0.00033653	0.000942551
SCIN	ENSG00000006747	36.6796	1.21932	0.198565	6.14068	8.21689e-10	5.66043e-09
ARSD	ENSG00000006756	828.492	0.183695	0.050201	3.65919	0.000253012	0.000724363
PNPLA4	ENSG00000006757	229.647	0.208674	0.06513	3.20396	0.00135551	0.00334606
ADIPOR2	ENSG00000006831	1264.45	-0.228421	0.0478521	-4.77348	1.8107e-06	7.50765e-06
CDKL3	ENSG00000006837	17.0418	0.140703	0.0795563	1.7686	0.0769606	0.121362
MARK4	ENSG00000007047	283.035	0.272998	0.0474312	5.75567	8.62981e-09	5.11316e-08
CCDC124	ENSG00000007080	772.058	-0.11535	0.049662	-2.32271	0.0201948	0.0376576
CEACAM21	ENSG00000007129	113.662	-0.523073	0.0887052	-5.89676	3.70711e-09	2.33521e-08
PAFAH1B1	ENSG00000007168	3350.08	-0.00609303	0.0202693	-0.300604	0.763716	0.81725
KIAA0100	ENSG00000007202	3647.35	-0.416292	0.0536239	-7.76319	8.28217e-15	1.10168e-13
GAS7	ENSG00000007237	5931.59	0.547803	0.0534295	10.2528	1.1494e-24	4.82404e-23
TRAPPC6A	ENSG00000007255	278.552	-0.0146319	0.075148	-0.194708	0.845622	0.884039
MATK	ENSG00000007264	2314.02	0.623752	0.0937181	6.65561	2.82121e-11	2.33881e-10
ST7L	ENSG00000007341	287.287	-0.180337	0.0347411	-5.19088	2.093e-07	9.98561e-07
RPUSD1	ENSG00000007376	500.954	-0.162719	0.0546728	-2.97624	0.00291806	0.00668751
RHBDF1	ENSG00000007384	51.6978	1.59207	0.108785	14.6349	1.68101e-48	6.21972e-46
LUC7L	ENSG00000007392	1362.62	-0.00102908	0.0351468	-0.0292794	0.976642	0.982863
TSR3	ENSG00000007520	596.896	0.0779403	0.0601616	1.29552	0.195142	0.269016
PIGQ	ENSG00000007541	289.545	0.222107	0.0541543	4.10137	4.1071e-05	0.000136032
CRAMP1	ENSG00000007545	334.371	0.231502	0.0410579	5.63844	1.71601e-08	9.65087e-08
TEAD3	ENSG00000007866	26.3889	-0.205392	0.170647	-1.2036	0.228743	0.308236
DNAJC11	ENSG00000007923	1027.57	-0.110709	0.0449945	-2.4605	0.0138743	0.0271235
MYLIP	ENSG00000007944	223.608	-0.635197	0.0711617	-8.92612	4.41214e-19	9.6477e-18
E2F2	ENSG00000007968	229.3	0.418529	0.139683	2.99628	0.00273298	0.006311
PSMB1	ENSG00000008018	3664.36	0.066631	0.0443045	1.50393	0.132599	0.193663
SYN1	ENSG00000008056	25.017	0.672341	0.170892	3.9343	8.34379e-05	0.00026122
JARID2	ENSG00000008083	870.736	0.0748027	0.0505839	1.47878	0.139198	0.202057
CDKL5	ENSG00000008086	107.142	0.221015	0.0882524	2.50436	0.0122675	0.0242862
CDK11A	ENSG00000008128	48.5732	0.0789309	0.0659985	1.19595	0.231716	0.311601
NADK	ENSG00000008130	2997.4	0.389985	0.0518978	7.51447	5.71417e-14	6.66732e-13
CYTH3	ENSG00000008256	634.42	0.320754	0.0574613	5.58209	2.37646e-08	1.30724e-07
SYPL1	ENSG00000008282	2000.78	-0.0184169	0.0322174	-0.571643	0.567564	0.64704
CYB561	ENSG00000008283	100.102	-0.077528	0.0721969	-1.07384	0.282894	0.368559
SPAG9	ENSG00000008294	4359.84	0.299599	0.0458036	6.54095	6.11313e-11	4.89868e-10
AASS	ENSG00000008311	43.4991	-0.216891	0.14229	-1.52429	0.127436	0.187362
PLEKHG6	ENSG00000008323	69.2921	0.110414	0.0795049	1.38877	0.164904	0.234008
SS18L2	ENSG00000008324	609.831	-0.00473595	0.0605165	-0.0782588	0.937622	0.954527
MPND	ENSG00000008382	153.005	0.172359	0.0775945	2.22128	0.0263319	0.0474588
MGST1	ENSG00000008394	100.036	0.308731	0.178506	1.72953	0.0837147	0.130578
CRY1	ENSG00000008405	426.198	-0.257355	0.0576552	-4.46369	8.05586e-06	3.01478e-05
PGLYRP1	ENSG00000008438	8.51496	-0.0435738	0.143907	-0.302792	0.762048	0.816087
NFIX	ENSG00000008441	22.8055	-0.0460856	0.164528	-0.280107	0.779395	0.829669
ST3GAL1	ENSG00000008513	2417.86	0.0913872	0.0556774	1.64137	0.100721	0.153162
MMP25	ENSG00000008516	165.936	-0.215213	0.134209	-1.60357	0.108809	0.163691
IL32	ENSG00000008517	52.0454	-0.324864	0.190799	-1.70265	0.0886328	0.137018
PKD1	ENSG00000008710	640.595	0.223167	0.0633986	3.52007	0.000431436	0.00118569
MED24	ENSG00000008838	877.798	-0.202464	0.0371985	-5.4428	5.24506e-08	2.74658e-07
RHOBTB2	ENSG00000008853	295.153	0.509976	0.0620162	8.22326	1.98045e-16	3.16063e-15
HEATR5B	ENSG00000008869	1947.82	-0.143385	0.0590658	-2.42755	0.0152013	0.0293594
SEC62	ENSG00000008952	2063.27	-0.296423	0.0512244	-5.78674	7.17637e-09	4.30345e-08
RPS20	ENSG00000008988	5088.58	-0.128394	0.0712331	-1.80245	0.0714741	0.11386
CSDE1	ENSG00000009307	9584.77	-0.0919554	0.0411742	-2.23333	0.0255274	0.046139
UBE3C	ENSG00000009335	1904.89	-0.210984	0.0354033	-5.95945	2.53089e-09	1.63606e-08
REV3L	ENSG00000009413	958.357	-0.196725	0.0455942	-4.31469	1.59823e-05	5.66167e-05
MASP2	ENSG00000009724	62.1856	-0.0498576	0.136466	-0.365347	0.714852	0.775587
FAM76A	ENSG00000009780	252.458	0.171475	0.0385145	4.45221	8.49906e-06	3.17217e-05
TRAF3IP3	ENSG00000009790	492.951	-0.849202	0.0841615	-10.0901	6.10778e-24	2.37882e-22
POMT2	ENSG00000009830	351.73	0.0258928	0.0476685	0.543185	0.587002	0.664513
VTA1	ENSG00000009844	4456.97	-0.0880053	0.0506116	-1.73884	0.0820636	0.128316
MLXIPL	ENSG00000009950	106.288	1.35641	0.140476	9.65587	4.64222e-22	1.41891e-20
BAZ1B	ENSG00000009954	2521.16	-0.138227	0.0268148	-5.15487	2.53807e-07	1.19709e-06
RANBP9	ENSG00000010017	943.29	-0.0855869	0.0579101	-1.47793	0.139427	0.202327
ETV7	ENSG00000010030	15.8894	1.21937	0.287636	4.23927	2.24243e-05	7.75229e-05
SPRTN	ENSG00000010072	542.845	-0.0442703	0.0365733	-1.21046	0.226104	0.305176
METTL13	ENSG00000010165	672.22	-0.154298	0.0351319	-4.39195	1.12339e-05	4.09618e-05
DYRK4	ENSG00000010219	993.667	0.444969	0.0719727	6.18248	6.31023e-10	4.44498e-09
ZNF207	ENSG00000010244	6121.78	-0.0817214	0.0302331	-2.70304	0.00687076	0.0144723
UQCRC1	ENSG00000010256	5038.42	0.479413	0.0499699	9.59403	8.47064e-22	2.53939e-20
STARD3NL	ENSG00000010270	2460.45	0.12951	0.0349169	3.7091	0.000208	0.00060423
CD9	ENSG00000010278	4060.37	-0.133285	0.101497	-1.31319	0.189119	0.26236
NCAPD2	ENSG00000010292	1422.61	-0.453883	0.0776797	-5.843	5.12683e-09	3.13951e-08
IFFO1	ENSG00000010295	1851.99	0.3077	0.0542533	5.67155	1.41515e-08	8.08494e-08
GIPR	ENSG00000010310	88.3294	0.347677	0.111857	3.10822	0.00188216	0.00450207
PHF7	ENSG00000010318	213.076	0.258701	0.0521437	4.9613	7.00238e-07	3.09602e-06
NISCH	ENSG00000010322	5201.01	-0.0594376	0.0565303	-1.05143	0.293062	0.379311
STAB1	ENSG00000010327	49078.2	0.205003	0.0643151	3.18748	0.00143521	0.0035241
FUZ	ENSG00000010361	75.5983	-0.0774823	0.0646239	-1.19897	0.230539	0.310357
IDS	ENSG00000010404	1939.84	0.296275	0.065562	4.519	6.21324e-06	2.37e-05
ZNF200	ENSG00000010539	479.357	0.0671999	0.0312666	2.14926	0.0316139	0.0556937
CD4	ENSG00000010610	16510.8	0.113925	0.0763417	1.4923	0.13562	0.197414
LRRC23	ENSG00000010626	89.8785	-0.114959	0.0712098	-1.61437	0.106447	0.160636
BTK	ENSG00000010671	2211.72	-0.0487284	0.0379771	-1.2831	0.199457	0.274212
HFE	ENSG00000010704	849.007	0.392825	0.0491617	7.99047	1.34426e-15	1.94848e-14
SCMH1	ENSG00000010803	424.185	-0.32222	0.0579809	-5.55734	2.73918e-08	1.49332e-07
FYN	ENSG00000010810	149.719	0.902176	0.143967	6.26656	3.69121e-10	2.68764e-09
HIVEP2	ENSG00000010818	447.297	-0.365469	0.161452	-2.26364	0.0235962	0.0430413
ELOA	ENSG00000011007	1849.33	0.0596068	0.0325742	1.82988	0.0672685	0.108017
LYPLA2	ENSG00000011009	1226.69	0.176118	0.0424174	4.15203	3.29546e-05	0.000110662
CLCN6	ENSG00000011021	1553.37	0.159385	0.0572759	2.78277	0.00538978	0.011605
MRC2	ENSG00000011028	1050.6	0.417614	0.106395	3.92514	8.66795e-05	0.000270285
TSPAN9	ENSG00000011105	40.1753	-0.391358	0.125716	-3.11304	0.00185169	0.00443371
BTBD7	ENSG00000011114	1398.33	0.0522817	0.0313044	1.67011	0.0948984	0.14544
APBA3	ENSG00000011132	303.969	0.33071	0.058325	5.67013	1.42689e-08	8.14299e-08
MKS1	ENSG00000011143	173.586	-0.186666	0.0466434	-4.00197	6.28161e-05	0.000201504
ABHD5	ENSG00000011198	302.037	-0.0976286	0.0388421	-2.51347	0.011955	0.0237511
ANOS1	ENSG00000011201	650.335	0.124503	0.176743	0.704433	0.481163	0.567587
AKAP8L	ENSG00000011243	561.067	0.107362	0.0394565	2.72102	0.00650803	0.0137785
MBTD1	ENSG00000011258	487.628	0.0467905	0.0365287	1.28092	0.20022	0.275073
UTP18	ENSG00000011260	1653.76	-0.156555	0.0320781	-4.88045	1.05844e-06	4.56215e-06
RNF216	ENSG00000011275	1727.45	-0.158143	0.03227	-4.90062	9.55361e-07	4.14324e-06
TTC19	ENSG00000011295	1211.94	-0.0999856	0.0361938	-2.76251	0.00573588	0.0122974
PTBP1	ENSG00000011304	5016.01	-0.141426	0.0305306	-4.63228	3.61655e-06	1.43519e-05
LARS2	ENSG00000011376	701.037	-0.138289	0.0419718	-3.2948	0.000984913	0.00250945
PIK3C2A	ENSG00000011405	1908.02	-0.150163	0.0410395	-3.65899	0.000253216	0.000724652
PLAUR	ENSG00000011422	7431.38	0.106459	0.0821381	1.2961	0.194942	0.268796
ANLN	ENSG00000011426	1171.95	-1.04095	0.134729	-7.72623	1.1078e-14	1.43687e-13
WIZ	ENSG00000011451	1156.14	-0.097035	0.0762783	-1.27212	0.203331	0.278812
RABGAP1	ENSG00000011454	1772.82	-0.0231667	0.0484038	-0.478614	0.632213	0.704184
DCN	ENSG00000011465	619.798	0.289185	0.312323	0.925916	0.35449	0.443506
QPCTL	ENSG00000011478	166.592	-0.200124	0.0631204	-3.17051	0.00152169	0.00371376
PPP5C	ENSG00000011485	818.976	-0.277311	0.0470618	-5.89248	3.80441e-09	2.38901e-08
CEP68	ENSG00000011523	466.681	-0.276035	0.0374331	-7.3741	1.65453e-13	1.82739e-12
MAP4K3	ENSG00000011566	711.282	0.140134	0.0525694	2.66569	0.00768306	0.0160249
ZBTB32	ENSG00000011590	7.14554	0.661571	0.180633	3.66252	0.00024975	0.000715753
TYROBP	ENSG00000011600	10224.4	0.426759	0.0591747	7.21185	5.51949e-13	5.70618e-12
TMEM159	ENSG00000011638	168.674	0.0317501	0.0570633	0.556402	0.577936	0.656046
GABRA3	ENSG00000011677	239.868	-0.27486	0.112991	-2.43258	0.0149915	0.0290172
BRCA1	ENSG00000012048	627.577	-0.282487	0.0779641	-3.62329	0.000290877	0.000823879
ERCC1	ENSG00000012061	877.754	0.0588188	0.0491061	1.19779	0.230999	0.310917
CD22	ENSG00000012124	97.2973	1.6366	0.142053	11.521	1.0336e-30	7.85536e-29
SEMA3B	ENSG00000012171	16.9351	-0.174817	0.162571	-1.07533	0.282228	0.367828
MBTPS2	ENSG00000012174	1099.28	-0.170713	0.0585242	-2.91697	0.00353446	0.00794097
PRICKLE3	ENSG00000012211	255.225	-0.21769	0.0589609	-3.6921	0.00022241	0.000643169
EXTL3	ENSG00000012232	413.068	0.128082	0.0445728	2.87354	0.00405902	0.00900724
ELOVL5	ENSG00000012660	2518.18	-0.00619213	0.0441517	-0.140247	0.888465	0.9174
ALOX5	ENSG00000012779	4105.16	0.17353	0.0823907	2.10619	0.035188	0.0612837
KDM5D	ENSG00000012817	713.196	0.382709	0.432762	0.884341	0.376512	0.4651
CALCOCO1	ENSG00000012822	1246.26	0.521657	0.0711506	7.33173	2.27203e-13	2.46677e-12
UBR7	ENSG00000012963	936.775	-0.0195903	0.0462916	-0.423194	0.672154	0.738261
MAP4K5	ENSG00000012983	444.448	-0.307582	0.0569949	-5.39666	6.78937e-08	3.50307e-07
EHD3	ENSG00000013016	106.445	0.363056	0.146813	2.47292	0.0134013	0.0263086
PSMC4	ENSG00000013275	4961.31	-0.140722	0.0585856	-2.40198	0.0163065	0.0312356
MAN2B2	ENSG00000013288	1877.49	0.159879	0.0543857	2.93972	0.00328509	0.00743295
CLDN11	ENSG00000013297	29.9845	0.51609	0.195834	2.63534	0.00840528	0.0173257
SLC25A39	ENSG00000013306	2062.92	0.179548	0.0464503	3.86537	0.00011092	0.000339178
MVP	ENSG00000013364	1613.08	0.198404	0.0615659	3.22262	0.00127023	0.00315872
NUB1	ENSG00000013374	881.016	0.0369011	0.0553638	0.666521	0.505078	0.589915
PGM3	ENSG00000013375	803.663	-0.343506	0.0427292	-8.03913	9.04757e-16	1.33763e-14
RWDD2A	ENSG00000013392	232.576	-0.0351435	0.0474681	-0.74036	0.459081	0.546359
CLK1	ENSG00000013441	1507.12	0.0983485	0.0424737	2.31552	0.0205847	0.0382578
POLR3B	ENSG00000013503	367.964	-0.309139	0.0586351	-5.27226	1.34754e-07	6.62696e-07
ANGEL1	ENSG00000013523	1288.69	0.516274	0.0585256	8.82134	1.13095e-18	2.35225e-17
RNF14	ENSG00000013561	1481.12	0.0548483	0.0339118	1.61738	0.105796	0.159811
DNASE1L1	ENSG00000013563	266.722	0.385807	0.0530079	7.27829	3.38073e-13	3.58199e-12
DDX11	ENSG00000013573	257.336	0.0301825	0.0770554	0.391698	0.695281	0.758979
HEBP1	ENSG00000013583	1638.97	0.48805	0.0551862	8.8437	9.2601e-19	1.9608e-17
GPRC5A	ENSG00000013588	132.076	0.136734	0.191168	0.715255	0.474452	0.561136
MAMLD1	ENSG00000013619	261.776	-0.428046	0.144358	-2.96518	0.00302504	0.00690232
CD6	ENSG00000013725	42.5262	0.559847	0.117666	4.75793	1.95591e-06	8.0622e-06
TACC3	ENSG00000013810	1469.11	-0.155556	0.0708183	-2.19655	0.0280523	0.0501992
UFL1	ENSG00000014123	1294.1	-0.162706	0.0548605	-2.96582	0.00301876	0.00689135
POLA2	ENSG00000014138	507.585	-0.129894	0.0642385	-2.02206	0.0431705	0.0731655
ZC3H3	ENSG00000014164	524.947	-0.353311	0.0698873	-5.05544	4.29409e-07	1.95388e-06
CAPN1	ENSG00000014216	2209.21	0.175199	0.0447777	3.91264	9.12934e-05	0.000283352
ACPP	ENSG00000014257	252.592	0.0745121	0.0914854	0.81447	0.415375	0.503942
MDH1	ENSG00000014641	8670.52	0.513066	0.0495795	10.3483	4.25782e-25	1.88849e-23
SLC30A9	ENSG00000014824	1561.86	0.00558457	0.0315348	0.177092	0.859436	0.894821
MTMR11	ENSG00000014914	10.8528	0.139957	0.179203	0.780994	0.434806	0.522779
COX15	ENSG00000014919	1109.87	0.0268169	0.0267016	1.00432	0.315225	0.403098
CCDC88C	ENSG00000015133	237.911	-0.879678	0.0841987	-10.4476	1.50204e-25	7.06309e-24
YAF2	ENSG00000015153	306.216	0.0488276	0.0413618	1.1805	0.237801	0.318579
ZMYND11	ENSG00000015171	1418.12	-0.540588	0.0447806	-12.0719	1.48639e-33	1.5144e-31
WAS	ENSG00000015285	3517.99	-0.0307169	0.0717389	-0.428176	0.668523	0.735377
BID	ENSG00000015475	3819.85	0.625551	0.0535599	11.6794	1.62343e-31	1.40034e-29
MATR3	ENSG00000015479	309.182	-0.0244971	0.0413387	-0.592595	0.553452	0.634192
XYLT2	ENSG00000015532	175.375	-0.0375758	0.0683519	-0.54974	0.582498	0.660407
NUDCD3	ENSG00000015676	1132.7	-0.0274726	0.041003	-0.670015	0.502848	0.587848
GLT8D1	ENSG00000016864	671.531	-0.0778224	0.0315766	-2.46456	0.0137182	0.0268557
ATP2C1	ENSG00000017260	2581.86	0.455509	0.0625963	7.27693	3.41501e-13	3.61287e-12
IGF1	ENSG00000017427	597.505	-0.0279667	0.107532	-0.260078	0.794803	0.841613
SLC38A5	ENSG00000017483	240.954	-0.0292899	0.140491	-0.208483	0.834852	0.876037
RALBP1	ENSG00000017797	849.698	0.0103668	0.0387643	0.26743	0.789138	0.837253
RUFY3	ENSG00000018189	641.75	0.297479	0.0476649	6.24104	4.3466e-10	3.14045e-09
SLC11A1	ENSG00000018280	6731.84	-0.474802	0.094304	-5.0348	4.78352e-07	2.16189e-06
WWTR1	ENSG00000018408	89.9123	0.340196	0.147808	2.30161	0.0213571	0.0394926
AGPS	ENSG00000018510	1621.92	-0.118779	0.0385268	-3.08302	0.00204914	0.0048667
CXorf56	ENSG00000018610	314.496	-0.0640039	0.0496719	-1.28853	0.19756	0.271896
TTC27	ENSG00000018699	356.504	-0.684007	0.053221	-12.8522	8.35991e-38	1.16426e-35
ZNF582	ENSG00000018869	86.5391	0.121267	0.0870428	1.39319	0.163564	0.232364
PHLDB1	ENSG00000019144	430.852	0.291342	0.0829224	3.51343	0.000442361	0.00121405
MARCO	ENSG00000019169	159.087	-3.1322	0.31626	-9.90387	4.00487e-23	1.39377e-21
PRDM11	ENSG00000019485	74.9106	-0.0146154	0.0781273	-0.187071	0.851605	0.888592
SNAI2	ENSG00000019549	52.078	0.0793401	0.26181	0.303045	0.761856	0.815942
CD74	ENSG00000019582	9070.65	0.450002	0.134055	3.35686	0.000788341	0.00205375
HGF	ENSG00000019991	82.6081	-0.432468	0.155473	-2.78163	0.0054086	0.0116401
ZRANB1	ENSG00000019995	235.501	-0.129763	0.037369	-3.47249	0.000515663	0.00139535
NCDN	ENSG00000020129	439.36	-0.560698	0.0558499	-10.0394	1.02338e-23	3.87835e-22
ADGRA2	ENSG00000020181	227.699	-0.652559	0.122256	-5.33765	9.41581e-08	4.74673e-07
ZFP64	ENSG00000020256	228.764	0.0180891	0.0391827	0.461659	0.644326	0.715126
MNAT1	ENSG00000020426	167.639	-0.310474	0.0630504	-4.92423	8.46937e-07	3.69812e-06
SAMD4A	ENSG00000020577	1133.27	0.493797	0.0737805	6.69278	2.18971e-11	1.83805e-10
RUNX3	ENSG00000020633	3559.25	-0.149982	0.0783989	-1.91307	0.0557394	0.0918
MRE11	ENSG00000020922	739.078	-0.0259543	0.0474682	-0.546772	0.584536	0.662147
SERPINB1	ENSG00000021355	3176.28	-0.0661607	0.0579495	-1.1417	0.25358	0.336359
SPAST	ENSG00000021574	612.652	-0.0611044	0.0391183	-1.56204	0.118279	0.175774
OSBPL5	ENSG00000021762	44.9093	-0.0906561	0.138846	-0.652924	0.513805	0.598517
AQR	ENSG00000021776	3613.26	-0.231857	0.0748181	-3.09895	0.0019421	0.00463519
CPS1	ENSG00000021826	82.8034	-0.072327	0.140548	-0.514607	0.606827	0.681756
FHL1	ENSG00000022267	336.002	0.36807	0.130931	2.81117	0.00493613	0.0107201
RTFDC1	ENSG00000022277	1937.15	-0.225312	0.0301403	-7.47543	7.695e-14	8.85366e-13
NLRP2	ENSG00000022556	207.971	-0.379212	0.234678	-1.61588	0.10612	0.160194
SLC45A4	ENSG00000022567	595.498	-0.380593	0.0787225	-4.83462	1.334e-06	5.64976e-06
RNF10	ENSG00000022840	2807.64	0.0869736	0.0353516	2.46025	0.0138841	0.0271351
ZNF839	ENSG00000022976	219.039	-0.00455196	0.0391797	-0.116182	0.907509	0.931696
ZDHHC6	ENSG00000023041	1339	-0.158268	0.0331223	-4.77828	1.76798e-06	7.33917e-06
GRAMD1B	ENSG00000023171	133.902	0.273829	0.109264	2.50611	0.0122068	0.0241797
RNH1	ENSG00000023191	3664.56	0.211097	0.0433585	4.86864	1.12367e-06	4.82553e-06
NDUFS1	ENSG00000023228	3040.02	0.11482	0.0270358	4.24695	2.16701e-05	7.51374e-05
RB1CC1	ENSG00000023287	1127.19	0.196767	0.0446699	4.40491	1.05828e-05	3.87687e-05
ERP44	ENSG00000023318	3777.45	-0.0392766	0.0426673	-0.920533	0.357294	0.44642
ALAS1	ENSG00000023330	3043.04	0.55693	0.0701234	7.94214	1.98716e-15	2.8365e-14
BIRC3	ENSG00000023445	591.352	1.25214	0.219733	5.69846	1.20897e-08	7.00956e-08
AKAP11	ENSG00000023516	5489.68	-0.254639	0.0592701	-4.29624	1.7372e-05	6.11851e-05
GLRX2	ENSG00000023572	433.997	0.144525	0.0613869	2.35432	0.0185566	0.0349927
SNAPC1	ENSG00000023608	121.819	-0.177682	0.0644334	-2.7576	0.00582269	0.0124607
DERA	ENSG00000023697	1354.86	0.152763	0.0361147	4.22993	2.33763e-05	8.05764e-05
STRAP	ENSG00000023734	3238.22	-0.2085	0.0371676	-5.60973	2.02646e-08	1.12706e-07
ABCC2	ENSG00000023839	25.9939	0.357339	0.125426	2.849	0.00438571	0.00964993
DEF6	ENSG00000023892	1604.95	-0.257439	0.0580413	-4.43544	9.18832e-06	3.40685e-05
PLEKHO1	ENSG00000023902	2392.01	0.503196	0.0811475	6.20101	5.61011e-10	3.99585e-09
GCLM	ENSG00000023909	1527.1	0.421186	0.0686362	6.1365	8.43587e-10	5.79425e-09
UBR2	ENSG00000024048	2306.28	0.0132425	0.0569073	0.232704	0.815991	0.859904
EHD2	ENSG00000024422	389.098	-1.04043	0.157882	-6.58988	4.40175e-11	3.58359e-10
DEPDC1	ENSG00000024526	297.48	-1.29267	0.149414	-8.65161	5.07774e-18	9.83374e-17
CCDC28A	ENSG00000024862	484.155	0.558002	0.0597244	9.34294	9.36988e-21	2.50934e-19
RRAGD	ENSG00000025039	4019.72	0.0881093	0.0562638	1.566	0.117348	0.174668
HSF2	ENSG00000025156	323.799	-0.0811452	0.0464496	-1.74695	0.0806457	0.126422
PHF20	ENSG00000025293	1742.46	-0.039467	0.0292045	-1.3514	0.176566	0.247819
HSD17B6	ENSG00000025423	12.6859	-0.230964	0.17965	-1.28564	0.19857	0.273111
NR1H3	ENSG00000025434	1233.21	0.741548	0.147953	5.01206	5.38507e-07	2.41743e-06
TYMP	ENSG00000025708	5339.33	0.20407	0.0991589	2.05801	0.039589	0.0680383
NCAPH2	ENSG00000025770	349.268	-0.0291346	0.0639738	-0.455414	0.648811	0.719083
TOMM34	ENSG00000025772	785.165	-0.155021	0.0500406	-3.0979	0.00194897	0.0046508
SEC63	ENSG00000025796	1689.1	-0.337134	0.0347996	-9.68787	3.39537e-22	1.05152e-20
KPNA6	ENSG00000025800	2806.41	-0.197764	0.0311053	-6.3579	2.04532e-10	1.53864e-09
VIM	ENSG00000026025	18853	0.763228	0.0687581	11.1002	1.25193e-28	7.9289e-27
RTEL1-TNFRSF6B	ENSG00000026036	104.994	0.0921792	0.0863862	1.06706	0.285945	0.371983
FAS	ENSG00000026103	310.339	-0.25989	0.0786808	-3.30309	0.000956258	0.00244365
RNASET2	ENSG00000026297	1837.72	-0.150714	0.0757128	-1.99061	0.0465242	0.0782788
CD44	ENSG00000026508	10565.1	0.0810267	0.105934	0.764882	0.444342	0.531924
KCNG1	ENSG00000026559	63.3031	0.549503	0.167615	3.27837	0.00104409	0.00264647
AGPAT4	ENSG00000026652	1456.04	0.195098	0.082053	2.3777	0.0174208	0.0330817
SLAMF7	ENSG00000026751	2633.14	0.991737	0.174053	5.6979	1.21295e-08	7.02681e-08
BTN3A1	ENSG00000026950	87.7273	0.260677	0.0795066	3.27869	0.0010429	0.00264393
MIPEP	ENSG00000027001	428.812	0.0308247	0.047873	0.643885	0.51965	0.603905
PRKCH	ENSG00000027075	145.061	0.328792	0.119808	2.74432	0.00606373	0.0129274
IFNGR1	ENSG00000027697	7369.54	0.45446	0.0553808	8.20609	2.2851e-16	3.63444e-15
B4GALT7	ENSG00000027847	515.324	0.0790496	0.0433999	1.82143	0.0685421	0.109755
SH2D2A	ENSG00000027869	22.1299	-0.718404	0.164858	-4.35772	1.31426e-05	4.7308e-05
VRK2	ENSG00000028116	678.376	-0.180025	0.0535381	-3.36256	0.000772238	0.00201665
TNFRSF1B	ENSG00000028137	5971.7	-0.0497844	0.0612942	-0.812221	0.416665	0.505375
VEZT	ENSG00000028203	1505.14	-0.0987452	0.0351622	-2.80827	0.00498078	0.0108121
POU2F2	ENSG00000028277	970.095	-0.565154	0.135641	-4.16654	3.09262e-05	0.000104399
BRD9	ENSG00000028310	615.184	-0.162546	0.043282	-3.7555	0.000172994	0.000509915
SNX1	ENSG00000028528	4506.62	0.164344	0.0292484	5.61891	1.92171e-08	1.07134e-07
TBPL1	ENSG00000028839	253.894	-0.163829	0.0448652	-3.65158	0.000260628	0.000744197
ARNTL2	ENSG00000029153	623.655	-0.370753	0.0937765	-3.95358	7.699e-05	0.000242328
BCLAF1	ENSG00000029363	3341.55	-0.022855	0.0292921	-0.780243	0.435248	0.523131
SLC39A9	ENSG00000029364	2320.96	-0.0590973	0.0420629	-1.40497	0.160029	0.227918
IBSP	ENSG00000029559	11.8722	-1.26495	0.329726	-3.83638	0.000124862	0.000378435
TFB1M	ENSG00000029639	322.289	0.0471336	0.0499019	0.944524	0.344902	0.433866
RABEP1	ENSG00000029725	3114.55	-0.170536	0.0333124	-5.11931	3.06657e-07	1.42815e-06
HMGB3	ENSG00000029993	1283.94	-0.719826	0.0742366	-9.69637	3.12403e-22	9.71766e-21
NUP160	ENSG00000030066	1167.1	-0.278123	0.0474403	-5.86259	4.55697e-09	2.825e-08
BAK1	ENSG00000030110	646.545	-0.00562674	0.0564153	-0.0997378	0.920553	0.94172
IKZF2	ENSG00000030419	144.698	-0.933442	0.109561	-8.51987	1.5973e-17	2.90908e-16
GRN	ENSG00000030582	28864.7	0.246278	0.0477978	5.1525	2.57037e-07	1.2107e-06
FAM13B	ENSG00000031003	1474.69	0.100218	0.0324628	3.08715	0.00202087	0.00480363
ARHGAP31	ENSG00000031081	3200.52	0.0508736	0.0630838	0.806445	0.419986	0.508704
CENPQ	ENSG00000031691	133.065	-0.134338	0.0807384	-1.66386	0.0961396	0.147134
SARS	ENSG00000031698	2109.48	-0.109393	0.0355772	-3.07482	0.00210633	0.00498988
RANBP3	ENSG00000031823	1164.72	0.0293113	0.029446	0.995426	0.319529	0.407601
ARID4A	ENSG00000032219	1518.86	0.228579	0.0475909	4.80299	1.56315e-06	6.54493e-06
EIPR1	ENSG00000032389	633.093	0.00919318	0.0324632	0.283187	0.777033	0.828097
PNPLA6	ENSG00000032444	1050.95	0.102181	0.0675247	1.51323	0.13022	0.190857
IFT88	ENSG00000032742	312.346	-0.105898	0.0482352	-2.19544	0.0281317	0.0503157
ALG1	ENSG00000033011	692.767	-0.143927	0.0503717	-2.85731	0.00427254	0.00943341
ZCCHC8	ENSG00000033030	1017.37	0.0401606	0.0395788	1.0147	0.310248	0.397783
ABCF2	ENSG00000033050	1083.73	-0.346999	0.0456295	-7.6047	2.85567e-14	3.52508e-13
CHPF2	ENSG00000033100	1121.36	0.13369	0.0454133	2.94385	0.00324159	0.00734636
FUT8	ENSG00000033170	1250.06	0.589939	0.0476313	12.3855	3.12964e-35	3.72905e-33
UBA6	ENSG00000033178	3764.54	0.00378936	0.0585222	0.0647508	0.948372	0.961988
GAB2	ENSG00000033327	3756.4	-0.2408	0.066931	-3.59774	0.000320995	0.000901195
ATP6V0A1	ENSG00000033627	6190.96	0.0815825	0.0441812	1.84654	0.0648134	0.104564
PIAS1	ENSG00000033800	2460.15	-0.173813	0.0378569	-4.59132	4.40452e-06	1.72934e-05
SLC4A7	ENSG00000033867	3644.1	-0.489228	0.056653	-8.63551	5.84642e-18	1.1199e-16
APBA2	ENSG00000034053	22.4685	-0.534647	0.167459	-3.1927	0.0014095	0.00346703
MAP2K3	ENSG00000034152	1043.24	0.288021	0.0526813	5.46723	4.57132e-08	2.40812e-07
TMSB10	ENSG00000034510	9640.75	0.17681	0.0814256	2.17142	0.0298992	0.053092
ASTE1	ENSG00000034533	165.856	0.0277642	0.046521	0.59681	0.550634	0.631684
RNF19A	ENSG00000034677	3269.21	-0.518941	0.0646657	-8.02498	1.01538e-15	1.49178e-14
PEX3	ENSG00000034693	261.113	-0.268858	0.0620868	-4.33036	1.48868e-05	5.29895e-05
GABARAPL2	ENSG00000034713	2061.67	0.334853	0.0543179	6.1647	7.06182e-10	4.9275e-09
SH3YL1	ENSG00000035115	460.83	0.181875	0.0505701	3.5965	0.000322528	0.000905319
FAM136A	ENSG00000035141	1058.93	-0.213887	0.0384197	-5.56712	2.58984e-08	1.41851e-07
VCL	ENSG00000035403	2775.17	-0.849186	0.0855085	-9.93102	3.05113e-23	1.07247e-21
DEPDC1B	ENSG00000035499	293.92	-0.395915	0.118288	-3.34706	0.000816739	0.00212026
NSMAF	ENSG00000035681	2659.42	0.103549	0.0371877	2.7845	0.00536097	0.0115553
ADSS	ENSG00000035687	750.906	-0.0885507	0.0456338	-1.94047	0.0523232	0.0868552
STAP1	ENSG00000035720	41.5898	0.467148	0.20481	2.28088	0.0225555	0.0414117
TIMP2	ENSG00000035862	5495.66	0.377403	0.0812299	4.64611	3.38258e-06	1.34766e-05
RFC1	ENSG00000035928	716.504	-0.184381	0.0468028	-3.93952	8.16446e-05	0.000256004
TBC1D23	ENSG00000036054	1179.96	0.0580385	0.0360274	1.61095	0.10719	0.161584
CUL3	ENSG00000036257	1371.54	-0.260756	0.0605884	-4.30374	1.6794e-05	5.92978e-05
ZZZ3	ENSG00000036549	935.541	-0.183724	0.0335064	-5.48324	4.17596e-08	2.21145e-07
SLC18A1	ENSG00000036565	22.9738	-0.00713625	0.139837	-0.0510327	0.959299	0.969714
USP2	ENSG00000036672	803.13	0.0304841	0.099578	0.306133	0.759503	0.814061
TUBG2	ENSG00000037042	332.593	0.382619	0.0482307	7.9331	2.13749e-15	3.02649e-14
RPL26L1	ENSG00000037241	377.346	-0.0979855	0.0653789	-1.49873	0.133943	0.195296
NSUN2	ENSG00000037474	1893.44	-0.350756	0.0413373	-8.48522	2.1532e-17	3.84188e-16
FBXO42	ENSG00000037637	1184.11	0.143919	0.0367427	3.91694	8.96804e-05	0.000279023
MFAP3	ENSG00000037749	530.668	-0.37394	0.0549825	-6.80106	1.0385e-11	9.09742e-11
MRI1	ENSG00000037757	196.212	0.116931	0.0745648	1.56819	0.116838	0.174074
METTL1	ENSG00000037897	344.577	-0.126189	0.0634564	-1.98859	0.0467465	0.0786003
HOXC8	ENSG00000037965	19.4325	0.295618	0.261898	1.12875	0.259002	0.342414
AGA	ENSG00000038002	345.702	0.101295	0.0491228	2.06207	0.0392013	0.067405
PI4K2B	ENSG00000038210	626.242	0.412757	0.0721713	5.71913	1.07071e-08	6.25171e-08
BOD1L1	ENSG00000038219	1843.1	-0.0529228	0.0473508	-1.11767	0.263706	0.347294
MAT2B	ENSG00000038274	2455.23	0.196922	0.0357253	5.51212	3.54543e-08	1.89323e-07
EDC4	ENSG00000038358	799.263	-0.117801	0.050254	-2.34411	0.0190728	0.0358555
TRIO	ENSG00000038382	2970.1	0.247554	0.0514481	4.81173	1.49627e-06	6.28101e-06
VCAN	ENSG00000038427	1240.15	-2.37731	0.218759	-10.8672	1.65109e-27	9.39849e-26
CLEC16A	ENSG00000038532	1171.89	-0.0452209	0.0449644	-1.00571	0.314557	0.402281
MSR1	ENSG00000038945	11198.5	0.498752	0.114364	4.3611	1.29411e-05	4.65944e-05
SKIV2L2	ENSG00000039123	1073.63	-0.331548	0.0437647	-7.57569	3.57217e-14	4.31483e-13
ZFYVE16	ENSG00000039319	3377.92	0.187042	0.0529815	3.53034	0.000415033	0.00114352
RIPOR1	ENSG00000039523	2893.35	0.214487	0.0700133	3.06353	0.00218746	0.00516467
RAI14	ENSG00000039560	498.992	-0.535532	0.112406	-4.76427	1.89539e-06	7.83109e-06
PNKP	ENSG00000039650	806.448	0.138129	0.0393886	3.50682	0.000453495	0.0012405
PHLPP2	ENSG00000040199	309.545	0.224191	0.0697724	3.21317	0.00131278	0.00325422
SPDL1	ENSG00000040275	594.904	-0.301395	0.0585995	-5.14331	2.69936e-07	1.26594e-06
STAU2	ENSG00000040341	722.592	-0.061446	0.0426009	-1.44236	0.1492	0.214568
PQLC2	ENSG00000040487	1136.9	0.385957	0.0473504	8.15108	3.60688e-16	5.5851e-15
CTNS	ENSG00000040531	2117.29	-0.393766	0.0405399	-9.71303	2.65326e-22	8.3643e-21
PHF23	ENSG00000040633	950.207	0.172978	0.0331531	5.21754	1.81314e-07	8.74236e-07
INPP4A	ENSG00000040933	2046.75	0.170449	0.048194	3.53674	0.000405105	0.00111747
PSMA4	ENSG00000041357	3787.71	-0.0117468	0.0407162	-0.288505	0.77296	0.824882
LSG1	ENSG00000041802	1080.69	-0.354908	0.0339763	-10.4457	1.53277e-25	7.15971e-24
PARP3	ENSG00000041880	44.6674	0.339363	0.0843694	4.02234	5.76223e-05	0.000186032
TNC	ENSG00000041982	1835.9	1.01092	0.184671	5.47417	4.39564e-08	2.31905e-07
THAP3	ENSG00000041988	207.027	0.0595686	0.0444953	1.33876	0.180649	0.252703
RIPOR3	ENSG00000042062	24.2493	0.114746	0.117079	0.980073	0.32705	0.415499
TDP1	ENSG00000042088	570.266	-0.173655	0.0366736	-4.73516	2.18884e-06	8.96221e-06
AIFM2	ENSG00000042286	318.885	0.44424	0.0771361	5.75918	8.45247e-09	5.01653e-08
SPATA7	ENSG00000042317	191.232	0.124019	0.0602707	2.0577	0.039619	0.0680732
MED17	ENSG00000042429	155.556	-0.117664	0.0373019	-3.15436	0.00160851	0.00389813
RETSAT	ENSG00000042445	499.85	-0.114544	0.0447417	-2.56011	0.0104638	0.0211077
CAPG	ENSG00000042493	12505.8	0.156372	0.0711723	2.1971	0.0280135	0.0501489
AP2S1	ENSG00000042753	6143.49	-0.00503272	0.0559234	-0.0899932	0.928293	0.947292
ADAM28	ENSG00000042980	3143.49	0.105183	0.0583273	1.80333	0.0713366	0.113679
DCUN1D1	ENSG00000043093	2872.92	0.210067	0.0458836	4.57825	4.68888e-06	1.83178e-05
JADE2	ENSG00000043143	273.982	0.877374	0.0634869	13.8198	1.93708e-43	4.61616e-41
LCP2	ENSG00000043462	4700.7	-0.192412	0.0664632	-2.89502	0.00379133	0.0084613
TRIT1	ENSG00000043514	327.2	-0.329186	0.0431712	-7.62512	2.43807e-14	3.04164e-13
ADRB1	ENSG00000043591	24.624	0.864547	0.165085	5.23699	1.63219e-07	7.92149e-07
CUL7	ENSG00000044090	537.13	0.0841666	0.0515143	1.63385	0.10229	0.15528
CTNNA1	ENSG00000044115	6314.53	0.1228	0.0401057	3.0619	0.00219935	0.00518926
PHKA2	ENSG00000044446	525.976	0.057815	0.055487	1.04196	0.297432	0.384331
CNTLN	ENSG00000044459	480.823	0.0273157	0.0502004	0.544132	0.586351	0.663936
HSPA5	ENSG00000044574	22705.3	-0.252133	0.0558422	-4.5151	6.32877e-06	2.40558e-05
DSG2	ENSG00000046604	159.235	-0.116799	0.218894	-0.533586	0.593628	0.67061
GEMIN8	ENSG00000046647	204.404	0.0118811	0.058322	0.203716	0.838576	0.879222
OFD1	ENSG00000046651	496.732	-0.0786149	0.06282	-1.25143	0.210777	0.287581
GPM6B	ENSG00000046653	45.1484	-0.0341082	0.106748	-0.319521	0.749331	0.805289
WDR37	ENSG00000047056	2309.8	0.284505	0.0504876	5.63514	1.74913e-08	9.82141e-08
YTHDC2	ENSG00000047188	1169.78	-0.468548	0.040802	-11.4835	1.59733e-30	1.20744e-28
CTPS2	ENSG00000047230	431.549	-0.046866	0.0557074	-0.841289	0.400186	0.489007
ATP6V1H	ENSG00000047249	3551.89	0.613863	0.0454518	13.5058	1.44524e-41	2.98824e-39
POLR2B	ENSG00000047315	2854.46	-0.189583	0.0353119	-5.36881	7.92583e-08	4.04344e-07
FAM214A	ENSG00000047346	314.407	0.327943	0.0625669	5.24148	1.59293e-07	7.74433e-07
ARAP2	ENSG00000047365	552.729	0.418266	0.101235	4.13165	3.6017e-05	0.000120228
TPR	ENSG00000047410	3081.66	-0.224383	0.0421867	-5.31882	1.04442e-07	5.22545e-07
KIAA0556	ENSG00000047578	536.967	0.0104374	0.058572	0.178197	0.858568	0.893984
DTNBP1	ENSG00000047579	646.999	0.100862	0.0431166	2.33927	0.0193213	0.0362693
C12orf4	ENSG00000047621	1571.35	-0.0678896	0.0409698	-1.65706	0.0975064	0.14895
SCML1	ENSG00000047634	1000.55	-0.050172	0.056239	-0.892122	0.372327	0.46078
WWC3	ENSG00000047644	561.089	0.222792	0.0775005	2.87471	0.00404399	0.00897956
ARHGAP6	ENSG00000047648	457.404	0.0329303	0.081267	0.405211	0.685323	0.750088
MAP4	ENSG00000047849	6189.61	-0.0997023	0.0703983	-1.41626	0.156699	0.223879
GOPC	ENSG00000047932	932.082	-0.170734	0.0502276	-3.39921	0.000675818	0.00178979
USP28	ENSG00000048028	374.932	0.354401	0.0466226	7.60148	2.92756e-14	3.61066e-13
HDAC9	ENSG00000048052	187.286	0.350369	0.107652	3.25463	0.00113541	0.00285376
TSPAN17	ENSG00000048140	436.032	-0.0668059	0.0522021	-1.27975	0.200632	0.275591
NOP16	ENSG00000048162	410.576	-0.632073	0.0724697	-8.7219	2.73584e-18	5.43928e-17
CC2D2A	ENSG00000048342	119.173	-0.457185	0.0642724	-7.11325	1.13341e-12	1.1318e-11
RRM2B	ENSG00000048392	1461.38	-0.128727	0.0553771	-2.32456	0.0200956	0.0375024
ZNF800	ENSG00000048405	940.064	-0.231082	0.038494	-6.00305	1.9364e-09	1.26337e-08
SNX29	ENSG00000048471	2131.74	0.128162	0.0615036	2.08381	0.0371778	0.0643347
MRPS10	ENSG00000048544	1400.87	-0.194021	0.0301264	-6.44025	1.19279e-10	9.18935e-10
RSF1	ENSG00000048649	1227.49	0.150725	0.0426723	3.53215	0.000412191	0.00113613
VPS13D	ENSG00000048707	1953.29	0.0016201	0.0350925	0.0461664	0.963178	0.972725
CELF2	ENSG00000048740	4272.53	-0.484474	0.0404602	-11.9741	4.8571e-33	4.67746e-31
FAM120A	ENSG00000048828	2695.78	-0.100069	0.0440969	-2.2693	0.0232502	0.0425269
R3HDM1	ENSG00000048991	936.511	-0.165142	0.049989	-3.30355	0.000954677	0.0024405
COL9A2	ENSG00000049089	47.8013	0.193359	0.113932	1.69715	0.0896687	0.138376
KITLG	ENSG00000049130	791.149	0.211596	0.111226	1.90239	0.0571203	0.0937113
ERCC8	ENSG00000049167	414.866	-0.139387	0.0434228	-3.21	0.00132735	0.00328625
ADAMTS6	ENSG00000049192	35.7464	0.191937	0.144284	1.33027	0.183429	0.255753
H6PD	ENSG00000049239	1230.04	0.154056	0.0646408	2.38326	0.0171599	0.0326391
VAMP3	ENSG00000049245	4390.14	0.0470375	0.0285693	1.64644	0.0996742	0.151784
PER3	ENSG00000049246	448.99	0.301782	0.0977591	3.087	0.0020219	0.00480527
TNFRSF9	ENSG00000049249	160.827	0.897626	0.202957	4.42275	9.7453e-06	3.5963e-05
LTBP1	ENSG00000049323	131.564	0.245778	0.300234	0.818623	0.413001	0.501711
RCN1	ENSG00000049449	1002.02	0.137226	0.0828793	1.65573	0.0977766	0.149266
RFC2	ENSG00000049541	797.775	-0.284964	0.0544713	-5.23145	1.68189e-07	8.14867e-07
ARID1B	ENSG00000049618	1224.01	0.115634	0.0352935	3.27634	0.0010516	0.00266214
CLPTM1L	ENSG00000049656	1718.94	-0.00958243	0.0682747	-0.140351	0.888383	0.9174
NEDD4L	ENSG00000049759	358.171	0.22857	0.077681	2.94241	0.00325664	0.00737689
PPP1R3F	ENSG00000049769	40.4302	-0.134143	0.0755243	-1.77616	0.0757066	0.119653
HEXB	ENSG00000049860	10184.5	0.221561	0.0462834	4.78705	1.6925e-06	7.04666e-06
PTCD2	ENSG00000049883	406.833	-0.281174	0.0385847	-7.28717	3.16525e-13	3.36892e-12
NEXMIF	ENSG00000050030	102.634	-0.0834809	0.13796	-0.605111	0.545106	0.626568
JKAMP	ENSG00000050130	1939.66	0.0807	0.0385681	2.0924	0.0364026	0.0631176
DKK3	ENSG00000050165	129.982	0.301636	0.131065	2.30142	0.0213678	0.0395045
ARHGEF5	ENSG00000050327	19.5009	-0.0321486	0.148395	-0.216642	0.828487	0.870397
NFE2L3	ENSG00000050344	309.676	0.89468	0.114394	7.82106	5.23784e-15	7.08798e-14
MCUR1	ENSG00000050393	1168.77	-0.132622	0.0535826	-2.4751	0.0133198	0.0261633
LIMA1	ENSG00000050405	1187.32	-0.33854	0.0688928	-4.91401	8.92322e-07	3.88423e-06
LETMD1	ENSG00000050426	778.873	-0.00207886	0.0420061	-0.0494894	0.960529	0.970887
SLC4A8	ENSG00000050438	490.349	0.179575	0.10017	1.79272	0.0730184	0.116083
TNIP3	ENSG00000050730	482.453	-1.467	0.316999	-4.62778	3.69605e-06	1.46467e-05
MAPK9	ENSG00000050748	1635.92	0.0682593	0.0447429	1.52559	0.127112	0.186906
COL23A1	ENSG00000050767	431.179	-0.49481	0.110425	-4.48096	7.43064e-06	2.79793e-05
BCAR1	ENSG00000050820	112.267	0.618618	0.143606	4.30775	1.64923e-05	5.83058e-05
FAM160A2	ENSG00000051009	539.054	-0.127691	0.0398543	-3.20395	0.00135556	0.00334606
HERPUD1	ENSG00000051108	3286.12	-0.354805	0.050467	-7.03042	2.05906e-12	1.99603e-11
HOMER3	ENSG00000051128	831.304	0.238449	0.0568807	4.19209	2.76394e-05	9.41173e-05
RAD51	ENSG00000051180	240.429	-0.129321	0.0990372	-1.30578	0.191626	0.265105
POLQ	ENSG00000051341	529.971	-0.591642	0.106213	-5.57032	2.54278e-08	1.39328e-07
PIK3CB	ENSG00000051382	888.452	0.246211	0.044453	5.53867	3.04777e-08	1.64498e-07
CYBA	ENSG00000051523	5346.18	0.257554	0.0549375	4.68813	2.75713e-06	1.11026e-05
THOC3	ENSG00000051596	210.932	-0.138402	0.0682469	-2.02796	0.0425648	0.072243
HEBP2	ENSG00000051620	499.28	-0.0224961	0.0637014	-0.353149	0.723976	0.783792
MPHOSPH9	ENSG00000051825	653.723	-0.215241	0.046678	-4.61118	4.00385e-06	1.58174e-05
PLEKHA5	ENSG00000052126	85.8995	-0.559586	0.118612	-4.71781	2.38401e-06	9.70164e-06
SIKE1	ENSG00000052723	1135.01	-0.260717	0.0326913	-7.97511	1.52248e-15	2.1955e-14
RRP12	ENSG00000052749	615.979	-0.641138	0.0640877	-10.0041	1.46267e-23	5.42616e-22
FNIP2	ENSG00000052795	4173	-0.576416	0.060722	-9.4927	2.25116e-21	6.56667e-20
MSMO1	ENSG00000052802	1782.58	-0.57662	0.0845053	-6.82348	8.88631e-12	7.87023e-11
TTC17	ENSG00000052841	1275.17	-0.0719675	0.030777	-2.33836	0.0193688	0.0363487
FOXN3	ENSG00000053254	1612.52	-0.0767137	0.0484535	-1.58325	0.113366	0.169512
AKR7A2	ENSG00000053371	925.835	0.049612	0.0528538	0.938665	0.347903	0.436899
MRTO4	ENSG00000053372	776.081	-0.500255	0.058873	-8.49719	1.94239e-17	3.48342e-16
NNAT	ENSG00000053438	49.9503	0.0458127	0.106057	0.431962	0.665769	0.733368
USE1	ENSG00000053501	245.383	0.0447923	0.0641431	0.698319	0.484978	0.571279
NRIP2	ENSG00000053702	59.5074	0.0568032	0.0664571	0.854734	0.392698	0.481792
AP5M1	ENSG00000053770	1525.04	-0.0107312	0.0395737	-0.271169	0.786261	0.835011
ANAPC4	ENSG00000053900	1230.15	0.0981528	0.0318503	3.08169	0.00205826	0.00488507
KCNQ1	ENSG00000053918	740.319	-0.161725	0.0996769	-1.62249	0.104698	0.158473
TRAPPC3	ENSG00000054116	1951.7	0.107321	0.0326775	3.28424	0.00102258	0.00259943
THRAP3	ENSG00000054118	4006.3	0.0242837	0.0372592	0.65175	0.514562	0.599151
PHPT1	ENSG00000054148	738.306	0.0891076	0.0615756	1.44712	0.147862	0.213072
LY75	ENSG00000054219	114.101	-0.258848	0.126996	-2.03824	0.0415258	0.070775
ARID4B	ENSG00000054267	1227.9	0.0747923	0.0436271	1.71435	0.0864639	0.134122
OPN3	ENSG00000054277	153.808	0.0608706	0.0771373	0.789121	0.430041	0.518768
SDCCAG8	ENSG00000054282	1998.85	0.0096932	0.0449464	0.215661	0.829252	0.871071
HHAT	ENSG00000054392	28.4489	-0.0561941	0.124629	-0.450892	0.652067	0.722009
KIF1B	ENSG00000054523	2923.85	0.474877	0.0462414	10.2695	9.66838e-25	4.10687e-23
TBC1D22A	ENSG00000054611	1017.14	0.426657	0.0384822	11.0871	1.44847e-28	9.09176e-27
SYNE2	ENSG00000054654	121.405	0.917535	0.118855	7.71976	1.16549e-14	1.50476e-13
PLEKHH1	ENSG00000054690	118.76	0.215883	0.105509	2.04611	0.0407457	0.0697011
ATP9A	ENSG00000054793	515.827	0.20901	0.129599	1.61274	0.1068	0.161082
FAM168A	ENSG00000054965	1647.3	0.245556	0.0628882	3.90464	9.43641e-05	0.000292625
RELT	ENSG00000054967	1117.83	0.213131	0.0502175	4.24415	2.19428e-05	7.59892e-05
GALC	ENSG00000054983	6085.36	-0.414517	0.0601227	-6.89452	5.40487e-12	4.93457e-11
NOP58	ENSG00000055044	1716.61	-0.430839	0.0486942	-8.84785	8.92238e-19	1.89786e-17
SZRD1	ENSG00000055070	2031.89	-0.091596	0.0347318	-2.63724	0.00835839	0.0172492
CUL1	ENSG00000055130	1681.04	-0.0946274	0.0487906	-1.93946	0.0524454	0.0870067
FAM114A2	ENSG00000055147	779.997	-0.128995	0.0318205	-4.05383	5.03868e-05	0.000164409
CYFIP2	ENSG00000055163	95.4794	-0.271794	0.129663	-2.09615	0.0360686	0.0625925
TAB2	ENSG00000055208	4046.12	-0.0397517	0.0442075	-0.899205	0.368543	0.457063
GINM1	ENSG00000055211	1155.9	0.06742	0.0413374	1.63097	0.102897	0.156033
EIF2AK2	ENSG00000055332	3442.18	0.524386	0.095036	5.51776	3.43352e-08	1.83626e-07
USP36	ENSG00000055483	2106	-0.255555	0.0670633	-3.81065	0.0001386	0.000416482
KMT2C	ENSG00000055609	5193.06	-0.0848103	0.0413247	-2.05229	0.0401412	0.0688443
MCOLN3	ENSG00000055732	236.305	0.241423	0.160192	1.50709	0.131788	0.192714
CCDC85A	ENSG00000055813	101.525	0.181123	0.211004	0.85839	0.390677	0.479857
PUM2	ENSG00000055917	2120.59	-0.173328	0.0339213	-5.10973	3.22626e-07	1.49806e-06
MRPL43	ENSG00000055950	636.376	-3.19747e-05	0.0406061	-0.000787436	0.999372	0.999372
HPF1	ENSG00000056050	354.366	-0.134304	0.0729516	-1.841	0.0656215	0.105722
ZFR	ENSG00000056097	2512.07	-0.200425	0.0388695	-5.15634	2.51824e-07	1.18813e-06
ZNF280C	ENSG00000056277	308.204	-0.286034	0.0584057	-4.89736	9.71315e-07	4.20853e-06
TRAF1	ENSG00000056558	680.032	1.28348	0.179753	7.14024	9.31684e-13	9.39704e-12
RC3H2	ENSG00000056586	1342	-0.163372	0.0434186	-3.76272	0.000168075	0.000496667
IL17RB	ENSG00000056736	634.999	2.23305	0.116026	19.2462	1.51986e-82	2.67115e-79
TRAF3IP2	ENSG00000056972	167.895	-0.172727	0.0895312	-1.92923	0.0537018	0.0888081
GYG2	ENSG00000056998	22.322	-0.193713	0.169778	-1.14098	0.253878	0.336653
DCBLD2	ENSG00000057019	548.587	-0.14562	0.081028	-1.79716	0.0723103	0.115061
SOAT1	ENSG00000057252	2284.33	-0.632747	0.0553179	-11.4384	2.68872e-30	2.01082e-28
PKP2	ENSG00000057294	84.2809	-0.0217685	0.207762	-0.104776	0.916554	0.939199
MSH4	ENSG00000057468	15.8635	0.114553	0.17823	0.642729	0.5204	0.60444
GDI2	ENSG00000057608	6777.54	-0.161011	0.0350516	-4.59353	4.35806e-06	1.71158e-05
PRDM1	ENSG00000057657	1031.35	-0.0168231	0.0654308	-0.257112	0.797092	0.843592
ATG5	ENSG00000057663	1572.5	-0.00128354	0.0317362	-0.0404439	0.967739	0.976
TMCC3	ENSG00000057704	189.072	0.22545	0.125783	1.79237	0.0730744	0.116159
PITHD1	ENSG00000057757	1406.92	0.111239	0.0411566	2.70282	0.0068753	0.0144797
MTA3	ENSG00000057935	318.723	0.21499	0.0438097	4.90735	9.2315e-07	4.00725e-06
USP13	ENSG00000058056	420.137	-0.30684	0.0576756	-5.3201	1.03713e-07	5.19488e-07
ATP11B	ENSG00000058063	1076.11	-0.0808555	0.0461764	-1.75101	0.0799435	0.125518
LAMC2	ENSG00000058085	126.176	-0.574289	0.282602	-2.03215	0.0421385	0.0716665
CDK14	ENSG00000058091	49.9046	0.226514	0.154608	1.46509	0.142897	0.206871
SEC61A1	ENSG00000058262	5526.34	-0.11861	0.0360461	-3.29052	0.00100003	0.0025458
PPP1R12A	ENSG00000058272	2525.78	-0.0386608	0.0354655	-1.09009	0.275672	0.361082
RASGRF1	ENSG00000058335	97.6201	-0.38466	0.0876876	-4.38671	1.15076e-05	4.18405e-05
CROCC	ENSG00000058453	102.243	0.0180224	0.0895737	0.201202	0.840541	0.880692
POLR3E	ENSG00000058600	923.534	-0.22448	0.0393405	-5.70607	1.15613e-08	6.72255e-08
ATP2B4	ENSG00000058668	1354.17	-0.200447	0.0857811	-2.33672	0.0194537	0.0364788
RIOK2	ENSG00000058729	734.05	-0.225678	0.0359923	-6.27016	3.60671e-10	2.63157e-09
YIPF1	ENSG00000058799	821.178	0.0873169	0.0365994	2.38575	0.0170445	0.0324811
NDC1	ENSG00000058804	734.807	-0.496003	0.0587272	-8.44588	3.01757e-17	5.29676e-16
DGKG	ENSG00000058866	24.7576	1.00567	0.132611	7.58363	3.36023e-14	4.08692e-13
FLYWCH1	ENSG00000059122	920.644	0.433771	0.0825824	5.25258	1.49985e-07	7.33237e-07
UNKL	ENSG00000059145	309.597	0.864787	0.0656467	13.1733	1.24934e-39	2.14216e-37
TBXAS1	ENSG00000059377	2347.47	-0.0846361	0.046271	-1.82914	0.0673788	0.108169
PARP12	ENSG00000059378	1705.07	0.470615	0.0755876	6.22609	4.78231e-10	3.43583e-09
ALDH18A1	ENSG00000059573	539.074	-0.818274	0.0743823	-11.0009	3.7823e-28	2.25335e-26
TARBP1	ENSG00000059588	833.526	-0.0147421	0.0649235	-0.227069	0.82037	0.863871
GATB	ENSG00000059691	1039.28	0.125051	0.0492719	2.53799	0.0111492	0.0223397
MXD1	ENSG00000059728	2741.02	-0.326442	0.08824	-3.69948	0.000216041	0.00062591
CDK17	ENSG00000059758	845.292	0.12446	0.0456717	2.7251	0.00642828	0.0136302
DNAJC25	ENSG00000059769	245.253	-0.144433	0.0520026	-2.77742	0.00547916	0.0117739
SLC2A3	ENSG00000059804	3739.99	-0.779415	0.0989431	-7.87741	3.34225e-15	4.66883e-14
PSD	ENSG00000059915	35.5015	0.420339	0.0843177	4.98518	6.19047e-07	2.76048e-06
CTDP1	ENSG00000060069	552.494	-0.0211591	0.0370464	-0.571153	0.567896	0.647261
YBX3	ENSG00000060138	1833.01	-0.748717	0.0642014	-11.662	1.99303e-31	1.6983e-29
WNK1	ENSG00000060237	10149.6	0.0224288	0.059442	0.377322	0.705934	0.768223
CCAR1	ENSG00000060339	2814.75	-0.166302	0.0328079	-5.06898	3.99954e-07	1.82814e-06
OGFR	ENSG00000060491	1535.72	0.0894477	0.0523187	1.70967	0.0873272	0.135282
GNA15	ENSG00000060558	1293.4	-0.067484	0.0682964	-0.988106	0.323101	0.411299
PIGV	ENSG00000060642	236.625	0.22289	0.0428033	5.20731	1.91599e-07	9.19339e-07
PTPRU	ENSG00000060656	36.1226	0.230515	0.12387	1.86095	0.0627516	0.101709
SNRNP40	ENSG00000060688	839.695	-0.37185	0.0372557	-9.98101	1.8457e-23	6.67109e-22
COL11A1	ENSG00000060718	516.186	0.172705	0.284537	0.606969	0.543871	0.625712
QSER1	ENSG00000060749	1558.62	-0.149975	0.0388816	-3.85722	0.000114682	0.000349843
MPC1	ENSG00000060762	1150.62	0.217136	0.05985	3.62799	0.000285632	0.000810328
ACAA1	ENSG00000060971	1263.02	0.273887	0.0424023	6.45926	1.05218e-10	8.14627e-10
BCAT1	ENSG00000060982	4538.78	0.305255	0.0768613	3.97151	7.14194e-05	0.000226672
HDAC7	ENSG00000061273	707.528	0.292008	0.0640743	4.55733	5.18075e-06	2.00334e-05
LZTS1	ENSG00000061337	28.796	0.0765266	0.204804	0.373658	0.708659	0.770591
SPAG4	ENSG00000061656	12.479	-0.228252	0.142376	-1.60317	0.108897	0.163788
NCKAP1	ENSG00000061676	192.276	0.0234599	0.0887764	0.264258	0.791581	0.838712
MRPS35	ENSG00000061794	2330.18	-0.208063	0.0356966	-5.82864	5.58811e-09	3.40419e-08
GUCY1B3	ENSG00000061918	35.8376	-0.0982475	0.137174	-0.716227	0.473851	0.56061
SFSWAP	ENSG00000061936	1400.25	-0.0925186	0.0497844	-1.85838	0.0631144	0.102222
TNK2	ENSG00000061938	868.647	0.582585	0.0848635	6.86497	6.6507e-12	6.01343e-11
MON2	ENSG00000061987	2299.75	-0.127865	0.0608834	-2.10016	0.0357148	0.0620704
CDH3	ENSG00000062038	205.396	-0.129335	0.252905	-0.511398	0.609072	0.683717
GPBP1	ENSG00000062194	1735.2	-0.134551	0.0352631	-3.81564	0.000135829	0.00040903
DGAT2	ENSG00000062282	35.334	-0.0170317	0.165063	-0.103184	0.917817	0.940273
ZNF112	ENSG00000062370	141.806	-0.0636594	0.0585379	-1.08749	0.27682	0.362242
CS	ENSG00000062485	6756.78	0.0307154	0.0513069	0.59866	0.5494	0.630473
MRPS24	ENSG00000062582	18.2154	0.168682	0.086205	1.95676	0.050376	0.0839501
ELMO2	ENSG00000062598	1343.13	0.00852081	0.0428888	0.198672	0.842519	0.882151
WAPL	ENSG00000062650	2859.77	-0.206262	0.0374952	-5.50104	3.77554e-08	2.00696e-07
VMP1	ENSG00000062716	5900.42	0.0377057	0.0557623	0.676186	0.498922	0.584376
APPBP2	ENSG00000062725	1094.39	0.0335167	0.0340908	0.983159	0.325529	0.413877
POLD1	ENSG00000062822	818.795	0.398437	0.0687652	5.79416	6.86635e-09	4.12921e-08
SEZ6	ENSG00000063015	38.7723	0.366195	0.086211	4.24766	2.16012e-05	7.49352e-05
EIF4B	ENSG00000063046	3216.18	-0.0894882	0.0437756	-2.04425	0.0409292	0.0699312
BICRA	ENSG00000063169	377.732	0.0505637	0.0700275	0.722055	0.470261	0.556982
SPHK2	ENSG00000063176	440.228	0.0244863	0.0596045	0.410812	0.68121	0.746401
RPL18	ENSG00000063177	3526.1	-0.0514255	0.0599608	-0.857651	0.391085	0.480232
CA11	ENSG00000063180	25.7217	0.422031	0.0954902	4.41962	9.88732e-06	3.64583e-05
ISOC2	ENSG00000063241	816.367	0.315345	0.0594831	5.30142	1.14902e-07	5.7106e-07
U2AF2	ENSG00000063244	2288.98	-0.107853	0.0472546	-2.28238	0.0224668	0.0412703
EPN1	ENSG00000063245	2688.18	0.0142725	0.055341	0.2579	0.796484	0.843075
MED29	ENSG00000063322	1218.76	-0.128001	0.0317377	-4.03308	5.50496e-05	0.000178381
AHRR	ENSG00000063438	2762.14	-0.0479656	0.0563828	-0.850712	0.394929	0.484093
ZNF275	ENSG00000063587	210.965	-0.199324	0.0532323	-3.74442	0.000180808	0.000531387
MTMR1	ENSG00000063601	597.971	-0.221066	0.062265	-3.55041	0.000384637	0.0010652
GPC1	ENSG00000063660	118.339	0.342934	0.110196	3.11203	0.00185805	0.00444819
ADCK1	ENSG00000063761	354.229	0.193706	0.0458455	4.22519	2.38739e-05	8.21304e-05
HAGH	ENSG00000063854	991.342	0.528487	0.0490539	10.7736	4.58667e-27	2.45204e-25
RNF4	ENSG00000063978	4232.91	-0.213811	0.0509385	-4.19743	2.69966e-05	9.20174e-05
CASP8	ENSG00000064012	814.011	-0.0501291	0.0475479	-1.05429	0.291752	0.378033
LIMCH1	ENSG00000064042	283.157	0.362129	0.115549	3.13399	0.00172447	0.00415386
INTS13	ENSG00000064102	753.981	-0.234347	0.0365549	-6.41082	1.4474e-10	1.1048e-09
TM7SF3	ENSG00000064115	1336.12	-0.133315	0.0484469	-2.75177	0.00592746	0.0126637
SPA17	ENSG00000064199	24.6971	-0.188685	0.0970727	-1.94375	0.0519255	0.0862834
TSPAN32	ENSG00000064201	30.701	0.723689	0.161556	4.47949	7.48222e-06	2.81434e-05
ST3GAL6	ENSG00000064225	2180.16	0.273377	0.0456347	5.99056	2.09123e-09	1.36124e-08
TAF2	ENSG00000064313	1049.89	-0.327814	0.0346342	-9.46503	2.9349e-21	8.4042e-20
HIPK2	ENSG00000064393	2247.17	-0.00801924	0.0564642	-0.142023	0.887062	0.916593
TNPO3	ENSG00000064419	1783.49	-0.101816	0.0390352	-2.60833	0.0090986	0.0186183
RFXANK	ENSG00000064490	440.644	0.123491	0.0464671	2.6576	0.00786986	0.0163466
TMEM161A	ENSG00000064545	191.213	-0.169209	0.051159	-3.3075	0.000941314	0.00241116
LPAR2	ENSG00000064547	234.445	0.288523	0.0794145	3.63313	0.000280006	0.00079565
CTSA	ENSG00000064601	9836.28	0.293065	0.0449377	6.52159	6.95655e-11	5.52282e-10
SUGP2	ENSG00000064607	5431.78	0.158946	0.0520037	3.05643	0.00223986	0.005276
SLC12A2	ENSG00000064651	497.023	-0.171218	0.0637037	-2.68773	0.00719391	0.015083
SNX24	ENSG00000064652	1217.66	0.193204	0.0521449	3.70513	0.000211279	0.00061287
EYA2	ENSG00000064655	375.871	-0.417961	0.0922431	-4.53108	5.86822e-06	2.24529e-05
CNN2	ENSG00000064666	1969.21	0.085759	0.067583	1.26894	0.204461	0.28016
ABCA7	ENSG00000064687	670.436	0.264983	0.0815971	3.24746	0.0011644	0.00291775
DDX20	ENSG00000064703	610.431	-0.153093	0.0422855	-3.62045	0.00029409	0.000832139
BTBD1	ENSG00000064726	2319.89	0.132159	0.0542219	2.43738	0.0147943	0.0286986
FAR2	ENSG00000064763	646.449	-0.579729	0.0640467	-9.05166	1.40817e-19	3.28885e-18
CHI3L2	ENSG00000064886	111.268	-1.02244	0.210019	-4.8683	1.1256e-06	4.83235e-06
SBNO2	ENSG00000064932	1363.9	-0.339959	0.0901266	-3.77201	0.000161935	0.00047963
PMS1	ENSG00000064933	567.082	-0.235789	0.0422826	-5.57649	2.45414e-08	1.34775e-07
HMG20B	ENSG00000064961	1354.18	0.154236	0.0498075	3.09665	0.00195723	0.00466734
CALCRL	ENSG00000064989	84.476	-1.06553	0.147775	-7.21052	5.57405e-13	5.75835e-12
TAF11	ENSG00000064995	508.692	-0.157582	0.0379537	-4.15195	3.29656e-05	0.000110673
ANKS1A	ENSG00000064999	807.488	-0.0630685	0.0374504	-1.68405	0.0921716	0.141802
AP3D1	ENSG00000065000	5813.58	-0.0659751	0.0328605	-2.00773	0.044672	0.0754824
ZNF76	ENSG00000065029	632.093	0.216944	0.0397306	5.46036	4.75165e-08	2.50031e-07
SLC9A3R2	ENSG00000065054	40.903	-0.0593274	0.13005	-0.456189	0.648254	0.718692
NTHL1	ENSG00000065057	39.007	-0.117956	0.0900637	-1.3097	0.190298	0.263734
UHRF1BP1	ENSG00000065060	2708.64	-0.0909325	0.0595162	-1.52786	0.126547	0.186216
GNAI3	ENSG00000065135	4127.81	-0.156224	0.0348762	-4.47939	7.4858e-06	2.81493e-05
IPO5	ENSG00000065150	2196.67	-0.412294	0.0483216	-8.53228	1.43485e-17	2.63713e-16
OAT	ENSG00000065154	3635.07	0.0425652	0.0467459	0.910564	0.362525	0.451466
WDR3	ENSG00000065183	688.521	-0.760181	0.0524958	-14.4808	1.60212e-47	5.63146e-45
PKN2	ENSG00000065243	884.528	-0.00604002	0.035038	-0.172385	0.863135	0.89741
WDR18	ENSG00000065268	570.629	-0.101607	0.0718729	-1.4137	0.15745	0.224723
TRAM2	ENSG00000065308	515.47	-0.0282902	0.0658926	-0.429338	0.667677	0.734894
NTN1	ENSG00000065320	66.9335	-0.652308	0.135509	-4.81377	1.48113e-06	6.22004e-06
MCM10	ENSG00000065328	226.736	-0.203746	0.134916	-1.51017	0.131	0.191749
DGKA	ENSG00000065357	748.816	-0.56332	0.07182	-7.84349	4.38209e-15	5.97597e-14
ANKRD44	ENSG00000065413	708.877	0.134962	0.0532399	2.53497	0.0112455	0.0225135
KARS	ENSG00000065427	2838.74	-0.12973	0.039119	-3.31628	0.00091223	0.00234326
ADAT1	ENSG00000065457	596.474	0.0441135	0.0334796	1.31762	0.18763	0.260628
PDIA5	ENSG00000065485	197.857	-0.559426	0.0675461	-8.28214	1.20984e-16	1.97796e-15
TBC1D22B	ENSG00000065491	325.553	-0.0192103	0.045652	-0.420799	0.673902	0.739777
NDUFB4	ENSG00000065518	1133.16	-0.00552855	0.0776073	-0.0712375	0.943209	0.958687
SPEN	ENSG00000065526	3114.01	-0.0953866	0.0424674	-2.24612	0.0246965	0.0447754
MYLK	ENSG00000065534	100.1	0.246171	0.0989293	2.48835	0.0128337	0.0253039
ZC3H15	ENSG00000065548	1789.05	-0.337191	0.0468012	-7.20475	5.81495e-13	5.98961e-12
MAP2K4	ENSG00000065559	2216.21	0.0480422	0.0490131	0.980191	0.326992	0.415499
TMEM206	ENSG00000065600	862.419	0.192464	0.0407046	4.72831	2.26395e-06	9.25324e-06
SLK	ENSG00000065613	1764.53	-0.048532	0.0585084	-0.829488	0.406829	0.496098
CYB5R4	ENSG00000065615	1862.87	0.51018	0.0434174	11.7506	7.01395e-32	6.16351e-30
SEC61A2	ENSG00000065665	356.392	0.0415062	0.0425468	0.975543	0.329291	0.417742
PRKCQ	ENSG00000065675	22.2031	-0.660291	0.187045	-3.53012	0.000415369	0.00114422
ASB1	ENSG00000065802	692.743	-0.369123	0.0448231	-8.23511	1.79385e-16	2.88247e-15
FAM107B	ENSG00000065809	1007.6	0.20402	0.0853228	2.39116	0.0167955	0.0320491
ME1	ENSG00000065833	2926.95	0.985163	0.0734355	13.4154	4.9156e-41	9.59908e-39
TBC1D1	ENSG00000065882	1091.66	0.0543909	0.0430812	1.26252	0.206762	0.282844
CDK13	ENSG00000065883	1130.18	-0.0733046	0.0293833	-2.49477	0.0126038	0.0248994
MTHFD2	ENSG00000065911	3773.43	-0.136096	0.0450773	-3.01916	0.00253478	0.0058966
SLC9A7	ENSG00000065923	1063.18	0.7261	0.0992945	7.31259	2.62043e-13	2.8254e-12
FOXJ2	ENSG00000065970	780.759	0.211543	0.0583498	3.62543	0.000288479	0.000817746
YBX1	ENSG00000065978	20139	0.0759335	0.0443098	1.71369	0.0865849	0.134251
PDE4A	ENSG00000065989	1290.09	0.273236	0.0767965	3.55793	0.000373795	0.00103762
PPP2R5A	ENSG00000066027	1056.16	0.0228437	0.0393679	0.580262	0.561738	0.64196
ELAVL1	ENSG00000066044	2199.45	-0.194008	0.0293192	-6.61707	3.66381e-11	3.00194e-10
DIP2B	ENSG00000066084	3734.73	-0.424956	0.0508605	-8.35532	6.52528e-17	1.09875e-15
SMARCD1	ENSG00000066117	1277.77	-0.121651	0.0466557	-2.60742	0.00912261	0.0186523
KDM4A	ENSG00000066135	846.195	-0.0265395	0.0426493	-0.622273	0.533763	0.616504
NFYC	ENSG00000066136	1483.7	0.0142799	0.036633	0.389809	0.696678	0.760091
ZMYND12	ENSG00000066185	35.7402	0.362554	0.124563	2.91062	0.00360716	0.00808749
SLC9A3	ENSG00000066230	25.0046	0.108894	0.217673	0.500266	0.616888	0.690378
ASPM	ENSG00000066279	770.931	-1.21681	0.142987	-8.50993	1.74031e-17	3.15727e-16
CD84	ENSG00000066294	9640.08	1.15441	0.0813332	14.1936	1.00336e-45	3.00155e-43
ELOVL1	ENSG00000066322	4900.53	0.11311	0.0667799	1.69377	0.0903085	0.13921
SPI1	ENSG00000066336	13402.3	0.148934	0.0585214	2.54494	0.0109296	0.0219465
ZNRD1	ENSG00000066379	107.381	-0.157135	0.0683075	-2.30041	0.0214251	0.0395947
ZBTB11	ENSG00000066422	671.126	-0.325197	0.0367297	-8.85379	8.45984e-19	1.8022e-17
ATXN3	ENSG00000066427	686.14	0.107414	0.0353788	3.03611	0.00239652	0.00560836
GOLGA5	ENSG00000066455	1066.75	-0.060369	0.0372618	-1.62013	0.105204	0.159119
LRRC40	ENSG00000066557	677.34	-0.12773	0.0466241	-2.73956	0.0061521	0.0130999
ISOC1	ENSG00000066583	423.62	-0.0105393	0.0496077	-0.212452	0.831754	0.873112
TRMT11	ENSG00000066651	364.062	-0.223656	0.0439511	-5.08873	3.60462e-07	1.66113e-06
THUMPD1	ENSG00000066654	943.897	-0.171291	0.0292298	-5.86016	4.6241e-09	2.86446e-08
MSANTD3	ENSG00000066697	567.725	0.685157	0.100228	6.83596	8.14598e-12	7.27653e-11
ATG2B	ENSG00000066739	893.477	-0.0137343	0.0382771	-0.358812	0.719736	0.780162
ARFGEF1	ENSG00000066777	1618.52	0.0251266	0.0421726	0.595803	0.551307	0.632218
ZFAT	ENSG00000066827	215.294	-0.0959293	0.096904	-0.989942	0.322203	0.41032
MTFR1	ENSG00000066855	904.865	0.00577061	0.0456576	0.126389	0.899424	0.925076
STAG3	ENSG00000066923	75.5209	0.24619	0.08905	2.76463	0.00569882	0.0122217
FECH	ENSG00000066926	1862.7	-0.0719606	0.0563685	-1.27661	0.20174	0.277053
MYO9A	ENSG00000066933	785.493	0.0644279	0.0412228	1.56292	0.118072	0.175522
DDX3Y	ENSG00000067048	966.309	0.0179358	0.427004	0.0420037	0.966496	0.975165
PFKP	ENSG00000067057	2754.71	0.363172	0.0873348	4.15839	3.20493e-05	0.000107931
IDI1	ENSG00000067064	3185.77	-0.274233	0.0597963	-4.58612	4.51554e-06	1.76947e-05
SP100	ENSG00000067066	3365.26	0.499333	0.0378185	13.2034	8.3852e-40	1.4555e-37
KLF6	ENSG00000067082	3520.94	-0.122417	0.0655779	-1.86675	0.0619365	0.100569
PLPP1	ENSG00000067113	167.779	0.0618595	0.0894893	0.69125	0.489408	0.575534
NEO1	ENSG00000067141	139.5	0.210303	0.127542	1.6489	0.0991686	0.151128
TRAM1	ENSG00000067167	6712.08	-0.148597	0.0454461	-3.26975	0.00107644	0.00271816
PHKA1	ENSG00000067177	127.982	-0.594914	0.105086	-5.66123	1.50292e-08	8.53433e-08
TNFRSF1A	ENSG00000067182	3276.29	0.106692	0.0501466	2.12759	0.0333707	0.0584372
CACNB1	ENSG00000067191	50.5809	-0.0140842	0.11568	-0.121751	0.903096	0.928318
EVI5	ENSG00000067208	1276.48	0.0254812	0.0403504	0.631498	0.527715	0.611075
STOML1	ENSG00000067221	160.003	0.104869	0.0552265	1.89889	0.0575784	0.0943864
PKM	ENSG00000067225	34664.7	0.307798	0.0461326	6.67202	2.52312e-11	2.10698e-10
DHX29	ENSG00000067248	986.706	-0.183437	0.04575	-4.00956	6.08311e-05	0.000195852
DNTTIP2	ENSG00000067334	2219.8	-0.215652	0.0355106	-6.0729	1.25622e-09	8.43884e-09
METTL22	ENSG00000067365	499.131	0.187899	0.0418382	4.49108	7.08613e-06	2.68042e-05
TP53BP1	ENSG00000067369	581.974	-0.0367054	0.0480786	-0.763447	0.445197	0.532857
TRO	ENSG00000067445	48.3086	0.0116914	0.182281	0.0641395	0.948859	0.962148
RRP15	ENSG00000067533	442.908	-0.685171	0.0668614	-10.2476	1.21273e-24	5.07468e-23
RHOA	ENSG00000067560	24465.3	0.201116	0.0366512	5.48731	4.08094e-08	2.16357e-07
DHX8	ENSG00000067596	1262.96	-0.0949858	0.0435734	-2.1799	0.0292648	0.0520905
ZFY	ENSG00000067646	184.998	-0.157668	0.412837	-0.381913	0.702526	0.764987
IARS2	ENSG00000067704	2532.98	0.0411209	0.0454838	0.90408	0.365953	0.454773
SYT1	ENSG00000067715	178.922	0.593352	0.121716	4.87488	1.08875e-06	4.68129e-06
NAV3	ENSG00000067798	57.8854	0.421115	0.185732	2.26733	0.0233701	0.0427065
IDH3G	ENSG00000067829	1206.75	0.142484	0.0401466	3.54909	0.000386563	0.0010699
ROGDI	ENSG00000067836	259.689	0.280563	0.0644987	4.3499	1.36199e-05	4.88885e-05
ROCK1	ENSG00000067900	2780.12	-0.0488907	0.0356799	-1.37026	0.170607	0.240861
CBFB	ENSG00000067955	3885.49	-0.392557	0.0458078	-8.56965	1.03796e-17	1.92784e-16
PDK3	ENSG00000067992	963.622	-0.269398	0.073315	-3.67453	0.000238285	0.000686114
HYAL2	ENSG00000068001	345.62	0.407133	0.0551383	7.38386	1.53761e-13	1.7063e-12
HDAC4	ENSG00000068024	422.284	-0.260254	0.0563451	-4.61892	3.85742e-06	1.52647e-05
RASSF1	ENSG00000068028	808.042	0.0434655	0.0615185	0.706543	0.47985	0.566342
IFI35	ENSG00000068079	1058.92	0.63151	0.112293	5.62377	1.86831e-08	1.04322e-07
HEATR6	ENSG00000068097	450.907	-0.0816244	0.0373088	-2.18781	0.0286838	0.05116
COASY	ENSG00000068120	1535.87	0.0812436	0.039102	2.07773	0.0377339	0.0651608
PLEKHH3	ENSG00000068137	96.8535	0.393292	0.0823889	4.77361	1.80953e-06	7.50503e-06
MEF2A	ENSG00000068305	4727.59	0.0625714	0.0502709	1.24468	0.213248	0.290262
OTUD5	ENSG00000068308	1018.7	0.387475	0.0509146	7.61028	2.73506e-14	3.38511e-13
TFE3	ENSG00000068323	4183.34	0.130758	0.0632222	2.06823	0.0386186	0.0664924
TBC1D25	ENSG00000068354	339.816	0.111928	0.0448991	2.49287	0.0126714	0.0250083
ACSL4	ENSG00000068366	5328.28	0.157177	0.0742858	2.11584	0.0343581	0.0600316
INPP5A	ENSG00000068383	169.506	-0.960699	0.135213	-7.10508	1.20251e-12	1.19995e-11
GPKOW	ENSG00000068394	275.614	-0.0236015	0.0427695	-0.551831	0.581064	0.659011
GRIPAP1	ENSG00000068400	1630.68	0.272714	0.0423925	6.43305	1.25065e-10	9.61405e-10
FTSJ1	ENSG00000068438	621.977	-0.135912	0.0395892	-3.43306	0.000596813	0.00159636
PRR11	ENSG00000068489	436.224	-0.140751	0.0771272	-1.82493	0.0680122	0.109049
REEP1	ENSG00000068615	85.2874	-0.974226	0.112848	-8.63307	5.97287e-18	1.14257e-16
ATP11A	ENSG00000068650	4401.97	-0.1178	0.0627638	-1.87689	0.0605337	0.0985522
POLR1A	ENSG00000068654	1549.61	-0.519402	0.0498282	-10.4239	1.92953e-25	8.89479e-24
LAPTM4A	ENSG00000068697	5301.35	0.324989	0.0470559	6.90644	4.96963e-12	4.56985e-11
TTC7A	ENSG00000068724	1991.91	0.340766	0.0711755	4.78769	1.68712e-06	7.03049e-06
IP6K2	ENSG00000068745	850.5	0.0439273	0.0299667	1.46587	0.142683	0.206604
SRBD1	ENSG00000068784	428.171	-0.350496	0.0461721	-7.59109	3.17233e-14	3.88528e-13
KIF2A	ENSG00000068796	1062.65	-0.118154	0.0373368	-3.16454	0.00155327	0.00378164
RASGRP2	ENSG00000068831	30.3271	-0.43481	0.128436	-3.38541	0.00071072	0.00187235
PSME4	ENSG00000068878	2436.69	-0.0759878	0.0338634	-2.24395	0.0248357	0.0449987
IFT80	ENSG00000068885	145.452	-0.401605	0.0571977	-7.02136	2.19726e-12	2.1218e-11
SIRT2	ENSG00000068903	1938.26	0.217793	0.0407794	5.34076	9.25596e-08	4.67117e-07
ERLEC1	ENSG00000068912	1419.84	-0.0460205	0.0456106	-1.00899	0.312982	0.400594
PPP2R5B	ENSG00000068971	230.667	0.33837	0.0574666	5.88811	3.90638e-09	2.44649e-08
PITX1	ENSG00000069011	31.943	0.0549947	0.16453	0.334253	0.738188	0.795991
MAST4	ENSG00000069020	60.9109	-0.043363	0.13425	-0.323001	0.746694	0.803376
NUP133	ENSG00000069248	860.423	-0.180135	0.0387475	-4.64896	3.33617e-06	1.33068e-05
NUCKS1	ENSG00000069275	4432.62	-0.301373	0.0533774	-5.64608	1.64148e-08	9.26133e-08
VPS35	ENSG00000069329	5955.56	-0.0764208	0.0375826	-2.03341	0.0420112	0.0714933
DNAJA2	ENSG00000069345	2150.62	-0.143823	0.0245744	-5.85256	4.84056e-09	2.97718e-08
BCL3	ENSG00000069399	2000.77	-0.348154	0.12543	-2.77568	0.00550867	0.0118337
KCNAB2	ENSG00000069424	7659.87	0.18554	0.083252	2.22865	0.0258372	0.0466569
GAL	ENSG00000069482	98.4407	1.07379	0.185287	5.7953	6.82002e-09	4.10486e-08
CLEC2D	ENSG00000069493	385.118	0.544335	0.0554804	9.81129	1.00674e-22	3.29181e-21
FUNDC1	ENSG00000069509	586.923	-0.0554493	0.0736435	-0.752942	0.451485	0.539189
DRD4	ENSG00000069696	8.80019	0.338983	0.15368	2.20577	0.0274003	0.049164
ATP1B3	ENSG00000069849	5789.3	0.0991698	0.0349229	2.83968	0.00451588	0.00990843
NEDD4	ENSG00000069869	283.744	-0.186992	0.0750529	-2.49147	0.0127217	0.0251006
PIGB	ENSG00000069943	384.907	-0.0142394	0.0482313	-0.295232	0.767817	0.820701
MAPK6	ENSG00000069956	2781.47	0.00730347	0.0471416	0.154926	0.87688	0.908878
GNB5	ENSG00000069966	61.9582	-0.0822616	0.0892675	-0.921519	0.35678	0.445975
RAB27A	ENSG00000069974	298.001	-0.312069	0.0722499	-4.3193	1.56525e-05	5.55043e-05
HDHD5	ENSG00000069998	803.292	-0.105926	0.049321	-2.14769	0.0317382	0.0558846
UFD1	ENSG00000070010	1119.79	0.00337639	0.0313271	0.107779	0.914171	0.937304
LRP6	ENSG00000070018	428.792	-0.170775	0.0917019	-1.86229	0.0625624	0.10148
SCT	ENSG00000070031	1.93374	0.263637	0.271284	0.971809	0.331146	0.419678
PHRF1	ENSG00000070047	1468.21	-0.090987	0.0522108	-1.74269	0.0813886	0.127402
ELP1	ENSG00000070061	1685.43	-0.370201	0.0638404	-5.79885	6.67716e-09	4.02404e-08
NUCB2	ENSG00000070081	533.596	-0.537866	0.0722234	-7.44725	9.53056e-14	1.07977e-12
PFN2	ENSG00000070087	345.048	-0.618904	0.121365	-5.09953	3.40491e-07	1.57477e-06
DAPP1	ENSG00000070190	1122.25	-0.224583	0.072498	-3.09778	0.00194979	0.00465197
SLC44A1	ENSG00000070214	713.811	-0.12209	0.067689	-1.8037	0.0712787	0.1136
TMEM260	ENSG00000070269	454.753	-0.0677613	0.036044	-1.87996	0.0601137	0.0979487
SMG6	ENSG00000070366	547.963	0.0952845	0.0436925	2.1808	0.0291983	0.051992
EXOC5	ENSG00000070367	3047	-0.0217397	0.0452638	-0.480289	0.631022	0.703136
CLTCL1	ENSG00000070371	364.131	0.109361	0.0777961	1.40574	0.159801	0.227628
FSTL3	ENSG00000070404	400.222	0.102986	0.0948308	1.086	0.27748	0.362817
DGCR2	ENSG00000070413	881.003	-0.0900845	0.0371737	-2.42334	0.0153786	0.0296318
RNF126	ENSG00000070423	837.778	-0.106554	0.0493261	-2.16019	0.0307579	0.0543833
MNT	ENSG00000070444	433.706	0.0698298	0.0563506	1.2392	0.215271	0.292633
ZXDC	ENSG00000070476	958.359	0.0458847	0.0514136	0.892462	0.372145	0.460676
JMJD6	ENSG00000070495	733.722	-0.2559	0.0437587	-5.84797	4.97602e-09	3.05381e-08
POLB	ENSG00000070501	312.682	-0.201675	0.0500529	-4.02924	5.5958e-05	0.000181075
WIPI1	ENSG00000070540	1065.52	0.341956	0.0490888	6.96608	3.25903e-12	3.06297e-11
GBA2	ENSG00000070610	1561.5	-0.00711002	0.0445964	-0.15943	0.87333	0.905933
NDST1	ENSG00000070614	5912.68	0.120745	0.0756276	1.59657	0.110361	0.165583
AP3M2	ENSG00000070718	505.721	0.203469	0.0477602	4.26022	2.04225e-05	7.12154e-05
PABPC1	ENSG00000070756	18963.4	0.0883032	0.0369494	2.38984	0.0168559	0.0321478
TESK2	ENSG00000070759	247.533	0.913048	0.0791351	11.5378	8.50319e-31	6.56894e-29
CFAP20	ENSG00000070761	370.895	0.0340461	0.0415436	0.819526	0.412487	0.501215
CSNK2A2	ENSG00000070770	1362.84	-0.176063	0.0323559	-5.44145	5.28489e-08	2.7664e-07
PTPN21	ENSG00000070778	116.349	-0.0816617	0.108727	-0.751071	0.45261	0.54012
EIF2B3	ENSG00000070785	758.104	-0.303626	0.035815	-8.47763	2.29833e-17	4.06984e-16
TCOF1	ENSG00000070814	958.219	-0.331995	0.0437538	-7.5878	3.25376e-14	3.97462e-13
CDC42	ENSG00000070831	10036.6	0.130955	0.0762775	1.71682	0.0860122	0.13348
OSBPL3	ENSG00000070882	1608.58	-0.0086905	0.0445671	-0.194998	0.845394	0.883867
RAD18	ENSG00000070950	312.596	-0.180716	0.0515402	-3.50632	0.000454351	0.00124259
ATP2B1	ENSG00000070961	3945.28	0.178279	0.0756875	2.35546	0.0184998	0.0348996
NCK2	ENSG00000071051	627.136	0.00183449	0.0673871	0.0272232	0.978282	0.984023
MAP4K4	ENSG00000071054	2177.45	-0.118364	0.0616014	-1.92145	0.0546753	0.0902059
MGAT4A	ENSG00000071073	4537.2	-0.373277	0.0601296	-6.20788	5.37033e-10	3.83478e-09
RPL31	ENSG00000071082	3557.87	-0.0886807	0.0753175	-1.17743	0.239026	0.319931
WDR1	ENSG00000071127	10565.4	0.0787326	0.0299215	2.63131	0.00850571	0.0175224
SNX13	ENSG00000071189	1721.22	-0.0692286	0.0374812	-1.84702	0.064744	0.104464
ARHGAP10	ENSG00000071205	2413.57	-0.0835715	0.0426663	-1.95872	0.0501454	0.0836055
RPS6KA2	ENSG00000071242	145.712	0.73413	0.11053	6.64191	3.09644e-11	2.55492e-10
ING3	ENSG00000071243	406.995	-0.0805693	0.037305	-2.15975	0.0307924	0.0544306
VASH1	ENSG00000071246	1277.62	0.0521275	0.0812413	0.641638	0.521108	0.604869
LMCD1	ENSG00000071282	288.534	0.274243	0.248533	1.10345	0.269833	0.354301
BUD23	ENSG00000071462	1303.57	-0.0324529	0.0389745	-0.832668	0.405032	0.494121
SEL1L	ENSG00000071537	3205.28	-0.116454	0.0382265	-3.04642	0.00231584	0.00543312
TRIP13	ENSG00000071539	421.236	-1.03236	0.1093	-9.44516	3.5487e-21	1.00797e-19
ATP6AP1	ENSG00000071553	7716.78	0.268837	0.0380802	7.05976	1.66795e-12	1.63653e-11
TCF3	ENSG00000071564	617.273	-0.0356671	0.0588774	-0.605787	0.544657	0.626308
TRIB2	ENSG00000071575	259.945	-0.425074	0.121151	-3.50863	0.000450416	0.00123327
DAZAP1	ENSG00000071626	3124.18	-0.0269388	0.0420086	-0.641269	0.521348	0.605097
MBD3	ENSG00000071655	509.251	-0.102803	0.0530533	-1.93773	0.0526564	0.0872949
HLTF	ENSG00000071794	490.447	-0.173393	0.0594286	-2.91766	0.00352666	0.00792597
FAM50A	ENSG00000071859	2148.82	0.222438	0.0431097	5.15981	2.472e-07	1.16789e-06
FAM3A	ENSG00000071889	415.682	0.0476926	0.0491867	0.969626	0.332233	0.420806
CPSF1	ENSG00000071894	1522.94	0.0778473	0.0566396	1.37443	0.169308	0.239291
CYBRD1	ENSG00000071967	1071.91	0.502367	0.0804071	6.2478	4.16286e-10	3.01389e-09
PDCD2	ENSG00000071994	1265.24	-0.137912	0.0315994	-4.36437	1.2749e-05	4.595e-05
RDH11	ENSG00000072042	1696.71	0.275554	0.0424837	6.48611	8.80805e-11	6.87243e-10
PRKACA	ENSG00000072062	4568.96	0.143172	0.130442	1.09758	0.272386	0.357319
ADGRL1	ENSG00000072071	194.162	0.256955	0.0762525	3.36978	0.00075227	0.00197038
ACTN1	ENSG00000072110	5686.47	-0.349899	0.0535022	-6.53991	6.15573e-11	4.92879e-10
ZFYVE26	ENSG00000072121	2343.7	0.192458	0.054745	3.51552	0.000438887	0.00120499
EPN2	ENSG00000072134	325.453	0.0416178	0.0615602	0.67605	0.499009	0.584428
PTPN18	ENSG00000072135	2064.19	0.0857015	0.0530476	1.61556	0.10619	0.160282
LIMS2	ENSG00000072163	71.4036	0.973159	0.17975	5.41396	6.16451e-08	3.19709e-07
ALDH3A2	ENSG00000072210	836.096	0.280039	0.0440601	6.35583	2.07303e-10	1.55782e-09
TFRC	ENSG00000072274	3831.27	-0.221584	0.0812949	-2.72568	0.00641685	0.013608
SREBF1	ENSG00000072310	1291.47	-0.109848	0.0617696	-1.77835	0.0753462	0.119157
AFF4	ENSG00000072364	3630.34	0.0120648	0.0422279	0.285707	0.775103	0.826478
UBE2D1	ENSG00000072401	1206.99	0.0402449	0.044789	0.898544	0.368896	0.457419
MPP5	ENSG00000072415	1554.63	0.0918689	0.0378445	2.42754	0.0152018	0.0293594
RHOBTB1	ENSG00000072422	773.187	-0.0223879	0.0654007	-0.342318	0.732112	0.790884
SMC1A	ENSG00000072501	2765.55	-0.31081	0.0512657	-6.06272	1.33839e-09	8.93528e-09
HSD17B10	ENSG00000072506	864.87	-0.0244943	0.0590048	-0.415123	0.678052	0.743404
MARK2	ENSG00000072518	1324.97	-0.0291684	0.040917	-0.712868	0.475927	0.562481
HMMR	ENSG00000072571	519.151	-1.11955	0.124337	-9.00418	2.17281e-19	4.97553e-18
CHFR	ENSG00000072609	2870.36	0.226216	0.0309319	7.31336	2.60553e-13	2.8115e-12
P4HA2	ENSG00000072682	498.23	-0.1069	0.0907308	-1.17821	0.238713	0.319709
FCGR2B	ENSG00000072694	823.446	-0.391393	0.160348	-2.44089	0.0146511	0.0284522
NFATC3	ENSG00000072736	1085.88	-0.0798403	0.0584508	-1.36594	0.171958	0.242379
TRNT1	ENSG00000072756	668.538	-0.146171	0.0371443	-3.93522	8.31197e-05	0.000260397
ACADVL	ENSG00000072778	7194.42	0.475471	0.0614241	7.74079	9.8798e-15	1.29111e-13
STK10	ENSG00000072786	3018.95	-0.62031	0.0410676	-15.1046	1.51003e-51	7.077e-49
FBXW11	ENSG00000072803	2386.76	-0.22083	0.0423443	-5.2151	1.83719e-07	8.84618e-07
ACAP1	ENSG00000072818	79.1189	0.752391	0.0800223	9.40227	5.33982e-21	1.46066e-19
CRMP1	ENSG00000072832	30.2921	0.170746	0.179972	0.948738	0.342754	0.431822
EVC	ENSG00000072840	130.917	0.145597	0.17413	0.836139	0.403077	0.49195
DERL2	ENSG00000072849	1395.1	-0.0806995	0.0391261	-2.06255	0.0391557	0.067343
SIDT1	ENSG00000072858	83.8275	-0.858395	0.124844	-6.87574	6.16702e-12	5.60131e-11
NDE1	ENSG00000072864	672.54	0.020839	0.0558849	0.372892	0.709229	0.771066
MRVI1	ENSG00000072952	149.99	0.43562	0.150775	2.88921	0.00386217	0.00860027
AP1M1	ENSG00000072958	2802.77	0.0367571	0.0444475	0.826978	0.40825	0.49727
[truncated: 13,091 more rows]

## Sheet: All_Ctrl_vs_R848_interactionTim
hgnc	Gene	baseMean	log2FoldChange	lfcSE	stat	pvalue	padj
[truncated: 14,060 more rows]

[truncated: 6 more sheets: All_Ctrl_vs_PIC_interactionTime, All_Ctrl_vs_sLPS_interactionTim, All_Ctrl_vs_P3C_interactionTime, All_Ctrl_vs_CIL_interactionTime, All_Ctrl_vs_LIL10_interactionTi, All_Ctrl_vs_MBP_interactionTime]
