# Supplementary material for: Gene expression QTL mapping in stimulated iPSC-derived macrophages provides insights into common complex diseases
Source: Nat Commun. 2025 Aug 27;16:7204. doi: 10.1038/s41467-025-61670-9 (PMC12391345; doi:10.1038/s41467-025-61670-9)
Supplement: Supplementary file 7 — Supplementary Data 5 [file 41467_2025_61670_MOESM7_ESM.xlsx]

## Sheet: Ctrl_vs_CIL_6
ID	Description	GeneRatio	BgRatio	pvalue	p.adjust	qvalue	geneID	Count
GO:0002250	adaptive immune response	187/4361	299/11691	3.06863e-19	1.70708e-15	1.27978e-15	BTK/HFE/SLAMF7/TNFRSF1B/TFRC/TBX21/IL4R/LAMP3/THOC1/STX7/MEF2C/P2RX7/MSH2/JAK2/CD40/RNF125/RIPK2/FGL1/EBI3/UNC93B1/IL23A/TFEB/DUSP22/IL12B/RNF19B/TNFAIP3/CD274/CD80/IRF1/CD70/EIF2AK4/NECTIN2/LILRB2/RFTN1/SWAP70/IL6/MYO1G/IL10/IRF4/C1RL/TNFRSF11A/NFKBIZ/SERPING1/BATF/C1R/CTSS/FZD5/ZC3H12A/SYK/MARCHF8/STAT6/TAP1/STAT3/INPP5D/C1QB/CD28/IRF7/IL27/TAP2/MICB/HLA-C/HLA-E/HLA-F/LTA/TNF/LYN/ORAI1/HLA-B/SL…	187
GO:0034341	response to interferon-gamma	113/4361	165/11691	2.92195e-16	8.1274e-13	6.09303e-13	NUB1/CD44/IFNGR1/SP100/EDN1/JAK2/ACOD1/MEFV/CYP27B1/IL12B/GBP3/GBP1/TRIM25/NMI/MT2A/IRF1/SHFL/GCH1/TRIM22/CALCOCO2/IRF4/PML/NLRC5/IRF8/TP53/CDC42EP2/VPS26B/GBP5/JAK1/GBP2/GBP4/PARP14/PTPN2/SOCS3/SOCS1/IRF7/HLA-C/HLA-E/HLA-F/TRIM26/CCL5/HLA-B/ICAM1/HLA-A/PARP9/KYNU/CCL15/SNCA/B2M/IRF2/IFITM1/OASL/LGALS9/CCL3L1/CCL3L3/WAS/CAMK2G/TRIM5/GSN/SLC26A6/CCL20/CD47/CCL3/IRF9/IFITM3/OAS3/IFITM2/CCL18/CDC42E…	113
GO:0050865	regulation of cell activation	235/4361	420/11691	2.1936e-15	4.06767e-12	3.04949e-12	SLC7A2/CD38/BTK/HFE/TNFRSF1B/STAP1/KARS1/CBFB/TFRC/TBX21/IL4R/THOC1/MEF2C/CYLD/MSH2/JAK2/XBP1/CD40/NFATC2/RIPK2/IL7/FGL1/EBI3/GLI3/MAP3K8/IL23A/DUSP22/IL12B/PLEK/TNFAIP3/CD274/CD80/INHBA/NCKAP1L/SDC4/CDKN1A/IRF1/TNFSF9/CD70/CCR7/TICAM1/NECTIN2/LILRB2/IDO1/PRAM1/VAV3/PTPN22/IL6/IL10/IRF4/ITPKB/NFKBIZ/PIK3R1/MFHAS1/ATM/ZFP36L2/MERTK/TGFBR2/ZC3H12A/IL15/CASP3/SYK/STAT6/NOD2/CD300A/TNIP2/INPP5D/CLEC7…	235
GO:0002694	regulation of leukocyte activation	220/4361	392/11691	1.14548e-14	1.59308e-11	1.19431e-11	SLC7A2/CD38/BTK/HFE/TNFRSF1B/STAP1/KARS1/CBFB/TFRC/TBX21/IL4R/THOC1/MEF2C/CYLD/MSH2/XBP1/CD40/NFATC2/RIPK2/IL7/FGL1/EBI3/GLI3/MAP3K8/IL23A/DUSP22/IL12B/TNFAIP3/CD274/CD80/INHBA/NCKAP1L/SDC4/CDKN1A/IRF1/TNFSF9/CD70/CCR7/TICAM1/NECTIN2/LILRB2/IDO1/PRAM1/VAV3/PTPN22/IL6/IL10/IRF4/ITPKB/NFKBIZ/PIK3R1/MFHAS1/ATM/ZFP36L2/MERTK/TGFBR2/ZC3H12A/IL15/CASP3/SYK/STAT6/NOD2/CD300A/TNIP2/INPP5D/CLEC7A/RASGRP1/…	220
GO:0001819	positive regulation of cytokine production	207/4361	366/11691	2.47247e-14	2.75087e-11	2.0623e-11	MRE11/IFNGR1/KARS1/PTGS2/IL4R/P2RX7/JAK2/XBP1/HIF1A/CD40/RNF125/RIPK2/IL7/GSDMD/EBI3/NOD1/DDX58/DHX58/NFKB1/PANX1/IL23A/IL12B/IFIH1/CD274/CD80/IRF1/CCR7/TICAM1/LILRB2/IDO1/PTPN22/ROCK2/HILPDA/IL6/IL10/IL1RN/IRF4/RIPK1/FLOT1/IRF8/PIK3R1/GBP5/MAPK13/FZD5/AIM2/HMGB2/IL15/SYK/STAT6/NOD2/SERPINF2/POLR3D/STAT3/PTGER4/CLEC7A/RASGRP1/RELA/CD28/RNF135/PDE4B/IRF7/CARD9/IL1RAP/SRC/IL27/PELI1/C5AR1/MBP/HSPA1…	207
GO:0050663	cytokine secretion	115/4361	179/11691	1.71761e-13	1.59251e-10	1.19389e-10	SERPINB1/IFNGR1/TNFRSF1B/KARS1/IL4R/P2RX7/NLRC4/XBP1/RIPK2/GSDMD/DDX58/PANX1/IFIH1/GBP1/TNFAIP3/CD274/CCR7/PTPN22/C5AR2/IL10/RAB1A/PML/GBP5/FZD5/AIM2/CD200R1/ZC3H12A/SYK/NOD2/PTGER4/RASGRP1/TMEM106A/SOCS1/FFAR4/IL1RAP/SRC/MBP/PNP/TNF/LYN/HK1/HYAL2/SAA1/ISG15/TLR8/LPL/LGALS9/MCOLN2/AKAP12/PYCARD/IL1B/LILRA5/LCP2/SCAMP5/MAPK11/CCL3/MAPK14/IL27RA/IL1A/SRGN/ANXA1/FGR/TLR4/BTN3A1/S100A12/LILRA2/NLRP3/…	115
GO:0071346	cellular response to interferon-gamma	100/4361	150/11691	2.15668e-13	1.71394e-10	1.28492e-10	CD44/IFNGR1/SP100/EDN1/JAK2/ACOD1/IL12B/GBP3/GBP1/TRIM25/NMI/MT2A/IRF1/TRIM22/IRF4/PML/NLRC5/IRF8/TP53/CDC42EP2/VPS26B/GBP5/JAK1/GBP2/GBP4/PARP14/PTPN2/SOCS3/SOCS1/IRF7/HLA-C/HLA-E/HLA-F/TRIM26/CCL5/HLA-B/ICAM1/HLA-A/PARP9/CCL15/B2M/IRF2/OASL/LGALS9/CCL3L1/CCL3L3/WAS/CAMK2G/TRIM5/GSN/SLC26A6/CCL20/CD47/CCL3/IRF9/OAS3/CCL18/CDC42EP4/DAPK1/OAS2/TLR4/STXBP1/OAS1/TRIM21/FCGR1B/CCL4L1/CCL7/CCL8/CCL2/C…	100
GO:0042110	T cell activation	197/4361	353/11691	6.03567e-13	4.19705e-10	3.14649e-10	HFE/CD44/TNFRSF1B/CBFB/TFRC/TBX21/IL4R/APBB1IP/CYLD/P2RX7/XBP1/NFATC2/ELF4/RIPK2/IL7/FGL1/EBI3/GLI3/MAP3K8/IL23A/DUSP22/IL12B/RAB29/FKBP1B/CD274/CD80/NCKAP1L/SDC4/IRF1/TNFSF9/CD70/CCR7/EIF2AK4/LILRB2/IDO1/PTPN22/IL6/IL10/IRF4/TP53/ITPKB/NFKBIZ/PIK3R1/ZFP36L2/BATF/FZD5/TGFBR2/ZC3H12A/IL15/CASP3/SYK/ATP7A/STAT6/NOD2/CD300A/STAT3/PTGER4/CLEC7A/RASGRP1/PTPN2/CD28/SOCS1/SRC/IL27/PELI1/PNP/MICB/HLA-E/L…	197
GO:0050867	positive regulation of cell activation	152/4361	258/11691	9.22094e-13	5.69957e-10	4.27291e-10	CD38/BTK/STAP1/KARS1/CBFB/TFRC/TBX21/IL4R/MEF2C/CYLD/MSH2/JAK2/XBP1/CD40/NFATC2/RIPK2/IL7/EBI3/GLI3/MAP3K8/IL23A/IL12B/PLEK/CD274/CD80/NCKAP1L/CDKN1A/TNFSF9/CD70/CCR7/TICAM1/NECTIN2/LILRB2/VAV3/IL6/IL10/ITPKB/NFKBIZ/PIK3R1/TGFBR2/IL15/SYK/STAT6/NOD2/TNIP2/INPP5D/CLEC7A/RASGRP1/CD28/SOCS1/SRC/PELI1/PNP/HLA-E/HLA-F/LYN/CCL5/RUNX1/IL2RA/RARA/HLX/LGALS9/PYCARD/TNFSF13B/IL1B/LILRA5/CD83/MAD2L2/PCID2/E…	152
GO:0050727	regulation of inflammatory response	162/4361	280/11691	1.35429e-12	6.58631e-10	4.9377e-10	CFH/SLC7A2/BTK/TNFRSF1B/STAP1/SBNO2/KARS1/PTGS2/CYLD/JAK2/PSMA6/NFKBIA/ABHD12/ACOD1/TRADD/MEFV/AKNA/NFKB1/IL23A/IL12B/TNFAIP3/CCR7/TICAM1/IDO1/C5AR2/APPL2/IL6/IL10/KLF4/TNFRSF11A/NFKBIZ/TNIP1/MFHAS1/SERPING1/ATM/PDCD4/GBP5/CDK19/MAPK13/C1R/NAPEPLD/CD200R1/ZC3H12A/IL15/NOD2/PTGER4/CLEC7A/RELA/C1QB/PTPN2/CD28/SOCS3/FFAR4/C5AR1/SUCNR1/TGM2/HLA-E/LTA/TNF/CFB/LYN/CCL5/BIRC2/NUPR1/IL2RA/SNCA/HYAL2/SAA1…	162
GO:0043410	positive regulation of MAPK cascade	211/4361	386/11691	1.41608e-12	6.58631e-10	4.9377e-10	CFLAR/CD44/MAP2K3/KARS1/EDN1/P2RX7/MAP3K1/JAK2/GADD45B/CD40/RIPK2/STK3/NOD1/EZH2/MAP3K8/FBXW7/RAPGEF2/DUSP22/CCR7/RAP1B/LIF/PTPN22/ROCK2/C5AR2/IL6/IL1RN/RIPK1/MAP2K5/DUSP5/KSR1/TNFRSF11A/FGD2/MFHAS1/PRXL2C/FZD5/ZC3H12A/DUSP7/RELL2/SYK/RET/NOD2/SERPINF2/MLKL/MAP3K2/RASGRP1/ERN1/TMEM106A/FFAR4/CARD9/PTPN1/SRC/C5AR1/PDGFA/MAP3K3/DAXX/TNF/CCL5/SLAMF1/ICAM1/MAPKAPK2/NMNAT1/LAMTOR1/CCL15/SPAG9/UBB/P2RY…	211
GO:0002460	adaptive immune response based on somatic recombination of immune receptors built from immunoglobulin superfamily domains	123/4361	199/11691	1.42074e-12	6.58631e-10	4.9377e-10	BTK/HFE/TNFRSF1B/TFRC/TBX21/IL4R/THOC1/STX7/MEF2C/P2RX7/MSH2/CD40/RIPK2/EBI3/IL23A/DUSP22/IL12B/TNFAIP3/CD274/CD80/CD70/NECTIN2/RFTN1/SWAP70/IL6/MYO1G/IL10/IRF4/C1RL/NFKBIZ/SERPING1/BATF/C1R/FZD5/ZC3H12A/STAT6/STAT3/INPP5D/C1QB/CD28/IRF7/IL27/MICB/HLA-C/HLA-E/HLA-F/LTA/TNF/HLA-B/ICAM1/ADAM17/HLA-A/DENND1B/LIG4/PVR/RSAD2/RIPK3/B2M/NBN/UNG/RAB27A/BCL3/IL18BP/C1S/TLR8/HLX/MICA/TNFSF13B/IL1B/WAS/NFKB…	123
GO:0022407	regulation of cell-cell adhesion	172/4361	303/11691	2.62122e-12	1.04536e-09	7.83694e-10	HFE/CD44/CBFB/TFRC/TBX21/IL4R/CYLD/JAK2/PPM1F/XBP1/NFAT5/RIPK2/IL7/FGL1/EBI3/GLI3/AKNA/MAP3K8/IL23A/DUSP22/IL12B/CD274/CD80/NCKAP1L/SDC4/IRF1/TNFSF9/CD70/CCR7/AFDN/LILRB2/IDO1/SWAP70/PTPN22/IL6/IL10/IL1RN/KLF4/FLOT1/MAP2K5/ITPKB/NFKBIZ/PIK3R1/TGFBR2/ZC3H12A/IL15/CASP3/SYK/NOD2/SERPINF2/CD300A/RASGRP1/RELA/PTPN2/CD28/SOCS1/SRC/PELI1/MBP/PNP/HLA-E/TNF/LYN/CCL5/RUNX1/ICAM1/MYO10/IL2RA/RARA/HLX/LGALS…	172
GO:0097529	myeloid leukocyte migration	103/4361	160/11691	2.63077e-12	1.04536e-09	7.83694e-10	STAP1/KARS1/EDN1/IL23A/DUSP1/NCKAP1L/NUP85/CCR7/SWAP70/VAV3/C5AR2/P2RX4/IL6/IL1RN/CXCL9/TNFRSF11A/PTPRO/CD200R1/SYK/CD300A/CXCL10/CXCL11/PTGER4/PDE4B/C5AR1/LYN/CCL5/CCL15/SAA1/IL36G/CXCR2/CXCL1/CCL3L1/CCL3L3/MPP1/MCOLN2/RIPOR2/IL1B/ITGA9/CCL20/CD47/CCL3/MAPK14/ITGA1/MTUS1/CCL18/ANXA1/EDNRB/VAV1/FLT1/FPR2/S100A12/LBP/HMGB1/GREM1/CMKLR1/CD9/PIP5K1C/CCL4L1/CCL7/CCL8/CCL2/TIRAP/PGF/CXCL2/CCL4/CCL1/TR…	103
GO:0002696	positive regulation of leukocyte activation	146/4361	248/11691	2.82246e-12	1.04676e-09	7.84743e-10	CD38/BTK/STAP1/KARS1/CBFB/TFRC/TBX21/IL4R/MEF2C/CYLD/MSH2/XBP1/CD40/NFATC2/RIPK2/IL7/EBI3/GLI3/MAP3K8/IL23A/IL12B/CD274/CD80/NCKAP1L/CDKN1A/TNFSF9/CD70/CCR7/TICAM1/NECTIN2/LILRB2/VAV3/IL6/IL10/ITPKB/NFKBIZ/PIK3R1/TGFBR2/IL15/SYK/STAT6/NOD2/TNIP2/INPP5D/CLEC7A/RASGRP1/CD28/SOCS1/SRC/PELI1/PNP/HLA-E/HLA-F/LYN/CCL5/RUNX1/IL2RA/RARA/HLX/LGALS9/PYCARD/TNFSF13B/IL1B/CD83/MAD2L2/PCID2/EGR3/CD47/CORO1A/C…	146
GO:0051249	regulation of lymphocyte activation	182/4361	327/11691	6.41333e-12	2.22983e-09	1.67168e-09	CD38/BTK/HFE/TNFRSF1B/CBFB/TFRC/TBX21/IL4R/THOC1/MEF2C/CYLD/MSH2/XBP1/CD40/NFATC2/RIPK2/IL7/FGL1/EBI3/GLI3/MAP3K8/IL23A/DUSP22/IL12B/TNFAIP3/CD274/CD80/INHBA/NCKAP1L/SDC4/CDKN1A/IRF1/TNFSF9/CD70/CCR7/TICAM1/LILRB2/IDO1/VAV3/PTPN22/IL6/IL10/IRF4/ITPKB/NFKBIZ/PIK3R1/ATM/ZFP36L2/MERTK/TGFBR2/ZC3H12A/IL15/CASP3/SYK/STAT6/NOD2/CD300A/TNIP2/INPP5D/CLEC7A/RASGRP1/PTPN2/CD28/SOCS1/SRC/IL27/PELI1/PNP/HLA-…	182
GO:0050707	regulation of cytokine secretion	99/4361	154/11691	7.90054e-12	2.58534e-09	1.9382e-09	SERPINB1/IFNGR1/TNFRSF1B/KARS1/IL4R/P2RX7/XBP1/RIPK2/GSDMD/DDX58/PANX1/IFIH1/GBP1/TNFAIP3/CD274/CCR7/PTPN22/C5AR2/IL10/PML/FZD5/AIM2/CD200R1/ZC3H12A/SYK/NOD2/PTGER4/RASGRP1/SOCS1/FFAR4/IL1RAP/SRC/MBP/TNF/LYN/HK1/HYAL2/SAA1/TLR8/LPL/LGALS9/AKAP12/PYCARD/IL1B/LILRA5/SCAMP5/MAPK11/CCL3/MAPK14/IL27RA/IL1A/SRGN/ANXA1/FGR/TLR4/LILRA2/NLRP3/HMGB1/LILRB1/GLMN/CLEC6A/CCL1/IL36RN/TRPV4/LRRC32/GHRL/MAPK3/HT…	99
GO:0002521	leukocyte differentiation	207/4361	386/11691	2.51877e-11	7.78439e-09	5.83588e-09	BTK/SBNO2/KLF6/CBFB/TFRC/TBX21/IL4R/MEF2C/CYLD/MSH2/XBP1/NFATC2/RIPK2/IL7/LYL1/GLI3/SH3PXD2A/HDAC5/FBXW7/IL23A/IL12B/CD80/INHBA/NCKAP1L/BATF3/IRF1/TNFSF9/CCR7/LIF/LILRB2/PTPN22/IL6/IL10/IRF4/RIPK1/TP53/TNFRSF11A/ITPKB/PARP1/NFKBIZ/PIK3R1/ATM/ZFP36L2/HHEX/MERTK/CMTM7/PPARGC1B/BATF/GAB3/FZD5/TGFBR2/ZC3H12A/IL15/SYK/ATP7A/STAT6/IRF2BP2/STAT3/INPP5D/FOS/JUNB/PTGER4/RASGRP1/PTPN2/FAM20C/CD28/SOCS1/IRF…	207
GO:0070665	positive regulation of leukocyte proliferation	72/4361	104/11691	3.34111e-11	9.78242e-09	7.33378e-09	CD38/TFRC/MEF2C/CD40/NFATC2/RIPK2/IL7/EBI3/IL23A/IL12B/CD274/CD80/NCKAP1L/CDKN1A/TNFSF9/CD70/TICAM1/LILRB2/VAV3/IL6/TGFBR2/IL15/SYK/CD28/PELI1/PNP/HLA-E/LYN/CCL5/IL2RA/LGALS9/PYCARD/TNFSF13B/IL1B/CORO1A/HES1/CCDC88B/ANXA1/TLR4/SLC39A10/HMGB1/TIRAP/PDCD1LG2/IL6ST/CD86/SASH3/CD55/JAK3/CLCF1/BST2/ATAD5/OCSTAMP/CHRNB2/BCL6/ZP3/PRKCQ/RASAL3/CARD11/TNFRSF4/ADA/BCL2/GPR183/CSF1/VCAM1/IRS2/IGF2/IGF1/KITL…	72
GO:0050900	leukocyte migration	183/4361	335/11691	4.82912e-11	1.3255e-08	9.93713e-09	CD44/STAP1/KARS1/TBX21/EDN1/SLC8B1/SLC7A8/WASL/IL23A/DUSP1/NCKAP1L/SDC4/NUP85/CCR7/ATP1B2/SWAP70/VAV3/C5AR2/P2RX4/IL6/MYO1G/IL10/IL1RN/CXCL9/TNFRSF11A/PIK3R1/DOK2/PTPRO/MERTK/CCR5/CD200R1/SYK/RET/CD300A/INPP5D/CXCL10/CXCL11/PTGER4/PDE4B/SRC/C5AR1/TNF/LYN/CCL5/ICAM1/ADAM17/PLCG1/RIPK3/CCL15/FCAMR/SDC2/SAA1/CD48/IL36G/ABR/LGALS9/CXCR2/CXCL1/CCL3L1/CCL3L3/MPP1/MCOLN2/RIPOR2/PYCARD/IL1B/ITGA9/SLC7A6/…	183
GO:0070661	leukocyte proliferation	129/4361	219/11691	5.00368e-11	1.3255e-08	9.93713e-09	CD38/BTK/TNFRSF1B/TFRC/MEF2C/P2RX7/CD40/NFATC2/ELF4/RIPK2/IL7/EBI3/IL23A/IL12B/TNFAIP3/FKBP1B/CD274/CD80/NCKAP1L/SDC4/CDKN1A/IRF1/TNFSF9/CD70/TICAM1/LILRB2/IDO1/CD180/VAV3/PTPN22/IL6/IL10/TP53/ATM/HHEX/TGFBR2/IL15/CASP3/SYK/CD300A/INPP5D/CD28/IL27/PELI1/PNP/HLA-E/LYN/CCL5/AZI2/RIPK3/IL2RA/DOCK2/MNDA/LGALS9/AHR/PYCARD/TNFSF13B/IL1B/MAD1L1/CORO1A/TBK1/IMPDH2/CEBPB/HES1/CCDC88B/HSPD1/ANXA1/TLR4/BTN3…	129
GO:0032496	response to lipopolysaccharide	146/4361	256/11691	7.53661e-11	1.90573e-08	1.42871e-08	TNFRSF1B/STAP1/SBNO2/SCARB1/PTGS2/EDN1/MEF2C/P2RX7/JAK2/XBP1/CSF2RB/NFKBIA/ACOD1/RIPK2/HDAC5/NFKB1/IL10RA/CYP27B1/IL12B/TNFAIP3/CD274/CD80/CCR7/TICAM1/ZFP36/LILRB2/IDO1/GCH1/CD180/PTPN22/CDC73/IL6/IL10/IL1RN/SMAD6/CXCL9/IRF8/TNFRSF11A/ALAD/PDCD4/NOCT/CDK19/CCR5/ZC3H12A/HMGB2/CASP3/NOD2/TNIP2/CXCL10/CXCL11/FOS/JUNB/PTGER4/RELA/CNP/PDE4B/LITAF/SRC/PELI1/C5AR1/LTA/TNF/LYN/CCL5/ICAM1/HAMP/ADAM17/MAPK…	146
GO:0070663	regulation of leukocyte proliferation	105/4361	171/11691	1.08488e-10	2.62398e-08	1.96718e-08	CD38/BTK/TNFRSF1B/TFRC/MEF2C/CD40/NFATC2/RIPK2/IL7/EBI3/IL23A/IL12B/TNFAIP3/CD274/CD80/NCKAP1L/SDC4/CDKN1A/IRF1/TNFSF9/CD70/TICAM1/LILRB2/IDO1/VAV3/PTPN22/IL6/IL10/ATM/HHEX/TGFBR2/IL15/CASP3/SYK/CD300A/INPP5D/CD28/IL27/PELI1/PNP/HLA-E/LYN/CCL5/RIPK3/IL2RA/MNDA/LGALS9/AHR/PYCARD/TNFSF13B/IL1B/MAD1L1/CORO1A/CEBPB/HES1/CCDC88B/ANXA1/TLR4/SLC39A10/HMGB1/LILRB1/GREM1/GLMN/CCL8/TIRAP/PDCD1LG2/IL6ST/CD8…	105
GO:0060333	interferon-gamma-mediated signaling pathway	57/4361	78/11691	1.29118e-10	2.88076e-08	2.15967e-08	CD44/IFNGR1/SP100/JAK2/GBP1/TRIM25/NMI/MT2A/IRF1/TRIM22/IRF4/PML/NLRC5/IRF8/TP53/JAK1/GBP2/PARP14/PTPN2/SOCS3/SOCS1/IRF7/HLA-C/HLA-E/HLA-F/TRIM26/HLA-B/ICAM1/HLA-A/PARP9/B2M/IRF2/OASL/CAMK2G/TRIM5/IRF9/OAS3/OAS2/OAS1/TRIM21/FCGR1B/STAT1/FCGR1A/HCK/TRIM8/HLA-G/PPARG/NR1H3/HLA-DRA/MID1/HLA-DQA1/HLA-DQA2/VCAM1/HLA-DRB5/HLA-DRB1/HLA-DQB1/HLA-DPA1	57
GO:0002237	response to molecule of bacterial origin	150/4361	266/11691	1.29461e-10	2.88076e-08	2.15967e-08	TNFRSF1B/STAP1/SBNO2/SCARB1/PTGS2/EDN1/MEF2C/P2RX7/JAK2/XBP1/CSF2RB/NFKBIA/ACOD1/RIPK2/HDAC5/NFKB1/IL10RA/CYP27B1/IL12B/TNFAIP3/CD274/CD80/CCR7/TICAM1/ZFP36/LILRB2/IDO1/GCH1/CD180/PTPN22/CDC73/IL6/IL10/IL1RN/SMAD6/CXCL9/IRF8/TNFRSF11A/ALAD/PDCD4/NOCT/CDK19/CCR5/FZD5/ZC3H12A/HMGB2/CASP3/NOD2/TNIP2/CXCL10/CXCL11/FOS/JUNB/PTGER4/RELA/CNP/PDE4B/CARD9/LITAF/SRC/PELI1/C5AR1/LTA/TNF/LYN/CCL5/ICAM1/HAMP/…	150
GO:0002697	regulation of immune effector process	170/4361	310/11691	1.57966e-10	3.26331e-08	2.44647e-08	CFH/BTK/HFE/TNFRSF1B/TRAF3IP2/KARS1/TFRC/TBX21/IL4R/THOC1/STX7/P2RX7/MSH2/XBP1/CD40/RNF125/RIPK2/DDX58/DHX58/IL23A/DUSP22/IL12B/TNFAIP3/CD80/TICAM1/APOBEC3F/EIF2AK4/NECTIN2/PRAM1/C5AR2/APPL2/IL6/IL10/IRF4/HERC5/NFKBIZ/SERPING1/C1R/FZD5/AIM2/DTX3L/ZC3H12A/IL15/SYK/STAT6/NOD2/CD300A/SERPINB9/RASGRP1/C1QB/CD28/IL27/C5AR1/MICB/HLA-C/HLA-E/HLA-F/LTA/TNF/APOBEC3G/CFB/LYN/HLA-B/DDX60/BIRC2/HLA-A/HK1/PAR…	170
GO:0071621	granulocyte chemotaxis	65/4361	93/11691	1.58385e-10	3.26331e-08	2.44647e-08	KARS1/EDN1/IL23A/NCKAP1L/CCR7/VAV3/C5AR2/IL1RN/CXCL9/SYK/CXCL10/CXCL11/PDE4B/C5AR1/CCL5/CCL15/SAA1/IL36G/CXCR2/CXCL1/CCL3L1/CCL3L3/MPP1/RIPOR2/IL1B/ITGA9/CCL20/CCL3/MAPK14/ITGA1/CCL18/ANXA1/VAV1/S100A12/LBP/CMKLR1/PIP5K1C/CCL4L1/CCL7/CCL8/CCL2/TIRAP/CXCL2/CCL4/CCL1/IL36RN/TRPV4/CXCL3/MAPK3/THBS1/PREX1/S100A8/CCL23/CXCL8/S100A9/CKLF/JAML/CSF3R/SLIT2/ADGRE2/HRH1/CSF1/CCL13/CXADR/CCL24	65
GO:0009617	response to bacterium	213/4361	406/11691	1.84198e-10	3.65962e-08	2.74358e-08	CFLAR/TNFRSF1B/STAP1/SBNO2/SCARB1/PTGS2/EDN1/MEF2C/P2RX7/NLRC4/JAK2/XBP1/CSF2RB/NFKBIA/ACOD1/RIPK2/GSDMD/NOD1/WASL/DHX58/HDAC5/NFKB1/IL10RA/IL23A/CYP27B1/IL12B/RAB29/TNFAIP3/CD274/CD80/MT2A/CCR7/TICAM1/ZFP36/LILRB2/IDO1/GCH1/CD180/PTPN22/CDC73/IL6/IL10/IL1RN/SMAD6/RAB1A/CXCL9/NLRC5/IRF8/TNFRSF11A/ALAD/PDCD4/NOCT/GBP5/CDK19/CCR5/GBP2/GBP4/FZD5/ZC3H12A/HMGB2/CASP3/SYK/NOD2/TNIP2/CXCL10/CXCL11/FOS/S…	213
GO:0051251	positive regulation of lymphocyte activation	125/4361	214/11691	2.14269e-10	4.11028e-08	3.08143e-08	CD38/BTK/CBFB/TFRC/TBX21/IL4R/MEF2C/CYLD/MSH2/XBP1/CD40/NFATC2/RIPK2/IL7/EBI3/GLI3/MAP3K8/IL23A/IL12B/CD274/CD80/NCKAP1L/CDKN1A/TNFSF9/CD70/CCR7/TICAM1/LILRB2/VAV3/IL6/ITPKB/NFKBIZ/PIK3R1/TGFBR2/IL15/SYK/STAT6/NOD2/TNIP2/INPP5D/CLEC7A/RASGRP1/CD28/SOCS1/SRC/PELI1/PNP/HLA-E/HLA-F/LYN/CCL5/RUNX1/IL2RA/RARA/HLX/LGALS9/PYCARD/TNFSF13B/IL1B/CD83/MAD2L2/PCID2/EGR3/CD47/CORO1A/HES1/BAD/CCDC88B/HSPD1/ANX…	125
GO:0007159	leukocyte cell-cell adhesion	147/4361	261/11691	2.23548e-10	4.14532e-08	3.10771e-08	HFE/CD44/CBFB/TFRC/TBX21/IL4R/CYLD/XBP1/NFAT5/RIPK2/IL7/FGL1/EBI3/GLI3/MAP3K8/IL23A/DUSP22/IL12B/CD274/CD80/NCKAP1L/SDC4/IRF1/TNFSF9/CD70/CCR7/LILRB2/IDO1/PTPN22/IL6/IL10/KLF4/ITPKB/NFKBIZ/PIK3R1/TNIP1/TGFBR2/ZC3H12A/IL15/CASP3/SYK/NOD2/CD300A/RASGRP1/RELA/PTPN2/CD28/SOCS1/SRC/PELI1/PNP/HLA-E/TNF/LYN/CCL5/RUNX1/ICAM1/IL2RA/RARA/HLX/LGALS9/RIPOR2/PPARA/PYCARD/TNFSF13B/IL1B/MAD1L1/CD83/SELPLG/EGR3/…	147
GO:0046631	alpha-beta T cell activation	70/4361	103/11691	2.33383e-10	4.18809e-08	3.13977e-08	HFE/CBFB/TBX21/IL4R/ELF4/RIPK2/EBI3/GLI3/IL23A/IL12B/CD274/CD80/NCKAP1L/IRF1/IL6/IRF4/ITPKB/NFKBIZ/BATF/TGFBR2/ZC3H12A/IL15/SYK/ATP7A/STAT6/CD300A/STAT3/PTGER4/CD28/SOCS1/IL27/PNP/HLA-E/RUNX1/RSAD2/DOCK2/BCL3/RARA/HLX/LGALS9/CD83/LOXL3/CLEC4A/ANXA1/NLRP3/HMGB1/LILRB1/CD86/SASH3/TCF7/SMAD7/CD55/FOXP1/JAK3/PRDM1/VSIR/BCL6/PRKCQ/RASAL3/RELB/SEMA4A/ADA/BCL2/GPR183/IL18R1/CDH26/GATA3/CD160/TNFSF4/TMEM…	70
GO:0030595	leukocyte chemotaxis	104/4361	171/11691	2.94206e-10	4.98989e-08	3.74087e-08	STAP1/KARS1/EDN1/SLC8B1/IL23A/DUSP1/NCKAP1L/NUP85/CCR7/SWAP70/VAV3/C5AR2/IL6/IL10/IL1RN/CXCL9/TNFRSF11A/PTPRO/CCR5/SYK/CXCL10/CXCL11/PDE4B/C5AR1/LYN/CCL5/ADAM17/CCL15/SAA1/IL36G/LGALS9/CXCR2/CXCL1/CCL3L1/CCL3L3/MPP1/RIPOR2/IL1B/ITGA9/CCL20/CORO1A/CCL3/CXCR5/MAPK14/ITGA1/MTUS1/CCL18/ANXA1/EDNRB/VAV1/FLT1/FPR2/CH25H/S100A12/LBP/HMGB1/GREM1/CMKLR1/PIP5K1C/CCL4L1/CCL7/CCL8/CCL2/TIRAP/PGF/CXCL2/CCL4/C…	104
GO:1903037	regulation of leukocyte cell-cell adhesion	135/4361	236/11691	2.96003e-10	4.98989e-08	3.74087e-08	HFE/CD44/CBFB/TFRC/TBX21/IL4R/CYLD/XBP1/NFAT5/RIPK2/IL7/FGL1/EBI3/GLI3/MAP3K8/IL23A/DUSP22/IL12B/CD274/CD80/NCKAP1L/SDC4/IRF1/TNFSF9/CD70/CCR7/LILRB2/IDO1/PTPN22/IL6/IL10/KLF4/ITPKB/NFKBIZ/PIK3R1/TGFBR2/ZC3H12A/IL15/CASP3/SYK/NOD2/CD300A/RASGRP1/RELA/PTPN2/CD28/SOCS1/SRC/PELI1/PNP/HLA-E/TNF/LYN/CCL5/RUNX1/ICAM1/IL2RA/RARA/HLX/LGALS9/RIPOR2/PPARA/PYCARD/TNFSF13B/IL1B/MAD1L1/CD83/EGR3/CD47/CORO1A/C…	135
GO:0032103	positive regulation of response to external stimulus	134/4361	234/11691	3.11949e-10	5.08712e-08	3.81376e-08	BTK/STAP1/KARS1/PTGS2/SCARF1/EDN1/JAK2/PPM1F/NFKBIA/ACOD1/TRADD/RIPK2/NOD1/DHX58/IL23A/CYP27B1/IL12B/FKBP1B/NCKAP1L/CCR7/TICAM1/IDO1/SWAP70/CD180/P2RX4/IL6/TNFRSF11A/NFKBIZ/TNIP1/PDCD4/GBP5/CDK19/MAPK13/NAPEPLD/IL15/NDEL1/NOD2/SERPINF2/CXCL10/PTGER4/CLEC7A/CD28/C5AR1/SUCNR1/TGM2/HLA-E/LTA/TNF/CCL5/DDX60/ADAM17/NUPR1/SNCA/OPTN/HYAL2/MYD88/LPL/LGALS9/CXCR2/CCL3L1/CCL3L3/RIPOR2/IL1B/LILRA5/CD47/TBK1…	134
GO:0032635	interleukin-6 production	77/4361	117/11691	3.2006e-10	5.08712e-08	3.81376e-08	P2RX7/XBP1/RIPK2/NOD1/DDX58/IFIH1/TNFAIP3/NCKAP1L/TICAM1/LILRB2/PTPN22/C5AR2/IL6/IL10/IL1RN/MAPK13/CD200R1/ZC3H12A/SYK/NOD2/STAT3/INPP5D/CLEC7A/TMEM106A/CARD9/IL1RAP/MBP/TNF/SLAMF1/MAPKAPK2/AZI2/HYAL2/MYD88/IL36G/SELENOS/TLR8/LPL/LGALS9/PYCARD/IL1B/LILRA5/HGF/CD47/CEBPB/IL27RA/NLRX1/HSPD1/TLR4/APP/LBP/LILRA2/HMGB1/IL18RAP/TIRAP/TREM2/IL36RN/TRPV4/GHRL/CD36/NLRP12/SPHK2/ADORA2B/F2R/BANK1/WNT5A/INA…	77
GO:0002440	production of molecular mediator of immune response	99/4361	161/11691	3.29599e-10	5.09323e-08	3.81834e-08	BTK/HFE/TNFRSF1B/TRAF3IP2/KARS1/TFRC/TBX21/IL4R/THOC1/MSH2/XBP1/CD40/DDX58/IL12B/TICAM1/CTNNBL1/SWAP70/IL6/IL10/ATM/BATF/FZD5/STAT6/NOD2/CD28/HLA-E/HLA-F/TNF/DENND1B/LIG4/HK1/RSAD2/MSH3/B2M/NBN/UNG/CGAS/TNFSF13B/IL1B/MAD2L2/MAPK14/IL27RA/EXO1/HSPD1/DNAJB9/ERCC1/TLR4/PMS2/NSD2/NLRP3/LILRB1/FGL2/IL18RAP/DDX21/TCF3/RNF168/PRKDC/STX4/SASH3/POLM/SMAD7/MAPK3/TGFB1/CD55/NR4A3/CD36/CD226/HMOX1/SPHK2/JAK3…	99
GO:0042113	B cell activation	109/4361	182/11691	4.04666e-10	5.89481e-08	4.41928e-08	CD38/BTK/KLF6/TFRC/TBX21/THOC1/MEF2C/CYLD/MSH2/XBP1/CD40/NFATC2/IL7/LYL1/HDAC5/TNFAIP3/INHBA/NCKAP1L/CDKN1A/CD70/TICAM1/SWAP70/CD180/VAV3/IL6/IL10/TP53/PIK3R1/ATM/ZFP36L2/HHEX/CMTM7/BATF/CASP3/SYK/STAT6/NOD2/CD300A/IRF2BP2/TNIP2/INPP5D/PTPN2/CD28/PELI1/LYN/ADAM17/ZFP36L1/LIG4/MFNG/NBN/UNG/MNDA/BCL3/AHR/TNFSF13B/MAD2L2/PCID2/ITFG2/CXCR5/IL27RA/EXO1/ITGA4/BAD/HSPD1/DNAJB9/ERCC1/NFAM1/TLR4/SLC39A10/…	109
GO:0032946	positive regulation of mononuclear cell proliferation	68/4361	100/11691	4.05539e-10	5.89481e-08	4.41928e-08	CD38/TFRC/MEF2C/CD40/NFATC2/RIPK2/IL7/EBI3/IL23A/IL12B/CD274/CD80/NCKAP1L/CDKN1A/TNFSF9/CD70/TICAM1/LILRB2/VAV3/IL6/TGFBR2/IL15/SYK/CD28/PELI1/PNP/HLA-E/CCL5/IL2RA/LGALS9/PYCARD/TNFSF13B/IL1B/CORO1A/HES1/CCDC88B/ANXA1/TLR4/SLC39A10/HMGB1/TIRAP/PDCD1LG2/IL6ST/CD86/SASH3/CD55/JAK3/CLCF1/ATAD5/CHRNB2/BCL6/ZP3/PRKCQ/RASAL3/CARD11/TNFRSF4/ADA/BCL2/GPR183/CSF1/VCAM1/IRS2/IGF2/IGF1/HLA-DMB/CD209/TNFSF4/…	68
GO:0006935	chemotaxis	225/4361	436/11691	4.13262e-10	5.89481e-08	4.41928e-08	PLXND1/STAP1/BCAR1/ELMO2/NTN1/KARS1/EDN1/SLC8B1/PPM1F/USP14/FZD3/GLI3/IL23A/DUSP1/CCRL2/NCKAP1L/NUP85/CCR7/PTPRA/SWAP70/VAV3/C5AR2/P2RX4/IL6/IL10/IL1RN/CXCL9/TNFRSF11A/PIP5K1A/PIK3R1/DOK2/PTPRO/CMTM7/ARHGAP35/CCR5/HMGB2/SYK/RET/CXCL10/CXCL11/CORO1B/PTPN2/PDE4B/SRC/C5AR1/PDGFA/SUCNR1/LYN/CCL5/ADAM17/CDK5/PLCG1/SAA2/CCL15/DOCK2/PLAUR/SAA1/ROBO1/IL36G/TYMP/LGALS9/CXCR2/CXCL1/OPHN1/CCL3L1/CCL3L3/MPP1…	225
GO:0050863	regulation of T cell activation	139/4361	246/11691	5.13585e-10	7.05222e-08	5.28698e-08	HFE/TNFRSF1B/CBFB/TFRC/TBX21/IL4R/CYLD/XBP1/NFATC2/RIPK2/IL7/FGL1/EBI3/GLI3/MAP3K8/IL23A/DUSP22/IL12B/CD274/CD80/NCKAP1L/SDC4/IRF1/TNFSF9/CD70/CCR7/LILRB2/IDO1/PTPN22/IL6/IL10/IRF4/ITPKB/NFKBIZ/PIK3R1/TGFBR2/ZC3H12A/IL15/CASP3/SYK/NOD2/CD300A/RASGRP1/PTPN2/CD28/SOCS1/SRC/IL27/PELI1/PNP/HLA-E/LYN/CCL5/RUNX1/RIPK3/IL2RA/CGAS/RARA/HLX/LGALS9/RIPOR2/PYCARD/TNFSF13B/IL1B/MAD1L1/CD83/GSN/EGR3/CD47/CORO…	139
GO:0032675	regulation of interleukin-6 production	73/4361	110/11691	5.19758e-10	7.05222e-08	5.28698e-08	P2RX7/XBP1/RIPK2/NOD1/DDX58/IFIH1/TNFAIP3/NCKAP1L/TICAM1/LILRB2/PTPN22/C5AR2/IL6/IL10/IL1RN/MAPK13/CD200R1/ZC3H12A/SYK/NOD2/STAT3/INPP5D/CLEC7A/CARD9/IL1RAP/MBP/TNF/SLAMF1/MAPKAPK2/HYAL2/MYD88/IL36G/SELENOS/TLR8/LPL/LGALS9/PYCARD/IL1B/LILRA5/HGF/CD47/CEBPB/IL27RA/NLRX1/HSPD1/TLR4/APP/LBP/LILRA2/HMGB1/TIRAP/TREM2/IL36RN/TRPV4/GHRL/CD36/NLRP12/ADORA2B/F2R/BANK1/WNT5A/INAVA/TLR3/IL33/ZBTB20/SYT11/UC…	73
GO:0042330	taxis	225/4361	438/11691	7.08666e-10	9.38645e-08	7.03693e-08	PLXND1/STAP1/BCAR1/ELMO2/NTN1/KARS1/EDN1/SLC8B1/PPM1F/USP14/FZD3/GLI3/IL23A/DUSP1/CCRL2/NCKAP1L/NUP85/CCR7/PTPRA/SWAP70/VAV3/C5AR2/P2RX4/IL6/IL10/IL1RN/CXCL9/TNFRSF11A/PIP5K1A/PIK3R1/DOK2/PTPRO/CMTM7/ARHGAP35/CCR5/HMGB2/SYK/RET/CXCL10/CXCL11/CORO1B/PTPN2/PDE4B/SRC/C5AR1/PDGFA/SUCNR1/LYN/CCL5/ADAM17/CDK5/PLCG1/SAA2/CCL15/DOCK2/PLAUR/SAA1/ROBO1/IL36G/TYMP/LGALS9/CXCR2/CXCL1/OPHN1/CCL3L1/CCL3L3/MPP1…	225
GO:0050671	positive regulation of lymphocyte proliferation	67/4361	99/11691	7.48448e-10	9.68283e-08	7.25912e-08	CD38/TFRC/MEF2C/CD40/NFATC2/RIPK2/IL7/EBI3/IL23A/IL12B/CD274/CD80/NCKAP1L/CDKN1A/TNFSF9/CD70/TICAM1/LILRB2/VAV3/IL6/TGFBR2/IL15/SYK/CD28/PELI1/PNP/HLA-E/CCL5/IL2RA/LGALS9/PYCARD/TNFSF13B/IL1B/CORO1A/HES1/CCDC88B/ANXA1/TLR4/SLC39A10/HMGB1/TIRAP/PDCD1LG2/IL6ST/CD86/SASH3/CD55/JAK3/CLCF1/ATAD5/CHRNB2/BCL6/ZP3/PRKCQ/RASAL3/CARD11/TNFRSF4/ADA/BCL2/GPR183/VCAM1/IRS2/IGF2/IGF1/HLA-DMB/CD209/TNFSF4/HLA-D…	67
GO:0032943	mononuclear cell proliferation	119/4361	205/11691	9.86718e-10	1.24753e-07	9.35258e-08	CD38/BTK/TNFRSF1B/TFRC/MEF2C/P2RX7/CD40/NFATC2/ELF4/RIPK2/IL7/EBI3/IL23A/IL12B/FKBP1B/CD274/CD80/NCKAP1L/SDC4/CDKN1A/IRF1/TNFSF9/CD70/TICAM1/LILRB2/IDO1/CD180/VAV3/PTPN22/IL6/IL10/TP53/ATM/TGFBR2/IL15/CASP3/SYK/CD300A/INPP5D/CD28/IL27/PELI1/PNP/HLA-E/LYN/CCL5/AZI2/RIPK3/IL2RA/DOCK2/MNDA/LGALS9/AHR/PYCARD/TNFSF13B/IL1B/MAD1L1/CORO1A/TBK1/IMPDH2/CEBPB/HES1/CCDC88B/HSPD1/ANXA1/TLR4/BTN3A1/SLC39A10/P…	119
GO:0046651	lymphocyte proliferation	118/4361	203/11691	1.03416e-09	1.27845e-07	9.58443e-08	CD38/BTK/TNFRSF1B/TFRC/MEF2C/P2RX7/CD40/NFATC2/ELF4/RIPK2/IL7/EBI3/IL23A/IL12B/FKBP1B/CD274/CD80/NCKAP1L/SDC4/CDKN1A/IRF1/TNFSF9/CD70/TICAM1/LILRB2/IDO1/CD180/VAV3/PTPN22/IL6/IL10/TP53/ATM/TGFBR2/IL15/CASP3/SYK/CD300A/INPP5D/CD28/IL27/PELI1/PNP/HLA-E/LYN/CCL5/AZI2/RIPK3/IL2RA/DOCK2/MNDA/LGALS9/AHR/PYCARD/TNFSF13B/IL1B/MAD1L1/CORO1A/TBK1/IMPDH2/CEBPB/HES1/CCDC88B/HSPD1/ANXA1/TLR4/BTN3A1/SLC39A10/P…	118
GO:0098542	defense response to other organism	175/4361	327/11691	1.10305e-09	1.33397e-07	1.00007e-07	TRAF3IP2/IL4R/P2RX7/NLRC4/CD40/RNF125/RIPK2/GSDMD/ZC3HAV1/NOD1/DDX58/DHX58/UNC93B1/IL23A/IL12B/IFIH1/GBP3/GBP1/TNFAIP3/TRIM25/NT5C3A/IRF1/TICAM1/APOBEC3A/APOBEC3F/EIF2AK4/SHFL/TRIM22/RNASEL/IL6/CALCOCO2/IL10/IRF4/RAB1A/HERC5/CXCL9/PML/NLRC5/IRF8/PMAIP1/G3BP1/BATF/WIPI2/ADAR/GBP2/GBP4/AIM2/DTX3L/ZC3H12A/HMGB2/IL15/SERINC5/SYK/NOD2/POLR3D/CXCL10/TRIM56/STAT2/ISG20/CLEC7A/RELA/IRF7/CARD9/PLSCR1/IL27…	175
GO:0031349	positive regulation of defense response	209/4361	404/11691	1.3388e-09	1.58462e-07	1.18798e-07	BTK/STAP1/PSMA4/CUL1/KARS1/PTGS2/GRAMD4/MEF2C/CYLD/WDFY1/NLRC4/PSME1/MAP3K1/JAK2/PSMA6/NFKBIA/PSME2/RNF125/ACOD1/TRADD/RIPK2/NOD1/PSMA2/DDX58/DHX58/NFKB1/UBE2D3/UNC93B1/IL23A/IL12B/IFIH1/TNFAIP3/PSPC1/IRF1/CCR7/TICAM1/NECTIN2/IDO1/RFTN1/PTPN22/APPL2/IL6/IRF4/RIPK1/FLOT1/NLRC5/TNFRSF11A/NFKBIZ/TNIP1/MFHAS1/PDCD4/GBP5/CDK19/MAPK13/NAPEPLD/CTSS/AIM2/HMGB2/IL15/OTUD4/SYK/NOD2/CD300A/POLR3D/TNIP2/PTGE…	209
GO:0060326	cell chemotaxis	126/4361	221/11691	1.54192e-09	1.78702e-07	1.33971e-07	STAP1/BCAR1/ELMO2/KARS1/EDN1/SLC8B1/IL23A/DUSP1/CCRL2/NCKAP1L/NUP85/CCR7/SWAP70/VAV3/C5AR2/P2RX4/IL6/IL10/IL1RN/CXCL9/TNFRSF11A/PIP5K1A/PTPRO/CCR5/HMGB2/SYK/CXCL10/CXCL11/CORO1B/PDE4B/C5AR1/LYN/CCL5/ADAM17/SAA2/CCL15/SAA1/IL36G/LGALS9/CXCR2/CXCL1/CCL3L1/CCL3L3/MPP1/RIPOR2/IL1B/ITGA9/HGF/CCL20/EGR3/CORO1A/CCL3/CXCR5/MAPK14/ITGA1/MTUS1/CCL18/ANXA1/EDNRB/VAV1/FLT1/FPR2/CH25H/S100A12/LBP/HMGB1/GREM1/…	126
GO:0007186	G protein-coupled receptor signaling pathway	245/4361	487/11691	1.60167e-09	1.81177e-07	1.35826e-07	BTK/HEBP1/ACPP/BCAR1/OGFR/CELSR1/EDN1/JAK2/GRK3/PDGFRL/FZD3/RAPGEF2/CISH/PLEK/GPR31/CCRL2/OPRL1/CCR7/FGD3/F2RL3/ARHGEF9/VAV3/ROCK2/C5AR2/CXCL9/FGD4/LPAR6/RGS16/CALM2/PIK3R1/FGD2/DYNLT1/RGS20/PARD3/HTR7/HOMER1/GPR180/RHOC/RGS12/CCR5/FZD5/ABHD6/DAGLB/ZNF219/CXCL10/CXCL11/RXFP1/PTGER4/GPR34/RGS19/SSTR2/GPR132/LPAR5/PDE4B/FFAR4/SRC/C5AR1/SUCNR1/TGM2/ITSN1/GNG10/GPR162/CCL5/ADORA3/HOMER3/ADCY6/ADM/CCL…	245
GO:0097530	granulocyte migration	70/4361	106/11691	1.62841e-09	1.81177e-07	1.35826e-07	KARS1/EDN1/IL23A/NCKAP1L/CCR7/VAV3/C5AR2/IL1RN/CXCL9/SYK/CD300A/CXCL10/CXCL11/PTGER4/PDE4B/C5AR1/CCL5/CCL15/SAA1/IL36G/CXCR2/CXCL1/CCL3L1/CCL3L3/MPP1/MCOLN2/RIPOR2/IL1B/ITGA9/CCL20/CCL3/MAPK14/ITGA1/CCL18/ANXA1/VAV1/S100A12/LBP/CMKLR1/PIP5K1C/CCL4L1/CCL7/CCL8/CCL2/TIRAP/CXCL2/CCL4/CCL1/IL36RN/TRPV4/PECAM1/CXCL3/MAPK3/THBS1/PREX1/S100A8/CCL23/CXCL8/S100A9/IL1R1/CKLF/JAML/CSF3R/SLIT2/ADGRE2/HRH1/CS…	70
GO:0002449	lymphocyte mediated immunity	107/4361	181/11691	1.66653e-09	1.81783e-07	1.36281e-07	BTK/HFE/SLAMF7/TNFRSF1B/TFRC/TBX21/IL4R/THOC1/STX7/P2RX7/MSH2/CD40/IL23A/DUSP22/IL12B/CD70/NECTIN2/RFTN1/SWAP70/IL6/MYO1G/IL10/C1RL/SERPING1/BATF/C1R/FZD5/STAT6/INPP5D/SERPINB9/RASGRP1/C1QB/CD28/IRF7/MICB/HLA-C/HLA-E/HLA-F/LTA/TNF/HLA-B/ICAM1/HLA-A/DENND1B/LIG4/PVR/RSAD2/RIPK3/B2M/NBN/UNG/RAB27A/BCL3/C1S/TLR8/LGALS9/MICA/IL1B/WAS/MAD2L2/CORO1A/C2/IL27RA/EXO1/HSPD1/ERCC1/VAV1/CD1A/CD1E/NSD2/ZBTB1/…	107
GO:0050729	positive regulation of inflammatory response	73/4361	112/11691	1.76761e-09	1.891e-07	1.41766e-07	BTK/STAP1/KARS1/PTGS2/JAK2/NFKBIA/TRADD/IL23A/IL12B/CCR7/TICAM1/IDO1/IL6/TNFRSF11A/NFKBIZ/TNIP1/PDCD4/GBP5/CDK19/MAPK13/NAPEPLD/IL15/NOD2/PTGER4/CLEC7A/CD28/SUCNR1/TGM2/HLA-E/LTA/TNF/NUPR1/SNCA/HYAL2/MYD88/LPL/CCL3L1/CCL3L3/IL1B/LILRA5/CD47/CCL3/CEBPB/CCL18/TLR4/CEBPA/S100A12/LBP/IL6ST/CCL1/TREM2/TRPV4/NLRP12/S100A8/LDLR/S100A9/ZP3/TLR10/ADORA2B/PLA2G7/OSMR/WNT5A/TLR3/IL33/FFAR2/KLKB1/SERPINE1/FA…	73
GO:0002285	lymphocyte activation involved in immune response	85/4361	136/11691	1.86777e-09	1.96045e-07	1.46973e-07	TFRC/TBX21/IL4R/APBB1IP/THOC1/MSH2/XBP1/CD40/RIPK2/IL23A/IL12B/CD80/EIF2AK4/SWAP70/CD180/IL6/IL10/IRF4/TP53/NFKBIZ/BATF/ZC3H12A/ATP7A/STAT6/STAT3/PTGER4/CD28/IL27/HLA-F/ICAM1/LIG4/MFNG/NBN/UNG/RAB27A/BCL3/RARA/HLX/LGALS9/PSEN1/MAD2L2/ITFG2/CORO1A/IL27RA/EXO1/LOXL3/HSPD1/ANXA1/ERCC1/TLR4/NSD2/NLRP3/HMGB1/LILRB1/FGL2/RNF168/CD86/SMAD7/TGFB1/NOTCH2/FOXP1/JAK3/CLCF1/ATAD5/DOCK11/ITGAL/BCL6/CD244/CEAC…	85
GO:0032944	regulation of mononuclear cell proliferation	98/4361	163/11691	2.30192e-09	2.37141e-07	1.77782e-07	CD38/BTK/TNFRSF1B/TFRC/MEF2C/CD40/NFATC2/RIPK2/IL7/EBI3/IL23A/IL12B/CD274/CD80/NCKAP1L/SDC4/CDKN1A/IRF1/TNFSF9/CD70/TICAM1/LILRB2/IDO1/VAV3/PTPN22/IL6/IL10/ATM/TGFBR2/IL15/CASP3/SYK/CD300A/INPP5D/CD28/IL27/PELI1/PNP/HLA-E/LYN/CCL5/RIPK3/IL2RA/MNDA/LGALS9/AHR/PYCARD/TNFSF13B/IL1B/MAD1L1/CORO1A/CEBPB/HES1/CCDC88B/ANXA1/TLR4/SLC39A10/HMGB1/LILRB1/GLMN/TIRAP/PDCD1LG2/IL6ST/CD86/SASH3/LRRC32/TGFB1/CD5…	98
GO:0050864	regulation of B cell activation	65/4361	97/11691	2.51311e-09	2.5419e-07	1.90563e-07	CD38/BTK/TFRC/TBX21/THOC1/MEF2C/CYLD/MSH2/XBP1/CD40/NFATC2/IL7/TNFAIP3/INHBA/NCKAP1L/CDKN1A/TICAM1/VAV3/IL6/IL10/ATM/ZFP36L2/CASP3/SYK/STAT6/NOD2/CD300A/TNIP2/INPP5D/CD28/PELI1/LYN/ZFP36L1/MNDA/AHR/TNFSF13B/MAD2L2/PCID2/IL27RA/BAD/NFAM1/TLR4/SLC39A10/NSD2/TIRAP/SASH3/TGFB1/CLCF1/ATAD5/CHRNB2/BCL6/CD22/TNFRSF21/CARD11/PARP3/BANK1/TNFRSF4/ADA/SFRP1/BCL2/GPR183/CD27/IRS2/TNFSF4/CTLA4	65
GO:0050670	regulation of lymphocyte proliferation	97/4361	162/11691	3.76534e-09	3.74046e-07	2.80418e-07	CD38/BTK/TNFRSF1B/TFRC/MEF2C/CD40/NFATC2/RIPK2/IL7/EBI3/IL23A/IL12B/CD274/CD80/NCKAP1L/SDC4/CDKN1A/IRF1/TNFSF9/CD70/TICAM1/LILRB2/IDO1/VAV3/PTPN22/IL6/IL10/ATM/TGFBR2/IL15/CASP3/SYK/CD300A/INPP5D/CD28/IL27/PELI1/PNP/HLA-E/LYN/CCL5/RIPK3/IL2RA/MNDA/LGALS9/AHR/PYCARD/TNFSF13B/IL1B/MAD1L1/CORO1A/CEBPB/HES1/CCDC88B/ANXA1/TLR4/SLC39A10/HMGB1/LILRB1/GLMN/TIRAP/PDCD1LG2/IL6ST/CD86/SASH3/LRRC32/TGFB1/CD5…	97
GO:0046632	alpha-beta T cell differentiation	53/4361	75/11691	4.19665e-09	4.09578e-07	3.07057e-07	CBFB/TBX21/IL4R/RIPK2/GLI3/IL23A/IL12B/CD80/NCKAP1L/IRF1/IL6/IRF4/ITPKB/NFKBIZ/BATF/TGFBR2/ZC3H12A/SYK/ATP7A/STAT6/STAT3/PTGER4/SOCS1/IL27/PNP/RUNX1/RSAD2/BCL3/RARA/HLX/LGALS9/CD83/LOXL3/ANXA1/NLRP3/HMGB1/CD86/SASH3/TCF7/SMAD7/FOXP1/JAK3/PRDM1/BCL6/RELB/SEMA4A/ADA/BCL2/GPR183/IL18R1/GATA3/TNFSF4/TMEM98	53
GO:0045785	positive regulation of cell adhesion	168/4361	316/11691	4.51326e-09	4.32884e-07	3.24529e-07	CD44/CBFB/TFRC/IL4R/APBB1IP/CYLD/JAK2/PPM1F/XBP1/NFAT5/RIPK2/IL7/EBI3/GLI3/MAP3K8/IL23A/IL12B/CD274/CD80/NCKAP1L/SDC4/TNFSF9/CD70/CCR7/AFDN/LILRB2/VAV3/IL6/IL10/FLOT1/ITPKB/NFKBIZ/PIK3R1/RSU1/ATM/DISC1/TGFBR2/IL15/RELL2/SYK/RET/NOD2/SERPINF2/LIMS1/RASGRP1/RELA/CD28/SOCS1/SRC/S100A10/PNP/TGM2/HLA-E/TNF/LYN/CCL5/RUNX1/ICAM1/MYO10/IL2RA/NINJ1/SAA1/LDB1/RARA/HLX/ZFHX3/LGALS9/MAP4K4/PYCARD/TNFSF13B/IL…	168
GO:1903039	positive regulation of leukocyte cell-cell adhesion	103/4361	175/11691	4.67724e-09	4.40891e-07	3.30532e-07	CD44/CBFB/TFRC/IL4R/CYLD/XBP1/NFAT5/RIPK2/IL7/EBI3/GLI3/MAP3K8/IL23A/IL12B/CD274/CD80/NCKAP1L/TNFSF9/CD70/CCR7/LILRB2/IL6/ITPKB/NFKBIZ/PIK3R1/TGFBR2/IL15/SYK/NOD2/RASGRP1/RELA/CD28/SOCS1/SRC/PNP/HLA-E/TNF/LYN/CCL5/RUNX1/ICAM1/IL2RA/RARA/HLX/LGALS9/PYCARD/TNFSF13B/IL1B/CD83/EGR3/CD47/CORO1A/ITGA4/HES1/BAD/CCDC88B/HSPD1/ANXA1/VAV1/ZBTB1/NLRP3/HMGB1/LILRB1/CCL2/PDCD1LG2/IL6ST/PAK1/CD86/SASH3/TGFB1/C…	103
GO:0042107	cytokine metabolic process	65/4361	98/11691	4.75525e-09	4.40891e-07	3.30532e-07	MAP2K3/JAK2/EBI3/NOD1/NFKB1/IL12B/TIA1/CD80/INHBA/NMI/IRF1/TICAM1/ZFP36/IL6/IL10/KLF4/IRF4/MAP2K5/SYK/STAT3/INPP5D/CLEC7A/RELA/CD28/TNFSF15/IRF7/CARD9/IL1RAP/IL27/TNF/MAPKAPK2/BCL3/TLR8/AKAP12/IL1B/PSEN1/TBK1/CEBPB/IL1A/TLR4/MAST2/APP/LBP/LILRB1/GLMN/TIRAP/LAG3/CD86/GHRL/THBS1/NLRP12/HMOX1/TNFRSF8/PRKCQ/SIGIRR/CARD11/WNT5A/ZNF287/TLR3/APOA2/CX3CR1/GATA3/CEBPE/RNF128/PRG3	65
GO:0030593	neutrophil chemotaxis	55/4361	79/11691	5.10759e-09	4.65795e-07	3.49202e-07	EDN1/IL23A/NCKAP1L/CCR7/VAV3/C5AR2/IL1RN/CXCL9/SYK/CXCL10/CXCL11/PDE4B/C5AR1/CCL5/CCL15/SAA1/IL36G/CXCR2/CXCL1/CCL3L1/CCL3L3/MPP1/RIPOR2/IL1B/ITGA9/CCL20/CCL3/ITGA1/CCL18/VAV1/S100A12/LBP/PIP5K1C/CCL4L1/CCL7/CCL8/CCL2/TIRAP/CXCL2/CCL4/CCL1/IL36RN/CXCL3/PREX1/S100A8/CCL23/CXCL8/S100A9/CKLF/JAML/CSF3R/SLIT2/CCL13/CXADR/CCL24	55
GO:0050715	positive regulation of cytokine secretion	69/4361	106/11691	5.32859e-09	4.78112e-07	3.58436e-07	IFNGR1/KARS1/IL4R/P2RX7/XBP1/RIPK2/GSDMD/DDX58/PANX1/IFIH1/CD274/PTPN22/IL10/FZD5/AIM2/SYK/NOD2/PTGER4/RASGRP1/IL1RAP/SRC/MBP/TNF/HK1/HYAL2/SAA1/TLR8/LPL/LGALS9/AKAP12/PYCARD/IL1B/LILRA5/SCAMP5/MAPK11/CCL3/MAPK14/IL1A/FGR/TLR4/LILRA2/NLRP3/HMGB1/GLMN/CLEC6A/CCL1/TRPV4/MAPK3/HTR2B/NLRP12/LRP1/MMP12/CD244/CLEC4E/TRIM16/F2R/WNT5A/SPTBN1/IL33/RGCC/FFAR2/CLEC5A/FERMT1/CD14/GATA3/CD160/CD2/MMP8/ORM1	69
GO:0022409	positive regulation of cell-cell adhesion	113/4361	197/11691	6.69158e-09	5.90877e-07	4.42975e-07	CD44/CBFB/TFRC/IL4R/CYLD/XBP1/NFAT5/RIPK2/IL7/EBI3/GLI3/MAP3K8/IL23A/IL12B/CD274/CD80/NCKAP1L/TNFSF9/CD70/CCR7/AFDN/LILRB2/IL6/IL10/FLOT1/ITPKB/NFKBIZ/PIK3R1/TGFBR2/IL15/SYK/NOD2/SERPINF2/RASGRP1/RELA/CD28/SOCS1/SRC/PNP/HLA-E/TNF/LYN/CCL5/RUNX1/ICAM1/MYO10/IL2RA/RARA/HLX/LGALS9/PYCARD/TNFSF13B/IL1B/ADAM19/CD83/EGR3/CD47/CORO1A/ITGA4/HES1/BAD/CCDC88B/HSPD1/ANXA1/VAV1/ZBTB1/NLRP3/HMGB1/LILRB1/CCL2/…	113
GO:0042035	regulation of cytokine biosynthetic process	60/4361	89/11691	7.23801e-09	6.29141e-07	4.71661e-07	MAP2K3/JAK2/EBI3/NFKB1/IL12B/TIA1/CD80/INHBA/NMI/IRF1/TICAM1/ZFP36/IL6/IL10/KLF4/IRF4/MAP2K5/SYK/STAT3/INPP5D/CLEC7A/RELA/CD28/CARD9/IL27/TNF/MAPKAPK2/BCL3/TLR8/AKAP12/IL1B/PSEN1/TBK1/CEBPB/IL1A/TLR4/MAST2/APP/LBP/LILRB1/GLMN/TIRAP/LAG3/CD86/GHRL/THBS1/NLRP12/HMOX1/TNFRSF8/PRKCQ/SIGIRR/CARD11/WNT5A/ZNF287/TLR3/APOA2/CX3CR1/GATA3/RNF128/PRG3	60
GO:0071222	cellular response to lipopolysaccharide	99/4361	168/11691	8.50148e-09	7.21737e-07	5.41079e-07	TNFRSF1B/STAP1/SBNO2/SCARB1/MEF2C/XBP1/NFKBIA/ACOD1/RIPK2/HDAC5/NFKB1/IL12B/TNFAIP3/CD274/CD80/TICAM1/ZFP36/LILRB2/CD180/PTPN22/CDC73/IL6/IL10/IL1RN/CXCL9/IRF8/PDCD4/CDK19/CCR5/ZC3H12A/HMGB2/NOD2/TNIP2/CXCL10/CXCL11/RELA/PDE4B/LITAF/SRC/TNF/LYN/CCL5/ICAM1/HAMP/CMPK2/IL36G/TNIP3/SELENOS/RARA/CSF3/TRIB1/CXCL1/PYCARD/IL1B/TRIM5/IRAK2/CCL3/MAPK14/CEBPB/SASH1/TLR4/EDNRB/PRKCA/LBP/LILRA2/NLRP3/HMGB1/LI…	99
GO:0042089	cytokine biosynthetic process	64/4361	97/11691	8.56276e-09	7.21737e-07	5.41079e-07	MAP2K3/JAK2/EBI3/NOD1/NFKB1/IL12B/TIA1/CD80/INHBA/NMI/IRF1/TICAM1/ZFP36/IL6/IL10/KLF4/IRF4/MAP2K5/SYK/STAT3/INPP5D/CLEC7A/RELA/CD28/IRF7/CARD9/IL1RAP/IL27/TNF/MAPKAPK2/BCL3/TLR8/AKAP12/IL1B/PSEN1/TBK1/CEBPB/IL1A/TLR4/MAST2/APP/LBP/LILRB1/GLMN/TIRAP/LAG3/CD86/GHRL/THBS1/NLRP12/HMOX1/TNFRSF8/PRKCQ/SIGIRR/CARD11/WNT5A/ZNF287/TLR3/APOA2/CX3CR1/GATA3/CEBPE/RNF128/PRG3	64
GO:0045580	regulation of T cell differentiation	70/4361	109/11691	9.66602e-09	8.02568e-07	6.01678e-07	CBFB/TBX21/IL4R/CYLD/XBP1/NFATC2/RIPK2/IL7/GLI3/IL23A/IL12B/CD80/NCKAP1L/IRF1/TNFSF9/LILRB2/IRF4/ITPKB/NFKBIZ/TGFBR2/ZC3H12A/IL15/SYK/RASGRP1/PTPN2/CD28/SOCS1/IL27/PNP/RUNX1/IL2RA/RARA/HLX/LGALS9/CD83/EGR3/LOXL3/ZC3H8/BAD/ANXA1/ZBTB1/NLRP3/HMGB1/FGL2/LAG3/CD86/SASH3/SMAD7/TGFB1/FANCD2/JAK3/PRDM1/VSIR/LILRB4/FANCA/IL7R/BCL6/HLA-G/SLC46A2/CARD11/ZMIZ1/DTX1/ADA/CD27/PIK3R6/TNFRSF18/GATA3/TNFSF4/CTLA…	70
GO:0030217	T cell differentiation	105/4361	181/11691	9.94026e-09	8.13201e-07	6.09648e-07	CBFB/TBX21/IL4R/CYLD/XBP1/NFATC2/RIPK2/IL7/GLI3/IL23A/IL12B/CD80/NCKAP1L/IRF1/TNFSF9/CCR7/LILRB2/PTPN22/IL6/IRF4/TP53/ITPKB/NFKBIZ/ZFP36L2/BATF/FZD5/TGFBR2/ZC3H12A/IL15/SYK/ATP7A/STAT6/STAT3/PTGER4/RASGRP1/PTPN2/CD28/SOCS1/IL27/PNP/RUNX1/ADAM17/ZFP36L1/RHOH/LIG4/RSAD2/RIPK3/IL2RA/B2M/DOCK2/BCL3/RARA/HLX/LGALS9/CD83/EGR3/LOXL3/ZC3H8/BAD/ANXA1/VAV1/ZBTB1/NLRP3/HMGB1/FGL2/LAG3/PRKDC/CD86/SASH3/STK11…	105
GO:0030888	regulation of B cell proliferation	38/4361	49/11691	1.01779e-08	8.20578e-07	6.15179e-07	CD38/BTK/TFRC/MEF2C/CD40/NFATC2/IL7/NCKAP1L/CDKN1A/TICAM1/VAV3/IL10/ATM/CASP3/CD300A/INPP5D/PELI1/LYN/MNDA/AHR/TNFSF13B/TLR4/SLC39A10/TIRAP/SASH3/CLCF1/ATAD5/CHRNB2/BCL6/CD22/TNFRSF21/CARD11/TNFRSF4/ADA/BCL2/GPR183/IRS2/CTLA4	38
GO:0071219	cellular response to molecule of bacterial origin	102/4361	175/11691	1.14259e-08	9.08035e-07	6.80745e-07	TNFRSF1B/STAP1/SBNO2/SCARB1/MEF2C/XBP1/NFKBIA/ACOD1/RIPK2/HDAC5/NFKB1/IL12B/TNFAIP3/CD274/CD80/TICAM1/ZFP36/LILRB2/CD180/PTPN22/CDC73/IL6/IL10/IL1RN/CXCL9/IRF8/PDCD4/CDK19/CCR5/FZD5/ZC3H12A/HMGB2/NOD2/TNIP2/CXCL10/CXCL11/RELA/PDE4B/LITAF/SRC/TNF/LYN/CCL5/ICAM1/HAMP/CMPK2/IL36G/TNIP3/SELENOS/RARA/CSF3/TRIB1/CXCL1/PYCARD/IL1B/TRIM5/IRAK2/CCL3/MAPK14/CEBPB/SASH1/TLR4/EDNRB/PRKCA/LBP/LILRA2/NLRP3/HMG…	102
GO:0043367	CD4-positive, alpha-beta T cell differentiation	43/4361	58/11691	1.19467e-08	9.36051e-07	7.01748e-07	CBFB/TBX21/IL4R/RIPK2/IL23A/IL12B/CD80/NCKAP1L/IL6/IRF4/NFKBIZ/BATF/ZC3H12A/ATP7A/STAT6/STAT3/PTGER4/SOCS1/IL27/RUNX1/RSAD2/BCL3/RARA/HLX/LGALS9/CD83/LOXL3/ANXA1/NLRP3/HMGB1/CD86/SASH3/SMAD7/FOXP1/JAK3/BCL6/RELB/SEMA4A/GPR183/IL18R1/GATA3/TNFSF4/TMEM98	43
GO:0035710	CD4-positive, alpha-beta T cell activation	50/4361	71/11691	1.38959e-08	1.06537e-06	7.98699e-07	CBFB/TBX21/IL4R/RIPK2/IL23A/IL12B/CD274/CD80/NCKAP1L/IL6/IRF4/NFKBIZ/BATF/TGFBR2/ZC3H12A/ATP7A/STAT6/STAT3/PTGER4/SOCS1/IL27/RUNX1/RSAD2/BCL3/RARA/HLX/LGALS9/CD83/LOXL3/ANXA1/NLRP3/HMGB1/CD86/SASH3/SMAD7/CD55/FOXP1/JAK3/VSIR/BCL6/PRKCQ/RELB/SEMA4A/GPR183/IL18R1/CDH26/GATA3/CD160/TNFSF4/TMEM98	50
GO:0002819	regulation of adaptive immune response	84/4361	138/11691	1.41379e-08	1.06537e-06	7.98699e-07	BTK/HFE/TNFRSF1B/TFRC/TBX21/IL4R/THOC1/STX7/MEF2C/P2RX7/MSH2/CD40/RIPK2/IL23A/DUSP22/IL12B/TNFAIP3/CD274/CD80/IRF1/EIF2AK4/NECTIN2/IL6/IL10/NFKBIZ/FZD5/ZC3H12A/STAT6/CD28/IRF7/IL27/HLA-C/HLA-E/HLA-F/LTA/TNF/HLA-B/HLA-A/PVR/RSAD2/RIPK3/B2M/CD48/HLX/PYCARD/TNFSF13B/IL1B/WAS/MAD2L2/IL27RA/LOXL3/HSPD1/ANXA1/CD1A/CD1E/NSD2/ZBTB1/NLRP3/HMGB1/LILRB1/IL6ST/SASH3/SMAD7/TGFB1/CD226/JAK3/CLCF1/ATAD5/IL7R/BC…	84
GO:0042100	B cell proliferation	44/4361	60/11691	1.41718e-08	1.06537e-06	7.98699e-07	CD38/BTK/TFRC/MEF2C/CD40/NFATC2/IL7/NCKAP1L/CDKN1A/CD70/TICAM1/CD180/VAV3/IL10/ATM/CASP3/CD300A/INPP5D/PELI1/LYN/MNDA/AHR/TNFSF13B/HSPD1/TLR4/SLC39A10/TIRAP/SASH3/CLCF1/ATAD5/IL7R/CHRNB2/BCL6/CD22/TNFRSF21/CARD11/TNFRSF4/ADA/BCL2/GPR183/IFNK/IRS2/GAPT/CTLA4	44
GO:0002822	regulation of adaptive immune response based on somatic recombination of immune receptors built from immunoglobulin superfamily domains	77/4361	124/11691	1.62394e-08	1.19226e-06	8.93826e-07	BTK/HFE/TNFRSF1B/TFRC/TBX21/IL4R/THOC1/STX7/MEF2C/P2RX7/MSH2/CD40/RIPK2/IL23A/DUSP22/IL12B/TNFAIP3/CD274/CD80/NECTIN2/IL6/IL10/NFKBIZ/FZD5/ZC3H12A/STAT6/CD28/IL27/HLA-C/HLA-E/HLA-F/LTA/TNF/HLA-B/HLA-A/PVR/RSAD2/RIPK3/B2M/HLX/TNFSF13B/IL1B/WAS/MAD2L2/IL27RA/LOXL3/HSPD1/ANXA1/CD1A/CD1E/NSD2/ZBTB1/NLRP3/HMGB1/LILRB1/SASH3/SMAD7/TGFB1/CD226/JAK3/CLCF1/ATAD5/IL7R/BCL6/ZP3/PRKCQ/HLA-G/IL1R1/CEACAM1/PAR…	77
GO:0032655	regulation of interleukin-12 production	36/4361	46/11691	1.62883e-08	1.19226e-06	8.93826e-07	CD40/MEFV/RIPK2/NFKB1/IL23A/IL12B/IRF1/CCR7/IDO1/IL10/IRF8/SYK/CLEC7A/RELA/SLAMF1/TLR8/LGALS9/LILRA5/MAPK11/CD47/MAPK14/HSPD1/TLR4/MAST2/HMGB1/LILRB1/CMKLR1/TIRAP/THBS1/CD36/FOXP1/JAK3/HLA-G/TLR3/ACP5/TNFSF4	36
GO:0002286	T cell activation involved in immune response	52/4361	75/11691	1.67335e-08	1.20291e-06	9.01808e-07	TBX21/IL4R/APBB1IP/RIPK2/IL23A/IL12B/CD80/EIF2AK4/IL6/IRF4/TP53/NFKBIZ/BATF/ZC3H12A/ATP7A/STAT6/STAT3/PTGER4/IL27/ICAM1/RAB27A/BCL3/RARA/HLX/LGALS9/PSEN1/LOXL3/ANXA1/NLRP3/HMGB1/LILRB1/FGL2/CD86/SMAD7/FOXP1/JAK3/ITGAL/BCL6/CEACAM1/CLEC4E/RELB/SEMA4A/GPR183/IFNK/CD1C/HLA-DMB/SLC11A1/IL18R1/GATA3/TNFSF4/TNFSF18/TMEM98	52
GO:0002791	regulation of peptide secretion	178/4361	343/11691	1.68662e-08	1.20291e-06	9.01808e-07	CD38/HFE/SERPINB1/IFNGR1/TNFRSF1B/TM7SF3/KARS1/SRI/IL4R/RAPGEF3/P2RX7/SLC8B1/JAK2/XBP1/HIF1A/CD40/RIPK2/GSDMD/DDX58/PANX1/SEC24A/IFIH1/GBP1/TNFAIP3/FKBP1B/CD274/PFKFB2/CCR7/PTPN22/C5AR2/IL6/IL10/DNAJC1/PML/SIRT3/SIDT2/DISP1/FZD5/AIM2/CD200R1/ZC3H12A/SYK/RAB8B/NOD2/PTGER4/RASGRP1/SOCS1/FFAR4/IL1RAP/SRC/MBP/PIM3/HLA-E/ITSN1/TNF/LYN/CCL5/HK1/RSAD2/HYAL2/ITPR1/SAA1/CRHBP/TLR8/LPL/LGALS9/ANXA5/MYO18A/…	178
GO:0030098	lymphocyte differentiation	138/4361	254/11691	1.85128e-08	1.30363e-06	9.77317e-07	BTK/KLF6/CBFB/TBX21/IL4R/CYLD/MSH2/XBP1/NFATC2/RIPK2/IL7/LYL1/GLI3/HDAC5/IL23A/IL12B/CD80/INHBA/NCKAP1L/IRF1/TNFSF9/CCR7/LILRB2/PTPN22/IL6/IL10/IRF4/TP53/ITPKB/NFKBIZ/PIK3R1/ATM/ZFP36L2/HHEX/MERTK/CMTM7/BATF/FZD5/TGFBR2/ZC3H12A/IL15/SYK/ATP7A/STAT6/IRF2BP2/STAT3/INPP5D/PTGER4/RASGRP1/PTPN2/CD28/SOCS1/IKZF1/IL27/PNP/RUNX1/ADAM17/ZFP36L1/RHOH/LIG4/MFNG/RSAD2/RIPK3/IL2RA/B2M/DOCK2/BCL3/RARA/HLX/LGAL…	138
GO:0050870	positive regulation of T cell activation	95/4361	162/11691	2.37639e-08	1.65248e-06	1.23885e-06	CBFB/TFRC/IL4R/CYLD/XBP1/RIPK2/IL7/EBI3/GLI3/MAP3K8/IL23A/IL12B/CD274/CD80/NCKAP1L/TNFSF9/CD70/CCR7/LILRB2/IL6/ITPKB/NFKBIZ/PIK3R1/TGFBR2/IL15/SYK/NOD2/RASGRP1/CD28/SOCS1/SRC/PNP/HLA-E/LYN/CCL5/RUNX1/IL2RA/RARA/HLX/LGALS9/PYCARD/TNFSF13B/IL1B/CD83/EGR3/CD47/CORO1A/HES1/BAD/CCDC88B/HSPD1/ANXA1/VAV1/ZBTB1/NLRP3/HMGB1/LILRB1/CCL2/PDCD1LG2/IL6ST/PAK1/CD86/SASH3/TGFB1/CD55/JAK3/YES1/VSIR/LILRB4/IL7R/B…	95
GO:0002790	peptide secretion	218/4361	436/11691	2.48623e-08	1.70752e-06	1.28011e-06	CD38/HFE/SERPINB1/IFNGR1/TNFRSF1B/TRAF3IP2/TM7SF3/KARS1/SRI/IL4R/EDN1/RAPGEF3/P2RX7/SLC8B1/NLRC4/JAK2/XBP1/HIF1A/CD40/NAGPA/RIPK2/GSDMD/DDX58/PANX1/SEC24A/IFIH1/PLEK/GBP1/TNFAIP3/FKBP1B/CD274/PFKFB2/NECAB3/CCR7/PTPN22/C5AR2/IL6/IL10/IL1RN/DNAJC1/RAB1A/PML/SIRT3/SIDT2/DISP1/GBP5/FZD5/AIM2/CD200R1/ZC3H12A/SYK/RAB8B/NOD2/PTGER4/TVP23B/RASGRP1/TANGO2/TMEM106A/SOCS1/FFAR4/IL1RAP/SRC/MBP/PIM3/PNP/SUCNR…	218
GO:0032615	interleukin-12 production	36/4361	47/11691	4.45655e-08	3.02028e-06	2.26428e-06	CD40/MEFV/RIPK2/NFKB1/IL23A/IL12B/IRF1/CCR7/IDO1/IL10/IRF8/SYK/CLEC7A/RELA/SLAMF1/TLR8/LGALS9/LILRA5/MAPK11/CD47/MAPK14/HSPD1/TLR4/MAST2/HMGB1/LILRB1/CMKLR1/TIRAP/THBS1/CD36/FOXP1/JAK3/HLA-G/TLR3/ACP5/TNFSF4	36
GO:0002699	positive regulation of immune effector process	99/4361	172/11691	4.50627e-08	3.02028e-06	2.26428e-06	BTK/KARS1/TFRC/TBX21/IL4R/STX7/P2RX7/MSH2/XBP1/CD40/RIPK2/DDX58/DHX58/IL23A/IL12B/CD80/TICAM1/NECTIN2/APPL2/IL6/NFKBIZ/FZD5/SYK/STAT6/NOD2/CD300A/RASGRP1/CD28/MICB/HLA-C/HLA-E/HLA-F/LTA/TNF/LYN/HLA-B/DDX60/HLA-A/HK1/PVR/RSAD2/B2M/RARA/HLX/LGALS9/MYO18A/MICA/IL1B/MAD2L2/MAPK14/HSPD1/ANXA1/FGR/TLR4/STXBP1/VAV1/CD1A/LBP/CD1E/NSD2/ZBTB1/NLRP3/LILRB1/IL18RAP/DDX21/FOXF1/LAG3/STX4/CD86/SASH3/MAPK3/TGFB…	99
GO:0071216	cellular response to biotic stimulus	111/4361	198/11691	5.03158e-08	3.33222e-06	2.49813e-06	BTK/TNFRSF1B/STAP1/SBNO2/SCARB1/MEF2C/XBP1/NFKBIA/ACOD1/RIPK2/HDAC5/NFKB1/IL12B/TNFAIP3/CD274/CD80/TICAM1/ZFP36/LILRB2/CD180/PTPN22/CDC73/IL6/IL10/IL1RN/CXCL9/IRF8/TP53/PDCD4/BCL2L11/CDK19/CCR5/FZD5/ZC3H12A/HMGB2/SYK/NOD2/TNIP2/CXCL10/CXCL11/CLEC7A/RELA/PDE4B/LITAF/SRC/TNF/LYN/CCL5/ICAM1/HAMP/CMPK2/IL36G/TNIP3/SELENOS/RARA/CSF3/TRIB1/CXCL1/PYCARD/IL1B/TRIM5/IRAK2/CCL3/MAPK14/CEBPB/SASH1/TLR4/DDIT…	111
GO:0002703	regulation of leukocyte mediated immunity	94/4361	162/11691	5.74947e-08	3.76286e-06	2.82098e-06	BTK/HFE/TNFRSF1B/TFRC/TBX21/IL4R/THOC1/STX7/P2RX7/MSH2/CD40/DDX58/IL23A/DUSP22/IL12B/TICAM1/NECTIN2/PRAM1/IL6/IL10/FZD5/SYK/STAT6/NOD2/CD300A/SERPINB9/RASGRP1/CD28/MICB/HLA-C/HLA-E/HLA-F/LTA/TNF/LYN/HLA-B/HLA-A/PVR/RSAD2/RIPK3/B2M/ABR/LGALS9/MICA/IL1B/WAS/MAD2L2/IL27RA/HSPD1/FGR/TLR4/STXBP1/VAV1/CD1A/CD1E/NSD2/ZBTB1/NLRP3/HMGB1/LILRB1/IL18RAP/DDX21/FOXF1/LAG3/STX4/SASH3/SMAD7/TGFB1/CD226/HMOX1/SP…	94
GO:0032611	interleukin-1 beta production	52/4361	77/11691	6.64939e-08	4.30123e-06	3.22459e-06	SERPINB1/P2RX7/NLRC4/JAK2/MEFV/RIPK2/GSDMD/NOD1/PANX1/TNFAIP3/CCR7/PML/GBP5/FZD5/AIM2/ZC3H12A/NOD2/CLEC7A/TMEM106A/SUCNR1/HK1/MNDA/TLR8/LPL/LGALS9/PYCARD/IL1B/LILRA5/CCL3/TLR4/APP/LILRA2/NLRP3/HMGB1/TREM2/GHRL/CD36/SPHK1/NLRP12/FOXP1/ABCA1/S1PR3/SMAD3/TRIM16/F2R/WNT5A/INAVA/CX3CR1/IGF1/ACP5/CARD17/ORM1	52
GO:0045619	regulation of lymphocyte differentiation	78/4361	129/11691	6.93616e-08	4.43516e-06	3.32499e-06	BTK/CBFB/TBX21/IL4R/CYLD/XBP1/NFATC2/RIPK2/IL7/GLI3/IL23A/IL12B/CD80/INHBA/NCKAP1L/IRF1/TNFSF9/LILRB2/IRF4/ITPKB/NFKBIZ/ZFP36L2/TGFBR2/ZC3H12A/IL15/SYK/INPP5D/RASGRP1/PTPN2/CD28/SOCS1/IL27/PNP/RUNX1/ZFP36L1/IL2RA/RARA/HLX/LGALS9/CD83/PCID2/EGR3/LOXL3/ZC3H8/BAD/ANXA1/NFAM1/ZBTB1/NLRP3/HMGB1/FGL2/LAG3/CD86/SASH3/SMAD7/TGFB1/FANCD2/JAK3/PRDM1/VSIR/LILRB4/FANCA/IL7R/BCL6/HLA-G/SLC46A2/CARD11/ZMIZ1/DT…	78
GO:0050702	interleukin-1 beta secretion	34/4361	44/11691	7.25944e-08	4.58912e-06	3.44042e-06	SERPINB1/P2RX7/NLRC4/RIPK2/GSDMD/PANX1/TNFAIP3/CCR7/PML/GBP5/FZD5/AIM2/ZC3H12A/NOD2/TMEM106A/HK1/TLR8/LPL/LGALS9/PYCARD/LILRA5/CCL3/TLR4/LILRA2/NLRP3/HMGB1/CD36/NLRP12/FOXP1/ABCA1/TRIM16/WNT5A/CARD17/ORM1	34
GO:0071674	mononuclear cell migration	45/4361	64/11691	7.95437e-08	4.97193e-06	3.72741e-06	KARS1/DUSP1/IL6/TNFRSF11A/PTPRO/CXCL10/C5AR1/TNF/LYN/CCL5/CCL15/CCL3L1/CCL3L3/CCL20/CD47/CCL3/MAPK14/CCL18/ANXA1/FLT1/FPR2/S100A12/HMGB1/GREM1/CMKLR1/CCL4L1/CCL7/CCL8/CCL2/CCL4/CCL1/TRPV4/PECAM1/MAPK3/THBS1/TGFB1/CCL23/PLA2G7/JAML/SLIT2/PDGFB/CSF1/CCL13/SERPINE1/CCL24	45
GO:0032612	interleukin-1 production	57/4361	87/11691	8.06873e-08	4.98737e-06	3.73899e-06	SERPINB1/P2RX7/NLRC4/JAK2/MEFV/RIPK2/GSDMD/NOD1/PANX1/TNFAIP3/CCR7/IL10/PML/GBP5/FZD5/AIM2/ZC3H12A/NOD2/CLEC7A/TMEM106A/SUCNR1/HK1/MNDA/SAA1/TLR8/LPL/LGALS9/PYCARD/IL1B/LILRA5/CCL3/ANXA1/TLR4/APP/LILRA2/NLRP3/HMGB1/TREM2/GHRL/CD36/SPHK1/NLRP12/FOXP1/S100A13/ABCA1/CEACAM1/S1PR3/SMAD3/TRIM16/F2R/WNT5A/INAVA/CX3CR1/IGF1/ACP5/CARD17/ORM1	57
GO:0002821	positive regulation of adaptive immune response	58/4361	89/11691	8.25736e-08	4.99301e-06	3.74321e-06	BTK/TFRC/TBX21/STX7/P2RX7/MSH2/CD40/RIPK2/IL23A/IL12B/CD274/CD80/EIF2AK4/NECTIN2/IL6/NFKBIZ/FZD5/STAT6/CD28/HLA-C/HLA-E/HLA-F/LTA/TNF/HLA-B/HLA-A/PVR/RSAD2/B2M/HLX/PYCARD/TNFSF13B/IL1B/MAD2L2/IL27RA/HSPD1/ANXA1/CD1A/CD1E/NSD2/ZBTB1/NLRP3/IL6ST/SASH3/TGFB1/CD226/CLCF1/ATAD5/ZP3/PRKCQ/HLA-G/IL1R1/ADA/CD1C/SLC11A1/IL18R1/GATA3/TNFSF4	58
GO:1990266	neutrophil migration	58/4361	89/11691	8.25736e-08	4.99301e-06	3.74321e-06	EDN1/IL23A/NCKAP1L/CCR7/VAV3/C5AR2/IL1RN/CXCL9/SYK/CXCL10/CXCL11/PDE4B/C5AR1/CCL5/CCL15/SAA1/IL36G/CXCR2/CXCL1/CCL3L1/CCL3L3/MPP1/MCOLN2/RIPOR2/IL1B/ITGA9/CCL20/CCL3/ITGA1/CCL18/VAV1/S100A12/LBP/PIP5K1C/CCL4L1/CCL7/CCL8/CCL2/TIRAP/CXCL2/CCL4/CCL1/IL36RN/PECAM1/CXCL3/PREX1/S100A8/CCL23/CXCL8/S100A9/IL1R1/CKLF/JAML/CSF3R/SLIT2/CCL13/CXADR/CCL24	58
GO:0009306	protein secretion	207/4361	416/11691	9.03334e-08	5.40349e-06	4.05095e-06	CD38/SERPINB1/IFNGR1/TNFRSF1B/TRAF3IP2/TM7SF3/KARS1/SRI/IL4R/RAPGEF3/P2RX7/SLC8B1/NLRC4/JAK2/XBP1/HIF1A/CD40/NAGPA/RIPK2/GSDMD/DDX58/PANX1/SEC24A/IFIH1/PLEK/GBP1/TNFAIP3/FKBP1B/CD274/PFKFB2/NECAB3/CCR7/PTPN22/C5AR2/IL6/IL10/IL1RN/DNAJC1/RAB1A/PML/SIRT3/SIDT2/DISP1/GBP5/FZD5/AIM2/CD200R1/ZC3H12A/SYK/RAB8B/NOD2/PTGER4/TVP23B/RASGRP1/TANGO2/TMEM106A/SOCS1/FFAR4/IL1RAP/SRC/MBP/PIM3/PNP/SUCNR1/HLA-E/T…	207
GO:0051403	stress-activated MAPK cascade	123/4361	226/11691	9.5811e-08	5.67018e-06	4.25088e-06	FAS/MAP2K3/CUL1/KARS1/EDN1/CYLD/DNAJA1/GADD45B/RIPK2/STK3/NOD1/MAP3K8/NFKB1/DUSP22/DUSP1/SH2D3A/CCR7/ZFP36/PTPN22/IL1RN/RIPK1/TNFRSF11A/FGD2/MFHAS1/PDCD4/MAPK13/FZD5/ZC3H12A/RELL2/SYK/NOD2/SERPINF2/MLKL/TNIP2/MAP3K2/PTGER4/HDAC3/RASGRP1/ERN1/AIDA/CARD9/PTPN1/MAP3K3/DAXX/TNF/SLAMF1/ZFP36L1/MAPKAPK2/SPAG9/CCM2/UBB/MAPK9/IL36G/DVL2/TRIB1/LGALS9/MAP3K13/PHLPP1/MAP4K4/PYCARD/HIPK3/IL1B/QARS1/MAP3K9/IR…	123
GO:0070374	positive regulation of ERK1 and ERK2 cascade	81/4361	136/11691	9.95541e-08	5.82968e-06	4.37045e-06	CFLAR/CD44/KARS1/RIPK2/NOD1/FBXW7/RAPGEF2/CCR7/RAP1B/PTPN22/C5AR2/TNFRSF11A/MFHAS1/PRXL2C/NOD2/SERPINF2/RASGRP1/FFAR4/SRC/C5AR1/PDGFA/TNF/CCL5/SLAMF1/ICAM1/CCL15/P2RY6/SPRY2/LGALS9/CCL3L1/CCL3L3/TNFAIP8L3/AKAP12/PYCARD/CCL20/CCL3/CCL18/TLR4/PRKCA/FLT1/FPR2/NQO2/APP/HMGB1/CCL4L1/CCL7/CCL8/CCL2/TIRAP/CCL4/FGF2/MAP3K12/CCL1/TREM2/TRPV4/MAPK3/BMP2/HTR2B/TGFB1/CD36/NOTCH2/ABCA7/CCL23/CHI3L1/LRP1/NRP1/…	81
GO:0050708	regulation of protein secretion	168/4361	327/11691	1.03561e-07	6.00112e-06	4.49898e-06	CD38/SERPINB1/IFNGR1/TNFRSF1B/TM7SF3/KARS1/SRI/IL4R/RAPGEF3/P2RX7/SLC8B1/JAK2/XBP1/HIF1A/CD40/RIPK2/GSDMD/DDX58/PANX1/SEC24A/IFIH1/GBP1/TNFAIP3/FKBP1B/CD274/PFKFB2/CCR7/PTPN22/C5AR2/IL6/IL10/DNAJC1/PML/SIRT3/SIDT2/DISP1/FZD5/AIM2/CD200R1/ZC3H12A/SYK/NOD2/PTGER4/RASGRP1/SOCS1/FFAR4/IL1RAP/SRC/MBP/PIM3/HLA-E/TNF/LYN/CCL5/HK1/RSAD2/HYAL2/ITPR1/SAA1/TLR8/LPL/LGALS9/ANXA5/MYO18A/MAP4K4/AKAP12/PYCARD/R…	168
GO:0070304	positive regulation of stress-activated protein kinase signaling cascade	79/4361	132/11691	1.06812e-07	6.12571e-06	4.59239e-06	KARS1/EDN1/GADD45B/RIPK2/STK3/NOD1/DUSP22/CCR7/IL1RN/RIPK1/TNFRSF11A/FGD2/MFHAS1/FZD5/ZC3H12A/RELL2/SYK/NOD2/SERPINF2/MLKL/MAP3K2/RASGRP1/ERN1/CARD9/PTPN1/MAP3K3/DAXX/TNF/LYN/SLAMF1/SPAG9/IL36G/DVL2/MAP3K13/PYCARD/IL1B/MAP3K9/SEMA4C/GADD45G/MAP4K2/ERCC6/SH3RF3/SASH1/MAP3K5/EIF2AK2/TLR4/NCF1/APP/HMGB1/FZD4/TIRAP/MINK1/MAP3K12/GADD45A/IL36RN/PAK1/TRPV4/MAP3K6/BMP2/SPHK1/SEMA3A/DAB2IP/TRAF4/MDFIC/RO…	79
GO:0046634	regulation of alpha-beta T cell activation	49/4361	72/11691	1.09344e-07	6.20697e-06	4.6533e-06	HFE/CBFB/TBX21/IL4R/RIPK2/EBI3/GLI3/IL23A/IL12B/CD274/CD80/NCKAP1L/IRF1/IRF4/ITPKB/NFKBIZ/TGFBR2/ZC3H12A/SYK/CD300A/CD28/SOCS1/IL27/PNP/HLA-E/RUNX1/RARA/HLX/LGALS9/CD83/LOXL3/ANXA1/NLRP3/HMGB1/LILRB1/CD86/SASH3/SMAD7/CD55/JAK3/PRDM1/VSIR/BCL6/PRKCQ/RASAL3/ADA/GATA3/CD160/TNFSF4	49
GO:0002287	alpha-beta T cell activation involved in immune response	36/4361	48/11691	1.1418e-07	6.28896e-06	4.71477e-06	TBX21/IL4R/RIPK2/IL23A/IL12B/CD80/IL6/IRF4/NFKBIZ/BATF/ZC3H12A/ATP7A/STAT6/STAT3/PTGER4/IL27/BCL3/RARA/HLX/LGALS9/LOXL3/ANXA1/NLRP3/HMGB1/CD86/SMAD7/FOXP1/JAK3/BCL6/RELB/SEMA4A/GPR183/IL18R1/GATA3/TNFSF4/TMEM98	36
GO:0002293	alpha-beta T cell differentiation involved in immune response	36/4361	48/11691	1.1418e-07	6.28896e-06	4.71477e-06	TBX21/IL4R/RIPK2/IL23A/IL12B/CD80/IL6/IRF4/NFKBIZ/BATF/ZC3H12A/ATP7A/STAT6/STAT3/PTGER4/IL27/BCL3/RARA/HLX/LGALS9/LOXL3/ANXA1/NLRP3/HMGB1/CD86/SMAD7/FOXP1/JAK3/BCL6/RELB/SEMA4A/GPR183/IL18R1/GATA3/TNFSF4/TMEM98	36
GO:0002294	CD4-positive, alpha-beta T cell differentiation involved in immune response	36/4361	48/11691	1.1418e-07	6.28896e-06	4.71477e-06	TBX21/IL4R/RIPK2/IL23A/IL12B/CD80/IL6/IRF4/NFKBIZ/BATF/ZC3H12A/ATP7A/STAT6/STAT3/PTGER4/IL27/BCL3/RARA/HLX/LGALS9/LOXL3/ANXA1/NLRP3/HMGB1/CD86/SMAD7/FOXP1/JAK3/BCL6/RELB/SEMA4A/GPR183/IL18R1/GATA3/TNFSF4/TMEM98	36
GO:0032649	regulation of interferon-gamma production	51/4361	76/11691	1.21872e-07	6.64681e-06	4.98305e-06	RIPK2/EBI3/IL23A/IL12B/CD274/INHBA/CCR7/PTPN22/IL10/IRF8/FZD5/ZC3H12A/CLEC7A/RASGRP1/PDE4B/IL27/LTA/TNF/RIPK3/ISG15/BCL3/RARA/TLR8/LGALS9/PYCARD/IL1B/CD47/IL27RA/HSPD1/TLR4/HMGB1/LILRB1/PDCD1LG2/IL36RN/SASH3/CD226/VSIR/ZP3/CD244/IL1R1/WNT5A/TLR3/IL33/SLC11A1/IL18R1/CD14/GATA3/CD160/TNFSF4/HLA-DPA1/CD2	51
GO:1902107	positive regulation of leukocyte differentiation	71/4361	116/11691	1.34281e-07	7.2525e-06	5.43713e-06	BTK/CBFB/IL4R/CYLD/XBP1/RIPK2/IL7/GLI3/IL23A/IL12B/CD80/NCKAP1L/TNFSF9/LIF/LILRB2/RIPK1/ITPKB/NFKBIZ/PPARGC1B/TGFBR2/IL15/SYK/INPP5D/FOS/RASGRP1/SOCS1/PNP/TNF/RUNX1/ZFP36L1/IL2RA/RARA/TRIB1/HLX/LGALS9/CD83/PCID2/EGR3/CD101/KLF10/BAD/ANXA1/PRKCA/EVI2B/ZBTB1/NLRP3/HMGB1/SLC9B2/CTNNBIP1/TREM2/CD86/SASH3/ZBTB46/TGFB1/VSIR/LILRB4/OCSTAMP/IL7R/BCL6/HLA-G/FES/ROR2/ZMIZ1/TESC/ADA/CD27/PIK3R6/CSF1/KITLG/G…	71
GO:0050871	positive regulation of B cell activation	44/4361	63/11691	1.51678e-07	8.1133e-06	6.08246e-06	CD38/BTK/TFRC/TBX21/MEF2C/MSH2/XBP1/CD40/NFATC2/IL7/NCKAP1L/CDKN1A/TICAM1/VAV3/IL6/SYK/STAT6/NOD2/TNIP2/INPP5D/CD28/PELI1/TNFSF13B/MAD2L2/PCID2/BAD/TLR4/SLC39A10/NSD2/TIRAP/SASH3/TGFB1/CLCF1/ATAD5/CHRNB2/BCL6/CARD11/TNFRSF4/ADA/BCL2/GPR183/CD27/IRS2/TNFSF4	44
GO:1902105	regulation of leukocyte differentiation	115/4361	210/11691	1.6087e-07	8.52304e-06	6.38964e-06	BTK/CBFB/TBX21/IL4R/CYLD/XBP1/NFATC2/RIPK2/IL7/GLI3/FBXW7/IL23A/IL12B/CD80/INHBA/NCKAP1L/IRF1/TNFSF9/LIF/LILRB2/IRF4/RIPK1/ITPKB/NFKBIZ/PIK3R1/ZFP36L2/PPARGC1B/TGFBR2/ZC3H12A/IL15/SYK/INPP5D/FOS/RASGRP1/PTPN2/CD28/SOCS1/IRF7/IL27/PNP/TNF/LYN/RUNX1/CUL4A/ZFP36L1/IL2RA/RARA/TRIB1/HLX/LGALS9/MITF/CD83/PCID2/EGR3/CCL3/CEBPB/CD101/LOXL3/ZC3H8/KLF10/BAD/ANXA1/NFAM1/TLR4/PRKCA/LILRB3/EVI2B/ZBTB1/NLRP3/H…	115
GO:0032874	positive regulation of stress-activated MAPK cascade	78/4361	131/11691	1.73876e-07	9.12524e-06	6.8411e-06	KARS1/EDN1/GADD45B/RIPK2/STK3/NOD1/DUSP22/CCR7/IL1RN/RIPK1/TNFRSF11A/FGD2/MFHAS1/FZD5/ZC3H12A/RELL2/SYK/NOD2/SERPINF2/MLKL/MAP3K2/RASGRP1/ERN1/CARD9/PTPN1/MAP3K3/DAXX/TNF/SLAMF1/SPAG9/IL36G/DVL2/MAP3K13/PYCARD/IL1B/MAP3K9/SEMA4C/GADD45G/MAP4K2/ERCC6/SH3RF3/SASH1/MAP3K5/EIF2AK2/TLR4/NCF1/APP/HMGB1/FZD4/TIRAP/MINK1/MAP3K12/GADD45A/IL36RN/PAK1/TRPV4/MAP3K6/BMP2/SPHK1/SEMA3A/DAB2IP/TRAF4/MDFIC/ROR2/M…	78
GO:1903708	positive regulation of hemopoiesis	87/4361	150/11691	1.8239e-07	9.48255e-06	7.10898e-06	BTK/CBFB/IL4R/CYLD/XBP1/HIF1A/RIPK2/IL7/GLI3/IL23A/IL12B/CD80/INHBA/NCKAP1L/TNFSF9/LIF/LILRB2/ACVR1B/RIPK1/ITPKB/NFKBIZ/PPARGC1B/TGFBR2/HMGB2/IL15/SYK/STAT3/INPP5D/FOS/RASGRP1/SOCS1/PNP/HSPA1B/HSPA1A/TNF/RUNX1/ZFP36L1/IL2RA/ISG15/RARA/CSF3/TRIB1/HLX/LGALS9/CD83/PCID2/EGR3/MAPK14/CD101/KLF10/BAD/ANXA1/PRKCA/EVI2B/ZBTB1/NLRP3/HMGB1/SLC9B2/STAT1/CTNNBIP1/TREM2/CD86/SASH3/FAM210B/SCIN/ZBTB46/TGFB1/JA…	87
GO:0050731	positive regulation of peptidyl-tyrosine phosphorylation	74/4361	123/11691	1.99279e-07	1.02647e-05	7.69534e-06	CD44/STAP1/JAK2/CD40/EHD4/RIPK2/FBXW7/IL23A/IL12B/CD80/LIF/DLG4/IL6/TP53/IL15/SYK/STAT3/PARP14/SOCS3/PTPN1/SRC/TNF/LYN/CCL5/ICAM1/ADAM17/PARP9/ABI1/DVL2/CSF3/LILRA5/LRRK1/IQGAP1/HGF/ERCC6/HES1/NCF1/NCAPG2/GREM1/IL6ST/CASS4/FCGR1A/EFNA1/TREM2/GHRL/PECAM1/TGFB1/CD36/YES1/NRG1/CLCF1/HBEGF/ADORA1/NRP1/PTPRJ/ITGA5/TNK2/FYN/ENPP2/BANK1/DGKQ/CSPG4/PDGFB/TGFA/IGF2/VEGFA/IGF1/KITLG/CSF2/TNFRSF18/DOCK3/CTF…	74
GO:0009615	response to virus	139/4361	264/11691	2.0702e-07	1.05656e-05	7.92092e-06	IFNGR1/TRAF3IP2/TBX21/CD40/RNF125/PIM2/ZC3HAV1/PSMA2/DDX58/DHX58/UNC93B1/IL23A/IL12B/IFIH1/GBP3/GBP1/TNFAIP3/TRIM25/NT5C3A/BATF3/IRF1/TICAM1/APOBEC3A/APOBEC3F/EIF2AK4/SHFL/TRIM22/RNASEL/IL6/HERC5/CXCL9/PML/NLRC5/PMAIP1/G3BP1/BCL2L11/ADAR/AIM2/DTX3L/ZC3H12A/IL15/SERINC5/POLR3D/CXCL10/TRIM56/STAT2/ISG20/RELA/IRF7/CARD9/PLSCR1/SRC/IL27/MICB/TNF/APOBEC3G/CCL5/DDX60/BIRC2/IFI27/PARP9/RSAD2/IL2RA/HYAL2…	139
GO:0008285	negative regulation of cell proliferation	239/4361	495/11691	2.27415e-07	1.1501e-05	8.62219e-06	BTK/CTNNA1/KARS1/PTGS2/PPP2R5C/SMARCA2/MEF2C/TFAP4/TINF2/JAK2/PIM2/STK3/HPN/PHF14/GLI3/FBXW7/RAPGEF2/CYP27B1/ING4/IL12B/ZBTB17/TNFAIP3/DUSP1/CD274/CD80/TMIGD3/INHBA/CDKN2C/SDC4/CDKN1A/IRF1/LIF/LILRB2/IDO1/PLAAT4/BTG1/CDC73/APPL2/IL6/BRIP1/IL10/KLF4/RIPK1/SMAD6/WARS1/PML/TOB1/TP53/ATM/PDCD4/SAV1/MORC3/RBBP4/FZD5/TGFBR2/IL15/CASP3/TP53INP1/NKX3-1/CD300A/STAT3/INPP5D/MTSS1/NUDT6/PTPN2/SSTR2/ASCL2/FO…	239
GO:0042093	T-helper cell differentiation	35/4361	47/11691	2.31943e-07	1.16243e-05	8.71464e-06	TBX21/IL4R/RIPK2/IL23A/IL12B/CD80/IL6/IRF4/NFKBIZ/BATF/ZC3H12A/ATP7A/STAT6/STAT3/PTGER4/IL27/BCL3/RARA/HLX/LOXL3/ANXA1/NLRP3/HMGB1/CD86/SMAD7/FOXP1/JAK3/BCL6/RELB/SEMA4A/GPR183/IL18R1/GATA3/TNFSF4/TMEM98	35
GO:0051607	defense response to virus	108/4361	196/11691	2.50798e-07	1.22814e-05	9.20724e-06	TRAF3IP2/CD40/RNF125/ZC3HAV1/DDX58/DHX58/UNC93B1/IL23A/IL12B/IFIH1/GBP3/GBP1/TNFAIP3/TRIM25/NT5C3A/IRF1/TICAM1/APOBEC3A/APOBEC3F/EIF2AK4/SHFL/TRIM22/RNASEL/IL6/HERC5/CXCL9/PML/NLRC5/PMAIP1/G3BP1/ADAR/AIM2/DTX3L/ZC3H12A/IL15/SERINC5/POLR3D/CXCL10/TRIM56/STAT2/ISG20/RELA/IRF7/CARD9/PLSCR1/IL27/MICB/APOBEC3G/DDX60/BIRC2/IFI27/PARP9/RSAD2/IL2RA/HYAL2/IRF2/IFITM1/CGAS/POLR3K/OASL/ELMOD2/ISG15/TLR8/IFI…	108
GO:0002377	immunoglobulin production	55/4361	85/11691	2.53885e-07	1.22814e-05	9.20724e-06	BTK/TRAF3IP2/TFRC/TBX21/IL4R/THOC1/MSH2/XBP1/CD40/CTNNBL1/SWAP70/IL6/IL10/ATM/BATF/STAT6/CD28/HLA-E/TNF/LIG4/MSH3/NBN/UNG/CGAS/TNFSF13B/MAD2L2/IL27RA/EXO1/HSPD1/DNAJB9/ERCC1/PMS2/NSD2/FGL2/TCF3/RNF168/PRKDC/STX4/SASH3/POLM/TGFB1/POLQ/CLCF1/ATAD5/IL7R/BCL6/CD22/POU2F2/CARD11/PARP3/TNFRSF4/IL33/GAPT/HLA-DQB1/TNFSF4	55
GO:0002824	positive regulation of adaptive immune response based on somatic recombination of immune receptors built from immunoglobulin superfamily domains	55/4361	85/11691	2.53885e-07	1.22814e-05	9.20724e-06	BTK/TFRC/TBX21/STX7/P2RX7/MSH2/CD40/RIPK2/IL23A/IL12B/CD274/CD80/NECTIN2/IL6/NFKBIZ/FZD5/STAT6/CD28/HLA-C/HLA-E/HLA-F/LTA/TNF/HLA-B/HLA-A/PVR/RSAD2/B2M/HLX/TNFSF13B/IL1B/MAD2L2/IL27RA/HSPD1/ANXA1/CD1A/CD1E/NSD2/ZBTB1/NLRP3/SASH3/TGFB1/CD226/CLCF1/ATAD5/ZP3/PRKCQ/HLA-G/IL1R1/ADA/CD1C/SLC11A1/IL18R1/GATA3/TNFSF4	55
GO:0032609	interferon-gamma production	55/4361	85/11691	2.53885e-07	1.22814e-05	9.20724e-06	RIPK2/EBI3/IL23A/IL12B/CD274/INHBA/CCR7/PTPN22/IL10/IRF8/FZD5/ZC3H12A/CLEC7A/RASGRP1/PDE4B/IL27/LTA/TNF/AZI2/RIPK3/ISG15/BCL3/RARA/TLR8/LGALS9/PYCARD/IL1B/CD47/IL27RA/HSPD1/TLR4/BTN3A1/HMGB1/LILRB1/IL18RAP/PDCD1LG2/IL36RN/SASH3/AVPR2/CD226/VSIR/ZP3/CD244/IL1R1/WNT5A/TLR3/IL33/SLC11A1/IL18R1/CD14/GATA3/CD160/TNFSF4/HLA-DPA1/CD2	55
GO:0051480	regulation of cytosolic calcium ion concentration	112/4361	205/11691	2.73203e-07	1.3102e-05	9.82241e-06	CD38/SRI/EDN1/P2RX7/SLC8B1/JAK2/CDH23/FKBP1B/GOT1/CCRL2/OPRL1/CCR7/F2RL3/DLG4/SWAP70/C5AR2/P2RX4/CXCL9/LPAR6/PML/ABL2/CALM2/CCR5/CXCL10/CXCL11/PTGER4/TPCN1/HTT/C5AR1/TGM2/LYN/CDK5/PLCG1/ADM/SNCA/P2RY6/ITPR1/MCOLN1/SAA1/PLCB2/CXCR2/MCOLN2/ATP2B1/GPR65/CORO1A/ANXA2/CCL3/CXCR5/DDIT3/EDNRB/GTF2I/FPR2/MYO5A/TRDN/TRPV1/HMGB1/FPR3/CMKLR1/CYSLTR1/PLCE1/C1QTNF1/FGF2/GPR157/CCL1/TRPV4/RYR1/GHRL/HTR2B/TGFB1…	112
GO:0050701	interleukin-1 secretion	36/4361	49/11691	2.75738e-07	1.31105e-05	9.82882e-06	SERPINB1/P2RX7/NLRC4/RIPK2/GSDMD/PANX1/TNFAIP3/CCR7/PML/GBP5/FZD5/AIM2/ZC3H12A/NOD2/TMEM106A/HK1/SAA1/TLR8/LPL/LGALS9/PYCARD/LILRA5/CCL3/TLR4/LILRA2/NLRP3/HMGB1/CD36/NLRP12/FOXP1/S100A13/ABCA1/TRIM16/WNT5A/CARD17/ORM1	36
GO:0001818	negative regulation of cytokine production	119/4361	221/11691	3.30652e-07	1.55224e-05	1.1637e-05	BTK/HFE/SERPINB1/TBX21/CYLD/RNF125/ACOD1/MEFV/DDX58/DHX58/NFKB1/IL23A/IL12B/IFIH1/TIA1/GBP1/TNFAIP3/CD274/TRIM25/INHBA/NCKAP1L/NMI/ZFP36/IDO1/PTPN22/C5AR2/APPL2/IL6/IL10/KLF4/MAP2K5/HERC5/PML/NLRC5/PDCD4/MERTK/UBE2L6/REL/CD200R1/ZC3H12A/INPP5D/PTGER4/RNF135/FFAR4/HLA-F/TNF/SLAMF1/HOMER3/ISG15/SELENOS/BCL3/RARA/TLR8/LGALS9/PYCARD/LILRA5/CD83/ATP2B1/HGF/TBK1/IL27RA/NLRX1/CLEC4A/SRGN/ANXA1/TLR4/LBP/…	119
GO:0045582	positive regulation of T cell differentiation	45/4361	66/11691	3.32044e-07	1.55224e-05	1.1637e-05	CBFB/IL4R/CYLD/XBP1/RIPK2/IL7/GLI3/IL23A/IL12B/CD80/NCKAP1L/TNFSF9/LILRB2/ITPKB/NFKBIZ/TGFBR2/SYK/RASGRP1/SOCS1/PNP/RUNX1/IL2RA/RARA/HLX/LGALS9/CD83/EGR3/BAD/ANXA1/ZBTB1/NLRP3/CD86/SASH3/TGFB1/VSIR/LILRB4/IL7R/BCL6/HLA-G/ZMIZ1/ADA/CD27/PIK3R6/GATA3/TNFSF4	45
GO:0002706	regulation of lymphocyte mediated immunity	70/4361	116/11691	3.59185e-07	1.66512e-05	1.24833e-05	BTK/HFE/TNFRSF1B/TFRC/TBX21/THOC1/STX7/P2RX7/MSH2/CD40/IL23A/DUSP22/IL12B/NECTIN2/IL6/IL10/FZD5/STAT6/SERPINB9/RASGRP1/CD28/MICB/HLA-C/HLA-E/HLA-F/LTA/TNF/HLA-B/HLA-A/PVR/RSAD2/RIPK3/B2M/LGALS9/MICA/IL1B/WAS/MAD2L2/IL27RA/HSPD1/VAV1/CD1A/CD1E/NSD2/ZBTB1/NLRP3/HMGB1/LILRB1/IL18RAP/LAG3/SASH3/SMAD7/TGFB1/CD226/CLCF1/ATAD5/IL7R/BCL6/ZP3/HLA-G/IL1R1/CEACAM1/PARP3/SERPINB4/PIK3R6/CD1C/IL18R1/GATA3/CD1…	70
GO:0002292	T cell differentiation involved in immune response	38/4361	53/11691	3.66657e-07	1.68571e-05	1.26376e-05	TBX21/IL4R/RIPK2/IL23A/IL12B/CD80/IL6/IRF4/NFKBIZ/BATF/ZC3H12A/ATP7A/STAT6/STAT3/PTGER4/IL27/BCL3/RARA/HLX/LGALS9/LOXL3/ANXA1/NLRP3/HMGB1/FGL2/CD86/SMAD7/FOXP1/JAK3/BCL6/CLEC4E/RELB/SEMA4A/GPR183/IL18R1/GATA3/TNFSF4/TMEM98	38
GO:0032755	positive regulation of interleukin-6 production	48/4361	72/11691	3.87137e-07	1.76528e-05	1.32341e-05	P2RX7/XBP1/RIPK2/NOD1/DDX58/IFIH1/TICAM1/LILRB2/IL6/IL1RN/MAPK13/SYK/NOD2/STAT3/CLEC7A/CARD9/IL1RAP/MBP/TNF/HYAL2/MYD88/IL36G/TLR8/LPL/LGALS9/PYCARD/IL1B/LILRA5/HSPD1/TLR4/APP/LBP/LILRA2/HMGB1/TIRAP/IL36RN/TRPV4/CD36/ADORA2B/F2R/WNT5A/INAVA/TLR3/IL33/ZBTB20/UCN/TNFSF4/MMP8	48
GO:0046330	positive regulation of JNK cascade	67/4361	110/11691	3.90378e-07	1.76559e-05	1.32364e-05	EDN1/GADD45B/RIPK2/STK3/NOD1/DUSP22/CCR7/IL1RN/RIPK1/TNFRSF11A/FGD2/MFHAS1/FZD5/SYK/NOD2/SERPINF2/MLKL/MAP3K2/RASGRP1/ERN1/CARD9/PTPN1/DAXX/TNF/SLAMF1/SPAG9/IL36G/DVL2/MAP3K13/PYCARD/IL1B/MAP3K9/GADD45G/MAP4K2/ERCC6/SH3RF3/SASH1/MAP3K5/TLR4/NCF1/APP/HMGB1/FZD4/TIRAP/MINK1/MAP3K12/GADD45A/IL36RN/PAK1/TRPV4/MAP3K6/SEMA3A/DAB2IP/TRAF4/MDFIC/ROR2/MAP3K20/WNT5A/TLR3/CD27/EDA2R/VANGL2/DKK1/ARHGEF5/BIRC…	67
GO:0050706	regulation of interleukin-1 beta secretion	29/4361	37/11691	3.98078e-07	1.78589e-05	1.33887e-05	SERPINB1/P2RX7/RIPK2/GSDMD/PANX1/TNFAIP3/CCR7/PML/FZD5/AIM2/ZC3H12A/NOD2/HK1/TLR8/LPL/LGALS9/PYCARD/LILRA5/CCL3/TLR4/LILRA2/NLRP3/HMGB1/NLRP12/FOXP1/TRIM16/WNT5A/CARD17/ORM1	29
GO:0030890	positive regulation of B cell proliferation	26/4361	32/11691	4.47063e-07	1.98961e-05	1.49159e-05	CD38/TFRC/MEF2C/CD40/NFATC2/IL7/NCKAP1L/CDKN1A/TICAM1/VAV3/PELI1/TNFSF13B/TLR4/SLC39A10/TIRAP/SASH3/CLCF1/ATAD5/CHRNB2/BCL6/CARD11/TNFRSF4/ADA/BCL2/GPR183/IRS2	26
GO:0031098	stress-activated protein kinase signaling cascade	131/4361	249/11691	4.87745e-07	2.14665e-05	1.60932e-05	FAS/MAP2K3/CUL1/KARS1/EDN1/CYLD/DNAJA1/MAP3K1/GADD45B/RIPK2/STK3/NOD1/MAP3K8/NFKB1/DUSP22/DUSP1/SH2D3A/CCR7/ZFP36/PTPN22/IL1RN/RIPK1/MAP2K5/TNFRSF11A/FGD2/MFHAS1/PDCD4/MAPK13/FZD5/ZC3H12A/RELL2/SYK/NOD2/SERPINF2/MLKL/TNIP2/MAP3K2/PTGER4/HDAC3/RASGRP1/ERN1/AIDA/CARD9/PTPN1/MAP3K3/DAXX/TNF/LYN/SLAMF1/ZFP36L1/MAPKAPK2/SPAG9/CCM2/UBB/NEK4/MAPK9/IL36G/DVL2/TRIB1/LGALS9/MAP3K13/PHLPP1/MAP4K4/PYCARD/HIP…	131
GO:0008015	blood circulation	161/4361	317/11691	4.90067e-07	2.14665e-05	1.60932e-05	CD38/NISCH/MAP2K3/PTGS2/SRI/EDN1/SNX5/PTGS1/JAK2/NAMPT/FKBP1B/POPDC2/TMIGD3/KCNJ2/OPRL1/ATP1B2/GCH1/ROCK2/P2RX4/MYOF/CALM2/HTR7/SERPING1/PTPRO/FLI1/ARHGAP35/ZC3H12A/SERPINF2/CXCL10/KCNE3/PDE4B/SRC/SUCNR1/ADORA3/ICAM1/ADCY6/ADM/DSC2/ITPR1/ABR/CELF2/SMTNL1/CXCR2/AKAP12/PPARA/TBC1D8/ATP1A1/TAZ/GPD1L/SLC8A2/ATP2B1/CACNA2D4/NUP155/GRK2/ITGA1/ADRB2/EDNRB/RENBP/TRDN/PTP4A3/PDE3A/TRPV1/LRP5/ARHGAP42/SGK1…	161
GO:1903530	regulation of secretion by cell	239/4361	499/11691	5.09857e-07	2.21589e-05	1.66123e-05	CD38/HFE/SERPINB1/IFNGR1/TNFRSF1B/TM7SF3/KARS1/SRI/IL4R/EDN1/RAPGEF3/MEF2C/P2RX7/SLC8B1/JAK2/XBP1/HIF1A/CD40/RIPK2/GSDMD/NAPA/DDX58/FBXL20/SEPTIN4/PANX1/SEC24A/IFIH1/RIMS3/GBP1/TNFAIP3/FKBP1B/CD274/INHBA/PFKFB2/SDC4/CCR7/RHOT1/RAP1B/LIF/RAB2B/PRAM1/SYT6/PTPN22/C5AR2/IL6/IL10/DNAJC1/PREPL/PML/SIRT3/RALB/SIDT2/DISP1/FZD5/AIM2/CD200R1/ZC3H12A/SYK/RAB8B/NKX3-1/NOD2/CD300A/PTGER4/RASGRP1/SOCS1/FFAR4/I…	239
GO:0051090	regulation of DNA-binding transcription factor activity	172/4361	343/11691	5.88293e-07	2.53696e-05	1.90193e-05	CFLAR/BTK/TRAF1/SP100/SRI/EDN1/CYLD/NLRC4/JAK2/PSMA6/NFKBIA/CD40/ACOD1/TRADD/RIPK2/STK3/NOD1/EZH2/DDX58/SUFU/HDAC5/NFKB1/TNFAIP3/TRIM25/TMIGD3/RBCK1/TICAM1/EIF2AK4/TRIM22/BHLHE40/IL6/IL10/KLF4/PIM1/RIPK1/FLOT1/MAP2K5/NLRC5/TNFRSF11A/SAV1/PPARGC1B/AIM2/ZC3H12A/SYK/NKX3-1/NOD2/STAT3/FOS/RELA/LPAR5/IL1RAP/PELI1/HSPA1B/HSPA1A/TNF/TRIM26/ADORA3/ICAM1/NUPR1/RIPK3/UBB/MAPK9/MYD88/DVL2/PROX1/JMY/ID3/CSF3…	172
GO:0046637	regulation of alpha-beta T cell differentiation	36/4361	50/11691	6.31124e-07	2.70024e-05	2.02435e-05	CBFB/TBX21/IL4R/RIPK2/GLI3/IL23A/IL12B/CD80/NCKAP1L/IRF4/ITPKB/NFKBIZ/TGFBR2/ZC3H12A/SYK/SOCS1/IL27/PNP/RUNX1/RARA/HLX/LGALS9/CD83/LOXL3/ANXA1/NLRP3/HMGB1/CD86/SASH3/SMAD7/JAK3/PRDM1/BCL6/ADA/GATA3/TNFSF4	36
GO:0022408	negative regulation of cell-cell adhesion	78/4361	134/11691	6.35865e-07	2.70024e-05	2.02435e-05	HFE/CBFB/TBX21/IL4R/JAK2/PPM1F/FGL1/GLI3/AKNA/DUSP22/CD274/CD80/SDC4/IRF1/LILRB2/IDO1/SWAP70/PTPN22/IL10/IL1RN/KLF4/MAP2K5/ZC3H12A/CASP3/CD300A/PTPN2/SOCS1/PELI1/MBP/RUNX1/IL2RA/HLX/LGALS9/RIPOR2/PPARA/MAD1L1/EPB41L5/MAD2L2/ZNF703/NF2/CEBPB/LOXL3/ZC3H8/ANXA1/HMGB1/LILRB1/GLMN/FGL2/CD9/C1QTNF1/PDCD1LG2/NEXMIF/LAG3/CD86/TRPV4/LRRC32/SMAD7/BMP2/TGFB1/MAPK7/JAK3/JAG1/VSIR/BCL6/HLA-G/SERPINE2/TNFRSF21…	78
GO:0032651	regulation of interleukin-1 beta production	45/4361	67/11691	6.46653e-07	2.72525e-05	2.04309e-05	SERPINB1/P2RX7/JAK2/MEFV/RIPK2/GSDMD/NOD1/PANX1/TNFAIP3/CCR7/PML/FZD5/AIM2/ZC3H12A/NOD2/CLEC7A/HK1/MNDA/TLR8/LPL/LGALS9/PYCARD/LILRA5/CCL3/TLR4/APP/LILRA2/NLRP3/HMGB1/TREM2/GHRL/SPHK1/NLRP12/FOXP1/S1PR3/SMAD3/TRIM16/F2R/WNT5A/INAVA/CX3CR1/IGF1/ACP5/CARD17/ORM1	45
GO:0045621	positive regulation of lymphocyte differentiation	49/4361	75/11691	7.4069e-07	3.09809e-05	2.32261e-05	BTK/CBFB/IL4R/CYLD/XBP1/RIPK2/IL7/GLI3/IL23A/IL12B/CD80/NCKAP1L/TNFSF9/LILRB2/ITPKB/NFKBIZ/TGFBR2/IL15/SYK/INPP5D/RASGRP1/SOCS1/PNP/RUNX1/IL2RA/RARA/HLX/LGALS9/CD83/PCID2/EGR3/BAD/ANXA1/ZBTB1/NLRP3/CD86/SASH3/TGFB1/VSIR/LILRB4/IL7R/BCL6/HLA-G/ZMIZ1/ADA/CD27/PIK3R6/GATA3/TNFSF4	49
GO:0070302	regulation of stress-activated protein kinase signaling cascade	101/4361	184/11691	7.7522e-07	3.21832e-05	2.41274e-05	FAS/KARS1/EDN1/CYLD/DNAJA1/GADD45B/RIPK2/STK3/NOD1/DUSP22/DUSP1/CCR7/PTPN22/IL1RN/RIPK1/TNFRSF11A/FGD2/MFHAS1/PDCD4/FZD5/ZC3H12A/RELL2/SYK/NOD2/SERPINF2/MLKL/MAP3K2/HDAC3/RASGRP1/ERN1/AIDA/CARD9/PTPN1/MAP3K3/DAXX/TNF/LYN/SLAMF1/SPAG9/IL36G/DVL2/MAP3K13/PHLPP1/MAP4K4/PYCARD/HIPK3/IL1B/QARS1/MAP3K9/SEMA4C/HGF/GADD45G/MAP4K2/ERCC6/SH3RF3/MEN1/SASH1/MAP3K5/EIF2AK2/PINK1/TLR4/FOXM1/NCF1/APP/HMGB1/FZD4…	101
GO:0032872	regulation of stress-activated MAPK cascade	100/4361	182/11691	8.26009e-07	3.40377e-05	2.55177e-05	FAS/KARS1/EDN1/CYLD/DNAJA1/GADD45B/RIPK2/STK3/NOD1/DUSP22/DUSP1/CCR7/PTPN22/IL1RN/RIPK1/TNFRSF11A/FGD2/MFHAS1/PDCD4/FZD5/ZC3H12A/RELL2/SYK/NOD2/SERPINF2/MLKL/MAP3K2/HDAC3/RASGRP1/ERN1/AIDA/CARD9/PTPN1/MAP3K3/DAXX/TNF/SLAMF1/SPAG9/IL36G/DVL2/MAP3K13/PHLPP1/MAP4K4/PYCARD/HIPK3/IL1B/QARS1/MAP3K9/SEMA4C/HGF/GADD45G/MAP4K2/ERCC6/SH3RF3/MEN1/SASH1/MAP3K5/EIF2AK2/PINK1/TLR4/FOXM1/NCF1/APP/HMGB1/FZD4/TIR…	100
GO:0070371	ERK1 and ERK2 cascade	114/4361	213/11691	8.70817e-07	3.56202e-05	2.67041e-05	CFLAR/CD44/KARS1/RIPK2/NOD1/FBXW7/RAPGEF2/GBP1/DUSP1/CCR7/RAP1B/LIF/PTPN22/C5AR2/KLF4/TNFRSF11A/SIRT3/TNIP1/MFHAS1/ZFP36L2/PRXL2C/ATF3/SYK/NOD2/SERPINF2/PTGER4/RASGRP1/PTPN2/FFAR4/PTPN1/SRC/C5AR1/PDGFA/SYNJ2BP/TNF/LYN/CCL5/SLAMF1/ICAM1/ZFP36L1/CCL15/P2RY6/SPRY2/LGALS9/CCL3L1/CCL3L3/TNFAIP8L3/AKAP12/PYCARD/IL1B/CCL20/CCL3/CCL18/TLR4/PRKCA/FLT1/FPR2/NQO2/APP/HMGB1/NDRG2/CCL4L1/CCL7/CCL8/CCL2/TIRAP/…	114
GO:0003013	circulatory system process	163/4361	324/11691	8.94855e-07	3.63363e-05	2.7241e-05	CD38/NISCH/MAP2K3/PTGS2/SRI/EDN1/SNX5/PTGS1/JAK2/NAMPT/FKBP1B/POPDC2/TMIGD3/KCNJ2/OPRL1/ATP1B2/GCH1/ROCK2/P2RX4/MYOF/CALM2/HTR7/SERPING1/PTPRO/FLI1/ARHGAP35/ZC3H12A/SERPINF2/CXCL10/KCNE3/PDE4B/SRC/SUCNR1/ADORA3/ICAM1/ADCY6/ADM/DSC2/ITPR1/ABR/HEG1/CELF2/SMTNL1/CXCR2/AKAP12/PPARA/TBC1D8/ATP1A1/TAZ/GPD1L/SLC8A2/ATP2B1/CACNA2D4/NUP155/GRK2/ITGA1/ADRB2/EDNRB/RENBP/TRDN/PTP4A3/PDE3A/TRPV1/LRP5/ARHGAP42…	163
GO:0007162	negative regulation of cell adhesion	113/4361	211/11691	9.32269e-07	3.75569e-05	2.81561e-05	PLXND1/HFE/ARHGAP6/CBFB/TBX21/IL4R/JAK2/PPM1F/FGL1/GLI3/AKNA/CORO1C/DUSP22/GBP1/DUSP1/CD274/CD80/SDC4/IRF1/LILRB2/IDO1/SWAP70/PTPN22/IL10/IL1RN/KLF4/MAP2K5/TBCD/PIK3R1/PTPRO/ZC3H12A/MELTF/CASP3/CD300A/RND1/PTPN2/RCC2/SOCS1/MUC1/SRC/PELI1/MBP/RUNX1/IL2RA/PDE3B/HLX/LGALS9/MAP4K4/RIPOR2/PPARA/RASA1/MAD1L1/EPB41L5/MAD2L2/ZNF703/NF2/CEBPB/LOXL3/MEN1/ZC3H8/PLXNC1/TNC/ANXA1/HMGB1/LILRB1/GLMN/FGL2/FZD4/C…	113
GO:0072507	divalent inorganic cation homeostasis	159/4361	315/11691	9.38417e-07	3.75569e-05	2.81561e-05	CD38/MCUB/SRI/EDN1/P2RX7/SLC8B1/JAK2/CD40/SLC30A4/CDH23/CYP27B1/FKBP1B/GOT1/CCRL2/MT2A/OPRL1/CCR7/F2RL3/C19orf12/DLG4/SWAP70/C5AR2/P2RX4/CXCL9/LPAR6/PML/ABL2/CALM2/CCR5/SLC30A7/DISC1/TMC8/CXCL10/CXCL11/PTGER4/TPCN1/HTT/C5AR1/TGM2/LYN/CCL5/SLC39A8/CDK5/SNX10/MT1A/PLCG1/ADM/CCL15/SNCA/SLC30A1/SLC41A1/SLC39A14/P2RY6/ITPR1/MCOLN1/SAA1/PLCB2/CXCR2/ANXA5/MCOLN2/PSEN1/SLC8A2/ATP2B1/GPR65/CORO1A/ANXA2/CC…	159
GO:0006953	acute-phase response	22/4361	26/11691	9.46669e-07	3.76166e-05	2.82008e-05	HFE/PTGS2/APOL2/IL6/TNFRSF11A/SERPINF2/STAT3/PLSCR1/TNF/HAMP/SAA2/SAA1/IL1B/CEBPB/IL1A/EDNRB/LBP/TRPV1/SERPINA1/SIGIRR/ASS1/ORM1	22
GO:0048732	gland development	148/4361	290/11691	9.81538e-07	3.87255e-05	2.90321e-05	CFLAR/PLXND1/HFE/NTN1/AURKA/JAK2/XBP1/HIF1A/ARHGAP5/FGL1/DBP/HPN/EZH2/GLI3/FBXW7/TNFAIP3/STAT5A/PCNA/TBX3/IL10/PNPT1/PML/TNFRSF11A/TBX19/ATM/BCL2L11/DNAAF1/GPAT4/ARHGAP35/TGFBR2/HESX1/ATP7A/STAT6/NKX3-1/RELA/RXRA/SRC/PDGFA/TGM2/TNF/ORAI1/HAMP/CIT/RIPK3/AK4/WDR77/TGFBR1/ROBO1/IGF2R/PROX1/RARA/HLX/NCOA1/AKT2/MAD1L1/PSEN1/HGF/ZNF703/USF2/CCNB2/HMGCS1/CEBPB/ARID5B/RREB1/GOT2/HES1/CCND1/TNC/PTCD2/PYGO…	148
GO:0002700	regulation of production of molecular mediator of immune response	67/4361	112/11691	9.96646e-07	3.90447e-05	2.92714e-05	BTK/HFE/TNFRSF1B/KARS1/TFRC/TBX21/IL4R/THOC1/MSH2/XBP1/CD40/DDX58/TICAM1/IL6/IL10/FZD5/STAT6/NOD2/CD28/HLA-E/HLA-F/TNF/HK1/RSAD2/B2M/CGAS/IL1B/MAD2L2/MAPK14/IL27RA/TLR4/NSD2/NLRP3/LILRB1/DDX21/PRKDC/STX4/SASH3/SMAD7/MAPK3/TGFB1/NR4A3/CD36/CD226/HMOX1/JAK3/CLCF1/BST2/ATAD5/BCL6/HLA-G/CD22/TGFB3/CD244/IL1R1/PARP3/TNFRSF4/WNT5A/TLR3/IL33/FFAR2/APOA2/IL18R1/GATA3/CD160/TNFSF4/FFAR3	67
GO:0070372	regulation of ERK1 and ERK2 cascade	107/4361	198/11691	1.0174e-06	3.95788e-05	2.96719e-05	CFLAR/CD44/KARS1/RIPK2/NOD1/FBXW7/RAPGEF2/GBP1/DUSP1/CCR7/RAP1B/LIF/PTPN22/C5AR2/KLF4/TNFRSF11A/SIRT3/TNIP1/MFHAS1/PRXL2C/ATF3/SYK/NOD2/SERPINF2/RASGRP1/PTPN2/FFAR4/PTPN1/SRC/C5AR1/PDGFA/SYNJ2BP/TNF/LYN/CCL5/SLAMF1/ICAM1/CCL15/P2RY6/SPRY2/LGALS9/CCL3L1/CCL3L3/TNFAIP8L3/AKAP12/PYCARD/IL1B/CCL20/CCL3/CCL18/TLR4/PRKCA/FLT1/FPR2/NQO2/APP/HMGB1/NDRG2/CCL4L1/CCL7/CCL8/CCL2/TIRAP/CCL4/FGF2/MAP3K12/CCL1/…	107
GO:0002253	activation of immune response	228/4361	477/11691	1.13157e-06	4.37149e-05	3.27726e-05	CFH/CD38/BTK/STAP1/PSMA4/BCAR1/CUL1/ELMO2/CBFB/GRAMD4/MEF2C/CYLD/WDFY1/SPG21/NLRC4/PSME1/MAP3K1/PSMA6/NFKBIA/PSME2/NFATC2/RNF125/ACOD1/RIPK2/NOD1/WASL/PSMA2/DDX58/PLEKHA1/DHX58/NFKB1/UBE2D3/UNC93B1/DUSP22/IFIH1/GBP1/RAB29/TNFAIP3/PSPC1/NCKAP1L/IRF1/RBCK1/CCR7/TICAM1/NECTIN2/RFTN1/PRAM1/VAV3/PTPN22/C5AR2/APPL2/MYO1G/IRF4/RIPK1/FLOT1/C1RL/NFKBIZ/PIK3R1/TNIP1/MFHAS1/SERPING1/ELMO1/C1R/CTSS/AIM2/ZC3H…	228
GO:0040013	negative regulation of locomotion	127/4361	243/11691	1.15319e-06	4.42426e-05	3.31682e-05	NISCH/STAP1/CTNNA1/SP100/MEF2C/WASL/ENG/HDAC5/CORO1C/DUSP22/DUSP1/TRIM25/TMIGD3/AFDN/C5AR2/KLF4/MAP2K5/PML/PTPRO/CD200R1/ABHD6/TP53INP1/CD300A/STAT3/CLIC4/PTGER4/CORO1B/SCAI/PTPN2/SYNJ2BP/TRIM26/ARPIN/ADORA3/ABHD2/HYAL2/IFITM1/ROBO1/ABR/TRIB1/RAP2C/LDLRAD4/MITF/HAS1/RIPOR2/SRGAP3/WAS/TRIM5/SEMA4C/VASH1/TRIM32/NF2/IL27RA/FUZ/SEMA4B/PTPRK/SINHCAF/MMRN2/CCDC125/ZMYND8/TRIM21/HMGB1/GREM1/IDH2/CCL2/PL…	127
GO:2000514	regulation of CD4-positive, alpha-beta T cell activation	35/4361	49/11691	1.23214e-06	4.6948e-05	3.51965e-05	CBFB/TBX21/IL4R/RIPK2/IL23A/IL12B/CD274/CD80/NCKAP1L/IRF4/NFKBIZ/TGFBR2/ZC3H12A/SOCS1/IL27/RUNX1/RARA/HLX/LGALS9/CD83/LOXL3/ANXA1/NLRP3/HMGB1/CD86/SASH3/SMAD7/CD55/JAK3/VSIR/BCL6/PRKCQ/GATA3/CD160/TNFSF4	35
GO:0032652	regulation of interleukin-1 production	49/4361	76/11691	1.33259e-06	5.04299e-05	3.78068e-05	SERPINB1/P2RX7/JAK2/MEFV/RIPK2/GSDMD/NOD1/PANX1/TNFAIP3/CCR7/IL10/PML/FZD5/AIM2/ZC3H12A/NOD2/CLEC7A/HK1/MNDA/SAA1/TLR8/LPL/LGALS9/PYCARD/LILRA5/CCL3/ANXA1/TLR4/APP/LILRA2/NLRP3/HMGB1/TREM2/GHRL/SPHK1/NLRP12/FOXP1/CEACAM1/S1PR3/SMAD3/TRIM16/F2R/WNT5A/INAVA/CX3CR1/IGF1/ACP5/CARD17/ORM1	49
GO:0002456	T cell mediated immunity	53/4361	84/11691	1.34911e-06	5.07102e-05	3.80169e-05	HFE/TNFRSF1B/TBX21/STX7/P2RX7/IL23A/DUSP22/IL12B/CD70/NECTIN2/RFTN1/IL6/MYO1G/FZD5/MICB/HLA-C/HLA-E/HLA-F/HLA-B/ICAM1/HLA-A/DENND1B/PVR/RSAD2/RIPK3/B2M/RAB27A/MICA/IL1B/WAS/HSPD1/CD1A/CD1E/ZBTB1/NLRP3/HMGB1/LILRB1/IL18RAP/SASH3/SMAD7/BTN3A3/CD55/JAG1/IL7R/ZP3/HLA-G/IL1R1/CEACAM1/CD1C/SLC11A1/IL18R1/GATA3/TNFSF4	53
GO:0009991	response to extracellular stimulus	190/4361	389/11691	1.53304e-06	5.7237e-05	4.291e-05	PDK4/PDK2/HFE/FAS/PTGS2/SESN1/P2RX7/SH3GLB1/XBP1/GSDMD/NAMPT/PANX1/CYP27B1/OGG1/RRAGC/FKBP1B/TRIM25/SIRT5/CDKN1A/ZFP36/EIF2AK4/PCNA/PIK3C2B/P2RX4/APPL2/BRIP1/PIM1/TP53/PMAIP1/RALB/PSPH/ALAD/NOCT/ACSL1/WIPI2/ARHGAP35/OMA1/ATF3/TGFBR2/ZC3H12A/IL15/NOD2/CXCL10/FOS/RELA/BAIAP2/SSTR2/FOXO4/GAS2L1/WDR45/SRC/EHMT2/LTA/LYN/MIOS/ICAM1/TBC1D5/HAMP/NUAK2/LIPG/KYNU/ADM/SSH1/DSC2/EIF2A/IMPACT/NPRL2/PROX1/RARA…	190
GO:0072503	cellular divalent inorganic cation homeostasis	154/4361	306/11691	1.73438e-06	6.40863e-05	4.80449e-05	CD38/MCUB/SRI/EDN1/P2RX7/SLC8B1/JAK2/CD40/SLC30A4/CDH23/FKBP1B/GOT1/CCRL2/MT2A/OPRL1/CCR7/F2RL3/C19orf12/DLG4/SWAP70/C5AR2/P2RX4/CXCL9/LPAR6/PML/ABL2/CALM2/CCR5/SLC30A7/DISC1/CXCL10/CXCL11/PTGER4/TPCN1/HTT/C5AR1/TGM2/LYN/CCL5/SLC39A8/CDK5/MT1A/PLCG1/ADM/CCL15/SNCA/SLC30A1/SLC41A1/SLC39A14/P2RY6/ITPR1/MCOLN1/SAA1/PLCB2/CXCR2/ANXA5/MCOLN2/PSEN1/SLC8A2/ATP2B1/GPR65/CORO1A/ANXA2/CCL3/CXCR5/DDIT3/SLC3…	154
GO:0055065	metal ion homeostasis	197/4361	406/11691	1.73953e-06	6.40863e-05	4.80449e-05	CD38/MCUB/HFE/CUL1/TFRC/SRI/SLC46A1/EDN1/SNX5/P2RX7/SLC8B1/SLC7A8/JAK2/HIF1A/CD40/SLC30A4/CDH23/CYP27B1/FKBP1B/CUTC/GOT1/CCRL2/KCNJ2/MT2A/OPRL1/CCR7/F2RL3/ATP1B2/C19orf12/DLG4/SWAP70/C5AR2/P2RX4/ISCU/SLC31A2/CXCL9/LPAR6/PML/ABL2/CALM2/SLC25A28/CCR5/SLC30A7/DISC1/MELTF/ATP7A/COX11/TMC8/CXCL10/CXCL11/PTGER4/TPCN1/HTT/C5AR1/TGM2/KCTD7/LYN/CCL5/MLLT6/SLC39A8/TESMIN/HAMP/CDK5/SNX10/MT1A/PLCG1/ADM/CCL1…	197
GO:0051271	negative regulation of cellular component movement	121/4361	231/11691	1.76695e-06	6.4641e-05	4.84607e-05	NISCH/STAP1/CTNNA1/SP100/MEF2C/WASL/ENG/HDAC5/CORO1C/DUSP22/DUSP1/TMIGD3/AFDN/C5AR2/KLF4/MAP2K5/PTPRO/CD200R1/ABHD6/TP53INP1/CD300A/STAT3/CLIC4/PTGER4/CORO1B/SCAI/KCNE3/SYNJ2BP/ARPIN/ADORA3/ABHD2/HYAL2/IFITM1/ROBO1/ABR/TRIB1/RAP2C/LDLRAD4/MITF/HAS1/RIPOR2/SRGAP3/WAS/SEMA4C/VASH1/NF2/ACTN1/IL27RA/FUZ/SEMA4B/PTPRK/SINHCAF/MMRN2/CCDC125/ZMYND8/HMGB1/GREM1/CD9/IDH2/CCL2/PLXNA3/FGF2/NEXMIF/PADI2/NFE2L…	121
GO:0072604	interleukin-6 secretion	27/4361	35/11691	1.77783e-06	6.4641e-05	4.84607e-05	XBP1/DDX58/IFIH1/PTPN22/C5AR2/CD200R1/ZC3H12A/TMEM106A/IL1RAP/MBP/TNF/HYAL2/TLR8/LPL/LGALS9/PYCARD/IL1B/LILRA5/IL27RA/LILRA2/HMGB1/TRPV4/SPHK2/F2R/BANK1/SYT11/CD200	27
GO:0070098	chemokine-mediated signaling pathway	40/4361	59/11691	1.87404e-06	6.76967e-05	5.07515e-05	EDN1/HIF1A/CCRL2/CCR7/CXCL9/CCR5/CXCL10/CXCL11/CCL5/CCL15/ROBO1/CXCR2/CXCL1/CCL3L1/CCL3L3/CCL20/CCL3/CXCR5/CCL18/CMKLR1/CCL4L1/CCL7/CCL8/CCL2/CXCL2/CCL4/CCL1/PADI2/TREM2/CXCL3/CXCR4/CCL23/CXCL8/GPR35/SLIT2/CX3CR1/CCL13/SLIT3/ACKR3/CCL24	40
GO:0002757	immune response-activating signal transduction	207/4361	430/11691	1.91468e-06	6.87184e-05	5.15175e-05	CD38/BTK/STAP1/PSMA4/BCAR1/CUL1/ELMO2/CBFB/GRAMD4/MEF2C/CYLD/WDFY1/SPG21/PSME1/MAP3K1/PSMA6/NFKBIA/PSME2/NFATC2/RNF125/ACOD1/RIPK2/NOD1/WASL/PSMA2/DDX58/PLEKHA1/DHX58/NFKB1/UBE2D3/UNC93B1/DUSP22/IFIH1/GBP1/RAB29/TNFAIP3/NCKAP1L/IRF1/RBCK1/CCR7/TICAM1/NECTIN2/RFTN1/PRAM1/VAV3/PTPN22/C5AR2/APPL2/MYO1G/IRF4/RIPK1/FLOT1/NFKBIZ/PIK3R1/TNIP1/MFHAS1/ELMO1/CTSS/ZC3H12A/OTUD4/SYK/NOD2/CD300A/TNIP2/INPP5D/…	207
GO:0033674	positive regulation of kinase activity	214/4361	447/11691	2.10057e-06	7.49068e-05	5.61569e-05	CAMKK1/MRE11/MAP2K3/STAP1/KARS1/EDN1/P2RX7/MAP3K1/JAK2/GADD45B/CD40/RIPK2/STK3/NOD1/EZH2/MAP3K8/MMD/FBXW7/RAPGEF2/IL23A/IL12B/CCND2/NCKAP1L/PFKFB2/SDC4/CDKN1A/CCR7/SLC27A1/DLG4/VAV3/PSRC1/TXN/RIPK1/MAP2K5/DUSP5/TNFRSF11A/CALM2/RALB/FGD2/ACSL1/CACUL1/CCNYL1/FZD5/TGFBR2/DUSP7/SYK/RET/NOD2/CD300A/MLKL/MAP3K2/RASGRP1/ERN1/TNFSF15/SOCS1/PRR5/PTPN1/SRC/C5AR1/PDGFA/MAP3K3/DAXX/ITSN1/TNF/LYN/CCL5/ADAM17/…	214
GO:0071396	cellular response to lipid	213/4361	445/11691	2.25801e-06	7.95214e-05	5.96164e-05	CFLAR/PDK4/TNFRSF1B/STAP1/SBNO2/CBFB/SCARB1/EDN1/MEF2C/DNAJA1/GRAMD1A/TFAP4/JAK2/XBP1/NFKBIA/ACOD1/TRIP4/RIPK2/HDAC5/NFKB1/CYP27B1/IL12B/TNFAIP3/GPAM/CD274/CD80/INHBA/ELK1/TICAM1/ZFP36/YWHAH/LILRB2/CD180/PTPN22/ROCK2/CDC73/IL6/IL10/IL1RN/KLF4/PIM1/CXCL9/IRF8/ABL2/PARP1/ATM/PDCD4/ZFP36L2/DAB2/BCL2L11/CDK19/PPARGC1B/CCR5/ZC3H12A/HMGB2/IL15/RET/NKX3-1/NOD2/TNIP2/CXCL10/CXCL11/PTGER4/RELA/SSTR2/PDE4B…	213
GO:0002367	cytokine production involved in immune response	54/4361	87/11691	2.25856e-06	7.95214e-05	5.96164e-05	BTK/HFE/TNFRSF1B/KARS1/TBX21/DDX58/IL12B/TICAM1/IL6/IL10/FZD5/NOD2/HLA-E/HLA-F/TNF/DENND1B/HK1/RSAD2/B2M/IL1B/MAPK14/HSPD1/TLR4/NLRP3/LILRB1/IL18RAP/DDX21/SASH3/SMAD7/MAPK3/TGFB1/CD55/NR4A3/CD36/CD226/HMOX1/SPHK2/JAK3/BST2/BCL6/HLA-G/TGFB3/IL1R1/WNT5A/INAVA/TLR3/FFAR2/APOA2/SLC11A1/IL18R1/GATA3/CD160/TNFSF4/FFAR3	54
GO:0034340	response to type I interferon	51/4361	81/11691	2.33163e-06	8.04485e-05	6.03115e-05	SP100/IFI35/IRF1/SHFL/RNASEL/IRF4/NLRC5/IRF8/ADAR/JAK1/GBP2/TRIM56/STAT2/ISG20/PTPN2/IRF7/PTPN1/PSMB8/HLA-C/HLA-E/HLA-F/HLA-B/HLA-A/IFI27/RSAD2/IRF2/IFITM1/OASL/MYD88/ISG15/IFIT2/TBK1/IRF9/IFITM3/OAS3/IFITM2/MX1/OAS2/USP18/MX2/OAS1/IFIT3/XAF1/STAT1/BST2/HLA-G/MMP12/IFI6/WNT5A/IFIT1/ZBP1	51
GO:1901342	regulation of vasculature development	125/4361	241/11691	2.33307e-06	8.04485e-05	6.03115e-05	CFLAR/PLXND1/SP100/NFATC3/PTGS2/RAPGEF3/AGO1/XBP1/HIF1A/CD40/NFATC2/ITGB8/ENG/HDAC5/FBXW7/RAPGEF2/TNFAIP3/DNMT1/BTG1/ROCK2/CEMIP2/IL6/IL10/KLF4/MAP2K5/WARS1/PML/PDCD4/HHEX/JAK1/TGFBR2/ZC3H12A/ANGPTL4/STAT3/CXCL10/FOXO4/C5AR1/MAP3K3/SYNJ2BP/RUNX1/PLCG1/ADM/SPRY2/PDE3B/BRCA1/CXCR2/IL1B/HYAL1/VASH1/HGF/AMOT/LRG1/IL1A/E2F2/SASH1/ANXA1/PRKCA/FLT1/GTF2I/ANXA3/SERPINB7/MMRN2/AGGF1/AGO2/PGF/STAT1/FGF2/EF…	125
GO:0060337	type I interferon signaling pathway	49/4361	77/11691	2.34274e-06	8.04485e-05	6.03115e-05	SP100/IFI35/IRF1/RNASEL/IRF4/NLRC5/IRF8/ADAR/JAK1/GBP2/STAT2/ISG20/PTPN2/IRF7/PTPN1/PSMB8/HLA-C/HLA-E/HLA-F/HLA-B/HLA-A/IFI27/RSAD2/IRF2/IFITM1/OASL/MYD88/ISG15/IFIT2/TBK1/IRF9/IFITM3/OAS3/IFITM2/MX1/OAS2/USP18/MX2/OAS1/IFIT3/XAF1/STAT1/BST2/HLA-G/MMP12/IFI6/WNT5A/IFIT1/ZBP1	49
GO:0071357	cellular response to type I interferon	49/4361	77/11691	2.34274e-06	8.04485e-05	6.03115e-05	SP100/IFI35/IRF1/RNASEL/IRF4/NLRC5/IRF8/ADAR/JAK1/GBP2/STAT2/ISG20/PTPN2/IRF7/PTPN1/PSMB8/HLA-C/HLA-E/HLA-F/HLA-B/HLA-A/IFI27/RSAD2/IRF2/IFITM1/OASL/MYD88/ISG15/IFIT2/TBK1/IRF9/IFITM3/OAS3/IFITM2/MX1/OAS2/USP18/MX2/OAS1/IFIT3/XAF1/STAT1/BST2/HLA-G/MMP12/IFI6/WNT5A/IFIT1/ZBP1	49
GO:0045860	positive regulation of protein kinase activity	201/4361	417/11691	2.41669e-06	8.24787e-05	6.18335e-05	CAMKK1/MAP2K3/STAP1/KARS1/EDN1/P2RX7/MAP3K1/JAK2/GADD45B/CD40/RIPK2/STK3/NOD1/EZH2/MAP3K8/MMD/FBXW7/RAPGEF2/IL23A/IL12B/CCND2/NCKAP1L/SDC4/CDKN1A/CCR7/SLC27A1/DLG4/PSRC1/TXN/RIPK1/MAP2K5/DUSP5/TNFRSF11A/CALM2/RALB/FGD2/ACSL1/CACUL1/CCNYL1/FZD5/TGFBR2/DUSP7/SYK/RET/NOD2/CD300A/MLKL/MAP3K2/RASGRP1/ERN1/TNFSF15/SOCS1/PRR5/PTPN1/SRC/C5AR1/PDGFA/MAP3K3/DAXX/TNF/CCL5/ADAM17/CDK5/MAPKAPK2/ADCY6/RIPK3/SN…	201
GO:0046328	regulation of JNK cascade	81/4361	144/11691	2.62193e-06	8.89379e-05	6.66758e-05	EDN1/CYLD/DNAJA1/GADD45B/RIPK2/STK3/NOD1/DUSP22/CCR7/PTPN22/IL1RN/RIPK1/TNFRSF11A/FGD2/MFHAS1/PDCD4/FZD5/SYK/NOD2/SERPINF2/MLKL/MAP3K2/HDAC3/RASGRP1/ERN1/AIDA/CARD9/PTPN1/DAXX/TNF/SLAMF1/SPAG9/IL36G/DVL2/MAP3K13/PHLPP1/MAP4K4/PYCARD/HIPK3/IL1B/MAP3K9/GADD45G/MAP4K2/ERCC6/SH3RF3/MEN1/SASH1/MAP3K5/PINK1/TLR4/NCF1/APP/HMGB1/FZD4/TIRAP/MINK1/MAP3K12/GADD45A/IL36RN/PAK1/TRPV4/MAP3K6/PER1/SEMA3A/DAB2IP…	81
GO:0043370	regulation of CD4-positive, alpha-beta T cell differentiation	29/4361	39/11691	2.70882e-06	9.13282e-05	6.84679e-05	CBFB/TBX21/IL4R/RIPK2/IL23A/IL12B/CD80/NCKAP1L/IRF4/NFKBIZ/ZC3H12A/SOCS1/IL27/RUNX1/RARA/HLX/LGALS9/CD83/LOXL3/ANXA1/NLRP3/HMGB1/CD86/SASH3/SMAD7/JAK3/BCL6/GATA3/TNFSF4	29
GO:0002705	positive regulation of leukocyte mediated immunity	63/4361	106/11691	2.83743e-06	9.5088e-05	7.12865e-05	BTK/TFRC/TBX21/IL4R/STX7/P2RX7/MSH2/CD40/DDX58/IL23A/IL12B/TICAM1/NECTIN2/IL6/FZD5/SYK/STAT6/NOD2/RASGRP1/CD28/MICB/HLA-C/HLA-E/HLA-F/LTA/TNF/HLA-B/HLA-A/PVR/RSAD2/B2M/MICA/IL1B/MAD2L2/HSPD1/FGR/STXBP1/VAV1/CD1A/CD1E/NSD2/ZBTB1/NLRP3/IL18RAP/DDX21/LAG3/STX4/SASH3/TGFB1/CD226/SPHK2/CLCF1/ATAD5/ZP3/ADORA2B/HLA-G/ITGAM/IL1R1/CD1C/IL18R1/GATA3/CD160/TNFSF4	63
GO:0031667	response to nutrient levels	178/4361	364/11691	2.97504e-06	9.91027e-05	7.42963e-05	PDK4/PDK2/HFE/FAS/PTGS2/SESN1/P2RX7/SH3GLB1/XBP1/NAMPT/PANX1/CYP27B1/OGG1/RRAGC/FKBP1B/TRIM25/SIRT5/CDKN1A/ZFP36/EIF2AK4/PCNA/PIK3C2B/P2RX4/APPL2/BRIP1/PIM1/TP53/PMAIP1/RALB/PSPH/ALAD/ACSL1/WIPI2/OMA1/ATF3/TGFBR2/ZC3H12A/IL15/NOD2/CXCL10/RELA/BAIAP2/SSTR2/FOXO4/GAS2L1/WDR45/SRC/EHMT2/LTA/MIOS/ICAM1/TBC1D5/HAMP/NUAK2/LIPG/KYNU/ADM/SSH1/DSC2/EIF2A/IMPACT/NPRL2/PROX1/RARA/KANK2/LPL/NMRAL1/CASTOR1/AC…	178
GO:0050866	negative regulation of cell activation	84/4361	151/11691	3.16166e-06	0.000104692	7.84869e-05	BTK/HFE/CBFB/TBX21/IL4R/THOC1/FGL1/GLI3/DUSP22/TNFAIP3/CD274/CD80/INHBA/SDC4/IRF1/LILRB2/IDO1/PTPN22/IL10/ATM/MERTK/ZC3H12A/CASP3/CD300A/INPP5D/PTPN2/SOCS1/PELI1/PDGFA/HLA-F/LYN/RUNX1/IL2RA/MNDA/ABR/HLX/LGALS9/MICA/RIPOR2/MAD1L1/CEBPB/LOXL3/ZC3H8/ANXA1/MILR1/HMGB1/LILRB1/GLMN/FGL2/CD9/FOXF1/C1QTNF1/PDCD1LG2/LAG3/CD86/LRRC32/SMAD7/TGFB1/HMOX1/JAK3/CNR2/CD300LF/LDLR/VSIR/BCL6/HLA-G/SERPINE2/TNFRSF2…	84
GO:0050704	regulation of interleukin-1 secretion	30/4361	41/11691	3.1932e-06	0.000105111	7.88007e-05	SERPINB1/P2RX7/RIPK2/GSDMD/PANX1/TNFAIP3/CCR7/PML/FZD5/AIM2/ZC3H12A/NOD2/HK1/SAA1/TLR8/LPL/LGALS9/PYCARD/LILRA5/CCL3/TLR4/LILRA2/NLRP3/HMGB1/NLRP12/FOXP1/TRIM16/WNT5A/CARD17/ORM1	30
GO:0007264	small GTPase mediated signal transduction	224/4361	473/11691	3.25018e-06	0.000106357	7.9735e-05	RHOBTB2/NISCH/ARAP2/ARHGAP6/NTN1/CELSR1/RAPGEF3/JAK2/RAB18/MYO9B/ARHGAP5/CHN2/DNMBP/RAPGEF2/RASAL1/RRAGC/RAB29/DEPDC7/ARHGAP9/CDKN1A/SH2D3A/TRIP10/RHOT1/FGD3/RAP1B/F2RL3/RAB2B/DNMT1/ARHGEF9/VAV3/ROCK2/FLOT1/RAB30/RAB1A/FAM13A/FGD4/LPAR6/KSR1/TP53/ABL2/ITPKB/RALB/G3BP1/FGD2/ARHGAP18/DYNLT1/DOK2/CDC42EP2/FGD5/RHOC/ELMO1/CDC42SE2/ARHGAP35/RAB8B/RGS19/RASGRP1/RND1/SCAI/RAB42/SRC/CDC42SE1/PHACTR4/ITSN…	224
GO:0050718	positive regulation of interleukin-1 beta secretion	22/4361	27/11691	3.30132e-06	0.000107399	8.0516e-05	P2RX7/RIPK2/GSDMD/PANX1/FZD5/AIM2/NOD2/HK1/TLR8/LPL/LGALS9/PYCARD/LILRA5/CCL3/TLR4/LILRA2/NLRP3/HMGB1/NLRP12/TRIM16/WNT5A/ORM1	22
GO:0019724	B cell mediated immunity	53/4361	86/11691	3.81251e-06	0.000123308	9.24428e-05	BTK/TFRC/TBX21/IL4R/THOC1/MSH2/CD40/CD70/NECTIN2/SWAP70/IL10/C1RL/SERPING1/BATF/C1R/STAT6/INPP5D/C1QB/CD28/IRF7/HLA-E/LTA/TNF/LIG4/NBN/UNG/BCL3/C1S/TLR8/MAD2L2/C2/IL27RA/EXO1/HSPD1/ERCC1/NSD2/FGL2/RNF168/TGFB1/CD55/CD226/CLCF1/ATAD5/BCL6/ZP3/HLA-G/POU2F2/PARP3/CLU/CD27/GAPT/HLA-DQB1/TNFSF4	53
GO:0002708	positive regulation of lymphocyte mediated immunity	51/4361	82/11691	3.94225e-06	0.000126767	9.50362e-05	BTK/TFRC/TBX21/STX7/P2RX7/MSH2/CD40/IL23A/IL12B/NECTIN2/IL6/FZD5/STAT6/RASGRP1/CD28/MICB/HLA-C/HLA-E/HLA-F/LTA/TNF/HLA-B/HLA-A/PVR/RSAD2/B2M/MICA/IL1B/MAD2L2/HSPD1/VAV1/CD1A/CD1E/NSD2/ZBTB1/NLRP3/IL18RAP/LAG3/SASH3/TGFB1/CD226/CLCF1/ATAD5/ZP3/HLA-G/IL1R1/CD1C/IL18R1/GATA3/CD160/TNFSF4	51
GO:0002685	regulation of leukocyte migration	86/4361	156/11691	3.97443e-06	0.000127067	9.52612e-05	STAP1/KARS1/EDN1/SLC8B1/WASL/IL23A/DUSP1/NCKAP1L/CCR7/SWAP70/C5AR2/P2RX4/IL6/CD200R1/CD300A/CXCL10/PTGER4/C5AR1/TNF/LYN/CCL5/ICAM1/ADAM17/RIPK3/ABR/LGALS9/CXCR2/MPP1/RIPOR2/PYCARD/CCL20/CCL3/MAPK14/IL27RA/ITGA4/MTUS1/ANXA1/FPR2/APP/LBP/HMGB1/GREM1/CMKLR1/CD9/CCL7/CCL8/CCL2/TIRAP/PGF/CCL4/CCL1/PADI2/TREM2/ADAM10/TRPV4/MAPK3/THBS1/TGFB1/HMOX1/CXCL8/MADCAM1/ZP3/ADORA1/CYP19A1/P2RY12/IL1R1/PLA2G7/VEG…	86
GO:0009611	response to wounding	221/4361	467/11691	4.02567e-06	0.00012797	9.59381e-05	CFLAR/CD44/CTNNA1/HMG20B/SCARB1/SCARF1/CELSR1/EDN1/SLC1A3/AURKA/P2RX7/CBX5/JAK2/XBP1/ITPK1/HIF1A/CD40/KLF5/PLAT/EZH2/GLI3/EHD1/PLEK/TNFAIP3/FKBP1B/TMIGD3/SDC4/CDKN1A/IRF1/F2RL3/MACF1/ZFP36/H3-3B/VAV3/P2RX4/IL6/IL10/KLF4/MYOF/PIK3R1/AK3/SERPING1/ZFP36L2/HHEX/MERTK/RHOC/PAFAH2/ARHGAP35/TGFBR2/CASP3/SYK/ATP7A/NDEL1/SERPINF2/CLEC7A/CORO1B/PLSCR1/SRC/PDGFA/CLIC1/LYN/ADORA3/ADAM17/CDK5/ZFP36L1/NMNAT1/A…	221
GO:0002793	positive regulation of peptide secretion	109/4361	207/11691	4.12821e-06	0.000130484	9.78228e-05	CD38/HFE/IFNGR1/TM7SF3/KARS1/SRI/IL4R/P2RX7/JAK2/XBP1/HIF1A/RIPK2/GSDMD/DDX58/PANX1/SEC24A/IFIH1/CD274/PFKFB2/PTPN22/IL6/IL10/SIRT3/FZD5/AIM2/SYK/RAB8B/NOD2/PTGER4/RASGRP1/IL1RAP/SRC/MBP/HLA-E/ITSN1/TNF/HK1/HYAL2/SAA1/TLR8/LPL/LGALS9/MYO18A/AKAP12/PYCARD/IL1B/LILRA5/SCAMP5/MAPK11/CCL3/MAPK14/IL1A/BAD/FRMD4A/FGR/TLR4/HCAR2/LILRA2/NLRP3/HMGB1/GLMN/C2CD2L/MYOM1/CLEC6A/CCL1/TREM2/STX4/TRPV4/GHRL/SYTL…	109
GO:0050716	positive regulation of interleukin-1 secretion	23/4361	29/11691	4.63727e-06	0.000145747	0.000109265	P2RX7/RIPK2/GSDMD/PANX1/FZD5/AIM2/NOD2/HK1/SAA1/TLR8/LPL/LGALS9/PYCARD/LILRA5/CCL3/TLR4/LILRA2/NLRP3/HMGB1/NLRP12/TRIM16/WNT5A/ORM1	23
GO:0007584	response to nutrient	88/4361	161/11691	4.92335e-06	0.000153868	0.000115354	PDK2/PTGS2/P2RX7/XBP1/PANX1/CYP27B1/OGG1/FKBP1B/TRIM25/PCNA/P2RX4/BRIP1/PIM1/ALAD/ACSL1/TGFBR2/IL15/NOD2/CXCL10/RELA/BAIAP2/LTA/HAMP/LIPG/KYNU/SSH1/RARA/KANK2/LPL/NMRAL1/CASTOR1/ACSL4/NCOA1/IL1B/GSN/ATP2B1/USF2/HMGCS1/C2/CCND1/TNC/BCKDHB/ERCC1/HLCS/TRPV1/CASTOR3/AQP3/STAT1/TYMS/ALDH1A2/NNT/P2RY11/ACSL3/GCLM/TGFB1/DNMT3A/HMOX1/CIB2/VDR/UCP3/CDKN2B/ABCA1/CASTOR2/FES/P2RY12/PPARG/AHCY/ASS1/SLC8A1/CD…	88
GO:0002526	acute inflammatory response	60/4361	101/11691	4.96624e-06	0.000154342	0.000115709	CFH/BTK/HFE/PTGS2/OGG1/CCR7/APOL2/C5AR2/IL6/TNFRSF11A/SERPING1/C1R/SERPINF2/STAT3/C1QB/PLSCR1/C5AR1/HLA-E/TNF/CFB/ICAM1/HAMP/NUPR1/SAA2/SAA1/SELENOS/C1S/CXCR2/IL1B/CEBPB/C2/IL1A/EDNRB/LBP/NLRP3/TRPV1/IL6ST/CTNNBIP1/SERPINA1/CD55/S100A8/F3/ZP3/ADORA1/SIGIRR/PPARG/ASS1/OSMR/VSIG4/CLU/FFAR2/APOA2/CR1L/KLKB1/VCAM1/GATA3/PTGES/TNFSF4/FFAR3/ORM1	60
GO:0043406	positive regulation of MAP kinase activity	108/4361	206/11691	5.92641e-06	0.000182167	0.000136569	MAP2K3/KARS1/EDN1/P2RX7/MAP3K1/JAK2/GADD45B/CD40/RIPK2/NOD1/EZH2/MAP3K8/RIPK1/MAP2K5/DUSP5/TNFRSF11A/FGD2/FZD5/DUSP7/SYK/RET/NOD2/MLKL/MAP3K2/RASGRP1/ERN1/PTPN1/SRC/C5AR1/PDGFA/MAP3K3/DAXX/TNF/MAPKAPK2/SPAG9/UBB/PEA15/SAA1/TGFBR1/ROBO1/DVL2/MAP3K13/IL1B/MAP3K9/PSEN1/IQGAP1/IRAK2/HGF/GADD45G/MAPK11/TAB3/MAP4K2/MAPK14/ERCC6/ITGA1/SASH1/MAP3K5/EIF2AK2/TLR4/FLT1/S100A12/FZD4/AVPI1/PLCE1/FGF2/MAP3K12/…	108
GO:0051091	positive regulation of DNA-binding transcription factor activity	112/4361	215/11691	5.92706e-06	0.000182167	0.000136569	CFLAR/BTK/TRAF1/EDN1/NLRC4/JAK2/PSMA6/CD40/TRADD/RIPK2/STK3/NOD1/DDX58/HDAC5/NFKB1/TRIM25/RBCK1/TICAM1/TRIM22/IL6/IL10/RIPK1/FLOT1/TNFRSF11A/SAV1/PPARGC1B/AIM2/NKX3-1/NOD2/STAT3/RELA/LPAR5/IL1RAP/HSPA1B/HSPA1A/TNF/TRIM26/ICAM1/RIPK3/UBB/MYD88/DVL2/JMY/CSF3/STK36/LGALS9/MAP3K13/PYCARD/IL1B/TRIM5/NFKB2/IRAK2/TRIM32/TAB3/CARM1/ARID5B/EIF2AK2/PINK1/NFAM1/TLR4/DDIT3/APP/ANXA3/S100A12/NLRP3/TRIM21/FZD4…	112
GO:0006875	cellular metal ion homeostasis	177/4361	365/11691	6.06804e-06	0.000185475	0.000139049	CD38/MCUB/HFE/CUL1/TFRC/SRI/SLC46A1/EDN1/P2RX7/SLC8B1/JAK2/HIF1A/CD40/SLC30A4/CDH23/FKBP1B/GOT1/CCRL2/KCNJ2/MT2A/OPRL1/CCR7/F2RL3/ATP1B2/C19orf12/DLG4/SWAP70/C5AR2/P2RX4/ISCU/SLC31A2/CXCL9/LPAR6/PML/ABL2/CALM2/CCR5/SLC30A7/DISC1/ATP7A/CXCL10/CXCL11/PTGER4/TPCN1/HTT/C5AR1/TGM2/KCTD7/LYN/CCL5/SLC39A8/TESMIN/HAMP/CDK5/MT1A/PLCG1/ADM/CCL15/SNCA/TTC7A/SLC30A1/SLC41A1/SLC39A14/P2RY6/ITPR1/MCOLN1/SAA1/P…	177
GO:0038066	p38MAPK cascade	29/4361	40/11691	6.33617e-06	0.000192206	0.000144095	MAP2K3/KARS1/CYLD/GADD45B/DUSP1/ZFP36/PTPN22/MFHAS1/ZC3H12A/RELL2/MAP3K3/ZFP36L1/MAPKAPK2/LGALS9/PHLPP1/IL1B/HGF/GADD45G/MAPK14/SASH1/MAP3K5/NCF1/MINK1/GADD45A/BMP2/PER1/SPHK1/DAB2IP/VEGFA	29
GO:0071706	tumor necrosis factor superfamily cytokine production	72/4361	127/11691	6.35735e-06	0.000192206	0.000144095	IFNGR1/JAK2/RIPK2/NOD1/DDX58/IL23A/IL12B/IFIH1/TNFAIP3/CD274/TICAM1/ZFP36/PTPN22/C5AR2/IL10/RIPK1/PIK3R1/FZD5/ZC3H12A/SYK/NOD2/CLEC7A/RASGRP1/TMEM106A/CARD9/HLA-E/SLAMF1/MAPKAPK2/AZI2/SELENOS/BCL3/RARA/LPL/LGALS9/AKAP12/PYCARD/LILRA5/PSEN1/CD47/CCL3/IL27RA/CLEC4A/TLR4/APP/LBP/LILRA2/HMGB1/LILRB1/TIRAP/TREM2/CD86/SASH3/GHRL/THBS1/CD36/FOXP1/SPHK2/VSIR/TNFRSF8/PTPRJ/WNT5A/TLR3/CLU/ZBTB20/CX3CR1/IGF…	72
GO:0016064	immunoglobulin mediated immune response	51/4361	83/11691	6.53719e-06	0.000196575	0.00014737	BTK/TFRC/TBX21/IL4R/THOC1/MSH2/CD40/NECTIN2/SWAP70/IL10/C1RL/SERPING1/BATF/C1R/STAT6/INPP5D/C1QB/CD28/IRF7/HLA-E/LTA/TNF/LIG4/NBN/UNG/BCL3/C1S/TLR8/MAD2L2/C2/IL27RA/EXO1/HSPD1/ERCC1/NSD2/FGL2/RNF168/TGFB1/CD55/CD226/CLCF1/ATAD5/BCL6/ZP3/POU2F2/PARP3/CLU/CD27/GAPT/HLA-DQB1/TNFSF4	51
GO:0018212	peptidyl-tyrosine modification	129/4361	254/11691	6.58101e-06	0.000196829	0.000147561	BTK/MVP/CD44/MAP2K3/STAP1/JAK2/CD40/EHD4/RIPK2/IL7/FBXW7/CAMKK2/IL23A/DUSP22/IL12B/CD80/DYRK2/TPST2/LIF/DLG4/IL6/MAP2K5/TP53/ABL2/MERTK/SLA/JAK1/IL15/SYK/RET/CD300A/STAT3/PARP14/PTPN2/SOCS3/SOCS1/PTPN1/SRC/PDGFA/TNF/LYN/CCL5/ICAM1/ADAM17/PARP9/DYRK3/ZFYVE28/HYAL2/ABI1/DVL2/ABI2/CSF3/RAP2C/LILRA5/LRRK1/PSEN1/IQGAP1/HGF/NF2/ERCC6/HES1/EIF2AK2/FGR/NCF1/FLT1/WEE1/NCAPG2/APP/TESK2/EPHB3/GREM1/IL6ST/CA…	129
GO:0002709	regulation of T cell mediated immunity	40/4361	61/11691	6.70363e-06	0.000199424	0.000149506	HFE/TNFRSF1B/TBX21/STX7/P2RX7/IL23A/DUSP22/IL12B/NECTIN2/IL6/FZD5/HLA-C/HLA-E/HLA-F/HLA-B/HLA-A/PVR/RSAD2/RIPK3/B2M/IL1B/WAS/HSPD1/CD1A/CD1E/ZBTB1/NLRP3/HMGB1/LILRB1/SASH3/SMAD7/IL7R/ZP3/HLA-G/IL1R1/CEACAM1/CD1C/IL18R1/GATA3/TNFSF4	40
GO:0001568	blood vessel development	229/4361	489/11691	6.8258e-06	0.000201164	0.000150811	CFLAR/PLXND1/SP100/PTGS2/EDN1/RAPGEF3/MEF2C/AGO1/XBP1/HIF1A/CD40/POFUT1/KLF5/LYL1/ITGB8/GLI3/ENG/SUFU/HDAC5/FBXW7/RAPGEF2/TNFAIP3/BTG1/VAV3/ROCK2/CEMIP2/TBX3/IL6/IL10/KLF4/MAP2K5/SMAD6/WARS1/PML/HHEX/JAK1/FZD5/TGFBR2/ZC3H12A/SYK/ATP7A/NKX3-1/SERPINF2/ANGPTL4/STAT3/CXCL10/CLIC4/JUNB/RNF213/FOXO4/SOCS3/TNFAIP2/C5AR1/PDGFA/ZBTB14/MAP3K3/SYNJ2BP/RUNX1/ZFP36L1/PLCG1/ADM/CCM2/TGFBR1/ROBO1/SPRY2/PDE3B/P…	229
GO:0042116	macrophage activation	48/4361	77/11691	6.88363e-06	0.000201164	0.000150811	SLC7A2/IFNGR1/STAP1/SBNO2/KARS1/IL4R/JAK2/NAMPT/TICAM1/IL6/IL10/MFHAS1/ATM/ZC3H12A/SYK/TNIP2/TMEM106A/C5AR1/SUCNR1/TNF/SNCA/TLR8/MYO18A/CCL3/HSPD1/TLR4/FPR2/CEBPA/APP/LBP/TRPV1/TREM2/THBS1/SPHK1/FOXP1/LDLR/ITGAM/NR1H3/NR1D1/VSIG4/WNT5A/TLR3/CLU/IL33/CSF2/SLC11A1/CD200/MMP8	48
GO:0002764	immune response-regulating signaling pathway	216/4361	458/11691	6.91394e-06	0.000201164	0.000150811	CD38/BTK/STAP1/PSMA4/BCAR1/CUL1/ELMO2/CBFB/NFATC3/GRAMD4/MEF2C/CYLD/WDFY1/SPG21/PSME1/MAP3K1/PSMA6/NFKBIA/PSME2/CD40/NFATC2/RNF125/ACOD1/RIPK2/NOD1/WASL/PSMA2/DDX58/PLEKHA1/DHX58/NFKB1/UBE2D3/UNC93B1/DUSP22/IFIH1/GBP1/RAB29/TNFAIP3/NCKAP1L/IRF1/RBCK1/CCR7/TICAM1/NECTIN2/LILRB2/RFTN1/PRAM1/VAV3/PTPN22/C5AR2/APPL2/MYO1G/IRF4/RIPK1/FLOT1/NFKBIZ/PIK3R1/TNIP1/MFHAS1/ELMO1/CTSS/CD200R1/ZC3H12A/OTUD4/SY…	216
GO:1990868	response to chemokine	43/4361	67/11691	7.01128e-06	0.000201164	0.000150811	EDN1/HIF1A/DUSP1/CCRL2/CCR7/CXCL9/CCR5/ZC3H12A/CXCL10/CXCL11/CCL5/CCL15/ROBO1/CXCR2/CXCL1/CCL3L1/CCL3L3/RIPOR2/CCL20/CCL3/CXCR5/CCL18/CMKLR1/CCL4L1/CCL7/CCL8/CCL2/CXCL2/CCL4/CCL1/PADI2/TREM2/CXCL3/CXCR4/CCL23/CXCL8/GPR35/SLIT2/CX3CR1/CCL13/SLIT3/ACKR3/CCL24	43
GO:1990869	cellular response to chemokine	43/4361	67/11691	7.01128e-06	0.000201164	0.000150811	EDN1/HIF1A/DUSP1/CCRL2/CCR7/CXCL9/CCR5/ZC3H12A/CXCL10/CXCL11/CCL5/CCL15/ROBO1/CXCR2/CXCL1/CCL3L1/CCL3L3/RIPOR2/CCL20/CCL3/CXCR5/CCL18/CMKLR1/CCL4L1/CCL7/CCL8/CCL2/CXCL2/CCL4/CCL1/PADI2/TREM2/CXCL3/CXCR4/CCL23/CXCL8/GPR35/SLIT2/CX3CR1/CCL13/SLIT3/ACKR3/CCL24	43
GO:0002718	regulation of cytokine production involved in immune response	46/4361	73/11691	7.01525e-06	0.000201164	0.000150811	BTK/HFE/TNFRSF1B/KARS1/TBX21/DDX58/TICAM1/IL6/IL10/FZD5/NOD2/HLA-E/HLA-F/TNF/HK1/RSAD2/B2M/IL1B/MAPK14/TLR4/NLRP3/LILRB1/DDX21/SASH3/SMAD7/MAPK3/TGFB1/NR4A3/CD36/CD226/HMOX1/JAK3/BST2/BCL6/HLA-G/TGFB3/IL1R1/WNT5A/TLR3/FFAR2/APOA2/IL18R1/GATA3/CD160/TNFSF4/FFAR3	46
GO:0042102	positive regulation of T cell proliferation	46/4361	73/11691	7.01525e-06	0.000201164	0.000150811	TFRC/RIPK2/EBI3/IL23A/IL12B/CD274/CD80/NCKAP1L/TNFSF9/CD70/LILRB2/IL6/TGFBR2/IL15/SYK/CD28/PNP/HLA-E/CCL5/IL2RA/LGALS9/PYCARD/TNFSF13B/IL1B/CORO1A/HES1/CCDC88B/ANXA1/HMGB1/PDCD1LG2/IL6ST/CD86/SASH3/CD55/JAK3/ZP3/PRKCQ/RASAL3/CARD11/VCAM1/IGF2/IGF1/HLA-DMB/CD209/TNFSF4/HLA-DPA1	46
GO:0034612	response to tumor necrosis factor	128/4361	252/11691	7.08029e-06	0.000201374	0.000150968	NUB1/TNFRSF1B/PSMA4/TRAF1/KARS1/PTGS2/EDN1/CYLD/PSME1/JAK2/PSMA6/NFKBIA/PSME2/CD40/ACOD1/TRADD/PSMA2/NFKB1/GBP3/GBP1/TNFAIP3/TNFSF9/CD70/RBCK1/ZFP36/GCH1/RIPK1/SPPL2A/TNFRSF11A/ZFP36L2/GBP2/AIM2/ZC3H12A/CASP3/SYK/NKX3-1/LIMS1/RELA/PTPN2/TNFSF15/CASP4/PSMD12/PSMB8/HSPA1B/HSPA1A/LTA/TNF/PSMB9/CCL5/ICAM1/HAMP/BIRC2/ADAM17/ZFP36L1/ST18/CCL15/HYAL2/YBX3/CRHBP/BRCA1/CCL3L1/CCL3L3/AKAP12/PYCARD/TNFSF13B…	128
GO:0032640	tumor necrosis factor production	70/4361	123/11691	7.09497e-06	0.000201374	0.000150968	IFNGR1/JAK2/RIPK2/NOD1/DDX58/IL23A/IL12B/IFIH1/TNFAIP3/TICAM1/ZFP36/PTPN22/C5AR2/IL10/RIPK1/PIK3R1/FZD5/ZC3H12A/SYK/NOD2/CLEC7A/RASGRP1/TMEM106A/CARD9/HLA-E/SLAMF1/MAPKAPK2/AZI2/SELENOS/BCL3/RARA/LPL/LGALS9/AKAP12/PYCARD/LILRA5/PSEN1/CD47/CCL3/IL27RA/CLEC4A/TLR4/APP/LBP/LILRA2/HMGB1/LILRB1/TIRAP/TREM2/SASH3/GHRL/THBS1/CD36/FOXP1/SPHK2/VSIR/TNFRSF8/PTPRJ/WNT5A/TLR3/CLU/ZBTB20/CX3CR1/IGF1/ACP5/CD14…	70
GO:0030335	positive regulation of cell migration	194/4361	406/11691	7.29941e-06	0.000205936	0.000154389	MAP2K3/BCAR1/KARS1/SCARB1/PTGS2/EDN1/JAK2/PPM1F/XBP1/HIF1A/CD40/TRADD/RAPGEF2/IL23A/CD274/NCKAP1L/CCR7/STAT5A/SWAP70/ROCK2/P2RX4/ACVR1B/IL6/PIK3R1/ATM/DAB2/RHOC/TGFBR2/ZC3H12A/ATP7A/RET/STAT3/CXCL10/CLEC7A/FOXO4/SRC/C5AR1/PDGFA/MAP3K3/TNF/LYN/CCL5/ICAM1/ADAM17/MAZ/PLCG1/SSH1/SPAG9/SNAI1/P2RY6/KIF20B/NUMB/TGFBR1/SPRY2/PROX1/SMURF2/LGALS9/CXCR2/MAP4K4/AKAP12/RIPOR2/PYCARD/TNFAIP6/IL1B/AKT2/IQGAP1/S…	194
GO:0002695	negative regulation of leukocyte activation	76/4361	136/11691	7.32975e-06	0.000205936	0.000154389	BTK/HFE/CBFB/TBX21/IL4R/THOC1/FGL1/GLI3/DUSP22/TNFAIP3/CD274/CD80/INHBA/SDC4/IRF1/LILRB2/IDO1/PTPN22/IL10/ATM/MERTK/ZC3H12A/CASP3/CD300A/INPP5D/PTPN2/SOCS1/PELI1/HLA-F/LYN/RUNX1/IL2RA/MNDA/ABR/HLX/LGALS9/MICA/RIPOR2/MAD1L1/CEBPB/LOXL3/ZC3H8/ANXA1/MILR1/HMGB1/LILRB1/GLMN/FGL2/FOXF1/PDCD1LG2/LAG3/CD86/LRRC32/SMAD7/TGFB1/HMOX1/JAK3/CNR2/CD300LF/LDLR/VSIR/BCL6/HLA-G/TNFRSF21/CEACAM1/NR1H3/DTX1/PARP3/…	76
GO:0050678	regulation of epithelial cell proliferation	120/4361	234/11691	7.54709e-06	0.000210977	0.000158167	CFLAR/MEF2C/TINF2/XBP1/HIF1A/HPN/FBXW7/TNFAIP3/STAT5A/ZFP36/CDC73/C5AR2/IL10/MAP2K5/SAV1/HMGB2/ATP7A/NKX3-1/NOD2/STAT3/MTSS1/C5AR1/SYNJ2BP/TNF/CCL5/ADAM17/ZFP36L1/UHRF1/NUPR1/PLCG1/B2M/WDR77/IFT122/TGFBR1/ROBO1/PROX1/HYAL1/VASH1/ZNF703/EGR3/HMGN1/IFT172/LRG1/RREB1/SGPP2/ITGA4/MEN1/HES1/CCND1/BAD/PTPRK/PYGO2/KLF9/GLI1/EDNRB/PRKCA/FLT1/LIMS2/AGGF1/HMGB1/CCL2/PGF/STAT1/IFT80/FGF2/PRKDC/ALDH1A2/BMPR2…	120
GO:0007254	JNK cascade	91/4361	169/11691	7.77392e-06	0.000216232	0.000162107	EDN1/CYLD/DNAJA1/GADD45B/RIPK2/STK3/NOD1/DUSP22/SH2D3A/CCR7/PTPN22/IL1RN/RIPK1/TNFRSF11A/FGD2/MFHAS1/PDCD4/FZD5/SYK/NOD2/SERPINF2/MLKL/MAP3K2/PTGER4/HDAC3/RASGRP1/ERN1/AIDA/CARD9/PTPN1/DAXX/TNF/SLAMF1/SPAG9/UBB/MAPK9/IL36G/DVL2/TRIB1/MAP3K13/PHLPP1/MAP4K4/PYCARD/HIPK3/IL1B/MAP3K9/IRAK2/GADD45G/TAB3/MAP4K2/ERCC6/SH3RF3/MEN1/SASH1/MAP3K5/PINK1/TLR4/NCF1/APP/HMGB1/FZD4/TIRAP/MINK1/MAP3K12/GADD45A/IL…	91
GO:0035690	cellular response to drug	139/4361	278/11691	8.47536e-06	0.000234569	0.000175854	CFLAR/CTNNA1/TFRC/PTGS2/EDN1/MEF2C/RBM22/P2RX7/TFAP4/PPM1F/ACOD1/RIPK2/NOD1/EZH2/PLEKHA1/NFKB1/TIMELESS/XRN1/TNFAIP3/MT2A/RAP1B/KDM6B/PCNA/PTPN22/ROCK2/P2RX4/IL6/IL10/TXN/KLF4/RIPK1/TP53/MAPK13/AIM2/ZC3H12A/TP53INP1/STAT6/NKX3-1/NOD2/RELA/BAIAP2/PDE4B/SRC/ZNF277/DAXX/TNF/ICAM1/CD69/ADCY6/RIPK3/B2M/SSH1/IMPACT/CRHBP/BRCA1/CCNA2/AHR/CASTOR1/CBX8/NCOA1/IL1B/PPP5C/HGF/SIGMAR1/AGRN/BLM/GRK2/BAD/MAP3K5…	139
GO:0002548	monocyte chemotaxis	32/4361	46/11691	8.74485e-06	0.000240364	0.000180199	DUSP1/IL6/TNFRSF11A/PTPRO/CXCL10/LYN/CCL5/CCL15/CCL3L1/CCL3L3/CCL20/CCL3/CCL18/ANXA1/FLT1/FPR2/S100A12/HMGB1/GREM1/CCL4L1/CCL7/CCL8/CCL2/CCL4/CCL1/CCL23/PLA2G7/SLIT2/PDGFB/CCL13/SERPINE1/CCL24	32
GO:0051250	negative regulation of lymphocyte activation	66/4361	115/11691	8.77115e-06	0.000240364	0.000180199	BTK/HFE/CBFB/TBX21/IL4R/THOC1/FGL1/GLI3/DUSP22/TNFAIP3/CD274/CD80/INHBA/SDC4/IRF1/LILRB2/IDO1/PTPN22/IL10/ATM/MERTK/ZC3H12A/CASP3/CD300A/INPP5D/PTPN2/SOCS1/PELI1/HLA-F/LYN/RUNX1/IL2RA/MNDA/HLX/LGALS9/MICA/RIPOR2/MAD1L1/CEBPB/LOXL3/ZC3H8/ANXA1/HMGB1/LILRB1/GLMN/FGL2/PDCD1LG2/LAG3/CD86/LRRC32/SMAD7/TGFB1/JAK3/VSIR/BCL6/HLA-G/TNFRSF21/CEACAM1/DTX1/PARP3/BANK1/VSIG4/SFRP1/DLG5/TNFSF4/CTLA4	66
GO:0002573	myeloid leukocyte differentiation	89/4361	165/11691	8.89231e-06	0.000242185	0.000181564	SBNO2/TFRC/MEF2C/SH3PXD2A/FBXW7/IL23A/IL12B/INHBA/BATF3/CCR7/LIF/IRF4/RIPK1/TNFRSF11A/PARP1/PIK3R1/PPARGC1B/BATF/GAB3/TGFBR2/IL15/INPP5D/FOS/JUNB/PTPN2/FAM20C/IRF7/SRC/TNF/LYN/RUNX1/CUL4A/SNX10/ZFP36L1/RARA/CSF3/TRIB1/BATF2/MITF/LRRK1/PSEN1/LBR/ANXA2/CCL3/MAPK14/CEBPB/CD101/KLF10/TLR4/FARP2/PRKCA/CEBPA/APP/LILRB3/EVI2B/NRROS/LILRB1/SLC9B2/CTNNBIP1/TREM2/EFNA4/ZBTB46/OSCAR/TGFB1/NOTCH2/FOXP1/EPHA2…	89
GO:0007204	positive regulation of cytosolic calcium ion concentration	98/4361	185/11691	8.92466e-06	0.000242185	0.000181564	CD38/SRI/EDN1/P2RX7/SLC8B1/JAK2/FKBP1B/CCRL2/OPRL1/CCR7/F2RL3/DLG4/SWAP70/C5AR2/P2RX4/CXCL9/LPAR6/PML/ABL2/CALM2/CCR5/CXCL10/CXCL11/PTGER4/TPCN1/HTT/C5AR1/TGM2/LYN/CDK5/PLCG1/ADM/SNCA/P2RY6/ITPR1/MCOLN1/SAA1/PLCB2/CXCR2/MCOLN2/GPR65/CORO1A/CCL3/CXCR5/DDIT3/EDNRB/FPR2/MYO5A/TRDN/TRPV1/HMGB1/FPR3/CMKLR1/CYSLTR1/PLCE1/C1QTNF1/FGF2/GPR157/CCL1/TRPV4/RYR1/GHRL/HTR2B/TGFB1/CD55/CD36/PKD1/CACNA2D1/ERO1A…	98
GO:0018108	peptidyl-tyrosine phosphorylation	127/4361	251/11691	9.81053e-06	0.000264932	0.000198617	BTK/MVP/CD44/MAP2K3/STAP1/JAK2/CD40/EHD4/RIPK2/IL7/FBXW7/CAMKK2/IL23A/DUSP22/IL12B/CD80/DYRK2/LIF/DLG4/IL6/MAP2K5/TP53/ABL2/MERTK/SLA/JAK1/IL15/SYK/RET/CD300A/STAT3/PARP14/PTPN2/SOCS3/SOCS1/PTPN1/SRC/PDGFA/TNF/LYN/CCL5/ICAM1/ADAM17/PARP9/DYRK3/ZFYVE28/HYAL2/ABI1/DVL2/ABI2/CSF3/RAP2C/LILRA5/LRRK1/PSEN1/IQGAP1/HGF/NF2/ERCC6/HES1/EIF2AK2/FGR/NCF1/FLT1/WEE1/NCAPG2/APP/TESK2/EPHB3/GREM1/IL6ST/CASS4/FC…	127
GO:0032735	positive regulation of interleukin-12 production	22/4361	28/11691	9.95557e-06	0.00026755	0.00020058	CD40/RIPK2/IL23A/IL12B/IRF1/CCR7/IDO1/IRF8/SYK/CLEC7A/RELA/LGALS9/MAPK11/MAPK14/HSPD1/TLR4/HMGB1/TIRAP/CD36/HLA-G/TLR3/TNFSF4	22
GO:0001570	vasculogenesis	34/4361	50/11691	1.00432e-05	0.000268608	0.000201373	ITGB8/ENG/FBXW7/RAPGEF2/TGFBR2/JUNB/ZFP36L1/ADM/CCM2/HEG1/QKI/RASA1/MYO1E/AMOT/SGPL1/AGGF1/GLMN/FZD4/FOXF1/TIPARP/TGFB1/EPHA2/CEACAM1/ZMIZ1/TBX20/PTK2/GJC1/VEGFA/HEY1/ACKR3/TEAD2/KDR/PDGFRB/HAS2	34
GO:0032729	positive regulation of interferon-gamma production	35/4361	52/11691	1.05795e-05	0.000281597	0.00021111	RIPK2/EBI3/IL23A/IL12B/PTPN22/IRF8/FZD5/CLEC7A/RASGRP1/PDE4B/IL27/LTA/TNF/BCL3/TLR8/LGALS9/PYCARD/IL1B/IL27RA/HSPD1/TLR4/SASH3/CD226/ZP3/CD244/IL1R1/WNT5A/TLR3/SLC11A1/IL18R1/CD14/CD160/TNFSF4/HLA-DPA1/CD2	35
GO:1904645	response to amyloid-beta	27/4361	37/11691	1.09108e-05	0.000289032	0.000216684	NAMPT/PARP1/BCL2L11/CASP4/ICAM1/CDK5/BACE1/PSEN1/ITGA4/ADRB2/MMP13/TLR4/FPR2/APP/TREM2/MMP2/CD36/CACNA2D1/LRP1/FOXO3/MMP12/FYN/MMP9/VCAM1/IGF1/MMP3/CACNB1	27
GO:0048525	negative regulation of viral process	49/4361	80/11691	1.12015e-05	0.000294989	0.000221151	TFAP4/ZC3HAV1/TRIM25/ZFP36/APOBEC3A/APOBEC3F/EIF2AK4/SHFL/RNASEL/PML/TNIP1/PTX3/ZC3H12A/ISG20/PLSCR1/TNF/TRIM26/APOBEC3G/CCL5/RSAD2/IFITM1/OASL/ISG15/PROX1/IFIT5/TRIM5/GSN/TRIM32/CCL3/IFITM3/OAS3/IFITM2/MX1/EIF2AK2/OAS1/TRIM21/CCL8/CCL4/STAT1/TRIM59/MORC2/SLPI/TRIM14/TRIM8/BST2/RESF1/PARP10/MID2/IFIT1	49
GO:0003018	vascular process in circulatory system	61/4361	105/11691	1.12417e-05	0.000294989	0.000221151	CD38/PTGS2/EDN1/GCH1/ROCK2/HTR7/ARHGAP35/SERPINF2/SRC/ICAM1/ADCY6/ADM/ABR/SMTNL1/CXCR2/AKAP12/ATP2B1/ITGA1/ADRB2/EDNRB/PTP4A3/PDE3A/ARHGAP42/CTNNBIP1/BMPR2/TRPV4/GCLM/AVPR2/ECE1/HTR2B/TGFB1/FGFBP3/SOD2/HMOX1/YES1/GPX1/ADORA1/PTPRJ/ADORA2B/PLA2G6/CEACAM1/SLC8A1/OXTR/F2R/GUCY1A1/SLIT2/GCLC/P2RX1/HRH1/P2RY2/ACTA2/EDNRA/VEGFA/ADRB1/HRH2/TBXA2R/UCN/GJA1/EGFR/CDH5/FOXC2	61
GO:0048514	blood vessel morphogenesis	201/4361	425/11691	1.14988e-05	0.000300319	0.000225146	PLXND1/SP100/PTGS2/EDN1/RAPGEF3/AGO1/XBP1/HIF1A/CD40/POFUT1/KLF5/ITGB8/ENG/HDAC5/FBXW7/RAPGEF2/TNFAIP3/BTG1/VAV3/ROCK2/CEMIP2/IL6/IL10/KLF4/MAP2K5/WARS1/PML/HHEX/JAK1/FZD5/TGFBR2/ZC3H12A/SYK/SERPINF2/ANGPTL4/STAT3/CXCL10/CLIC4/JUNB/RNF213/FOXO4/TNFAIP2/C5AR1/PDGFA/MAP3K3/SYNJ2BP/RUNX1/ZFP36L1/PLCG1/ADM/CCM2/TGFBR1/ROBO1/SPRY2/PDE3B/PROX1/HEG1/BRCA1/TYMP/AMOTL2/CXCR2/QKI/IL1B/RASA1/HYAL1/VASH1/MYO…	201
GO:2000106	regulation of leukocyte apoptotic process	45/4361	72/11691	1.20247e-05	0.000312586	0.000234343	BTK/MEF2C/P2RX7/HIF1A/RAPGEF2/CD274/CCR7/IDO1/IL10/TP53/ITPKB/MERTK/CCR5/NOD2/IRF7/LYN/CCL5/ADAM17/RIPK3/SELENOS/LGALS9/CXCR2/ZC3H8/ANXA1/SLC39A10/HCAR2/LILRB1/AURKB/EFNA1/NR4A3/FOXP1/JAK3/IL7R/BCL6/PRKCQ/SLC46A2/CDKN2A/TSC22D3/ADA/WNT5A/CD27/IRS2/KITLG/PDCD1/BIRC7	45
GO:1903901	negative regulation of viral life cycle	43/4361	68/11691	1.22146e-05	0.000315152	0.000236266	ZC3HAV1/TRIM25/APOBEC3A/APOBEC3F/EIF2AK4/SHFL/RNASEL/PML/TNIP1/PTX3/ZC3H12A/ISG20/PLSCR1/TNF/TRIM26/APOBEC3G/CCL5/RSAD2/IFITM1/OASL/ISG15/PROX1/IFIT5/TRIM5/GSN/TRIM32/IFITM3/OAS3/IFITM2/MX1/EIF2AK2/OAS1/TRIM21/CCL8/TRIM59/MORC2/SLPI/TRIM8/BST2/RESF1/PARP10/MID2/IFIT1	43
GO:0032637	interleukin-8 production	42/4361	66/11691	1.22367e-05	0.000315152	0.000236266	NOD1/DDX58/PTPN22/C5AR2/IL10/KLF4/RIPK1/MAP2K5/RAB1A/SYK/NOD2/CLEC7A/HSPA1B/HSPA1A/TNF/HYAL2/MYD88/BCL3/TLR8/LGALS9/PYCARD/IL1B/ANXA1/TLR4/DDIT3/LBP/LILRA2/TIRAP/OTUD7B/CHI3L1/CD244/TLR5/F2R/WNT5A/TLR3/FFAR2/APOA2/SERPINE1/CD14/AFAP1L2/CD2/PRG3	42
GO:0071356	cellular response to tumor necrosis factor	120/4361	236/11691	1.27069e-05	0.000325753	0.000244214	TNFRSF1B/PSMA4/TRAF1/KARS1/EDN1/CYLD/PSME1/JAK2/PSMA6/NFKBIA/PSME2/CD40/ACOD1/TRADD/PSMA2/NFKB1/GBP3/GBP1/TNFAIP3/TNFSF9/CD70/RBCK1/ZFP36/RIPK1/SPPL2A/TNFRSF11A/ZFP36L2/GBP2/AIM2/ZC3H12A/SYK/NKX3-1/LIMS1/RELA/PTPN2/TNFSF15/CASP4/PSMD12/PSMB8/HSPA1B/HSPA1A/LTA/TNF/PSMB9/CCL5/ICAM1/HAMP/BIRC2/ADAM17/ZFP36L1/ST18/CCL15/HYAL2/YBX3/CRHBP/BRCA1/CCL3L1/CCL3L3/AKAP12/PYCARD/TNFSF13B/HYAL1/CCL20/TRIM32/PE…	120
GO:0019216	regulation of lipid metabolic process	149/4361	303/11691	1.28817e-05	0.000328719	0.000246437	PDK4/PDK2/PPP2R5A/SCARB1/PTGS2/RBL1/SORBS1/RBL2/LACTB/SQLE/WDR91/NFKB1/FBXW7/CYP27B1/CISH/GPAM/LPGAT1/INSIG2/CCR7/SLC27A1/VAV3/GOLM1/APPL2/KLF4/PIK3R1/ERLIN2/ACSL1/SAMD8/LSS/ABHD6/PDP1/NOD2/WDR81/ANGPTL4/HDAC3/ARV1/SOCS3/SOCS1/RXRA/INSIG1/ZFP69/SRC/PDGFA/TNF/LYN/PDP2/ADM/LAMTOR1/SNCA/SNAI1/ELOVL5/G0S2/ABHD5/MACROH2A1/DGKZ/PDE3B/PROX1/BRCA1/GRHL1/NR1D2/TNFAIP8L3/ETFBKMT/PPARA/SOCS7/RUBCNL/NCOA1/TB…	149
GO:2000147	positive regulation of cell motility	196/4361	414/11691	1.36084e-05	0.000345679	0.000259152	MAP2K3/BCAR1/NTN1/KARS1/SCARB1/PTGS2/EDN1/JAK2/PPM1F/XBP1/HIF1A/CD40/TRADD/RAPGEF2/IL23A/CD274/NCKAP1L/CCR7/STAT5A/SWAP70/ROCK2/P2RX4/ACVR1B/IL6/PIK3R1/ATM/DAB2/RHOC/TGFBR2/ZC3H12A/ATP7A/RET/STAT3/CXCL10/CLEC7A/FOXO4/SRC/C5AR1/PDGFA/MAP3K3/TNF/LYN/CCL5/ICAM1/ADAM17/MAZ/PLCG1/SSH1/SPAG9/SNAI1/P2RY6/KIF20B/NUMB/TGFBR1/SPRY2/PROX1/SMURF2/LGALS9/CXCR2/MAP4K4/AKAP12/RIPOR2/PYCARD/TNFAIP6/IL1B/AKT2/IQG…	196
GO:0032653	regulation of interleukin-10 production	29/4361	41/11691	1.39317e-05	0.000352282	0.000264102	IL23A/IL12B/CD274/IDO1/IRF4/SYK/NOD2/CLEC7A/CD28/BCL3/LGALS9/PYCARD/LILRA5/CD83/HGF/CD47/HSPD1/TLR4/HMGB1/LILRB1/PDCD1LG2/TREM2/SASH3/JAK3/VSIR/TNFRSF21/INAVA/TNFSF4/MMP8	29
GO:0050673	epithelial cell proliferation	135/4361	271/11691	1.44141e-05	0.00036283	0.00027201	CFLAR/SERPINB1/SCARB1/MEF2C/TINF2/XBP1/HIF1A/FGL1/HPN/FBXW7/TNFAIP3/STAT5A/ZFP36/CDC73/C5AR2/IL10/MAP2K5/SIDT2/SAV1/HMGB2/ATP7A/STAT6/NKX3-1/NOD2/STAT3/MTSS1/ERN1/C5AR1/SYNJ2BP/TNF/CCL5/ADAM17/ZFP36L1/UHRF1/NUPR1/PLCG1/B2M/WDR77/IFT122/TGFBR1/ROBO1/PROX1/PSEN1/HYAL1/VASH1/HGF/ZNF703/PRKX/EGR3/HMGN1/IFT172/LRG1/CEBPB/RREB1/SGPP2/ITGA4/MEN1/HES1/CCND1/BAD/PTPRK/PYGO2/KLF9/GLI1/EDNRB/PRKCA/FLT1/LIMS…	135
GO:0050714	positive regulation of protein secretion	103/4361	198/11691	1.49529e-05	0.000374698	0.000280908	CD38/IFNGR1/TM7SF3/KARS1/SRI/IL4R/P2RX7/JAK2/XBP1/HIF1A/RIPK2/GSDMD/DDX58/PANX1/SEC24A/IFIH1/CD274/PFKFB2/PTPN22/IL6/IL10/SIRT3/FZD5/AIM2/SYK/NOD2/PTGER4/RASGRP1/IL1RAP/SRC/MBP/HLA-E/TNF/HK1/HYAL2/SAA1/TLR8/LPL/LGALS9/MYO18A/AKAP12/PYCARD/IL1B/LILRA5/SCAMP5/MAPK11/CCL3/MAPK14/IL1A/BAD/FRMD4A/FGR/TLR4/HCAR2/LILRA2/NLRP3/HMGB1/GLMN/C2CD2L/MYOM1/CLEC6A/CCL1/TREM2/STX4/TRPV4/GHRL/SYTL4/MAPK3/HTR2B/TG…	103
GO:1903555	regulation of tumor necrosis factor superfamily cytokine production	69/4361	123/11691	1.59862e-05	0.000398796	0.000298973	IFNGR1/JAK2/RIPK2/NOD1/DDX58/IL23A/IL12B/IFIH1/TNFAIP3/CD274/TICAM1/ZFP36/PTPN22/C5AR2/IL10/RIPK1/PIK3R1/FZD5/ZC3H12A/SYK/NOD2/CLEC7A/RASGRP1/CARD9/HLA-E/SLAMF1/MAPKAPK2/SELENOS/BCL3/RARA/LPL/LGALS9/AKAP12/PYCARD/LILRA5/PSEN1/CD47/CCL3/IL27RA/CLEC4A/TLR4/APP/LBP/LILRA2/HMGB1/LILRB1/TIRAP/TREM2/CD86/SASH3/GHRL/THBS1/CD36/FOXP1/VSIR/TNFRSF8/PTPRJ/WNT5A/TLR3/CLU/ZBTB20/CX3CR1/IGF1/ACP5/CD14/SYT11/CD…	69
GO:0050868	negative regulation of T cell activation	52/4361	87/11691	1.64299e-05	0.000408035	0.0003059	HFE/CBFB/TBX21/IL4R/FGL1/GLI3/DUSP22/CD274/CD80/SDC4/IRF1/LILRB2/IDO1/PTPN22/IL10/ZC3H12A/CASP3/CD300A/PTPN2/SOCS1/PELI1/RUNX1/IL2RA/HLX/LGALS9/RIPOR2/MAD1L1/CEBPB/LOXL3/ZC3H8/ANXA1/HMGB1/LILRB1/GLMN/FGL2/PDCD1LG2/LAG3/CD86/LRRC32/SMAD7/TGFB1/JAK3/VSIR/BCL6/HLA-G/TNFRSF21/CEACAM1/DTX1/VSIG4/DLG5/TNFSF4/CTLA4	52
GO:0043901	negative regulation of multi-organism process	73/4361	132/11691	1.79828e-05	0.000444614	0.000333323	TFAP4/RNF125/ACOD1/ZC3HAV1/DHX58/TNFAIP3/TRIM25/ZFP36/APOBEC3A/APOBEC3F/EIF2AK4/SHFL/RNASEL/PML/TNIP1/PTX3/ZC3H12A/ISG20/PLSCR1/MICB/TNF/TRIM26/APOBEC3G/CCL5/RSAD2/IL2RA/IFITM1/OASL/ISG15/PROX1/TRIB1/IFIT5/TRIM5/GSN/SIGLEC11/TRIM32/ANXA2/CCL3/IFITM3/TARBP2/OAS3/NLRX1/IFITM2/MX1/EIF2AK2/LILRA2/OAS1/TRIM21/FGL2/CCL8/CCL4/STAT1/TRIM59/MORC2/SLPI/RNF26/TRIM14/ARHGDIB/TRIM8/TIMP1/BST2/ZP3/SIGIRR/RESF1…	73
GO:0045088	regulation of innate immune response	175/4361	366/11691	1.93327e-05	0.000475876	0.00035676	BTK/IFNGR1/PSMA4/CUL1/GRAMD4/CYLD/WDFY1/NLRC4/PSME1/MAP3K1/JAK2/PSMA6/NFKBIA/PSME2/RNF125/ACOD1/RIPK2/NOD1/PSMA2/DDX58/DHX58/NFKB1/UBE2D3/UNC93B1/IL12B/IFIH1/TNFAIP3/PSPC1/NMI/IRF1/TICAM1/NECTIN2/RFTN1/PTPN22/TRAFD1/RNASEL/APPL2/IRF4/RIPK1/FLOT1/NLRC5/TNIP1/MFHAS1/SERPING1/GBP5/ADAR/JAK1/CTSS/AIM2/HMGB2/OTUD4/SYK/NOD2/CD300A/POLR3D/TNIP2/SERPINB9/CLEC7A/RASGRP1/RELA/PARP14/PTPN2/RNF135/SOCS3/SOCS…	175
GO:1903557	positive regulation of tumor necrosis factor superfamily cytokine production	46/4361	75/11691	1.9649e-05	0.00048153	0.000360999	IFNGR1/JAK2/RIPK2/NOD1/DDX58/IL23A/IL12B/IFIH1/TICAM1/RIPK1/PIK3R1/FZD5/SYK/NOD2/CLEC7A/RASGRP1/CARD9/HLA-E/MAPKAPK2/LPL/LGALS9/AKAP12/PYCARD/LILRA5/PSEN1/CCL3/TLR4/APP/LBP/LILRA2/HMGB1/TIRAP/CD86/SASH3/THBS1/CD36/TNFRSF8/PTPRJ/WNT5A/TLR3/CLU/ZBTB20/CD14/CD2/MMP8/ORM1	46
GO:0032760	positive regulation of tumor necrosis factor production	45/4361	73/11691	2.00756e-05	0.000489827	0.000367219	IFNGR1/JAK2/RIPK2/NOD1/DDX58/IL23A/IL12B/IFIH1/TICAM1/RIPK1/PIK3R1/FZD5/SYK/NOD2/CLEC7A/RASGRP1/CARD9/HLA-E/MAPKAPK2/LPL/LGALS9/AKAP12/PYCARD/LILRA5/PSEN1/CCL3/TLR4/APP/LBP/LILRA2/HMGB1/TIRAP/SASH3/THBS1/CD36/TNFRSF8/PTPRJ/WNT5A/TLR3/CLU/ZBTB20/CD14/CD2/MMP8/ORM1	45
GO:0150076	neuroinflammatory response	36/4361	55/11691	2.0509e-05	0.000498217	0.000373508	IFNGR1/TNFRSF1B/STAP1/PTGS2/JAK2/NAMPT/IL6/ATM/CD200R1/C5AR1/TNF/NUPR1/SNCA/TLR8/IL1B/PSEN1/CCL3/FPR2/APP/TRPV1/TREM2/SPHK1/LDLR/LRP1/ITGAM/ADCY1/MMP9/NR1D1/TLR3/CLU/IL33/IGF1/MMP3/EGFR/CD200/MMP8	36
GO:2000146	negative regulation of cell motility	106/4361	206/11691	2.08529e-05	0.000504369	0.00037812	NISCH/STAP1/CTNNA1/SP100/MEF2C/WASL/ENG/HDAC5/CORO1C/DUSP22/DUSP1/TMIGD3/AFDN/C5AR2/KLF4/MAP2K5/CD200R1/ABHD6/TP53INP1/CD300A/STAT3/CLIC4/PTGER4/CORO1B/SCAI/SYNJ2BP/ARPIN/ADORA3/ABHD2/HYAL2/IFITM1/ROBO1/ABR/TRIB1/RAP2C/LDLRAD4/MITF/HAS1/RIPOR2/SRGAP3/WAS/VASH1/NF2/IL27RA/FUZ/PTPRK/SINHCAF/MMRN2/CCDC125/ZMYND8/HMGB1/GREM1/IDH2/CCL2/FGF2/NEXMIF/PADI2/NFE2L2/SMAD7/EPHA1/THBS1/TGFB1/ARHGDIB/HMOX1/TIM…	106
GO:0032733	positive regulation of interleukin-10 production	21/4361	27/11691	2.1185e-05	0.000508698	0.000381366	IL23A/IL12B/CD274/IRF4/SYK/NOD2/CLEC7A/CD28/BCL3/LGALS9/PYCARD/LILRA5/CD83/HGF/HSPD1/TLR4/HMGB1/TREM2/SASH3/INAVA/TNFSF4	21
GO:0030336	negative regulation of cell migration	102/4361	197/11691	2.12148e-05	0.000508698	0.000381366	NISCH/STAP1/SP100/MEF2C/WASL/ENG/HDAC5/CORO1C/DUSP22/DUSP1/TMIGD3/AFDN/C5AR2/KLF4/MAP2K5/CD200R1/ABHD6/TP53INP1/CD300A/STAT3/CLIC4/PTGER4/CORO1B/SCAI/SYNJ2BP/ARPIN/ADORA3/ABHD2/HYAL2/IFITM1/ROBO1/ABR/TRIB1/RAP2C/LDLRAD4/MITF/HAS1/RIPOR2/SRGAP3/VASH1/NF2/IL27RA/FUZ/PTPRK/SINHCAF/MMRN2/ZMYND8/HMGB1/GREM1/IDH2/CCL2/FGF2/NEXMIF/PADI2/NFE2L2/SMAD7/EPHA1/THBS1/TGFB1/ARHGDIB/HMOX1/TIMP1/NRG1/JAG1/DAG1/B…	102
GO:0045765	regulation of angiogenesis	112/4361	220/11691	2.27995e-05	0.000544349	0.000408093	PLXND1/SP100/PTGS2/RAPGEF3/AGO1/XBP1/HIF1A/CD40/ITGB8/ENG/HDAC5/FBXW7/TNFAIP3/BTG1/ROCK2/CEMIP2/IL6/IL10/KLF4/MAP2K5/WARS1/PML/HHEX/JAK1/TGFBR2/ZC3H12A/ANGPTL4/STAT3/CXCL10/FOXO4/C5AR1/MAP3K3/SYNJ2BP/RUNX1/PLCG1/ADM/SPRY2/PDE3B/BRCA1/CXCR2/IL1B/HYAL1/VASH1/HGF/AMOT/LRG1/IL1A/E2F2/SASH1/ANXA1/PRKCA/FLT1/GTF2I/ANXA3/MMRN2/AGGF1/AGO2/PGF/STAT1/FGF2/EFNA1/NFE2L2/GHRL/TNFSF12/EPHA1/EPN2/THBS1/SPHK1/MA…	112
GO:0042129	regulation of T cell proliferation	68/4361	122/11691	2.44398e-05	0.00058102	0.000435585	TNFRSF1B/TFRC/RIPK2/EBI3/IL23A/IL12B/CD274/CD80/NCKAP1L/SDC4/IRF1/TNFSF9/CD70/LILRB2/IDO1/IL6/IL10/TGFBR2/IL15/CASP3/SYK/CD28/IL27/PELI1/PNP/HLA-E/CCL5/RIPK3/IL2RA/LGALS9/PYCARD/TNFSF13B/IL1B/MAD1L1/CORO1A/CEBPB/HES1/CCDC88B/ANXA1/HMGB1/LILRB1/GLMN/PDCD1LG2/IL6ST/CD86/SASH3/LRRC32/TGFB1/CD55/JAK3/VSIR/ZP3/PRKCQ/RASAL3/HLA-G/TNFRSF21/CARD11/VSIG4/DLG5/VCAM1/IGF2/IGF1/HLA-DMB/CD209/TNFSF4/CTLA4/TNF…	68
GO:1901652	response to peptide	185/4361	391/11691	2.46549e-05	0.00058364	0.000437549	CFLAR/PDK4/PDK2/ARID1B/BCAR1/PTGS2/EDN1/SORBS1/JAK2/XBP1/NFKBIA/KLF5/RIPK2/NAMPT/NOD1/HDAC5/NFKB1/KLF3/TIMELESS/CISH/CACYBP/TNFAIP3/GOT1/TNFSF10/INSIG2/STAT5A/RAP1B/SLC27A1/PTPRA/BTG1/PTPN22/ROCK2/APPL2/BRIP1/IL10/KLF4/SLC2A8/PNPT1/STAT4/TP53/PARP1/PIK3R1/SOGA1/HHEX/BCL2L11/RAB8B/NDEL1/STAT6/NOD2/STAT3/STAT2/RELA/PTPN2/BAIAP2/FOXO4/SOCS3/SOCS1/CARD9/PTPN1/CASP4/SRC/LYN/ICAM1/CDK5/ZFP36L1/ADCY6/IN…	185
GO:0055074	calcium ion homeostasis	140/4361	285/11691	2.49083e-05	0.000587139	0.000440172	CD38/MCUB/SRI/EDN1/P2RX7/SLC8B1/JAK2/CD40/CDH23/CYP27B1/FKBP1B/GOT1/CCRL2/OPRL1/CCR7/F2RL3/C19orf12/DLG4/SWAP70/C5AR2/P2RX4/CXCL9/LPAR6/PML/ABL2/CALM2/CCR5/DISC1/CXCL10/CXCL11/PTGER4/TPCN1/HTT/C5AR1/TGM2/LYN/CCL5/CDK5/SNX10/PLCG1/ADM/CCL15/SNCA/SLC30A1/P2RY6/ITPR1/MCOLN1/SAA1/PLCB2/CXCR2/ANXA5/MCOLN2/PSEN1/SLC8A2/ATP2B1/GPR65/CORO1A/ANXA2/CCL3/CXCR5/FAM20A/DDIT3/EDNRB/GTF2I/FPR2/APP/MYO5A/TRDN/AT…	140
GO:0010876	lipid localization	124/4361	248/11691	2.55084e-05	0.000598748	0.000448875	CROT/STOML1/SCARB1/EDN1/P2RX7/GRAMD1A/APOL4/APOL1/NFKBIA/SQLE/NFKB1/FBXW7/EHD1/PLA2G4A/STX12/INHBA/APOL3/APOL2/SLC27A1/STARD3/P2RX4/HILPDA/IL6/TEX2/SLCO2B1/PRELID3A/TNFRSF11A/SLC27A3/OSBPL11/ACSL1/ZC3H12A/RFT1/SLC51A/SYK/NKX3-1/MFSD2A/STARD5/ARV1/PTPN2/CLN8/RXRA/APOL6/TNF/LIPG/LAMTOR1/OSBPL1A/ABCD3/ABCC3/ABHD5/OSBPL7/LPL/TNFAIP8L3/PITPNB/ACSL4/PPARA/PITPNA/ATP8B4/APOBR/NCOA1/IL1B/AQP9/AKT2/TTC39B…	124
GO:0030855	epithelial cell differentiation	179/4361	377/11691	2.59174e-05	0.000604175	0.000452944	ARID4B/CBFB/RAPGEF3/MEF2C/XBP1/HIF1A/FNDC3A/KLF5/EZH2/ENG/RAPGEF2/CYP27B1/MYCL/CDKN1A/RAP1B/ZFP36/LIF/AFDN/KDM6B/PCNA/PLAAT4/BTG1/ROCK2/TBX3/KLF4/PIP5K1A/ST14/SIDT2/PTPRO/SAV1/MARVELD2/DAB2/GPAT4/CASP3/PTER/CLIC4/MTSS1/LIPM/FAM20C/MAF/RXRA/TDRD7/TNF/RUNX1/ICAM1/ZFP36L1/DSC2/CCM2/ARID4A/WDR77/MACROH2A1/FOSL2/PROX1/HEG1/RARA/ABI2/ID3/GRHL1/RAP2C/OPHN1/SIPA1L3/RIPOR2/FN3K/IL1B/ERCC2/AKT2/IQGAP1/WDPC…	179
GO:0032680	regulation of tumor necrosis factor production	67/4361	120/11691	2.59568e-05	0.000604175	0.000452944	IFNGR1/JAK2/RIPK2/NOD1/DDX58/IL23A/IL12B/IFIH1/TNFAIP3/TICAM1/ZFP36/PTPN22/C5AR2/IL10/RIPK1/PIK3R1/FZD5/ZC3H12A/SYK/NOD2/CLEC7A/RASGRP1/CARD9/HLA-E/SLAMF1/MAPKAPK2/SELENOS/BCL3/RARA/LPL/LGALS9/AKAP12/PYCARD/LILRA5/PSEN1/CD47/CCL3/IL27RA/CLEC4A/TLR4/APP/LBP/LILRA2/HMGB1/LILRB1/TIRAP/TREM2/SASH3/GHRL/THBS1/CD36/FOXP1/VSIR/TNFRSF8/PTPRJ/WNT5A/TLR3/CLU/ZBTB20/CX3CR1/IGF1/ACP5/CD14/SYT11/CD2/MMP8/ORM1	67
GO:0071900	regulation of protein serine/threonine kinase activity	197/4361	420/11691	2.63883e-05	0.000611659	0.000458555	MAP2K3/KARS1/EDN1/DNAJA1/P2RX7/TFAP4/MAP3K1/JAK2/GADD45B/CD40/RIPK2/STK3/NOD1/EZH2/CCNJ/MAP3K8/RAPGEF2/TNFAIP3/CCND2/DUSP1/CDKN2C/CDKN1A/SLC27A1/CCNA1/PSRC1/PTPN22/CCNH/RIPK1/MAP2K5/DUSP5/HERC5/CCNG2/KSR1/TNFRSF11A/CALM2/RALB/FGD2/PDCD4/ACSL1/HHEX/DUSP2/CCNF/CCNYL1/FZD5/CCNL1/DUSP7/CASP3/SYK/RET/NOD2/CD300A/MLKL/MAP3K2/RASGRP1/ERN1/AIDA/PTPN1/SERTAD1/SRC/HTT/C5AR1/PDGFA/INKA2/MAP3K3/DAXX/TNF/LYN/…	197
GO:0051272	positive regulation of cellular component movement	199/4361	425/11691	2.74193e-05	0.000632919	0.000474493	MAP2K3/BCAR1/NTN1/KARS1/SCARB1/PTGS2/EDN1/JAK2/PPM1F/XBP1/HIF1A/CD40/TRADD/RAPGEF2/IL23A/CD274/NCKAP1L/CCR7/STAT5A/SWAP70/ROCK2/P2RX4/ACVR1B/IL6/PIK3R1/ATM/DAB2/RHOC/TGFBR2/ZC3H12A/ATP7A/RET/STAT3/CXCL10/CLEC7A/FOXO4/SRC/C5AR1/PDGFA/MAP3K3/TNF/LYN/CCL5/ICAM1/ADAM17/MAZ/PLCG1/SSH1/SPAG9/SNAI1/P2RY6/KIF20B/NUMB/TGFBR1/SPRY2/PROX1/SMURF2/LGALS9/CXCR2/MAP4K4/AKAP12/RIPOR2/PYCARD/TNFAIP6/IL1B/AKT2/IQG…	199
GO:0002711	positive regulation of T cell mediated immunity	29/4361	42/11691	2.89792e-05	0.000666162	0.000499415	STX7/P2RX7/IL23A/IL12B/NECTIN2/IL6/FZD5/HLA-C/HLA-E/HLA-F/HLA-B/HLA-A/PVR/RSAD2/B2M/IL1B/HSPD1/CD1A/CD1E/ZBTB1/NLRP3/SASH3/ZP3/HLA-G/IL1R1/CD1C/IL18R1/GATA3/TNFSF4	29
GO:0098771	inorganic ion homeostasis	218/4361	471/11691	2.92204e-05	0.000668942	0.000501499	CD38/PDK4/MCUB/PDK2/HFE/CUL1/TFRC/SRI/SLC46A1/EDN1/SNX5/P2RX7/SLC8B1/SLC7A8/JAK2/HIF1A/CD40/SLC30A4/CDH23/CYP27B1/FKBP1B/CUTC/GOT1/CCRL2/KCNJ2/MT2A/OPRL1/CCR7/F2RL3/ATP1B2/C19orf12/DLG4/SWAP70/C5AR2/P2RX4/ISCU/SLC31A2/CXCL9/LPAR6/PML/ABL2/CALM2/SLC25A28/CCR5/SLC30A7/DISC1/MELTF/ATP7A/CKB/COX11/TMC8/CXCL10/CXCL11/PTGER4/SLC9A9/TPCN1/HTT/C5AR1/TGM2/KCTD7/LYN/CCL5/MLLT6/SLC39A8/CLN6/TESMIN/HAMP/CDK5…	218
GO:0071417	cellular response to organonitrogen compound	203/4361	435/11691	2.9505e-05	0.00067269	0.000504309	CFLAR/PDK4/PDK2/CTNNA1/ARID1B/BCAR1/PTGS2/EDN1/RAPGEF3/SESN1/MEF2C/P2RX7/SORBS1/JAK2/KLHL22/XBP1/KLF5/RIPK2/NAMPT/NOD1/EZH2/HDAC5/NFKB1/RAPGEF2/KLF3/TIMELESS/XRN1/CISH/RRAGC/GOT1/STAT5A/RAP1B/DNMT1/PTPRA/PTPN22/ROCK2/P2RX4/APPL2/BRIP1/KLF4/SLC2A8/TP53/PARP1/PIK3R1/SOGA1/BCL2L11/MAPK13/UBR1/CASP3/ATP7A/CASP7/RAB8B/NDEL1/STAT6/NOD2/STAT3/RELA/PTPN2/BAIAP2/FOXO4/SOCS3/PDE4B/SOCS1/PTPN1/CASP4/SRC/TNF…	203
GO:0002702	positive regulation of production of molecular mediator of immune response	48/4361	80/11691	2.98849e-05	0.00067857	0.000508717	KARS1/TFRC/TBX21/IL4R/MSH2/XBP1/CD40/DDX58/TICAM1/IL6/FZD5/STAT6/NOD2/CD28/HLA-E/HLA-F/HK1/RSAD2/B2M/IL1B/MAD2L2/MAPK14/TLR4/NSD2/NLRP3/LILRB1/DDX21/STX4/SASH3/MAPK3/TGFB1/NR4A3/CD36/CD226/CLCF1/ATAD5/HLA-G/CD244/IL1R1/TNFRSF4/WNT5A/IL33/FFAR2/IL18R1/GATA3/CD160/TNFSF4/FFAR3	48
GO:0050730	regulation of peptidyl-tyrosine phosphorylation	93/4361	178/11691	3.05798e-05	0.000691526	0.00051843	MVP/CD44/STAP1/JAK2/CD40/EHD4/RIPK2/IL7/FBXW7/IL23A/DUSP22/IL12B/CD80/LIF/DLG4/IL6/TP53/IL15/SYK/CD300A/STAT3/PARP14/PTPN2/SOCS3/SOCS1/PTPN1/SRC/PDGFA/TNF/LYN/CCL5/ICAM1/ADAM17/PARP9/ZFYVE28/HYAL2/ABI1/DVL2/CSF3/RAP2C/LILRA5/LRRK1/PSEN1/IQGAP1/HGF/NF2/ERCC6/HES1/NCF1/NCAPG2/APP/GREM1/IL6ST/CASS4/FCGR1A/EFNA1/TREM2/GHRL/PECAM1/INPP5F/TGFB1/CD36/YES1/NRG1/CLCF1/HBEGF/SPINK1/ADORA1/NRP1/PTPRJ/ITGA5/…	93
GO:0032613	interleukin-10 production	30/4361	44/11691	3.0927e-05	0.000692914	0.000519471	IL23A/IL12B/CD274/IDO1/IRF4/SYK/NOD2/CLEC7A/CD28/ISG15/BCL3/LGALS9/PYCARD/LILRA5/CD83/HGF/CD47/HSPD1/TLR4/HMGB1/LILRB1/PDCD1LG2/TREM2/SASH3/JAK3/VSIR/TNFRSF21/INAVA/TNFSF4/MMP8	30
GO:0032757	positive regulation of interleukin-8 production	30/4361	44/11691	3.0927e-05	0.000692914	0.000519471	DDX58/RIPK1/SYK/NOD2/CLEC7A/HSPA1B/HSPA1A/TNF/HYAL2/MYD88/TLR8/LGALS9/PYCARD/IL1B/TLR4/DDIT3/LBP/TIRAP/CD244/TLR5/F2R/WNT5A/TLR3/FFAR2/APOA2/SERPINE1/CD14/AFAP1L2/CD2/PRG3	30
GO:0045834	positive regulation of lipid metabolic process	57/4361	99/11691	3.10148e-05	0.000692914	0.000519471	SCARB1/PTGS2/SORBS1/LPGAT1/CCR7/SLC27A1/VAV3/ABHD6/NOD2/SRC/TNF/LYN/ADM/ELOVL5/ABHD5/DGKZ/TNFAIP8L3/PPARA/IL1B/TAZ/MLXIPL/AKT2/ANXA1/FGR/MLYCD/FLT1/FPR2/STARD4/SLC45A3/CREBL2/FGF2/ACSL3/HTR2B/TGFB1/NR4A3/DGAT2/SPHK2/LDLR/PLIN5/LDLRAP1/ZP3/ADORA1/PLA2G6/P2RY12/PPARG/SIRT4/NR1H3/NR1D1/WNT4/PDGFB/PTK2/ZBTB20/VAV2/APOA2/APOC1/IRS2/PDGFRB	57
GO:0006909	phagocytosis	111/4361	219/11691	3.16675e-05	0.000704666	0.000528281	RHOBTB2/STAP1/ELMO2/SCARB1/P2RX7/WASL/CORO1C/MESD/NCKAP1L/VAV3/IL15RA/APPL2/MYO1G/IRF8/PIP5K1A/ATG3/PIK3R1/MERTK/PIP4P2/ELMO1/CDC42SE2/PTX3/IL15/SYK/CD300A/CLEC7A/BAIAP2/SRC/CDC42SE1/TGM2/NCKIPSD/TNF/LYN/SLAMF1/MYO10/PLCG1/DOCK2/P2RY6/ABI1/MYD88/RAB27A/ARHGAP12/ABR/RARA/MYO18A/PYCARD/RAB5A/IL1B/WAS/GSN/RHOBTB1/CYFIP1/CD47/CORO1A/C2/WIPF1/ANXA1/FGR/TLR4/VAV1/FPR2/ANXA3/LBP/LIMK1/HMGB1/PIP5K1C/ARHG…	111
GO:0050920	regulation of chemotaxis	84/4361	158/11691	3.19895e-05	0.000708993	0.000531525	STAP1/KARS1/EDN1/SLC8B1/PPM1F/USP14/IL23A/DUSP1/NCKAP1L/CCR7/SWAP70/C5AR2/P2RX4/IL6/PTPRO/CXCL10/CORO1B/PTPN2/C5AR1/SUCNR1/LYN/CCL5/ADAM17/ROBO1/LGALS9/CXCR2/MPP1/RIPOR2/SEMA4C/CCL3/MAPK14/SEMA4B/MTUS1/FPR2/LBP/HMGB1/GREM1/CMKLR1/CCL7/CCL2/PLXNA3/TIRAP/PGF/CCL4/FGF2/CCL1/PADI2/TREM2/STX4/ADAM10/BMPR2/TRPV4/MAPK3/THBS1/TGFB1/RYK/TUBB2B/CXCR4/F3/SEMA3A/CXCL8/NRP1/CYP19A1/P2RY12/PLA2G7/SEMA4A/SMAD3/…	84
GO:0002381	immunoglobulin production involved in immunoglobulin mediated immune response	31/4361	46/11691	3.25931e-05	0.000719506	0.000539407	BTK/TFRC/TBX21/THOC1/MSH2/CD40/SWAP70/IL10/BATF/STAT6/CD28/LIG4/NBN/UNG/MAD2L2/IL27RA/EXO1/HSPD1/ERCC1/NSD2/FGL2/RNF168/TGFB1/CLCF1/ATAD5/BCL6/POU2F2/PARP3/GAPT/HLA-DQB1/TNFSF4	31
GO:0051047	positive regulation of secretion	145/4361	298/11691	3.3164e-05	0.000729215	0.000546685	CD38/HFE/IFNGR1/TM7SF3/KARS1/SRI/IL4R/EDN1/SNX5/P2RX7/JAK2/XBP1/HIF1A/RIPK2/GSDMD/DDX58/PANX1/SEC24A/IFIH1/CD274/INHBA/PFKFB2/SDC4/OPRL1/RAB2B/PTPN22/P2RX4/IL6/IL10/TNFRSF11A/SIRT3/FZD5/AIM2/SYK/RAB8B/NKX3-1/NOD2/PTGER4/RASGRP1/IL1RAP/SRC/MBP/HLA-E/HLA-F/ITSN1/TNF/CDK5/HK1/SNCA/HYAL2/SAA1/RAB27A/TLR8/LPL/LGALS9/MYO18A/AKAP12/PYCARD/RAB5A/IL1B/LILRA5/SCAMP5/MAPK11/CCL3/MAPK14/IL1A/SYT1/GRK2/BAD/SY…	145
GO:0046635	positive regulation of alpha-beta T cell activation	32/4361	48/11691	3.39767e-05	0.000744143	0.000557876	CBFB/IL4R/RIPK2/EBI3/GLI3/IL23A/IL12B/CD80/NCKAP1L/ITPKB/NFKBIZ/TGFBR2/SYK/CD28/SOCS1/PNP/HLA-E/RUNX1/RARA/HLX/LGALS9/CD83/ANXA1/NLRP3/CD86/SASH3/CD55/PRKCQ/RASAL3/ADA/CD160/TNFSF4	32
GO:1903038	negative regulation of leukocyte cell-cell adhesion	55/4361	95/11691	3.42803e-05	0.000747849	0.000560655	HFE/CBFB/TBX21/IL4R/FGL1/GLI3/DUSP22/CD274/CD80/SDC4/IRF1/LILRB2/IDO1/PTPN22/IL10/KLF4/ZC3H12A/CASP3/CD300A/PTPN2/SOCS1/PELI1/RUNX1/IL2RA/HLX/LGALS9/RIPOR2/PPARA/MAD1L1/CEBPB/LOXL3/ZC3H8/ANXA1/HMGB1/LILRB1/GLMN/FGL2/PDCD1LG2/LAG3/CD86/LRRC32/SMAD7/TGFB1/JAK3/VSIR/BCL6/HLA-G/TNFRSF21/ASS1/CEACAM1/DTX1/VSIG4/DLG5/TNFSF4/CTLA4	55
GO:1901699	cellular response to nitrogen compound	220/4361	477/11691	3.55271e-05	0.000771636	0.000578488	CFLAR/PDK4/PDK2/CTNNA1/ARID1B/BCAR1/PTGS2/EDN1/RAPGEF3/SESN1/MEF2C/P2RX7/SORBS1/JAK2/KLHL22/XBP1/KLF5/RIPK2/NAMPT/NOD1/EZH2/DDX58/HDAC5/NFKB1/RAPGEF2/KLF3/TIMELESS/XRN1/CISH/IFIH1/RRAGC/GOT1/STAT5A/RAP1B/DNMT1/PTPRA/PTPN22/ROCK2/P2RX4/APPL2/BRIP1/KLF4/SLC2A8/FLOT1/TP53/PARP1/RALB/PIK3R1/SOGA1/BCL2L11/MAPK13/UBR1/CASP3/ATP7A/CASP7/RAB8B/NDEL1/STAT6/NOD2/STAT3/RELA/PTPN2/BAIAP2/FOXO4/SOCS3/PDE4B/SO…	220
GO:0051092	positive regulation of NF-kappaB transcription factor activity	73/4361	134/11691	3.56481e-05	0.000771636	0.000578488	CFLAR/BTK/TRAF1/NLRC4/PSMA6/CD40/TRADD/RIPK2/NOD1/NFKB1/TRIM25/RBCK1/TICAM1/TRIM22/RIPK1/FLOT1/TNFRSF11A/AIM2/NOD2/STAT3/RELA/IL1RAP/HSPA1B/HSPA1A/TNF/ICAM1/RIPK3/UBB/MYD88/LGALS9/MAP3K13/PYCARD/IL1B/TRIM5/NFKB2/IRAK2/TRIM32/TAB3/CARM1/EIF2AK2/TLR4/APP/S100A12/NLRP3/IL18RAP/EDA/TIRAP/TRIM14/TGFB1/CD36/RTKN2/SPHK1/S100A8/TRIM8/PRKCB/S100A9/PRKCQ/FLOT2/CAPN3/TRAF5/CARD11/CARD14/WNT5A/RHEBL1/TLR3/RP…	73
GO:0002200	somatic diversification of immune receptors	38/4361	60/11691	3.69703e-05	0.000794077	0.000595312	TFRC/TBX21/THOC1/MSH2/CD40/CTNNBL1/SWAP70/IL10/ATM/BATF/ADAR/HMGB2/STAT6/CD28/LIG4/MSH3/NBN/UNG/MAD2L2/IL27RA/EXO1/HSPD1/ERCC1/PMS2/NSD2/HMGB1/TCF3/RNF168/PRKDC/POLM/TCF7/TGFB1/POLQ/CLCF1/ATAD5/BCL6/PARP3/TNFSF4	38
GO:0042108	positive regulation of cytokine biosynthetic process	38/4361	60/11691	3.69703e-05	0.000794077	0.000595312	JAK2/EBI3/IL12B/CD80/IRF1/TICAM1/IL6/IRF4/SYK/STAT3/CLEC7A/RELA/CD28/IL27/TNF/MAPKAPK2/BCL3/TLR8/AKAP12/IL1B/PSEN1/TBK1/IL1A/TLR4/APP/LBP/GLMN/TIRAP/CD86/THBS1/HMOX1/TNFRSF8/PRKCQ/CARD11/WNT5A/TLR3/APOA2/PRG3	38
GO:0034405	response to fluid shear stress	24/4361	33/11691	3.74166e-05	0.00080057	0.00060018	PTGS2/MEF2C/P2RX7/P2RX4/KLF4/MAP2K5/SMAD6/MTSS1/HDAC3/SRC/TFPI2/NFE2L2/SMAD7/TGFB1/MAPK7/PKD1/ABCA1/TGFB3/ASS1/CSF2/GJA1/KLF2/PDGFRB/HAS2	24
GO:0070555	response to interleukin-1	90/4361	172/11691	3.78767e-05	0.00080731	0.000605233	CD38/VRK2/PSMA4/CUL1/EDN1/PSME1/HIF1A/PSMA6/NFKBIA/PSME2/ACOD1/RIPK2/NOD1/PSMA2/MAP3K8/NFKB1/GBP3/GBP1/IL6/IL1RN/TNFRSF11A/HNMT/MAPK13/GBP2/ZC3H12A/OTUD4/NKX3-1/NOD2/TNIP2/RELA/IL1RAP/SRC/PSMD12/PELI1/MAP3K3/PSMB8/PSMB9/CCL5/ICAM1/ST18/CCL15/SNCA/HYAL2/UBB/MYD88/LGALS9/CCL3L1/CCL3L3/AKAP12/PYCARD/IL1B/IRAK2/HYAL1/CCL20/MAPK11/CD47/TAB3/PELI3/CCL3/CEBPB/IL1A/TANK/CCL18/ANXA1/PRKCA/PSMB10/APP/CCL4L…	90
GO:0006874	cellular calcium ion homeostasis	137/4361	280/11691	3.86574e-05	0.000820806	0.00061535	CD38/MCUB/SRI/EDN1/P2RX7/SLC8B1/JAK2/CD40/CDH23/FKBP1B/GOT1/CCRL2/OPRL1/CCR7/F2RL3/C19orf12/DLG4/SWAP70/C5AR2/P2RX4/CXCL9/LPAR6/PML/ABL2/CALM2/CCR5/DISC1/CXCL10/CXCL11/PTGER4/TPCN1/HTT/C5AR1/TGM2/LYN/CCL5/CDK5/PLCG1/ADM/CCL15/SNCA/SLC30A1/P2RY6/ITPR1/MCOLN1/SAA1/PLCB2/CXCR2/ANXA5/MCOLN2/PSEN1/SLC8A2/ATP2B1/GPR65/CORO1A/ANXA2/CCL3/CXCR5/DDIT3/EDNRB/GTF2I/FPR2/APP/MYO5A/TRDN/ATP13A3/TRPV1/HMGB1/FPR…	137
GO:0043405	regulation of MAP kinase activity	133/4361	271/11691	4.15893e-05	0.000879701	0.000659503	MAP2K3/KARS1/EDN1/DNAJA1/P2RX7/MAP3K1/JAK2/GADD45B/CD40/RIPK2/NOD1/EZH2/MAP3K8/DUSP1/PTPN22/RIPK1/MAP2K5/DUSP5/KSR1/TNFRSF11A/FGD2/PDCD4/DUSP2/FZD5/DUSP7/SYK/RET/NOD2/CD300A/MLKL/MAP3K2/RASGRP1/ERN1/AIDA/PTPN1/SRC/C5AR1/PDGFA/MAP3K3/DAXX/TNF/LYN/MAPKAPK2/SPAG9/HYAL2/UBB/PEA15/SAA1/TGFBR1/ROBO1/SPRY2/DVL2/TRIB1/MAP3K13/HIPK3/IL1B/MAP3K9/PSEN1/IQGAP1/IRAK2/HGF/GADD45G/MAPK11/TAB3/MAP4K2/MAPK14/DUSP…	133
GO:0042098	T cell proliferation	80/4361	150/11691	4.22004e-05	0.000889245	0.000666658	TNFRSF1B/TFRC/P2RX7/ELF4/RIPK2/EBI3/IL23A/IL12B/FKBP1B/CD274/CD80/NCKAP1L/SDC4/IRF1/TNFSF9/CD70/LILRB2/IDO1/IL6/IL10/TP53/TGFBR2/IL15/CASP3/SYK/CD28/IL27/PELI1/PNP/HLA-E/CCL5/RIPK3/IL2RA/DOCK2/LGALS9/PYCARD/TNFSF13B/IL1B/MAD1L1/CORO1A/CEBPB/HES1/CCDC88B/ANXA1/BTN3A1/PSMB10/HMGB1/LILRB1/GLMN/PDCD1LG2/IL6ST/CD86/SASH3/LRRC32/TGFB1/CD55/JAK3/VSIR/ZP3/PRKCQ/RASAL3/HLA-G/TNFRSF21/CARD11/FYN/VSIG4/TNFR…	80
GO:0022612	gland morphogenesis	50/4361	85/11691	4.32089e-05	0.000907061	0.000680015	CFLAR/PLXND1/NTN1/XBP1/FGL1/HPN/GLI3/FBXW7/TNFAIP3/TBX3/PML/TGFBR2/STAT6/NKX3-1/RXRA/SRC/PDGFA/TGM2/TNF/PROX1/HGF/CEBPB/TNC/GLI1/LIMS2/LRP5/EDA/ETV5/RARG/TGFB1/EPHA2/LRP5L/DAG1/VDR/SEMA3A/NRP1/SLC9A3R1/TGFB3/CEACAM1/SULF2/WNT5A/SFRP1/WNT4/BCL2/LAMA5/CSF1/ID4/SEMA3C/EGFR/SOX9	50
GO:0150077	regulation of neuroinflammatory response	20/4361	26/11691	4.46527e-05	0.000933847	0.000700096	TNFRSF1B/STAP1/PTGS2/IL6/ATM/CD200R1/TNF/NUPR1/IL1B/CCL3/TREM2/SPHK1/LDLR/MMP9/NR1D1/IL33/IGF1/MMP3/CD200/MMP8	20
GO:0034330	cell junction organization	113/4361	225/11691	4.49522e-05	0.000936589	0.000702151	CTNNA1/ARHGAP6/CBFB/SORBS1/PPM1F/RAPGEF2/CORO1C/DUSP22/SDC4/RAP1B/MACF1/NECTIN2/AFDN/ROCK2/FLOT1/TBCD/PIP5K1A/PARD3/PTPRO/MARVELD2/RHOC/FZD5/RAB8B/LIMS1/RCC2/SRC/S100A10/TNF/RUNX1/PVR/CCM2/SNAI1/NECTIN3/NUMB/TGFBR1/LAMB3/LDB1/HEG1/GRHL1/OPHN1/MAP4K4/IQGAP1/WDPCP/EPB41L5/ZNF703/NF2/ACTN1/FBF1/PTPRK/NECTIN4/PRKCA/LIMS2/TESK2/FERMT2/PARD6B/CD9/PIP5K1C/BCAS3/VMP1/ARL2/TRPV4/RASSF8/PECAM1/SMAD7/VASP/T…	113
GO:0055080	cation homeostasis	214/4361	464/11691	4.53387e-05	0.000941116	0.000705545	CD38/PDK4/MCUB/PDK2/HFE/CUL1/TFRC/SRI/SLC46A1/EDN1/SNX5/P2RX7/SLC8B1/SLC7A8/JAK2/HIF1A/CD40/SLC30A4/CDH23/CYP27B1/FKBP1B/CUTC/GOT1/CCRL2/KCNJ2/MT2A/OPRL1/CCR7/F2RL3/ATP1B2/C19orf12/DLG4/SWAP70/C5AR2/P2RX4/ISCU/SLC31A2/CXCL9/LPAR6/PML/ABL2/CALM2/SLC25A28/CCR5/SLC30A7/DISC1/MELTF/ATP7A/COX11/TMC8/CXCL10/CXCL11/PTGER4/SLC9A9/TPCN1/HTT/C5AR1/TGM2/KCTD7/LYN/CCL5/MLLT6/SLC39A8/CLN6/TESMIN/HAMP/CDK5/SNX…	214
GO:0002792	negative regulation of peptide secretion	57/4361	100/11691	4.61111e-05	0.000953591	0.000714898	SERPINB1/GBP1/TNFAIP3/FKBP1B/PTPN22/C5AR2/IL10/PML/CD200R1/ZC3H12A/PTGER4/FFAR4/PIM3/TNF/RSAD2/CRHBP/TLR8/ANXA5/MAP4K4/RHBDF2/IL1B/LILRA5/IL27RA/ENY2/HADH/SYT4/FRMD4A/SRGN/ANXA1/NLRP3/LILRB1/IDH2/IL36RN/LRRC32/GHRL/SYTL4/NLRP12/MIDN/CD22/TNFRSF21/SIRT4/LGR4/NR1H3/F2R/BANK1/TNFRSF4/RAB11FIP3/SFRP1/IL33/RGCC/APOA2/ENHO/SYT11/UCN/KALRN/CD200/CARD17	57
GO:0042088	T-helper 1 type immune response	26/4361	37/11691	4.68782e-05	0.000965865	0.0007241	IL4R/RIPK2/EBI3/IL23A/IL12B/CD80/STAT6/IL27/BCL3/IL18BP/HLX/IL1B/IL27RA/ANXA1/TLR4/HMGB1/IL18RAP/JAK3/IL1R1/RELB/SEMA4A/IL33/SLC11A1/IL18R1/TNFSF4/TMEM98	26
GO:0002683	negative regulation of immune system process	167/4361	352/11691	5.03934e-05	0.00103446	0.000775525	BTK/HFE/STAP1/CBFB/TBX21/GRAMD4/IL4R/THOC1/NFKBIA/RNF125/ACOD1/FGL1/WASL/GLI3/DHX58/FBXW7/DUSP22/IL12B/GBP1/TNFAIP3/DUSP1/CD274/CD80/INHBA/NMI/SDC4/IRF1/TICAM1/ZFP36/LILRB2/IDO1/PTPN22/CDC73/C5AR2/TRAFD1/IL10/IRF4/NLRC5/ITPKB/PIK3R1/MFHAS1/SERPING1/ATM/MERTK/ADAR/CD200R1/ZC3H12A/OTUD4/CASP3/STAT6/CD300A/INPP5D/SERPINB9/PTGER4/PARP14/PTPN2/SOCS1/PELI1/MICB/HLA-E/HLA-F/TNF/LYN/RUNX1/CUL4A/ZFP36L1/I…	167
GO:0002544	chronic inflammatory response	14/4361	16/11691	5.09952e-05	0.00104296	0.0007819	TNFAIP3/IDO1/IL10/LTA/TNF/CCL5/THBS1/S100A8/CYP19A1/ADORA2B/AHCY/VCAM1/PTGES/GJA1	14
GO:0071902	positive regulation of protein serine/threonine kinase activity	133/4361	272/11691	5.17899e-05	0.00105534	0.000791177	MAP2K3/KARS1/EDN1/P2RX7/MAP3K1/JAK2/GADD45B/CD40/RIPK2/STK3/NOD1/EZH2/MAP3K8/RAPGEF2/CCND2/SLC27A1/PSRC1/RIPK1/MAP2K5/DUSP5/TNFRSF11A/CALM2/RALB/FGD2/ACSL1/CCNYL1/FZD5/DUSP7/SYK/RET/NOD2/MLKL/MAP3K2/RASGRP1/ERN1/PTPN1/SRC/C5AR1/PDGFA/MAP3K3/DAXX/TNF/ADAM17/MAPKAPK2/SNCA/SPAG9/UBB/PEA15/SAA1/TGFBR1/ROBO1/SPRY2/DVL2/PROX1/MAP3K13/IL1B/MAP3K9/PSEN1/IQGAP1/IRAK2/HGF/CAMK1/GADD45G/MAPK11/TAB3/MAP4K2/M…	133
GO:0030099	myeloid cell differentiation	161/4361	338/11691	5.27442e-05	0.00107086	0.000802814	SBNO2/CBFB/TFRC/MEF2C/MAEA/AGO1/JAK2/TNRC6B/HIF1A/NFKBIA/SH3PXD2A/FBXW7/IL23A/IL12B/INHBA/NCKAP1L/BATF3/CCR7/ZFP36/LIF/H3-3B/CDC73/ACVR1B/IRF4/RIPK1/PML/IRF8/TNFRSF11A/ITPKB/PARP1/PIK3R1/MFHAS1/FLI1/MOV10/PPARGC1B/BATF/GAB3/ADAR/TGFBR2/HMGB2/IL15/CASP3/STAT3/INPP5D/FOS/JUNB/PTPN2/FAM20C/IRF7/IKZF1/SRC/HSPA1B/HSPA1A/TNF/LYN/RUNX1/CUL4A/SNX10/ZFP36L1/DYRK3/B2M/ARID4A/ABI1/ISG15/LDB1/RARA/DNASE2/CSF…	161
GO:2000516	positive regulation of CD4-positive, alpha-beta T cell activation	21/4361	28/11691	5.48733e-05	0.00111004	0.000832184	IL4R/RIPK2/IL23A/IL12B/CD80/NCKAP1L/NFKBIZ/TGFBR2/SOCS1/RARA/HLX/LGALS9/CD83/ANXA1/NLRP3/CD86/SASH3/CD55/PRKCQ/CD160/TNFSF4	21
GO:0009636	response to toxic substance	171/4361	362/11691	5.51972e-05	0.00111254	0.000834063	PTGS2/EDN1/SESN1/CPOX/SLC7A8/PTGS1/SLC30A4/EZH2/PLEKHA1/NFKB1/TIMELESS/OGG1/XRN1/TNFAIP3/FKBP1B/DUSP1/CDKN1A/MT2A/GCH1/KDM6B/PCNA/IL6/BRIP1/IL10/TXN/KLF4/RIPK1/ALAD/MAPK13/PRXL2C/ZC3H12A/CASP3/TP53INP1/ATP7A/ABTB2/STAT6/STAT3/FOS/RGS19/RELA/CNP/SRC/MBP/ZNF277/DAXX/TNF/LYN/CCL5/ICAM1/HAMP/BIRC2/MT1A/NUPR1/RIPK3/B2M/SLC30A1/IMPACT/DHX15/SELENOS/RARA/CRHBP/CSF3/IPCEF1/TRDMT1/AHR/PPARA/CBX8/PPP5C/SNN…	171
GO:0001763	morphogenesis of a branching structure	71/4361	131/11691	5.66159e-05	0.00113155	0.000848309	PLXND1/CELSR1/EDN1/GLI3/ENG/TIMELESS/TBX3/IL10/PML/ST14/FZD5/TGFBR2/NKX3-1/SOCS3/RXRA/SRC/PDGFA/TGM2/TNF/ADM/SPRY2/PROX1/MAP3K13/GZF1/HGF/TNC/LRP5/MKS1/FOXF1/PGF/FGF2/CTNNBIP1/PAK1/ETV5/BMP2/TGFB1/PKD1/PRDM1/EPHA2/LRP5L/DAG1/VDR/RERE/SEMA3A/NRP1/LGR4/TBX20/SPINT1/WNT5A/SFRP1/WNT4/SLIT2/BCL2/LAMA5/COL4A1/CSF1/DLG5/DCHS1/HOXB7/EDNRA/VEGFA/VANGL2/SHOX2/RSPO3/ERMN/BCL11A/SEMA3C/SOX9/MET/FOXC2/TACSTD2	71
GO:0045089	positive regulation of innate immune response	149/4361	310/11691	5.67833e-05	0.00113155	0.000848309	BTK/PSMA4/CUL1/GRAMD4/CYLD/WDFY1/NLRC4/PSME1/MAP3K1/PSMA6/NFKBIA/PSME2/RNF125/ACOD1/RIPK2/NOD1/PSMA2/DDX58/DHX58/NFKB1/UBE2D3/UNC93B1/IL12B/IFIH1/TNFAIP3/PSPC1/IRF1/TICAM1/NECTIN2/RFTN1/PTPN22/APPL2/IRF4/RIPK1/FLOT1/NLRC5/TNIP1/MFHAS1/GBP5/CTSS/AIM2/HMGB2/OTUD4/SYK/NOD2/CD300A/POLR3D/TNIP2/CLEC7A/RASGRP1/RELA/MUC1/IRF7/CARD9/PLSCR1/SRC/PSMD12/PELI1/PSMB8/HSPA1B/HSPA1A/MICB/HLA-E/HLA-F/PSMB9/LYN/C…	149
GO:0071887	leukocyte apoptotic process	53/4361	92/11691	5.69536e-05	0.00113155	0.000848309	BTK/TRAF3IP2/MEF2C/P2RX7/HIF1A/GLI3/RAPGEF2/CD274/CCR7/IDO1/IL6/IL10/RIPK1/TP53/ITPKB/BCL2L11/MERTK/CCR5/CASP3/NOD2/IRF7/LYN/CCL5/ADAM17/RIPK3/IL2RA/SELENOS/LGALS9/CXCR2/ZC3H8/ANXA1/SLC39A10/HCAR2/LILRB1/AURKB/EFNA1/NR4A3/FOXP1/JAK3/IL7R/BCL6/PRKCQ/SLC46A2/TNFRSF21/CDKN2A/TSC22D3/ADA/WNT5A/CD27/IRS2/KITLG/PDCD1/BIRC7	53
GO:1905952	regulation of lipid localization	53/4361	92/11691	5.69536e-05	0.00113155	0.000848309	SCARB1/EDN1/P2RX7/NFKBIA/NFKB1/FBXW7/EHD1/P2RX4/HILPDA/IL6/TNFRSF11A/OSBPL11/ZC3H12A/SYK/NKX3-1/ARV1/PTPN2/TNF/LIPG/LAMTOR1/ABHD5/LPL/PPARA/IL1B/AKT2/TTC39B/FTO/FITM2/ANXA2/ABCB4/CETP/TRIAP1/C1QTNF1/GHRL/THBS1/CD36/PLIN5/LDLRAP1/ABCA7/ABCA1/LRP1/CYP19A1/ALKBH7/PLA2G6/PPARG/ATP8A1/ABCA2/NR1H3/APOA2/APOC1/IRS2/UCN/SPP1	53
GO:0032731	positive regulation of interleukin-1 beta production	29/4361	43/11691	5.73342e-05	0.00113505	0.000850938	P2RX7/JAK2/RIPK2/GSDMD/NOD1/PANX1/FZD5/AIM2/NOD2/CLEC7A/HK1/MNDA/TLR8/LPL/LGALS9/PYCARD/LILRA5/CCL3/TLR4/APP/LILRA2/NLRP3/HMGB1/NLRP12/SMAD3/TRIM16/WNT5A/INAVA/ORM1	29
GO:0031341	regulation of cell killing	42/4361	69/11691	5.77323e-05	0.00113888	0.000853808	CFH/STAP1/STX7/P2RX7/IL23A/IL12B/NECTIN2/BCL2L11/SYK/SERPINB9/CLEC7A/RASGRP1/MICB/HLA-C/HLA-E/HLA-F/HLA-B/ICAM1/HLA-A/PVR/RIPK3/B2M/LGALS9/MICA/BAD/VAV1/CD1A/CD1E/LILRB1/IL18RAP/LAG3/CD55/CD226/IL7R/HLA-G/ITGAM/CEACAM1/SERPINB4/PIK3R6/CR1L/CD1C/CD160	42
GO:0002064	epithelial cell development	75/4361	140/11691	5.9527e-05	0.00117014	0.00087724	ARID4B/RAPGEF3/XBP1/HIF1A/FNDC3A/KLF5/ENG/RAPGEF2/CDKN1A/RAP1B/AFDN/ROCK2/ST14/SIDT2/MARVELD2/GPAT4/TNF/ICAM1/CCM2/ARID4A/FOSL2/PROX1/HEG1/RARA/ABI2/RAP2C/SIPA1L3/RIPOR2/IL1B/IQGAP1/WDPCP/MYO1E/EPB41L5/SLC4A7/BAD/TJP2/TYMS/MYO7A/TFCP2L1/VIM/PECAM1/RARG/S1PR2/PRDM1/EPHA2/JAG1/CXCR4/GPX1/FLNA/TJP1/RILPL1/SLC9A3R1/PROX2/SLC4A5/S1PR3/WHRN/RAB13/PALLD/WNT5A/COL23A1/PDGFB/SDC1/ARHGEF26/ID1/ACTA2/CLDN1/…	75
GO:1903034	regulation of response to wounding	65/4361	118/11691	5.97527e-05	0.00117044	0.000877465	SCARF1/EDN1/XBP1/PLAT/PLEK/TNFAIP3/FKBP1B/CDKN1A/IL10/KLF4/SERPING1/TGFBR2/SYK/ATP7A/NDEL1/SERPINF2/CLEC7A/PDGFA/LYN/PLAUR/ANXA5/ANXA2/RREB1/ANXA1/TLR4/PRKCA/MYOZ1/CD9/C1QTNF1/FGF2/NFE2L2/SYTL4/RAB3A/THBS1/INPP5F/CD36/CXCR4/F3/SERPINB2/HBEGF/LRP1/PRKCQ/SERPINE2/CAPN3/CEACAM1/SMAD3/F2R/KREMEN1/CD109/SIGLEC10/WNT4/PLAU/PDGFB/PLPP3/INSL3/KLKB1/STK24/KANK1/SERPINE1/GP1BA/TBXA2R/PTPRF/GJA1/SPP1/FOXC2	65
GO:0060841	venous blood vessel development	12/4361	13/11691	6.13354e-05	0.00119722	0.000897546	ENG/CCM2/PROX1/HEG1/ACVR2B/FOXF1/BMPR2/ACVRL1/TBX20/VEGFA/EFNB2/SEMA3C	12
GO:0032677	regulation of interleukin-8 production	38/4361	61/11691	6.29442e-05	0.00122433	0.000917869	DDX58/PTPN22/C5AR2/IL10/KLF4/RIPK1/MAP2K5/SYK/NOD2/CLEC7A/HSPA1B/HSPA1A/TNF/HYAL2/MYD88/BCL3/TLR8/LGALS9/PYCARD/IL1B/ANXA1/TLR4/DDIT3/LBP/TIRAP/OTUD7B/CD244/TLR5/F2R/WNT5A/TLR3/FFAR2/APOA2/SERPINE1/CD14/AFAP1L2/CD2/PRG3	38
GO:0010035	response to inorganic substance	189/4361	406/11691	6.54936e-05	0.00126948	0.000951717	CFLAR/HFE/PTGS2/EDN1/CPOX/MEF2C/P2RX7/HIF1A/SLC30A4/EZH2/PLEKHA1/RASAL1/TIMELESS/OGG1/CACYBP/ADPRHL2/TNFAIP3/FKBP1B/GOT1/DUSP1/HVCN1/MT2A/CCR7/GCH1/KDM6B/DLG4/PCNA/SYT6/P2RX4/IL6/IL10/TXN/KLF4/RIPK1/CARF/CPNE8/ITPKB/PARP1/CALM2/ALAD/HOMER1/MAPK13/ZC3H12A/CASP3/ATP7A/STAT6/CLIC4/FOS/JUNB/RELA/CYP2R1/SRC/SUCNR1/ZNF277/DAXX/TNF/ICAM1/DTYMK/TESMIN/HAMP/MT1A/LIG4/RIPK3/SNCA/B2M/SLC30A1/SLC41A1/IMPACT/…	189
GO:0007266	Rho protein signal transduction	82/4361	156/11691	6.69053e-05	0.00129234	0.000968856	RHOBTB2/ARHGAP6/NTN1/CELSR1/MYO9B/ARHGAP5/DNMBP/RHOT1/FGD3/F2RL3/ARHGEF9/VAV3/ROCK2/FLOT1/FGD4/LPAR6/ABL2/FGD2/CDC42EP2/FGD5/RHOC/CDC42SE2/ARHGAP35/RND1/SCAI/CDC42SE1/PHACTR4/ITSN1/SYNJ2BP/RHOH/ROBO1/RASGRF1/ABR/RTKN/HEG1/KANK2/OPHN1/CDC42EP3/RIPOR2/WAS/GPR65/RHOBTB1/RHOQ/CDC42EP4/ARHGEF39/FARP2/VAV1/SHTN1/GNA12/CCDC125/LIMK1/RHOU/ARHGAP42/PLEKHG4/PECAM1/SPATA13/PREX1/ARHGDIB/ARHGEF40/CDC42EP5/AB…	82
GO:0050777	negative regulation of immune response	63/4361	114/11691	6.77936e-05	0.00130497	0.000978322	HFE/TBX21/IL4R/THOC1/ACOD1/DHX58/DUSP22/IL12B/TNFAIP3/NMI/TRAFD1/IL10/NLRC5/SERPING1/ADAR/ZC3H12A/STAT6/CD300A/INPP5D/SERPINB9/PARP14/PTPN2/HLA-E/HLA-F/TNF/LYN/IL2RA/SELENOS/ABR/HLX/LGALS9/MICA/IL27RA/LOXL3/NLRX1/ANXA1/LILRB1/FGL2/FOXF1/SMAD7/TGFB1/CD55/HMOX1/JAK3/BST2/GPX1/IL7R/BCL6/HLA-G/MMP12/TGFB3/PPARG/CEACAM1/NR1H3/PARP3/VSIG4/SERPINB4/IL33/APOA2/PDCD1/CD160/TNFSF4/CTLA4	63
GO:0000302	response to reactive oxygen species	93/4361	181/11691	7.01114e-05	0.00134493	0.00100828	CFLAR/PDK2/BTK/EDN1/SESN1/EZH2/PLEKHA1/CAMKK2/ADPRHL2/TNFAIP3/FKBP1B/DUSP1/CCR7/GCH1/KDM6B/PCNA/AGAP3/IL6/IL10/TXN/KLF4/RIPK1/PPARGC1B/MAPK13/CASP3/ATP7A/STAT6/FOS/RELA/PLK3/SRC/ZNF277/TNF/RIPK3/HYAL2/IMPACT/MAPK9/CCNA2/CBX8/PPP5C/HYAL1/HGF/SIGMAR1/ERCC6/BAD/MAP3K5/PTPRK/ANXA1/PINK1/NCF1/FXN/PPP1R15B/IL18RAP/ENDOG/STAT1/PPIF/FOXO1/FOSL1/TRAP1/NFE2L2/MAPK3/MMP2/NR4A3/CD36/SPHK1/MAPK7/SOD2/HMOX1/CD…	93
GO:0062013	positive regulation of small molecule metabolic process	56/4361	99/11691	7.16643e-05	0.00137	0.00102707	PTGS2/P2RX7/SORBS1/HIF1A/NFKB1/LPGAT1/PFKFB2/DYRK2/ISCU/PMAIP1/PRXL2C/STAT3/PFKFB3/PTPN2/SRC/TNF/PPP1R3E/NUPR1/ADM/SNCA/P2RY6/ELOVL5/PPARA/IL1B/TAZ/MLXIPL/AKT2/PSEN1/SLC25A12/ANXA1/PINK1/MLYCD/STARD4/APP/SLC45A3/PHKG2/FOXO1/TREM2/NR4A3/DGAT2/PLIN5/CDK1/LDLRAP1/ADORA2B/PPARG/CD244/NR1H3/NR1D1/WNT4/PDGFB/ZBTB20/HRH1/IRS2/IGF2/IGF1/HAS2	56
GO:0045596	negative regulation of cell differentiation	214/4361	467/11691	7.3669e-05	0.00140303	0.00105184	CFLAR/CD38/STAP1/CTNNA1/NTN1/CBFB/NFATC3/TBX21/IL4R/PCM1/XBP1/NFKBIA/NFATC2/HPN/EZH2/GLI3/SUFU/HDAC5/FBXW7/RAPGEF2/CORO1C/GBP1/RAB29/INHBA/IRF1/ZFP36/YWHAH/EIF2AK4/DNMT1/CDC73/TBX3/APPL2/IL6/SMAD6/TOB1/TP53/ITPKB/PIK3R1/DYNLT1/PDCD4/NOCT/PTPRO/ZFP36L2/ZC3H12A/MELTF/TP53INP1/STAT3/INPP5D/CXCL10/PTPN2/ZHX2/RCC2/ZADH2/ASCL2/DENND5A/FOXO4/SOCS1/INSIG1/HES4/TNF/LYN/RUNX1/CUL4A/CDK5/ZFP36L1/ADCY6/B2M/S…	214
GO:0045661	regulation of myoblast differentiation	23/4361	32/11691	7.38966e-05	0.00140303	0.00105184	MEF2C/TRIP4/BTG1/TBX3/CXCL9/CXCL10/TNF/ZFP36L1/ID3/RIPOR2/MAPK14/MAP3K5/DDIT3/MBNL3/SRA1/TGFB1/FLOT2/CAPN3/KLHL41/EID2B/IGFBP3/NMRK2/SOX9	23
GO:2000377	regulation of reactive oxygen species metabolic process	75/4361	141/11691	8.11611e-05	0.00153571	0.00115131	CFLAR/PTGS2/EDN1/JAK2/HIF1A/ACOD1/SIRT5/CDKN1A/TICAM1/GCH1/ROCK2/P2RX4/IL10/KLF4/RIPK1/TP53/SIRT3/TGFBR2/PTX3/ZC3H12A/SYK/STAT3/CLEC7A/TMEM106A/TNF/ICAM1/BIRC2/STK17A/RIPK3/SNCA/RAB27A/SELENOS/BRCA1/IL1B/CD47/MAPK14/EIF6/NOXA1/PINK1/TLR4/FOXM1/FPR2/NQO2/TRPV1/GADD45A/FOXO1/TRAP1/NFE2L2/NNT/THBS1/TGFB1/CD36/SPHK2/MPV17L/PLIN5/BNIP3/FOXO3/ITGAM/DHFR/ASS1/PDK3/FYN/SMAD3/CLU/BCL2/PDGFB/FBLN5/CX3CR1/M…	75
GO:0034329	cell junction assembly	94/4361	184/11691	8.49487e-05	0.00160193	0.00120095	CTNNA1/ARHGAP6/CBFB/SORBS1/PPM1F/RAPGEF2/CORO1C/DUSP22/SDC4/RAP1B/MACF1/AFDN/ROCK2/FLOT1/TBCD/PIP5K1A/PARD3/PTPRO/MARVELD2/RHOC/FZD5/LIMS1/RCC2/SRC/S100A10/TNF/RUNX1/SNAI1/LAMB3/LDB1/HEG1/OPHN1/MAP4K4/IQGAP1/WDPCP/EPB41L5/ZNF703/ACTN1/FBF1/PTPRK/PRKCA/LIMS2/TESK2/FERMT2/PARD6B/CD9/PIP5K1C/BCAS3/VMP1/ARL2/TRPV4/PECAM1/SMAD7/VASP/THBS1/GJB2/SH3BP1/PKP4/EPHA2/SLK/FLNA/TJP1/LRP1/ACVRL1/NRP1/PTPRJ/CNT…	94
GO:0040017	positive regulation of locomotion	202/4361	439/11691	8.69084e-05	0.00163335	0.00122451	MAP2K3/BCAR1/NTN1/KARS1/SCARB1/PTGS2/EDN1/JAK2/PPM1F/XBP1/HIF1A/CD40/TRADD/RAPGEF2/IL23A/CD274/NCKAP1L/CCR7/STAT5A/SWAP70/ROCK2/P2RX4/ACVR1B/IL6/PIK3R1/ATM/DAB2/RHOC/TGFBR2/ZC3H12A/ATP7A/RET/STAT3/CXCL10/CLEC7A/FOXO4/SRC/C5AR1/PDGFA/SUCNR1/MAP3K3/TNF/LYN/CCL5/ICAM1/ADAM17/MAZ/PLCG1/SSH1/SPAG9/SNAI1/P2RY6/KIF20B/NUMB/TGFBR1/SPRY2/PROX1/SMURF2/LGALS9/CXCR2/MAP4K4/AKAP12/RIPOR2/PYCARD/TNFAIP6/IL1B/A…	202
GO:0030183	B cell differentiation	52/4361	91/11691	8.94671e-05	0.00167152	0.00125312	BTK/KLF6/CYLD/MSH2/XBP1/IL7/LYL1/HDAC5/INHBA/NCKAP1L/IL10/TP53/PIK3R1/ATM/ZFP36L2/HHEX/CMTM7/SYK/IRF2BP2/INPP5D/PTPN2/ADAM17/ZFP36L1/MFNG/BCL3/PCID2/ITFG2/ITGA4/BAD/DNAJB9/NFAM1/ZBTB1/TCF3/PRKDC/BLNK/POLM/NOTCH2/JAK3/CLCF1/DOCK11/BCL6/PTPRJ/POU2F2/CARD11/ADA/SFRP1/FZD9/BCL2/GPR183/CD27/VCAM1/IFNK	52
GO:0046638	positive regulation of alpha-beta T cell differentiation	25/4361	36/11691	8.95405e-05	0.00167152	0.00125312	CBFB/IL4R/RIPK2/GLI3/IL23A/IL12B/CD80/NCKAP1L/ITPKB/NFKBIZ/TGFBR2/SYK/SOCS1/PNP/RUNX1/RARA/HLX/LGALS9/CD83/ANXA1/NLRP3/CD86/SASH3/ADA/TNFSF4	25
GO:0072593	reactive oxygen species metabolic process	100/4361	198/11691	9.12761e-05	0.00169822	0.00127314	CFLAR/SLC7A2/PDK4/PTGS2/EDN1/SESN1/P2RX7/JAK2/HIF1A/ACOD1/SH3PXD2A/SIRT5/CDKN1A/TICAM1/GCH1/ROCK2/P2RX4/IL10/KLF4/RIPK1/TP53/PMAIP1/SIRT3/TGFBR2/PTX3/ZC3H12A/SYK/ATP7A/STAT3/CLEC7A/TMEM106A/TNF/ICAM1/BIRC2/STK17A/RIPK3/SNCA/NDUFS3/RAB27A/SELENOS/BRCA1/IL1B/CD47/MAPK14/EIF6/NOXA1/PINK1/TLR4/FOXM1/NCF1/VAV1/FPR2/NQO2/SPR/NRROS/TRPV1/NCF2/GADD45A/FOXO1/TRAP1/NFE2L2/NNT/NCF4/ATP5IF1/THBS1/TGFB1/CD36/…	100
GO:0030879	mammary gland development	58/4361	104/11691	9.23516e-05	0.00171251	0.00128385	NTN1/JAK2/XBP1/HIF1A/ARHGAP5/GLI3/STAT5A/TBX3/PML/TNFRSF11A/BCL2L11/GPAT4/ARHGAP35/TGFBR2/ATP7A/STAT6/SRC/ORAI1/ROBO1/NCOA1/AKT2/ZNF703/USF2/CEBPB/RREB1/GOT2/CCND1/PYGO2/OAS2/PAM/PPAT/SOCS2/LRP5/FOXF1/IQGAP3/ETV5/TGFB1/NRG1/EPHA2/LRP5L/VDR/MSX1/CAD/GPX1/CYP19A1/TGFB3/OXTR/WNT5A/WNT4/CSF1/IRS2/VEGFA/CDO1/LBH/GATA3/GJA1/KALRN/SOX9	58
GO:0002701	negative regulation of production of molecular mediator of immune response	19/4361	25/11691	9.31506e-05	0.00171588	0.00128638	HFE/TBX21/THOC1/IL10/HLA-F/TNF/LILRB1/PRKDC/SMAD7/TGFB1/HMOX1/JAK3/BST2/BCL6/CD22/TGFB3/PARP3/IL33/APOA2	19
GO:1990774	tumor necrosis factor secretion	19/4361	25/11691	9.31506e-05	0.00171588	0.00128638	IFNGR1/DDX58/IFIH1/FZD5/ZC3H12A/TMEM106A/LPL/LGALS9/AKAP12/LILRA5/IL27RA/LILRA2/HMGB1/GHRL/SPHK2/WNT5A/SYT11/MMP8/ORM1	19
GO:0061061	muscle structure development	200/4361	435/11691	9.94904e-05	0.00182662	0.0013694	CFLAR/CTNNA1/HMG20B/NFATC3/SRI/IL4R/EDN1/MEF2C/XBP1/NFATC2/KLF5/TRIP4/EZH2/ENG/HDAC5/EHD1/CACYBP/MEF2D/POPDC2/LIF/DNMT1/UBE4B/H3-3B/KDM6B/BTG1/TBX3/PIM1/RIPK1/FLOT1/MYOF/CXCL9/TCF12/CD53/PDCD4/SAV1/HOMER1/DISP1/ZNF689/IGSF8/ATF3/TGFBR2/CASP3/VAMP5/CXCL10/FOS/IGSF22/FOXO4/RXRA/TNF/DTYMK/HAMP/SETD3/CDK5/ZFP36L1/NUPR1/ADM/SPAG9/YBX3/TANC1/TGFBR1/PLEKHO1/PROX1/HEG1/RARA/ID3/CENPF/NR1D2/HLX/ZFHX3/BTG2…	200
GO:0071347	cellular response to interleukin-1	80/4361	153/11691	0.000103095	0.00188657	0.00141434	VRK2/PSMA4/CUL1/EDN1/PSME1/HIF1A/PSMA6/NFKBIA/PSME2/ACOD1/RIPK2/NOD1/PSMA2/MAP3K8/NFKB1/GBP3/GBP1/IL6/IL1RN/MAPK13/GBP2/ZC3H12A/OTUD4/NKX3-1/NOD2/TNIP2/RELA/IL1RAP/PSMD12/PELI1/MAP3K3/PSMB8/PSMB9/CCL5/ICAM1/ST18/CCL15/HYAL2/UBB/MYD88/CCL3L1/CCL3L3/AKAP12/PYCARD/IL1B/IRAK2/HYAL1/CCL20/MAPK11/CD47/TAB3/PELI3/CCL3/CEBPB/IL1A/TANK/CCL18/PSMB10/CCL4L1/CCL7/CCL8/CCL2/CCL4/CCL1/SQSTM1/MAPK3/CCL23/CHI3L1…	80
GO:0043030	regulation of macrophage activation	28/4361	42/11691	0.00010521	0.00191269	0.00143392	SLC7A2/STAP1/KARS1/IL4R/IL6/IL10/MFHAS1/ATM/ZC3H12A/TNIP2/SNCA/MYO18A/CCL3/HSPD1/TLR4/CEBPA/LBP/TREM2/THBS1/SPHK1/LDLR/NR1H3/NR1D1/VSIG4/WNT5A/IL33/CD200/MMP8	28
GO:1905517	macrophage migration	28/4361	42/11691	0.00010521	0.00191269	0.00143392	STAP1/KARS1/NUP85/P2RX4/CD200R1/C5AR1/CCL5/SAA1/MCOLN2/CCL3/MAPK14/MTUS1/EDNRB/CMKLR1/CD9/CCL2/TREM2/TRPV4/MAPK3/THBS1/CYP19A1/P2RY12/CKLF/ROR2/EMILIN1/CSF1/CX3CR1/CD200	28
GO:0045833	negative regulation of lipid metabolic process	37/4361	60/11691	0.000106837	0.00193594	0.00145135	PPP2R5A/NFKB1/FBXW7/CYP27B1/INSIG2/SLC27A1/APPL2/ERLIN2/INSIG1/PDGFA/TNF/SNAI1/PDE3B/PROX1/BRCA1/ETFBKMT/IL1B/ATP1A1/SORL1/HCAR2/ORMDL2/WDTC1/BMP2/SPHK1/DGAT2/PLIN5/DAB2IP/ADORA1/SIRT4/CEACAM1/TRIB3/FMC1/WNT4/PDGFB/APOA2/APOC1/ENHO	37
GO:0045066	regulatory T cell differentiation	20/4361	27/11691	0.000111703	0.00198917	0.00149126	CBFB/NFATC2/IRF1/LILRB2/CD28/SOCS1/RUNX1/IL2RA/LGALS9/LAG3/TGFB1/FANCD2/VSIR/LILRB4/FANCA/BCL6/HLA-G/TNFRSF18/TNFSF4/CTLA4	20
GO:0045589	regulation of regulatory T cell differentiation	20/4361	27/11691	0.000111703	0.00198917	0.00149126	CBFB/NFATC2/IRF1/LILRB2/CD28/SOCS1/RUNX1/IL2RA/LGALS9/LAG3/TGFB1/FANCD2/VSIR/LILRB4/FANCA/BCL6/HLA-G/TNFRSF18/TNFSF4/CTLA4	20
GO:0071496	cellular response to external stimulus	134/4361	278/11691	0.000111953	0.00198917	0.00149126	PDK4/PDK2/HFE/FAS/PTGS2/SESN1/P2RX7/MAP3K1/SH3GLB1/XBP1/CD40/GSDMD/NAMPT/ENG/NFKB1/CYP27B1/RRAGC/GOT1/KCNJ2/CDKN1A/IRF1/EIF2AK4/PIK3C2B/P2RX4/BRIP1/PIM1/TP53/PMAIP1/RALB/WIPI2/ARHGAP35/ATF3/ZC3H12A/IL15/MAP3K2/FOS/PTGER4/BAIAP2/GAS2L1/WDR45/EHMT2/LYN/MIOS/ICAM1/CASP2/NUAK2/SSH1/DSC2/IMPACT/CASP5/MYD88/NPRL2/TLR8/KANK2/LPL/NMRAL1/CASTOR1/RIPOR2/NCOA1/TXN2/IL1B/ATP1A1/SIK1B/ATP2B1/WIPI1/ITFG2/USF2/…	134
GO:0032722	positive regulation of chemokine production	31/4361	48/11691	0.000112023	0.00198917	0.00149126	IL4R/HIF1A/RIPK2/IL7/TICAM1/IL6/SYK/CLEC7A/MBP/TNF/ADAM17/LPL/LGALS9/MCOLN2/PYCARD/IL1B/TRIM32/EIF2AK2/TLR4/APP/LBP/TIRAP/TRPV4/HMOX1/LRP1/ADORA2B/WNT5A/TLR3/IL33/FFAR2/FFAR3	31
GO:0048008	platelet-derived growth factor receptor signaling pathway	31/4361	48/11691	0.000112023	0.00198917	0.00149126	BCAR1/JAK2/PDGFRL/PLAT/PHF14/PLEKHA1/CSRNP1/PTPN2/PTPN1/SRC/PDGFA/SNCA/HIP1R/IQGAP1/MYO1E/ARID5B/SGPL1/TIPARP/PTPN12/NR4A3/F3/LRP1/NRP1/PTPRJ/SLC9A3R1/PDGFC/RGS14/PTGIR/PDGFB/VEGFA/PDGFRB	31
GO:0002562	somatic diversification of immune receptors via germline recombination within a single locus	33/4361	52/11691	0.000112551	0.00198917	0.00149126	TFRC/TBX21/THOC1/MSH2/CD40/SWAP70/IL10/ATM/BATF/HMGB2/STAT6/CD28/LIG4/MSH3/NBN/UNG/MAD2L2/IL27RA/EXO1/HSPD1/ERCC1/NSD2/HMGB1/TCF3/RNF168/PRKDC/TCF7/TGFB1/CLCF1/ATAD5/BCL6/PARP3/TNFSF4	33
GO:0016444	somatic cell DNA recombination	33/4361	52/11691	0.000112551	0.00198917	0.00149126	TFRC/TBX21/THOC1/MSH2/CD40/SWAP70/IL10/ATM/BATF/HMGB2/STAT6/CD28/LIG4/MSH3/NBN/UNG/MAD2L2/IL27RA/EXO1/HSPD1/ERCC1/NSD2/HMGB1/TCF3/RNF168/PRKDC/TCF7/TGFB1/CLCF1/ATAD5/BCL6/PARP3/TNFSF4	33
GO:0045071	negative regulation of viral genome replication	32/4361	50/11691	0.000112635	0.00198917	0.00149126	ZC3HAV1/APOBEC3A/APOBEC3F/EIF2AK4/SHFL/RNASEL/TNIP1/ZC3H12A/ISG20/PLSCR1/TNF/APOBEC3G/CCL5/RSAD2/IFITM1/OASL/ISG15/PROX1/IFIT5/IFITM3/OAS3/IFITM2/MX1/EIF2AK2/OAS1/CCL8/MORC2/SLPI/BST2/RESF1/PARP10/IFIT1	32
GO:0050709	negative regulation of protein secretion	54/4361	96/11691	0.000117293	0.00206487	0.00154801	SERPINB1/GBP1/TNFAIP3/FKBP1B/PTPN22/C5AR2/IL10/PML/CD200R1/ZC3H12A/PTGER4/FFAR4/PIM3/TNF/RSAD2/TLR8/ANXA5/MAP4K4/RHBDF2/IL1B/LILRA5/IL27RA/ENY2/HADH/SYT4/FRMD4A/SRGN/ANXA1/NLRP3/LILRB1/IDH2/IL36RN/LRRC32/GHRL/SYTL4/NLRP12/MIDN/CD22/TNFRSF21/SIRT4/LGR4/NR1H3/F2R/BANK1/TNFRSF4/RAB11FIP3/SFRP1/IL33/RGCC/APOA2/ENHO/SYT11/CD200/CARD17	54
GO:1903531	negative regulation of secretion by cell	74/4361	140/11691	0.000117818	0.00206758	0.00155005	SERPINB1/TNFRSF1B/EDN1/GBP1/TNFAIP3/FKBP1B/INHBA/RAP1B/LIF/PTPN22/C5AR2/IL10/PML/CD200R1/ZC3H12A/CD300A/PTGER4/FFAR4/PIM3/HLA-F/TNF/RSAD2/SNCA/SLC30A1/ABR/CRHBP/TLR8/LGALS9/ANXA5/MAP4K4/RHBDF2/IL1B/LILRA5/IL27RA/ENY2/HADH/SYT4/FRMD4A/SRGN/ANXA1/NLRP3/LILRB1/FOXF1/IDH2/IL36RN/LRRC32/GHRL/SYTL4/NLRP12/HMOX1/MIDN/ADORA1/CD22/TNFRSF21/P2RY12/SIRT4/CEACAM1/LGR4/NR1H3/F2R/BANK1/TNFRSF4/RAB11FIP3/SFRP1/…	74
GO:0006271	DNA strand elongation involved in DNA replication	16/4361	20/11691	0.000119972	0.00209875	0.00157341	PCNA/RFC4/MCM4/MCM7/FEN1/RFC3/MCM3/GINS3/DNA2/RNASEH2A/GINS2/GINS1/POLA1/LIG1/POLE/POLD2	16
GO:0045076	regulation of interleukin-2 biosynthetic process	13/4361	15/11691	0.000120498	0.00210134	0.00157536	CD80/ZFP36/IRF4/CLEC7A/CD28/CARD9/IL1B/IL1A/GLMN/LAG3/CD86/PRKCQ/CARD11	13
GO:0043087	regulation of GTPase activity	182/4361	393/11691	0.00012575	0.00218609	0.00163889	PLXND1/ARAP2/ARHGAP6/TBC1D22A/TBC1D22B/VPS9D1/RAPGEF3/MYO9B/RIN3/ARHGAP5/CD40/CHN2/EZH2/TBC1D13/TBC1D9/RAPGEF2/CORO1C/RASAL1/TBC1D15/ARHGAP9/NCKAP1L/CCR7/FGD3/AFDN/TBC1D14/AGAP3/VAV3/FAM13A/FGD4/TBCD/RGS16/PIP5K1A/ADPRH/TBC1D7/TBC1D7-LOC100130357/FGD2/ARHGAP18/DYNLT1/RGS20/USP6NL/RSU1/CDC42EP2/FGD5/RGS12/ARHGAP35/TBC1D24/NDEL1/LIMS1/RASGRP1/SNX18/RCC2/ADAP2/CDC42SE1/S100A10/ARHGAP19/ARFGAP3/CCL5/…	182
GO:0034142	toll-like receptor 4 signaling pathway	21/4361	29/11691	0.000128906	0.00222014	0.00166442	WDFY1/NFKBIA/ACOD1/RIPK2/TNFAIP3/PTPN22/APPL2/MFHAS1/PELI1/LYN/TNIP3/PIK3AP1/TLR4/LBP/LILRA2/TIRAP/DAB2IP/ITGAM/NR1H3/NR1D1/CD14	21
GO:0042092	type 2 immune response	21/4361	29/11691	0.000128906	0.00222014	0.00166442	TBX21/IL4R/IDO1/IL6/IL10/BATF/STAT6/NOD2/DENND1B/RSAD2/BCL3/RARA/HLX/IL27RA/ANXA1/NLRP3/CD86/BCL6/IL33/GATA3/TNFSF4	21
GO:0046636	negative regulation of alpha-beta T cell activation	21/4361	29/11691	0.000128906	0.00222014	0.00166442	HFE/CBFB/TBX21/IL4R/GLI3/CD274/ZC3H12A/CD300A/SOCS1/RUNX1/HLX/LGALS9/LOXL3/ANXA1/HMGB1/LILRB1/SMAD7/JAK3/VSIR/BCL6/TNFSF4	21
GO:0003007	heart morphogenesis	88/4361	172/11691	0.000131732	0.00225581	0.00169116	PLXND1/MEF2C/HIF1A/ENG/SUFU/UBE4B/TBX3/SETDB2/PIM1/SMAD6/TP53/TBX19/PDCD4/SAV1/DNAAF1/DHRS3/TGFBR2/IGSF22/RXRA/SNAI1/KDM6A/TGFBR1/ROBO1/DVL2/PROX1/HEG1/RARA/PSEN1/IFT172/HES1/PTCD2/NSD2/MKS1/FOXF1/MYOM1/EFNA1/ALDH1A2/BMPR2/RYR1/MYLK2/FZD2/SMAD7/BBS5/BMP2/HTR2B/TGFB1/MICAL2/DSP/NOTCH2/NRG1/JAG1/MSX1/ACVRL1/NRP1/ALPK2/FGFRL1/ZMIZ1/TBX20/SMAD3/CCM2L/OBSL1/WNT5A/MYBPC3/SLIT2/PTK2/ADGRG6/DCHS1/GATA6/V…	88
GO:0071248	cellular response to metal ion	68/4361	127/11691	0.000131789	0.00225581	0.00169116	HFE/PTGS2/EDN1/MEF2C/RASAL1/OGG1/CACYBP/HVCN1/MT2A/DLG4/SYT6/P2RX4/CARF/CPNE8/ITPKB/PARP1/ALAD/ATP7A/CLIC4/FOS/JUNB/DAXX/MT1A/LIG4/SNCA/B2M/SLC41A1/BACE1/MAPK9/MCOLN1/CRHBP/ANXA5/PPP5C/IQGAP1/GSN/EEF2K/SYT1/SYT4/NCF1/SLC40A1/CEBPA/APP/ENDOG/PPIF/NFE2L2/MT1F/RYR1/MAPK3/MT1E/HMOX1/MT1M/CPNE2/MT1X/MAP1LC3A/BNIP3/CAPN3/ADCY1/MMP9/WNT5A/AOC1/CYP1A1/RASGRP2/CLDN1/FABP4/SYT11/EGFR/MT1G/FBP1	68
GO:0050921	positive regulation of chemotaxis	57/4361	103/11691	0.000140536	0.00239616	0.00179638	KARS1/EDN1/PPM1F/IL23A/NCKAP1L/CCR7/SWAP70/P2RX4/IL6/CXCL10/C5AR1/SUCNR1/CCL5/ADAM17/LGALS9/CXCR2/RIPOR2/CCL3/MAPK14/FPR2/LBP/HMGB1/CMKLR1/CCL7/TIRAP/PGF/CCL4/FGF2/CCL1/TREM2/STX4/ADAM10/BMPR2/TRPV4/MAPK3/THBS1/TGFB1/TUBB2B/CXCR4/F3/CXCL8/NRP1/P2RY12/PLA2G7/SMAD3/VEGFB/VEGFC/IL16/WNT5A/SLIT2/PDGFB/CSF1/VEGFA/SERPINE1/KDR/PDGFRB/MET	57
GO:0032147	activation of protein kinase activity	128/4361	265/11691	0.000140849	0.00239616	0.00179638	MAP2K3/KARS1/P2RX7/MAP3K1/JAK2/GADD45B/RIPK2/STK3/NOD1/MAP3K8/IL23A/IL12B/NCKAP1L/TXN/RIPK1/MAP2K5/DUSP5/TGFBR2/DUSP7/SYK/RET/NOD2/CD300A/MLKL/MAP3K2/ERN1/TNFSF15/SOCS1/PRR5/PTPN1/SRC/C5AR1/MAP3K3/DAXX/TNF/CCL5/MAPKAPK2/ADCY6/RIPK3/SPAG9/UBB/NEK4/PEA15/SAA1/TGFBR1/ADCY4/MAP3K13/MAP4K4/IL1B/MAP3K9/PSEN1/IRAK2/HGF/GADD45G/MAPK11/TAB3/MAP4K2/MAPK14/ERCC6/ITGA1/ADRB2/BORA/MAP3K5/EIF2AK2/PINK1/TLR4/AC…	128
GO:1904646	cellular response to amyloid-beta	22/4361	31/11691	0.00014435	0.00244212	0.00183083	NAMPT/PARP1/BCL2L11/CASP4/ICAM1/CDK5/BACE1/PSEN1/ITGA4/ADRB2/TLR4/FPR2/APP/TREM2/CD36/CACNA2D1/LRP1/FOXO3/FYN/VCAM1/IGF1/CACNB1	22
GO:0032102	negative regulation of response to external stimulus	116/4361	237/11691	0.000144429	0.00244212	0.00183083	TNFRSF1B/STAP1/EDN1/CHD8/RNF125/ACOD1/MEFV/PLAT/DHX58/NFKB1/IL12B/TNFAIP3/DUSP1/CDKN1A/C5AR2/APPL2/IL10/KLF4/MFHAS1/SERPING1/PDCD4/PTPRO/CD200R1/ZC3H12A/SERPINF2/PTGER4/CORO1B/PTPN2/SOCS3/FFAR4/PDGFA/MICB/IL2RA/PLAUR/BACE1/SAA1/ROBO1/SELENOS/ABR/TRIB1/NR1D2/KANK2/ANXA5/PPARA/PYCARD/TNFAIP6/SEMA4C/HGF/SIGLEC11/ANXA2/MVK/TARBP2/NLRX1/SEMA4B/FPR2/MYOZ1/LILRA2/NLRP3/GREM1/FGL2/CD9/FOXF1/C1QTNF1/CCL2/…	116
GO:0055123	digestive system development	49/4361	86/11691	0.000155988	0.00262959	0.00197137	XBP1/HIF1A/CHD8/KLF5/GLI3/CDKN1A/SAV1/DNAAF1/TGFBR2/RET/TNF/HIP1R/HLX/WDPCP/EPB41L5/IFT172/HES1/GLI1/EDNRB/ACVR2B/EPHB3/FOXF1/TYMS/ALDH1A2/TCF7/TGFB1/PKD1/PRDM1/CXCL8/TGFB3/ASS1/LGR4/OXTR/SMAD3/ADA/WNT5A/PDGFC/SFRP1/BCL2/CYP1A1/DCHS1/GATA6/IGF2/VANGL2/WLS/HRH2/SHOX2/EGFR/RBPMS2	49
GO:0001667	ameboidal-type cell migration	143/4361	301/11691	0.000157395	0.00264529	0.00198315	PLXND1/MAP2K3/BCAR1/SP100/SCARB1/PTGS2/EDN1/MEF2C/PPM1F/HIF1A/CD40/HDAC5/FBXW7/CORO1C/SDC4/STAT5A/MACF1/ROCK2/P2RX4/ACVR1B/APPL2/KLF4/MAP2K5/PML/PIP5K1A/TGFBR2/ZC3H12A/RET/CORO1B/RCC2/TMEM201/SRC/MAP3K3/PHACTR4/SYNJ2BP/ADAM17/PLCG1/HYAL2/TGFBR1/ROBO1/PROX1/SMURF2/KANK2/AMOTL2/MAP4K4/AKAP12/HAS1/SEMA4C/HYAL1/WDPCP/VASH1/EPB41L5/PRKX/EGR3/AMOT/ARID5B/RREB1/ANLN/ITGA4/SGPL1/SEMA4B/SASH1/ANXA1/EDNRB/…	143
GO:1903522	regulation of blood circulation	81/4361	157/11691	0.00016789	0.00281317	0.00210901	CD38/PTGS2/SRI/EDN1/JAK2/FKBP1B/POPDC2/TMIGD3/KCNJ2/ATP1B2/GCH1/P2RX4/CALM2/ZC3H12A/KCNE3/PDE4B/ADORA3/ICAM1/ADM/DSC2/ITPR1/CELF2/SMTNL1/ATP1A1/GPD1L/SLC8A2/ATP2B1/CACNA2D4/NUP155/GRK2/TRDN/TRPV1/ARHGAP42/FXYD6/KCNK6/BMPR2/RYR1/GHRL/KCNJ5/SMAD7/KCNE5/AVPR2/ECE1/DSP/RANGRF/CACNA2D1/TMEM38B/SEMA3A/FLNA/HBEGF/ATP2A3/ADORA1/ANK2/SCN1B/SLC8A1/OXTR/RNLS/PRKACA/F2R/ADA/BIN1/CACNA2D3/P2RX1/HRH1/GJC1/THRA…	81
GO:0050691	regulation of defense response to virus by host	24/4361	35/11691	0.000169157	0.00282077	0.0021147	TRAF3IP2/DDX58/IL23A/IL12B/TNFAIP3/APOBEC3F/EIF2AK4/AIM2/DTX3L/ZC3H12A/IL15/IL27/MICB/APOBEC3G/PARP9/CGAS/PYCARD/IL1B/ERCC6/TARBP2/LILRB1/STAT1/STING1/MMP12	24
GO:0051384	response to glucocorticoid	54/4361	97/11691	0.000169358	0.00282077	0.0021147	CFLAR/PTGS2/EDN1/TFAP4/GOT1/DUSP1/CDKN1A/ZFP36/PCNA/IL6/IL10/IL1RN/ALAD/HNMT/ZFP36L2/BCL2L11/PPARGC1B/CASP3/FOS/SSTR2/TNF/ICAM1/ZFP36L1/ADM/ATP2B1/CCND1/BAD/ANXA1/PAM/KLF9/ANXA3/FOXO1/FOSL1/TYMS/NR3C1/GJB2/TGFB1/SMYD3/CAD/UCP3/EIF4EBP1/FOXO3/ASS1/AANAT/SLIT2/BCL2/SDC1/APOA2/CLDN1/CDO1/SLIT3/UCN/STC1/EGFR	54
GO:0006873	cellular ion homeostasis	196/4361	429/11691	0.000178944	0.00297154	0.00222773	CD38/MCUB/HFE/CUL1/TFRC/SRI/SLC46A1/EDN1/P2RX7/SLC8B1/JAK2/HIF1A/CD40/SLC30A4/CDH23/FKBP1B/GOT1/CCRL2/KCNJ2/MT2A/OPRL1/CCR7/F2RL3/ATP1B2/C19orf12/DLG4/SWAP70/C5AR2/P2RX4/ISCU/SLC31A2/CXCL9/LPAR6/PML/ABL2/CALM2/CCR5/SLC30A7/DISC1/ATP7A/CKB/CXCL10/CXCL11/PTGER4/SLC9A9/TPCN1/HTT/C5AR1/TGM2/KCTD7/LYN/CCL5/SLC39A8/CLN6/TESMIN/HAMP/CDK5/MT1A/PLCG1/ADM/CCL15/SNCA/TTC7A/SLC30A1/SLC41A1/SLC39A14/P2RY6/ITP…	196
GO:0030278	regulation of ossification	72/4361	137/11691	0.00018258	0.00302289	0.00226623	MEF2C/P2RX7/HIF1A/GLI3/SUFU/CYP27B1/IL6/SMAD6/TOB1/NOCT/ANKH/DHRS3/PTGER4/FAM20C/CLIC1/CEBPD/TNF/ZHX3/IFITM1/PHOSPHO1/ISG15/RIOX1/ID3/ATP2B1/HGF/CCL3/MAPK14/CEBPB/MEN1/ADRB2/SRGN/BMP2K/GLI1/CEBPA/FBXO5/ACVR2B/GREM1/TMEM119/LRP5/IL6ST/CTNNBIP1/SKI/BMPR2/MAPK3/BMP2/TGFB1/JAG1/OMD/TGFB3/INTU/SLC8A1/RFLNB/PRKACA/SMAD3/KREMEN1/KREMEN2/WNT5A/SFRP1/CTHRC1/FZD9/WNT4/BCL2/PTK2/CSF1/ID1/IGF1/DKK1/GJA1/SOX9…	72
GO:0034143	regulation of toll-like receptor 4 signaling pathway	14/4361	17/11691	0.000189044	0.00311139	0.00233258	WDFY1/ACOD1/TNFAIP3/PTPN22/APPL2/MFHAS1/PELI1/LYN/LBP/LILRA2/TIRAP/DAB2IP/NR1H3/NR1D1	14
GO:0045063	T-helper 1 cell differentiation	14/4361	17/11691	0.000189044	0.00311139	0.00233258	IL4R/RIPK2/CD80/STAT6/IL27/HLX/ANXA1/HMGB1/JAK3/RELB/SEMA4A/IL18R1/TNFSF4/TMEM98	14
GO:0043551	regulation of phosphatidylinositol 3-kinase activity	27/4361	41/11691	0.000190997	0.00313427	0.00234973	WDR91/CISH/CCR7/VAV3/KLF4/PIK3R1/NOD2/WDR81/SOCS3/SOCS1/SRC/LYN/TNFAIP8L3/SOCS7/FGR/FLT1/FPR2/SOCS2/FGF2/TGFB1/DAB2IP/P2RY12/PDGFB/PTK2/PIK3R6/VAV2/PDGFRB	27
GO:0016445	somatic diversification of immunoglobulins	33/4361	53/11691	0.000191969	0.00314077	0.0023546	TFRC/TBX21/THOC1/MSH2/CD40/CTNNBL1/SWAP70/IL10/BATF/STAT6/CD28/LIG4/MSH3/NBN/UNG/MAD2L2/IL27RA/EXO1/HSPD1/ERCC1/PMS2/NSD2/TCF3/RNF168/PRKDC/POLM/TGFB1/POLQ/CLCF1/ATAD5/BCL6/PARP3/TNFSF4	33
GO:0001659	temperature homeostasis	67/4361	126/11691	0.000192651	0.00314077	0.0023546	PTGS2/IL4R/JAK2/SLC27A1/KDM6B/APPL2/IRF4/TNFRSF11A/ACSL1/PPARGC1B/NAPEPLD/OMA1/ABHD6/IL15/SYK/STAT6/STAT3/HDAC3/FFAR4/TNF/ADAM17/G0S2/TRPV2/IL1B/FTO/GADD45G/ACOT11/CEBPB/GRB10/IL1A/HADH/ADRB2/TLR4/DDIT3/EDNRB/ACVR2B/TRPV1/CMKLR1/FOXO1/ADAMTS5/TLE3/GHRL/STK11/CD36/TRPM8/CXCR4/ZNF516/GPX1/FABP5/ADORA1/GPR3/LGR4/NR1H3/OXTR/UCP2/NR1D1/PDGFC/ACHE/PLAC8/ID1/THRA/VEGFA/IL18R1/ADRB1/FABP4/GJA1/FOXC2	67
GO:0014013	regulation of gliogenesis	45/4361	78/11691	0.000193087	0.00314077	0.0023546	TNFRSF1B/STAP1/EZH2/LIF/P2RX4/IL6/RELA/ASCL2/LTA/TNF/LYN/IL1B/CCL3/NF2/HES1/E2F1/SLC45A3/IDH2/IL6ST/TREM2/SKI/ETV5/BMP2/TGFB1/LDLR/CDK1/DAG1/CLCF1/CXCR4/LRP1/BMERB1/SERPINE2/TNFRSF21/P2RY12/PPARG/SPINT1/NR1D1/BIN1/GPR183/CSF1/CX3CR1/LRP2/ID4/OLIG2/TMEM98	45
GO:0050710	negative regulation of cytokine secretion	32/4361	51/11691	0.000194676	0.00314228	0.00235574	SERPINB1/GBP1/TNFAIP3/PTPN22/C5AR2/IL10/PML/CD200R1/ZC3H12A/PTGER4/FFAR4/TNF/TLR8/LILRA5/IL27RA/SRGN/ANXA1/NLRP3/LILRB1/IL36RN/LRRC32/GHRL/NLRP12/TNFRSF21/LGR4/BANK1/TNFRSF4/RGCC/APOA2/SYT11/CD200/CARD17	32
GO:0031099	regeneration	71/4361	135/11691	0.000196066	0.00314228	0.00235574	CFLAR/HFE/CTNNA1/SCARF1/AURKA/JAK2/KLF5/EZH2/GLI3/FKBP1B/CDKN1A/PCNA/IL10/KLF4/PNPT1/TGFBR2/NDEL1/C5AR1/HAMP/ADM/NINJ1/IGF2R/CCNA2/MAP4K4/PTGFRN/GSN/HGF/CEBPB/TARBP2/CCND1/TNC/ANXA1/GLI1/PPAT/MYOZ1/ANXA3/CD9/PGF/TYMS/ULK1/INPP5F/PTPN12/TGFB1/NR4A3/ATIC/PRRX1/HMOX1/CDK1/DAG1/CAD/GPX1/LRP1/DHFR/CAPN3/PPARG/FPGS/SULF2/NREP/KREMEN1/FZD9/BCL2/APOA2/NINJ2/CLDN1/STK24/IGF1/NNMT/PTPRF/GJA1/EGFR/SPP1	71
GO:0032233	positive regulation of actin filament bundle assembly	31/4361	49/11691	0.000196449	0.00314228	0.00235574	RAPGEF3/PPM1F/PLEK/SDC4/SWAP70/ROCK2/FHOD1/RHOC/SERPINF2/S100A10/TGFBR1/GPR65/CD47/NF2/LIMK1/PAK1/EPHA1/CARMIL1/SYNPO2/FLNA/NRP1/TGFB3/SORBS3/SMAD3/SFRP1/SYNPO/WNT4/RGCC/ID1/LIMCH1/ARHGEF5	31
GO:0043550	regulation of lipid kinase activity	31/4361	49/11691	0.000196449	0.00314228	0.00235574	PPP2R5A/RBL1/RBL2/WDR91/CISH/CCR7/VAV3/KLF4/PIK3R1/NOD2/WDR81/SOCS3/SOCS1/SRC/LYN/DGKZ/TNFAIP8L3/SOCS7/FGR/FLT1/FPR2/SOCS2/FGF2/TGFB1/DAB2IP/P2RY12/PDGFB/PTK2/PIK3R6/VAV2/PDGFRB	31
GO:0007200	phospholipase C-activating G protein-coupled receptor signaling pathway	29/4361	45/11691	0.000196567	0.00314228	0.00235574	EDN1/OPRL1/F2RL3/C5AR2/LPAR6/HOMER1/C5AR1/TGM2/P2RY6/CXCR2/GPR65/EDNRB/FPR2/BICD1/FPR3/CMKLR1/PLCE1/GPR157/P2RY11/SLC9A3R1/P2RY12/LTB4R/ACTN2/F2R/GPR35/HRH1/P2RY2/CX3CR1/LPAR3	29
GO:0031343	positive regulation of cell killing	30/4361	47/11691	0.000197134	0.00314228	0.00235574	STAP1/STX7/P2RX7/IL23A/IL12B/NECTIN2/BCL2L11/SYK/CLEC7A/RASGRP1/MICB/HLA-C/HLA-E/HLA-F/HLA-B/HLA-A/PVR/B2M/MICA/BAD/VAV1/CD1A/CD1E/IL18RAP/LAG3/CD226/HLA-G/ITGAM/CD1C/CD160	30
GO:0032732	positive regulation of interleukin-1 production	30/4361	47/11691	0.000197134	0.00314228	0.00235574	P2RX7/JAK2/RIPK2/GSDMD/NOD1/PANX1/FZD5/AIM2/NOD2/CLEC7A/HK1/MNDA/SAA1/TLR8/LPL/LGALS9/PYCARD/LILRA5/CCL3/TLR4/APP/LILRA2/NLRP3/HMGB1/NLRP12/SMAD3/TRIM16/WNT5A/INAVA/ORM1	30
GO:1901653	cellular response to peptide	137/4361	288/11691	0.000199411	0.00316949	0.00237614	CFLAR/PDK4/PDK2/ARID1B/BCAR1/EDN1/SORBS1/JAK2/XBP1/KLF5/RIPK2/NAMPT/NOD1/HDAC5/NFKB1/KLF3/TIMELESS/CISH/GOT1/STAT5A/RAP1B/PTPRA/PTPN22/ROCK2/APPL2/BRIP1/KLF4/SLC2A8/TP53/PARP1/PIK3R1/SOGA1/BCL2L11/RAB8B/NDEL1/STAT6/NOD2/STAT3/RELA/PTPN2/BAIAP2/FOXO4/SOCS3/SOCS1/PTPN1/CASP4/SRC/LYN/ICAM1/CDK5/ZFP36L1/ADCY6/BACE1/ZNF106/SELENOS/PDE3B/CRHBP/ADCY4/LPL/CCNA2/ANXA5/ATP6V0D2/IL1B/PTPRE/AKT2/USO1/PSEN1/C…	137
GO:1901888	regulation of cell junction assembly	44/4361	76/11691	0.000203138	0.00321895	0.00241322	ARHGAP6/CBFB/PPM1F/RAPGEF2/CORO1C/DUSP22/SDC4/RAP1B/MACF1/ROCK2/FLOT1/FZD5/LIMS1/RCC2/SRC/S100A10/TNF/RUNX1/SNAI1/LDB1/MAP4K4/IQGAP1/WDPCP/EPB41L5/BCAS3/THBS1/EPHA2/SLK/TJP1/LRP1/ACVRL1/NRP1/PTPRJ/GPBAR1/PRKACA/SMAD3/SFRP1/WNT4/PTK2/CLDN1/VEGFA/LIMCH1/GJA1/KDR	44
GO:1903532	positive regulation of secretion by cell	134/4361	281/11691	0.00020368	0.00321895	0.00241322	CD38/HFE/IFNGR1/TM7SF3/KARS1/SRI/IL4R/EDN1/P2RX7/JAK2/XBP1/HIF1A/RIPK2/GSDMD/DDX58/PANX1/SEC24A/IFIH1/CD274/INHBA/PFKFB2/SDC4/RAB2B/PTPN22/IL6/IL10/SIRT3/FZD5/AIM2/SYK/RAB8B/NKX3-1/NOD2/PTGER4/RASGRP1/IL1RAP/SRC/MBP/HLA-E/HLA-F/ITSN1/TNF/CDK5/HK1/SNCA/HYAL2/SAA1/RAB27A/TLR8/LPL/LGALS9/MYO18A/AKAP12/PYCARD/RAB5A/IL1B/LILRA5/SCAMP5/MAPK11/CCL3/MAPK14/IL1A/SYT1/GRK2/BAD/SYT4/FRMD4A/PINK1/FGR/TLR4/ST…	134
GO:0043583	ear development	66/4361	124/11691	0.000206603	0.0032559	0.00244092	NTN1/MCM2/CELSR1/EDN1/FZD3/HPN/GLI3/CDH23/MYCL/SDC4/INSIG2/BCL2L11/HESX1/C1QB/MAF/TSHZ1/INSIG1/CEBPD/IFT27/MAPKAPK2/CCM2/TPRN/SPRY2/ABR/DVL2/PROX1/CCNA2/RIPOR2/ANP32B/WDPCP/SLC4A7/HES1/LRP10/CEBPA/MKS1/NAGLU/MYO7A/ADAM10/FZD2/ECE1/MAPK3/GJB2/BMP2/TGFB1/NR4A3/PRRX1/JAG1/MSX1/GSDME/FZD6/SLC9A3R1/TGFB3/RPGRIP1L/ROR2/WHRN/WNT5A/CTHRC1/LRIG3/BCL2/JAG2/DCHS1/TCAP/VANGL2/GATA3/SOX9/PDGFRB	66
GO:0060562	epithelial tube morphogenesis	111/4361	227/11691	0.000208335	0.00327392	0.00245443	PLXND1/NTN1/CELSR1/EDN1/MEF2C/HIF1A/FZD3/STK3/GLI3/ENG/SUFU/TIMELESS/SDC4/TBX3/SETDB2/PML/ST14/DNAAF1/ARHGAP35/TGFBR2/HESX1/CASP3/RET/NKX3-1/CXCL10/MTSS1/SRC/PHACTR4/TNF/ADM/CCM2/KDM6A/KIF20B/IFT122/SPRY2/DVL2/PROX1/RARA/CXCR2/GZF1/RALA/PSEN1/SEMA4C/PRKX/IFT172/FUZ/HES1/TNC/GLMN/LRP5/MKS1/FOXF1/PGF/FGF2/CTNNBIP1/SKI/PAK1/FZD2/ETV5/VASP/RARG/BBS5/BMP2/TGFB1/MICAL2/PKD1/FOXP1/PLXNB2/EPHA2/LRP5L/DAG…	111
GO:0045926	negative regulation of growth	92/4361	183/11691	0.000210804	0.00330339	0.00247652	NTN1/JADE1/SMARCA2/HIF1A/NDRG3/STK3/CYP27B1/ING4/INHBA/CDKN2C/CDKN1A/MT2A/BTG1/PSRC1/ACVR1B/RIPK1/PNPT1/TCHP/PML/TP53/SAV1/TGFBR2/HSPA1B/HSPA1A/CDK5/MT1A/CAPRIN2/HYAL2/DACT3/NDUFS3/RBBP7/PPARA/ING5/SEMA4C/HYAL1/MAPK11/DCUN1D3/ADRB2/SEMA4B/RAI1/FXN/MYOZ1/SOCS2/PLXNA3/PAK1/BMPR2/MT1F/STK11/MT1E/TGFB1/NOTCH2/RYK/SPHK2/MT1M/MT1X/OSGIN1/MSX1/BST2/SEMA3A/ACVRL1/BCL6/NRP1/PTPRJ/SERPINE2/CDKN2A/PPARG/SEM…	92
GO:2000379	positive regulation of reactive oxygen species metabolic process	43/4361	74/11691	0.000213453	0.0033355	0.00250059	PTGS2/EDN1/JAK2/ACOD1/CDKN1A/TICAM1/P2RX4/KLF4/RIPK1/TP53/TGFBR2/PTX3/ZC3H12A/SYK/CLEC7A/TMEM106A/TNF/ICAM1/RIPK3/SNCA/RAB27A/IL1B/MAPK14/TLR4/FPR2/NQO2/TRPV1/GADD45A/NFE2L2/NNT/THBS1/TGFB1/CD36/FOXO3/ITGAM/ASS1/SMAD3/CLU/PDGFB/EGFR/KLF2/PDGFRB/MMP8	43
GO:0061138	morphogenesis of a branching epithelium	65/4361	122/11691	0.000221545	0.00345226	0.00258812	PLXND1/CELSR1/EDN1/GLI3/ENG/TIMELESS/TBX3/IL10/PML/ST14/FZD5/TGFBR2/NKX3-1/SOCS3/RXRA/SRC/PDGFA/TGM2/TNF/ADM/SPRY2/PROX1/GZF1/HGF/TNC/LRP5/MKS1/FOXF1/PGF/FGF2/CTNNBIP1/PAK1/ETV5/BMP2/TGFB1/PKD1/EPHA2/LRP5L/DAG1/VDR/SEMA3A/NRP1/LGR4/TBX20/SPINT1/WNT5A/SFRP1/WNT4/SLIT2/BCL2/LAMA5/COL4A1/CSF1/DLG5/DCHS1/HOXB7/EDNRA/VEGFA/VANGL2/RSPO3/SEMA3C/SOX9/MET/FOXC2/TACSTD2	65
GO:0032602	chemokine production	42/4361	72/11691	0.000223997	0.00348072	0.00260946	IL4R/HIF1A/MEFV/RIPK2/IL7/TICAM1/IL6/IL10/KLF4/MAP2K5/SYK/CLEC7A/MBP/TNF/ADAM17/LPL/LGALS9/MCOLN2/PYCARD/IL1B/TRIM32/EIF2AK2/TLR4/APP/LBP/TIRAP/TREM2/TRPV4/HMOX1/FOXP1/S100A8/EPHA2/LRP1/S100A9/ADORA2B/SIGIRR/WNT5A/TLR3/IL33/FFAR2/TNFSF4/FFAR3	42
GO:0022616	DNA strand elongation	19/4361	26/11691	0.000224788	0.00348327	0.00261137	MRE11/PCNA/RFC4/NBN/MCM4/MCM7/FEN1/RFC3/DCLRE1B/MCM3/GINS3/DNA2/RNASEH2A/GINS2/GINS1/POLA1/LIG1/POLE/POLD2	19
GO:0097191	extrinsic apoptotic signaling pathway	94/4361	188/11691	0.000231976	0.00358467	0.00268739	CFLAR/FAS/TNFRSF1B/CTNNA1/TRAF1/SP100/CYLD/P2RX7/JAK2/TRADD/STK3/IL7/TNFAIP3/TNFSF10/INHBA/CD70/RBCK1/ACVR1B/RIPK1/MAP2K5/BCL2A1/PML/PMAIP1/MCL1/PIK3R1/BCL2L11/ATF3/HMGB2/CASP3/RET/MOAP1/TMC8/RELA/SRC/HTT/DAXX/HSPA1B/HSPA1A/TNF/ICAM1/CASP2/IFI27/DELE1/TMBIM1/HYAL2/PEA15/G0S2/TGFBR1/BRCA1/PYCARD/PARP2/IL1B/HGF/DEPTOR/PELI3/IL1A/BAD/CASP8AP2/DAPK1/EYA2/FAF1/STX4/TNFRSF10A/DEDD2/TNFSF12/DDX47/GCLM/T…	94
GO:0030003	cellular cation homeostasis	192/4361	421/11691	0.000233437	0.00359726	0.00269683	CD38/MCUB/HFE/CUL1/TFRC/SRI/SLC46A1/EDN1/P2RX7/SLC8B1/JAK2/HIF1A/CD40/SLC30A4/CDH23/FKBP1B/GOT1/CCRL2/KCNJ2/MT2A/OPRL1/CCR7/F2RL3/ATP1B2/C19orf12/DLG4/SWAP70/C5AR2/P2RX4/ISCU/SLC31A2/CXCL9/LPAR6/PML/ABL2/CALM2/CCR5/SLC30A7/DISC1/ATP7A/CXCL10/CXCL11/PTGER4/SLC9A9/TPCN1/HTT/C5AR1/TGM2/KCTD7/LYN/CCL5/SLC39A8/CLN6/TESMIN/HAMP/CDK5/MT1A/PLCG1/ADM/CCL15/SNCA/TTC7A/SLC30A1/SLC41A1/SLC39A14/P2RY6/ITPR1/M…	192
GO:0048839	inner ear development	59/4361	109/11691	0.000243502	0.00374199	0.00280534	NTN1/MCM2/CELSR1/FZD3/HPN/GLI3/CDH23/MYCL/SDC4/INSIG2/HESX1/C1QB/MAF/INSIG1/CEBPD/IFT27/MAPKAPK2/CCM2/TPRN/SPRY2/ABR/DVL2/PROX1/CCNA2/RIPOR2/ANP32B/WDPCP/SLC4A7/HES1/LRP10/CEBPA/MKS1/NAGLU/MYO7A/ADAM10/FZD2/GJB2/BMP2/TGFB1/NR4A3/PRRX1/JAG1/GSDME/FZD6/SLC9A3R1/TGFB3/RPGRIP1L/ROR2/WHRN/WNT5A/CTHRC1/LRIG3/JAG2/DCHS1/TCAP/VANGL2/GATA3/SOX9/PDGFRB	59
GO:0048608	reproductive structure development	139/4361	294/11691	0.000252721	0.00386786	0.0028997	CTNNA1/ARID4B/PTGS2/MSH2/HIF1A/FNDC3A/STK3/ITGB8/DNAJB6/GLI3/PLEKHA1/CYP27B1/TFEB/TNFSF10/INHBA/LIF/H3-3B/TBX3/BRIP1/IL10/ATM/ST14/BCL2L11/MERTK/CCNF/FZD5/PTX3/HMGB2/CASP3/NKX3-1/JUNB/ASCL2/SOCS3/RXRA/SRC/ICAM1/BIRC2/CASP2/ZFP36L1/NUPR1/ADM/PHLDA2/SNAI1/UBB/ARID4A/YBX3/WDR77/TGFBR1/EPOR/RARA/NCOA1/ADAM19/VASH1/MAPK14/FANCG/HMGCS1/CEBPB/ARID5B/RRM1/MEN1/SGPL1/HES1/REC8/CCND1/TNC/ANXA1/E2F8/ERCC1/G…	139
GO:0043114	regulation of vascular permeability	20/4361	28/11691	0.000253779	0.00386786	0.0028997	ARHGAP35/SRC/ADM/ABR/CXCR2/AKAP12/PTP4A3/PDE3A/CTNNBIP1/TRPV4/TGFB1/FGFBP3/YES1/PTPRJ/CEACAM1/SLIT2/HRH1/VEGFA/UCN/CDH5	20
GO:0045622	regulation of T-helper cell differentiation	20/4361	28/11691	0.000253779	0.00386786	0.0028997	TBX21/IL4R/RIPK2/IL23A/IL12B/CD80/IRF4/NFKBIZ/ZC3H12A/IL27/RARA/HLX/LOXL3/ANXA1/NLRP3/CD86/SMAD7/JAK3/BCL6/TNFSF4	20
GO:1904018	positive regulation of vasculature development	75/4361	145/11691	0.000259801	0.0039113	0.00293226	CFLAR/PTGS2/RAPGEF3/XBP1/HIF1A/CD40/ITGB8/ENG/RAPGEF2/BTG1/IL10/KLF4/JAK1/TGFBR2/ZC3H12A/ANGPTL4/STAT3/C5AR1/MAP3K3/RUNX1/PLCG1/ADM/BRCA1/CXCR2/IL1B/HYAL1/HGF/LRG1/IL1A/SASH1/ANXA1/PRKCA/FLT1/ANXA3/SERPINB7/AGGF1/AGO2/PGF/FGF2/NFE2L2/GHRL/TNFSF12/EPHA1/THBS1/SPHK1/SOD2/HMOX1/PRKCB/CXCR4/F3/CHI3L1/CXCL8/ACVRL1/NRP1/ITGA5/CEACAM1/VEGFB/VEGFC/RRAS/WNT5A/TLR3/PDGFB/PIK3R6/GATA6/CX3CR1/VEGFA/SERPINE1/…	75
GO:0001945	lymph vessel development	15/4361	19/11691	0.000260144	0.0039113	0.00293226	SYK/PROX1/HEG1/VASH1/ACVR2B/BMPR2/PKD1/EPHA2/ACVRL1/PROX2/VEGFC/PTPN14/VEGFA/EFNB2/FOXC2	15
GO:0002507	tolerance induction	15/4361	19/11691	0.000260144	0.0039113	0.00293226	ACOD1/TNFAIP3/CD274/LILRB2/IDO1/TGFBR2/HLA-E/LYN/IL2RA/LGALS9/PHLPP1/HMGB1/TGFB1/HLA-G/PDCD1	15
GO:0032753	positive regulation of interleukin-4 production	15/4361	19/11691	0.000260144	0.0039113	0.00293226	IRF4/SYK/CD28/HLA-E/RARA/LGALS9/CEBPB/NLRP3/CD86/SASH3/ZP3/PRKCQ/IL33/GATA3/TNFSF4	15
GO:0035587	purinergic receptor signaling pathway	15/4361	19/11691	0.000260144	0.0039113	0.00293226	ACPP/P2RX7/P2RX4/GPR34/ADORA3/P2RY6/P2RY11/P2RY13/ADORA1/ADORA2B/P2RY12/ADA/P2RX1/P2RY2/NECAB2	15
GO:1903706	regulation of hemopoiesis	176/4361	383/11691	0.000263035	0.0039441	0.00295686	BTK/PSMA4/CBFB/TBX21/IL4R/MEF2C/CYLD/PSME1/AGO1/XBP1/TNRC6B/HIF1A/PSMA6/NFKBIA/PSME2/NFATC2/RIPK2/IL7/GLI3/PSMA2/FBXW7/IL23A/IL12B/CD80/INHBA/NCKAP1L/IRF1/TNFSF9/ZFP36/LIF/LILRB2/H3-3B/CDC73/ACVR1B/PIM1/IRF4/RIPK1/TCF12/ITPKB/NFKBIZ/PIK3R1/ZFP36L2/MOV10/PPARGC1B/TGFBR2/ZC3H12A/HMGB2/IL15/SYK/STAT3/INPP5D/FOS/RASGRP1/PTPN2/CD28/SOCS1/IRF7/PSMD12/IL27/PNP/PSMB8/HSPA1B/HSPA1A/TNF/PSMB9/LYN/RUNX1/CUL…	176
GO:0046717	acid secretion	38/4361	64/11691	0.000267423	0.00399912	0.0029981	EDN1/SLC1A3/P2RX7/GLS/PLA2G4A/OPRL1/P2RX4/TNFRSF11A/SLC51A/SYK/SNX10/APBA1/SNCA/HIP1R/ABCC3/IL1B/AQP9/SLC26A6/PLA2G12A/SYT1/SLC1A5/ABCB4/SYT4/ANXA1/STXBP1/PPFIA3/TRPV1/SGK1/GHRL/ABCC4/RAB3A/ADORA1/SLC9A3R1/PLA2G6/OXTR/SLC17A7/HRH2/UCN	38
GO:0072676	lymphocyte migration	46/4361	81/11691	0.000272084	0.00405791	0.00304218	TBX21/SLC8B1/WASL/CCR7/MYO1G/CD200R1/RET/CXCL10/CXCL11/CCL5/ICAM1/ADAM17/RIPK3/CCL15/SAA1/CCL3L1/CCL3L3/RIPOR2/PYCARD/CCL20/CCL3/IL27RA/ITGA4/CCL18/CH25H/APP/CCL4L1/CCL7/CCL8/CCL2/CCL4/CCL1/PADI2/ADAM10/CCL23/SPNS2/MADCAM1/CKLF/WNT5A/GPR183/ITGB7/CCL13/GATA3/CCL24/CD200/GCSAML	46
GO:0002312	B cell activation involved in immune response	37/4361	62/11691	0.000278226	0.00413228	0.00309793	TFRC/TBX21/THOC1/MSH2/XBP1/CD40/SWAP70/CD180/IL10/BATF/STAT6/CD28/LIG4/MFNG/NBN/UNG/BCL3/MAD2L2/ITFG2/IL27RA/EXO1/HSPD1/ERCC1/TLR4/NSD2/RNF168/TGFB1/NOTCH2/CLCF1/ATAD5/DOCK11/BCL6/PARP3/ADA/GPR183/GAPT/TNFSF4	37
GO:0002687	positive regulation of leukocyte migration	57/4361	105/11691	0.000278556	0.00413228	0.00309793	KARS1/EDN1/IL23A/NCKAP1L/CCR7/SWAP70/P2RX4/IL6/CXCL10/C5AR1/TNF/CCL5/ICAM1/ADAM17/LGALS9/CXCR2/RIPOR2/PYCARD/CCL20/CCL3/MAPK14/ITGA4/FPR2/APP/LBP/HMGB1/CMKLR1/CCL7/CCL8/TIRAP/PGF/CCL4/CCL1/TREM2/ADAM10/TRPV4/MAPK3/THBS1/TGFB1/CXCL8/MADCAM1/ZP3/P2RY12/IL1R1/PLA2G7/VEGFB/VEGFC/WNT5A/CSF1/VEGFA/SERPINE1/KITLG/BDKRB1/TNFRSF18/CCL24/PLVAP/TNFSF18	57
GO:0002483	antigen processing and presentation of endogenous peptide antigen	12/4361	14/11691	0.000282215	0.00416436	0.00312198	HFE/TAP1/TAP2/HLA-C/HLA-E/HLA-F/HLA-B/HLA-A/B2M/TAPBP/HLA-G/ERAP2	12
GO:0019885	antigen processing and presentation of endogenous peptide antigen via MHC class I	12/4361	14/11691	0.000282215	0.00416436	0.00312198	HFE/TAP1/TAP2/HLA-C/HLA-E/HLA-F/HLA-B/HLA-A/B2M/TAPBP/HLA-G/ERAP2	12
GO:0001910	regulation of leukocyte mediated cytotoxicity	35/4361	58/11691	0.00029905	0.00437081	0.00327675	STAP1/STX7/P2RX7/IL23A/IL12B/NECTIN2/SERPINB9/RASGRP1/MICB/HLA-C/HLA-E/HLA-F/HLA-B/ICAM1/HLA-A/PVR/RIPK3/B2M/LGALS9/MICA/VAV1/CD1A/CD1E/LILRB1/IL18RAP/LAG3/CD226/IL7R/HLA-G/ITGAM/CEACAM1/SERPINB4/PIK3R6/CD1C/CD160	35
GO:0031100	animal organ regeneration	35/4361	58/11691	0.00029905	0.00437081	0.00327675	HFE/AURKA/EZH2/GLI3/CDKN1A/PCNA/IL10/PNPT1/TGFBR2/C5AR1/HAMP/ADM/IGF2R/CCNA2/HGF/CEBPB/CCND1/GLI1/PPAT/ANXA3/PGF/TYMS/TGFB1/NR4A3/ATIC/HMOX1/CDK1/CAD/PPARG/FPGS/SULF2/APOA2/CLDN1/NNMT/EGFR	35
GO:0031670	cellular response to nutrient	35/4361	58/11691	0.00029905	0.00437081	0.00327675	PDK2/PTGS2/P2RX7/XBP1/CYP27B1/P2RX4/BRIP1/PIM1/IL15/BAIAP2/SSH1/KANK2/LPL/NMRAL1/CASTOR1/NCOA1/ATP2B1/USF2/TNC/TRPV1/CASTOR3/P2RY11/HMOX1/CIB2/VDR/CDKN2B/CASTOR2/FES/P2RY12/PPARG/FYN/PDXP/SFRP1/P2RY2/BCL11A	35
GO:0035272	exocrine system development	22/4361	32/11691	0.000299349	0.00437081	0.00327675	PLXND1/XBP1/NKX3-1/PDGFA/TGM2/TNF/HGF/EDA/TFCP2L1/TGFB1/DAG1/SEMA3A/NRP1/TGFB3/CLCN2/LAMA5/RAB26/IGF2/WLS/SEMA3C/EGFR/SOX9	22
GO:0000187	activation of MAPK activity	65/4361	123/11691	0.000300369	0.00437422	0.00327931	MAP2K3/KARS1/P2RX7/RIPK2/NOD1/RIPK1/MAP2K5/DUSP5/DUSP7/SYK/RET/NOD2/MLKL/MAP3K2/ERN1/PTPN1/C5AR1/DAXX/TNF/MAPKAPK2/SPAG9/UBB/PEA15/SAA1/MAP3K13/IL1B/MAP3K9/IRAK2/HGF/MAPK11/TAB3/MAP4K2/MAPK14/ERCC6/ITGA1/MAP3K5/TLR4/AVPI1/PLCE1/FGF2/MAP3K12/GHRL/IQGAP3/MAPK3/MAP3K6/THBS1/BMP2/S1PR2/NRG1/CDK1/CXCR4/DAB2IP/ADORA2B/TGFB3/MDFIC/MAP3K20/WNT5A/CSPG4/INAVA/TGFA/GNG3/IGF1/LPAR3/BIRC7/PROK2	65
GO:0048565	digestive tract development	44/4361	77/11691	0.000304136	0.00440721	0.00330404	HIF1A/CHD8/KLF5/GLI3/CDKN1A/SAV1/DNAAF1/TGFBR2/RET/TNF/HLX/EPB41L5/IFT172/HES1/GLI1/EDNRB/ACVR2B/EPHB3/FOXF1/TYMS/ALDH1A2/TCF7/TGFB1/PKD1/PRDM1/CXCL8/TGFB3/ASS1/LGR4/OXTR/SMAD3/ADA/WNT5A/PDGFC/SFRP1/BCL2/CYP1A1/DCHS1/GATA6/VANGL2/HRH2/SHOX2/EGFR/RBPMS2	44
GO:0043062	extracellular structure organization	139/4361	295/11691	0.000304219	0.00440721	0.00330404	CFLAR/CD44/TNFRSF1B/SCARB1/ITGB5/HPN/ITGB8/DNAJB6/ENG/SH3PXD2A/SDC4/COLGALT1/IL6/FLOT1/CTSS/PTX3/MELTF/ATP7A/SERPINF2/PDGFA/TNF/ICAM1/LIPG/PLAGL2/ITGA10/TGFBR1/LAMB3/BCL3/LPL/HAS1/ADAM19/ITGA9/ERCC2/HAS3/NFKB2/HYAL1/MYO1E/CD47/ANXA2/AGRN/PHLDB1/LOXL3/ITGA4/ITGA1/TNC/CETP/MMP13/APP/MMP10/GREM1/FOXF1/FGF2/ADAMTS5/ADAM10/MPZL3/PECAM1/ACSL3/COL5A3/TIMP2/ECM2/THBS1/TGFB1/FURIN/MMP2/CD36/ANTXR1/ERO1A/P…	139
GO:0051966	regulation of synaptic transmission, glutamatergic	23/4361	34/11691	0.00031585	0.004552	0.00341259	PTGS2/MEF2C/HOMER1/DISC1/TNF/CDK5/TPRG1L/OPHN1/PSEN1/SYT1/DGKI/STXBP1/CCL2/GRIK1/ADORA1/SERPINE2/PLA2G6/OXTR/ROR2/DKK1/SHANK3/UCN/EGFR	23
GO:1900744	regulation of p38MAPK cascade	23/4361	34/11691	0.00031585	0.004552	0.00341259	KARS1/CYLD/GADD45B/DUSP1/PTPN22/MFHAS1/ZC3H12A/RELL2/MAP3K3/PHLPP1/IL1B/HGF/GADD45G/SASH1/MAP3K5/NCF1/MINK1/GADD45A/BMP2/PER1/SPHK1/DAB2IP/VEGFA	23
GO:1905954	positive regulation of lipid localization	33/4361	54/11691	0.000317867	0.00456923	0.00342551	SCARB1/EDN1/P2RX7/NFKBIA/NFKB1/EHD1/P2RX4/HILPDA/TNFRSF11A/OSBPL11/ZC3H12A/NKX3-1/LIPG/LPL/IL1B/FITM2/ANXA2/ABCB4/TRIAP1/C1QTNF1/GHRL/CD36/PLIN5/LDLRAP1/ABCA7/ABCA1/LRP1/CYP19A1/PLA2G6/ATP8A1/NR1H3/UCN/SPP1	33
GO:0032673	regulation of interleukin-4 production	16/4361	21/11691	0.000328759	0.00471363	0.00353376	IRF4/SYK/CD28/HLA-E/RARA/LGALS9/CD83/CEBPB/NLRP3/CD86/SASH3/ZP3/PRKCQ/IL33/GATA3/TNFSF4	16
GO:0002720	positive regulation of cytokine production involved in immune response	31/4361	50/11691	0.000333199	0.004765	0.00357227	KARS1/DDX58/TICAM1/IL6/FZD5/NOD2/HLA-E/HLA-F/HK1/RSAD2/B2M/IL1B/MAPK14/TLR4/NLRP3/LILRB1/DDX21/SASH3/MAPK3/NR4A3/CD36/CD226/HLA-G/IL1R1/WNT5A/FFAR2/IL18R1/GATA3/CD160/TNFSF4/FFAR3	31
GO:0022600	digestive system process	30/4361	48/11691	0.000338985	0.00483531	0.00362498	SCARB1/SLC46A1/OPRL1/NOD2/HAMP/SNX10/HIP1R/ACO1/TYMP/SLC26A6/TLR4/TJP2/TRPV1/SGK1/UGCG/GHRL/CD36/LDLR/VDR/NR1H3/OXTR/SLC22A5/MUC6/KCNN4/INAVA/APOA2/HRH2/UCN/SLC2A5/SOX9	30
GO:0021700	developmental maturation	92/4361	185/11691	0.000341174	0.00484222	0.00363016	BTK/CBFB/SCARF1/AURKA/MAEA/XBP1/HIF1A/LYL1/SEPTIN4/CDKN1A/DLG4/B4GALT5/GPAT4/DISC1/FZD5/IL15/RET/CLEC7A/RND1/FAM20C/ABHD2/PHOSPHO1/CABYR/CDC20/MAP3K13/CLSTN1/BLOC1S5/ERCC2/SLC26A6/AGRN/HES1/REC8/SYT4/DDIT3/STXBP1/EDNRB/FARP2/BLOC1S3/CEBPA/APP/FBXO5/XYLT1/MYO5A/PDE3A/GREM1/SEZ6/TYMS/KIF14/ALDH1A2/TFCP2L1/RYR1/FAM210B/RAB32/MBTPS2/RAB3A/BMP2/MMP2/TRIP13/DAG1/RERE/DAB2IP/SPINK1/ACVRL1/FOXO3/POU2F2/P…	92
GO:0071229	cellular response to acid chemical	75/4361	146/11691	0.00034121	0.00484222	0.00363016	PDK4/EDN1/SESN1/KLHL22/XBP1/RRAGC/DNMT1/KLF4/ABL2/ATM/UBR1/ZC3H12A/ATP7A/RET/PTGER4/BAIAP2/SOCS1/SRC/TNF/TWF2/LYN/HAMP/ADCY6/LAMTOR1/P2RY6/SHMT1/RARA/ID3/LPL/CASTOR1/CEBPB/TNC/ABCB4/PINK1/E2F1/FZD4/CASTOR3/CPEB4/ALDH1A2/GCLM/RARG/MMP2/DNMT3A/DGAT2/YES1/LDLR/ABCA1/CASTOR2/PPARG/ASS1/PDK3/FYN/TESC/GNG2/WNT5A/PDGFC/SFRP1/SH3BP4/PDGFB/SESN3/GCLC/COL4A1/FFAR2/CLDN1/VEGFA/WNT5B/TNFSF4/BCL11A/EGFR/TEAD2…	75
GO:2000107	negative regulation of leukocyte apoptotic process	26/4361	40/11691	0.000342821	0.00484512	0.00363234	HIF1A/CCR7/IDO1/ITPKB/MERTK/CCR5/NOD2/IRF7/CCL5/SELENOS/CXCR2/SLC39A10/LILRB1/AURKB/EFNA1/FOXP1/JAK3/IL7R/BCL6/PRKCQ/SLC46A2/TSC22D3/ADA/CD27/IRS2/KITLG	26
GO:0016447	somatic recombination of immunoglobulin gene segments	29/4361	46/11691	0.000343156	0.00484512	0.00363234	TFRC/TBX21/THOC1/MSH2/CD40/SWAP70/IL10/BATF/STAT6/CD28/LIG4/MSH3/NBN/UNG/MAD2L2/IL27RA/EXO1/HSPD1/ERCC1/NSD2/TCF3/RNF168/PRKDC/TGFB1/CLCF1/ATAD5/BCL6/PARP3/TNFSF4	29
GO:0048247	lymphocyte chemotaxis	27/4361	42/11691	0.000345414	0.00486466	0.00364699	SLC8B1/CXCL10/CXCL11/CCL5/ADAM17/CCL15/SAA1/CCL3L1/CCL3L3/CCL20/CCL3/CCL18/CH25H/CCL4L1/CCL7/CCL8/CCL2/CCL4/CCL1/PADI2/ADAM10/CCL23/CKLF/WNT5A/GPR183/CCL13/CCL24	27
GO:0006869	lipid transport	107/4361	220/11691	0.000346591	0.00486891	0.00365017	CROT/STOML1/SCARB1/EDN1/P2RX7/GRAMD1A/APOL4/APOL1/NFKBIA/NFKB1/PLA2G4A/STX12/INHBA/APOL3/APOL2/SLC27A1/STARD3/P2RX4/TEX2/SLCO2B1/PRELID3A/TNFRSF11A/SLC27A3/OSBPL11/ACSL1/RFT1/SLC51A/SYK/NKX3-1/MFSD2A/STARD5/ARV1/CLN8/RXRA/APOL6/LIPG/LAMTOR1/OSBPL1A/ABCD3/ABCC3/OSBPL7/TNFAIP8L3/PITPNB/ACSL4/PPARA/PITPNA/ATP8B4/APOBR/NCOA1/IL1B/AQP9/AKT2/TTC39B/ATP10A/SIGMAR1/ANXA2/STARD7/PLA2G12A/PITPNM1/GOT2/SORL…	107
GO:0019932	second-messenger-mediated signaling	118/4361	246/11691	0.00035621	0.00497397	0.00372894	PDK2/BTK/NFATC3/SRI/EDN1/RAPGEF3/P2RX7/NFATC2/NFAT5/RAPGEF2/CAMKK2/PLEK/GBP1/FKBP1B/PPP3CC/CCRL2/MT2A/OPRL1/CCR7/DYRK2/P2RX4/CXCL9/KSR1/CALM2/CCR5/SYK/CXCL10/CXCL11/RXFP1/PTGER4/HTT/TNF/HOMER3/ADCY6/PLCG1/ADM/P2RY6/ADGRE1/ITPR1/CGAS/MCOLN1/PDE3B/ADCY4/CXCR2/AHR/PCLO/GPR65/CCL20/CCL3/CXCR5/ADRB2/MCTP2/EDNRB/PRKCA/FPR2/MYOZ1/MYO5A/TRDN/PDE3A/CMKLR1/PLCE1/CCL4/TREM2/P2RY11/THBS1/HTR2B/ADGRE5/CD36/SP…	118
GO:0051222	positive regulation of protein transport	152/4361	327/11691	0.000356616	0.00497397	0.00372894	CD38/IFNGR1/TM7SF3/KARS1/PTGS2/SRI/IL4R/PCM1/SAR1A/RAPGEF3/RBM22/HUWE1/P2RX7/JAK2/SH3GLB1/XBP1/HIF1A/RIPK2/GSDMD/GLI3/DDX58/UBE2D3/FBXW7/PANX1/SEC24A/IFIH1/RAB29/CD274/PFKFB2/PTPN22/IL6/IL10/TP53/CEP131/SIRT3/SAE1/PIK3R1/STOM/PCNT/FZD5/AIM2/ZC3H12A/SYK/NOD2/PTGER4/HDAC3/RASGRP1/PLK3/IL1RAP/SRC/MBP/HLA-E/TNF/CDK5/EDEM1/HK1/HYAL2/KIF20B/SAA1/ABLIM3/TLR8/LPL/LGALS9/EDEM2/MMP24-AS1-EDEM2/MYO18A/AKAP1…	152
GO:0051048	negative regulation of secretion	78/4361	153/11691	0.000356752	0.00497397	0.00372894	SERPINB1/TNFRSF1B/EDN1/GBP1/TNFAIP3/FKBP1B/INHBA/RAP1B/LIF/PTPN22/C5AR2/IL10/PML/CD200R1/ZC3H12A/CD300A/PTGER4/FFAR4/PIM3/HLA-F/TNF/RSAD2/SNCA/SLC30A1/ABR/CRHBP/TLR8/LGALS9/ANXA5/MAP4K4/RHBDF2/IL1B/LILRA5/IL27RA/ENY2/HADH/SYT4/FRMD4A/SRGN/ANXA1/NLRP3/LILRB1/FOXF1/IDH2/IL36RN/LRRC32/GHRL/AVPR2/SYTL4/NLRP12/HMOX1/NRG1/MIDN/ADORA1/CD22/TNFRSF21/P2RY12/SIRT4/CEACAM1/LGR4/NR1H3/OXTR/F2R/BANK1/TNFRSF4/…	78
GO:0007265	Ras protein signal transduction	169/4361	368/11691	0.000358735	0.00498911	0.00374028	RHOBTB2/NISCH/ARHGAP6/NTN1/CELSR1/RAPGEF3/JAK2/RAB18/MYO9B/ARHGAP5/DNMBP/RAPGEF2/RASAL1/RAB29/CDKN1A/RHOT1/FGD3/RAP1B/F2RL3/RAB2B/DNMT1/ARHGEF9/VAV3/ROCK2/FLOT1/RAB30/RAB1A/FGD4/LPAR6/KSR1/TP53/ABL2/ITPKB/RALB/G3BP1/FGD2/DYNLT1/DOK2/CDC42EP2/FGD5/RHOC/ELMO1/CDC42SE2/ARHGAP35/RAB8B/RASGRP1/RND1/SCAI/CDC42SE1/PHACTR4/ITSN1/SYNJ2BP/LYN/IFT27/RAB40B/RAB4A/RHOH/RALGDS/SHOC2/ROBO1/RAB27A/RAB33A/SPRY2/R…	169
GO:0006631	fatty acid metabolic process	126/4361	265/11691	0.000361182	0.00501061	0.0037564	PDK4/CROT/PDK2/PTGS2/EDN1/PTGS1/XBP1/ACOD1/PLA2G15/PLA2G4A/GPAM/LPGAT1/MCEE/INSIG2/IVD/SLC27A1/HACL1/APPL2/SLC27A3/CBR4/ERLIN2/AUH/PTGES2/MMAA/ACSL1/GPAT4/DAGLB/PDP1/ZADH2/INSIG1/HACD2/ALOX5/PDP2/LIPG/ABHD2/ALDH3A2/SNCA/PCCB/ELOVL5/ABCD3/ABHD5/BRCA1/LPL/PCCA/ETFBKMT/ACSL4/ABHD16A/QKI/PPARA/IL1B/MLXIPL/AKT2/GGT5/ACADSB/ELOVL7/ACOT11/MAPK14/HADH/THEM4/SGPL1/EIF6/CRYL1/CYP2U1/ANXA1/PAM/LTA4H/MLYCD/C…	126
GO:0003206	cardiac chamber morphogenesis	47/4361	84/11691	0.000374215	0.0051785	0.00388227	MEF2C/HIF1A/ENG/UBE4B/TBX3/SMAD6/TP53/SAV1/DHRS3/TGFBR2/RXRA/TGFBR1/ROBO1/PROX1/HEG1/RARA/HES1/PTCD2/NSD2/MKS1/FOXF1/BMPR2/FZD2/SMAD7/TGFB1/DSP/NOTCH2/NRG1/JAG1/NRP1/FGFRL1/TBX20/CCM2L/WNT5A/MYBPC3/SLIT2/ADGRG6/GATA6/LRP2/VANGL2/SLIT3/SHOX2/GATA3/HEY1/SEMA3C/HAND1/FOXC2	47
GO:0002221	pattern recognition receptor signaling pathway	84/4361	167/11691	0.000380612	0.00525396	0.00393884	BTK/GRAMD4/CYLD/WDFY1/MAP3K1/NFKBIA/RNF125/ACOD1/RIPK2/NOD1/DDX58/DHX58/UBE2D3/UNC93B1/IFIH1/TNFAIP3/IRF1/TICAM1/RFTN1/PTPN22/APPL2/IRF4/RIPK1/FLOT1/TNIP1/MFHAS1/CTSS/OTUD4/NOD2/CD300A/TNIP2/CLEC7A/RELA/IRF7/PELI1/HSPA1B/HSPA1A/LYN/DDX60/BIRC2/MAPKAPK2/RSAD2/UBB/MYD88/TNIP3/TIFA/TLR8/UBE2D1/TRIM5/IRAK2/PIK3AP1/TBK1/TAB3/CNPY3/NLRX1/TANK/HSPD1/TLR4/BIRC3/LBP/LILRA2/SARM1/HMGB1/TIRAP/XIAP/COLEC12/C…	84
GO:0043372	positive regulation of CD4-positive, alpha-beta T cell differentiation	17/4361	23/11691	0.000391592	0.00537883	0.00403246	IL4R/RIPK2/IL23A/IL12B/CD80/NCKAP1L/NFKBIZ/SOCS1/RARA/HLX/LGALS9/CD83/ANXA1/NLRP3/CD86/SASH3/TNFSF4	17
GO:2000778	positive regulation of interleukin-6 secretion	17/4361	23/11691	0.000391592	0.00537883	0.00403246	XBP1/DDX58/IFIH1/IL1RAP/MBP/TNF/HYAL2/TLR8/LPL/LGALS9/PYCARD/IL1B/LILRA5/LILRA2/HMGB1/TRPV4/F2R	17
GO:0051056	regulation of small GTPase mediated signal transduction	130/4361	275/11691	0.000396943	0.005434	0.00407382	RHOBTB2/ARAP2/ARHGAP6/JAK2/MYO9B/ARHGAP5/CHN2/DNMBP/RASAL1/DEPDC7/ARHGAP9/TRIP10/RHOT1/FGD3/F2RL3/ARHGEF9/VAV3/FLOT1/FAM13A/FGD4/LPAR6/ABL2/ITPKB/FGD2/ARHGAP18/DYNLT1/FGD5/RHOC/CDC42SE2/ARHGAP35/RASGRP1/SCAI/SRC/CDC42SE1/ITSN1/ARHGAP19/LYN/RHOH/RACGAP1/SHOC2/ROBO1/SPRY2/ARHGAP12/RASGRF1/ABR/EPOR/HEG1/KANK2/ARHGAP26/OPHN1/SIPA1L3/MAP4K4/RIPOR2/GARNL3/SRGAP3/RASA1/GPR65/RHOBTB1/ARHGAP31/AMOT/RHOQ/A…	130
GO:0006638	neutral lipid metabolic process	46/4361	82/11691	0.000397562	0.005434	0.00407382	SCARB1/ABHD12/FBXW7/GPAM/INSIG2/SLC27A1/GPAT3/ACSL1/GPAT4/ABHD6/DAGLB/INSIG1/GK/LIPG/ABHD2/SNCA/ABHD5/DGKZ/LPL/PGS1/ACSL4/ABHD16A/APOBR/TBL1XR1/FITM2/DGKI/SORL1/CETP/PLCE1/PNPLA3/DGKH/DGAT2/LDLR/PLIN5/GPX1/FABP5/LIPE/NR1H3/DGKQ/G6PC/SLC22A4/APOA2/APOC1/DGKG/FABP4/CAT	46
GO:0048771	tissue remodeling	65/4361	124/11691	0.000403671	0.00550397	0.00412627	CD38/PDK4/TFRC/MEF2C/P2RX7/HIF1A/IL7/IL23A/IL12B/TNFAIP3/LIF/ROCK2/IL6/TP53/TNFRSF11A/MERTK/PPARGC1B/IL15/SYK/ATP7A/INPP5D/SRC/TGM2/SNX10/TMBIM1/ABR/MITF/LRRK1/IL1A/ADRB2/ANXA1/PRKCA/ACVR2B/HMGB1/GREM1/TMEM119/LRP5/BMPR2/EFNA4/TGFB1/MMP2/NOTCH2/TIMP1/EPHA2/LRP5L/JAG1/VDR/SIGLEC15/ACVRL1/TGFB3/CEACAM1/LGR4/F2R/SFRP1/CTHRC1/CSPG4/CCDC154/ACP5/RSPO3/SEMA3C/GJA1/EGFR/TNFRSF11B/SPP1/FOXC2	65
GO:0046677	response to antibiotic	116/4361	242/11691	0.000411595	0.0055983	0.00419699	EDN1/SLC1A3/MEF2C/JAK2/EZH2/PLEKHA1/TIMELESS/OGG1/XRN1/PLA2G4A/TNFAIP3/FKBP1B/DUSP1/KDM6B/PCNA/IL6/IL10/TXN/KLF4/RIPK1/TP53/ALAD/MAPK13/JAK1/ZC3H12A/CASP3/TP53INP1/ATP7A/STAT6/STAT3/RGS19/RELA/SRC/ZNF277/DAXX/ICAM1/HAMP/BIRC2/ADCY6/RIPK3/HYAL2/IMPACT/RARA/CRHBP/ID3/CSF3/AHR/UROS/CBX8/PPP5C/HYAL1/GSN/HGF/SETD7/SIGMAR1/GOT2/ZC3H8/CCND1/BAD/TNC/MAP3K5/ANXA1/PINK1/FXN/PPP1R15B/IL18RAP/CCL7/ENDOG/STAT…	116
GO:1903725	regulation of phospholipid metabolic process	38/4361	65/11691	0.000413909	0.00561604	0.00421029	SCARB1/WDR91/CISH/CCR7/SLC27A1/VAV3/KLF4/PIK3R1/NOD2/WDR81/SOCS3/SOCS1/SRC/PDGFA/LYN/DGKZ/TNFAIP8L3/SOCS7/TAZ/FGR/FLT1/FPR2/SOCS2/IDH1/FGF2/ACSL3/HTR2B/TGFB1/LDLR/DAB2IP/ZP3/P2RY12/PDGFB/PTK2/PIK3R6/VAV2/APOC1/PDGFRB	38
GO:0001525	angiogenesis	169/4361	369/11691	0.000421095	0.00569364	0.00426847	PLXND1/SP100/PTGS2/EDN1/RAPGEF3/AGO1/XBP1/HIF1A/CD40/POFUT1/KLF5/ITGB8/ENG/HDAC5/FBXW7/TNFAIP3/BTG1/VAV3/ROCK2/CEMIP2/IL6/IL10/KLF4/MAP2K5/WARS1/PML/HHEX/JAK1/FZD5/TGFBR2/ZC3H12A/SYK/ANGPTL4/STAT3/CXCL10/CLIC4/RNF213/FOXO4/TNFAIP2/C5AR1/PDGFA/MAP3K3/SYNJ2BP/RUNX1/PLCG1/ADM/TGFBR1/ROBO1/SPRY2/PDE3B/BRCA1/TYMP/AMOTL2/CXCR2/IL1B/HYAL1/VASH1/HGF/PRKX/EGR3/AMOT/ANXA2/LRG1/MAPK14/IL1A/E2F2/SASH1/ANXA1/…	169
GO:0048245	eosinophil chemotaxis	13/4361	16/11691	0.000421675	0.00569364	0.00426847	CCL5/CCL15/CCL3/CCL4L1/CCL7/CCL8/CCL2/CCL4/CCL1/CCL23/HRH1/CCL13/CCL24	13
GO:0045766	positive regulation of angiogenesis	68/4361	131/11691	0.000432382	0.00582407	0.00436624	PTGS2/RAPGEF3/XBP1/HIF1A/CD40/ITGB8/ENG/BTG1/IL10/KLF4/JAK1/TGFBR2/ZC3H12A/ANGPTL4/STAT3/C5AR1/MAP3K3/RUNX1/PLCG1/ADM/BRCA1/CXCR2/IL1B/HYAL1/HGF/LRG1/IL1A/SASH1/ANXA1/PRKCA/FLT1/ANXA3/AGGF1/AGO2/PGF/FGF2/NFE2L2/GHRL/TNFSF12/EPHA1/THBS1/SPHK1/HMOX1/PRKCB/CXCR4/F3/CHI3L1/CXCL8/ACVRL1/NRP1/ITGA5/VEGFB/VEGFC/RRAS/WNT5A/TLR3/PIK3R6/GATA6/CX3CR1/VEGFA/SERPINE1/TBXA2R/CCL24/ADAM12/KDR/ADM2/CDH5/FOXC2	68
GO:0043547	positive regulation of GTPase activity	154/4361	333/11691	0.00043648	0.00585749	0.00439131	ARAP2/ARHGAP6/TBC1D22A/TBC1D22B/VPS9D1/RAPGEF3/MYO9B/RIN3/ARHGAP5/CD40/CHN2/EZH2/TBC1D13/TBC1D9/RAPGEF2/CORO1C/RASAL1/TBC1D15/ARHGAP9/NCKAP1L/CCR7/AFDN/TBC1D14/AGAP3/VAV3/FAM13A/TBCD/RGS16/PIP5K1A/ADPRH/TBC1D7/TBC1D7-LOC100130357/ARHGAP18/RGS20/USP6NL/RSU1/CDC42EP2/RGS12/ARHGAP35/TBC1D24/NDEL1/LIMS1/RASGRP1/SNX18/RCC2/ADAP2/S100A10/ARHGAP19/ARFGAP3/CCL5/ICAM1/TBC1D5/DENND1B/CCL15/DOCK2/RACGAP1/GI…	154
GO:0061458	reproductive system development	139/4361	297/11691	0.000436969	0.00585749	0.00439131	CTNNA1/ARID4B/PTGS2/MSH2/HIF1A/FNDC3A/STK3/ITGB8/DNAJB6/GLI3/PLEKHA1/CYP27B1/TFEB/TNFSF10/INHBA/LIF/H3-3B/TBX3/BRIP1/IL10/ATM/ST14/BCL2L11/MERTK/CCNF/FZD5/PTX3/HMGB2/CASP3/NKX3-1/JUNB/ASCL2/SOCS3/RXRA/SRC/ICAM1/BIRC2/CASP2/ZFP36L1/NUPR1/ADM/PHLDA2/SNAI1/UBB/ARID4A/YBX3/WDR77/TGFBR1/EPOR/RARA/NCOA1/ADAM19/VASH1/MAPK14/FANCG/HMGCS1/CEBPB/ARID5B/RRM1/MEN1/SGPL1/HES1/REC8/CCND1/TNC/ANXA1/E2F8/ERCC1/G…	139
GO:0001952	regulation of cell-matrix adhesion	50/4361	91/11691	0.000442515	0.00591758	0.00443635	ARHGAP6/PPM1F/CORO1C/DUSP22/SDC4/CCR7/MACF1/ROCK2/PIK3R1/DISC1/LIMS1/RCC2/SRC/S100A10/NINJ1/LDB1/MAP4K4/RASA1/IQGAP1/WDPCP/EPB41L5/NF2/BCAS3/MINK1/NEXMIF/EPHA1/THBS1/CD36/JAG1/DAG1/SLK/LRP1/ACVRL1/BCL6/NRP1/PTPRJ/MMP12/CDKN2A/SMAD3/SFRP1/WNT4/PLAU/BCL2/PTK2/CSF1/VEGFA/SERPINE1/LIMCH1/FERMT1/KDR	50
GO:0002230	positive regulation of defense response to virus by host	18/4361	25/11691	0.000446749	0.00593183	0.00444703	TRAF3IP2/DDX58/IL23A/IL12B/APOBEC3F/EIF2AK4/AIM2/DTX3L/ZC3H12A/IL27/APOBEC3G/PARP9/CGAS/PYCARD/ERCC6/LILRB1/STAT1/STING1	18
GO:0007431	salivary gland development	18/4361	25/11691	0.000446749	0.00593183	0.00444703	PLXND1/XBP1/NKX3-1/PDGFA/TGM2/TNF/HGF/EDA/TFCP2L1/TGFB1/DAG1/SEMA3A/NRP1/TGFB3/CLCN2/LAMA5/SEMA3C/EGFR	18
GO:0030316	osteoclast differentiation	44/4361	78/11691	0.000447846	0.00593183	0.00444703	SBNO2/TFRC/SH3PXD2A/FBXW7/IL23A/IL12B/TNFRSF11A/PIK3R1/PPARGC1B/INPP5D/FOS/JUNB/FAM20C/SRC/TNF/SNX10/MITF/LRRK1/ANXA2/CCL3/MAPK14/CEBPB/KLF10/TLR4/FARP2/LILRB3/LILRB1/SLC9B2/TREM2/EFNA4/OSCAR/TGFB1/NOTCH2/FOXP1/EPHA2/LILRB4/SIGLEC15/OCSTAMP/PRXL2A/SFRP1/CD109/TLR3/GPR183/CSF1	44
GO:0034219	carbohydrate transmembrane transport	44/4361	78/11691	0.000447846	0.00593183	0.00444703	EDN1/SLC23A2/SORBS1/RNASEL/APPL2/SLC2A8/PIK3R1/FFAR4/TNF/SLC17A5/PEA15/ASPSCR1/SELENOS/IL1B/AKT2/SLC2A11/MFSD4B/RHOQ/MAPK14/GRB10/SLC45A3/CREBL2/KLF15/SLC2A3/RAB4B/NFE2L2/NR4A3/CLTCL1/STXBP4/YES1/PRKCB/FABP5/RTN2/SLC2A6/SLC5A3/TRIB3/SLC2A1/SLC2A9/IRS2/EDNRA/IGF1/SLC5A4/SLC2A5/ENPP1	44
GO:0002429	immune response-activating cell surface receptor signaling pathway	136/4361	290/11691	0.000450734	0.0059559	0.00446508	CD38/BTK/STAP1/PSMA4/BCAR1/CUL1/ELMO2/CBFB/MEF2C/CYLD/SPG21/PSME1/PSMA6/PSME2/NFATC2/RIPK2/WASL/PSMA2/PLEKHA1/NFKB1/DUSP22/GBP1/RAB29/NCKAP1L/RBCK1/CCR7/NECTIN2/RFTN1/PRAM1/VAV3/PTPN22/C5AR2/APPL2/MYO1G/NFKBIZ/PIK3R1/ELMO1/ZC3H12A/SYK/CD300A/INPP5D/RELA/PTPN2/BAIAP2/CD28/PDE4B/MUC1/CARD9/PLSCR1/SRC/PSMD12/C5AR1/PSMB8/MICB/NCKIPSD/PSMB9/LYN/RUNX1/MYO10/DENND1B/PLCG1/MNDA/ABI1/WAS/LCP2/PSEN1/CYFIP1…	136
GO:0019217	regulation of fatty acid metabolic process	36/4361	61/11691	0.000453415	0.00597712	0.00448099	PDK4/PDK2/PTGS2/LPGAT1/INSIG2/APPL2/ERLIN2/PDP1/INSIG1/PDP2/SNCA/ELOVL5/BRCA1/ETFBKMT/PPARA/IL1B/MLXIPL/AKT2/EIF6/ANXA1/MLYCD/SLC45A3/WDTC1/NR4A3/DGAT2/PLIN5/FABP5/PDK1/PPARG/SIRT4/PDK3/CEACAM1/NR1H3/TRIB3/APOC1/IRS2	36
GO:0043122	regulation of I-kappaB kinase/NF-kappaB signaling	100/4361	205/11691	0.000466828	0.00613939	0.00460264	CASP10/CFLAR/TRAF3IP2/CD40/PIM2/TRADD/RIPK2/NOD1/GOLT1B/TFG/TNFAIP3/TRIM25/TNFSF10/RBCK1/CCR7/TICAM1/APOL3/TRIM22/IL1RN/RIPK1/SECTM1/TNIP1/RHOC/REL/ZC3H12A/NOD2/TNIP2/RELA/TMEM106A/CARD9/LITAF/PELI1/MIER1/MAP3K3/TGM2/TNF/BIRC2/RHOH/OPTN/MYD88/IL36G/TNIP3/TIFA/ZDHHC17/LGALS9/IFIT5/PYCARD/IL1B/CC2D1A/PPP5C/TRIM5/TRIM32/TBK1/TAB3/NLRX1/TANK/PINK1/TLR4/CCDC22/BIRC3/S100A12/ZDHHC13/DDX21/EDA/TIRAP/STA…	100
GO:0002688	regulation of leukocyte chemotaxis	49/4361	89/11691	0.00047218	0.00619514	0.00464443	STAP1/KARS1/EDN1/SLC8B1/IL23A/DUSP1/NCKAP1L/CCR7/SWAP70/C5AR2/IL6/CXCL10/C5AR1/LYN/CCL5/ADAM17/LGALS9/CXCR2/MPP1/RIPOR2/CCL3/MAPK14/MTUS1/FPR2/LBP/HMGB1/GREM1/CMKLR1/CCL7/CCL2/TIRAP/PGF/CCL4/CCL1/PADI2/ADAM10/TRPV4/MAPK3/THBS1/CXCL8/CYP19A1/PLA2G7/VEGFB/VEGFC/WNT5A/SLIT2/CSF1/VEGFA/SERPINE1	49
GO:0015749	monosaccharide transmembrane transport	43/4361	76/11691	0.000474813	0.00621502	0.00465934	EDN1/SLC23A2/SORBS1/RNASEL/APPL2/SLC2A8/PIK3R1/FFAR4/TNF/PEA15/ASPSCR1/SELENOS/IL1B/AKT2/SLC2A11/MFSD4B/RHOQ/MAPK14/GRB10/SLC45A3/CREBL2/KLF15/SLC2A3/RAB4B/NFE2L2/NR4A3/CLTCL1/STXBP4/YES1/PRKCB/FABP5/RTN2/SLC2A6/SLC5A3/TRIB3/SLC2A1/SLC2A9/IRS2/EDNRA/IGF1/SLC5A4/SLC2A5/ENPP1	43
GO:0010038	response to metal ion	122/4361	257/11691	0.000480742	0.0062739	0.00470348	HFE/PTGS2/EDN1/CPOX/MEF2C/P2RX7/HIF1A/SLC30A4/RASAL1/OGG1/CACYBP/GOT1/DUSP1/HVCN1/MT2A/DLG4/PCNA/SYT6/P2RX4/CARF/CPNE8/ITPKB/PARP1/CALM2/ALAD/HOMER1/CASP3/ATP7A/CLIC4/FOS/JUNB/CYP2R1/SUCNR1/DAXX/ICAM1/DTYMK/TESMIN/HAMP/MT1A/LIG4/SNCA/B2M/SLC30A1/SLC41A1/BACE1/MAPK9/MCOLN1/SEC31A/MTF1/CRHBP/ACO1/ANXA5/UROS/AQP9/PPP5C/IQGAP1/GSN/SLC25A12/EEF2K/IL1A/SYT1/CCND1/BAD/SYT4/PAM/ERCC1/NCF1/SLC40A1/FXN/KHK…	122
GO:0044057	regulation of system process	155/4361	336/11691	0.000481567	0.0062739	0.00470348	CD38/ACPP/TNFRSF1B/PTGS2/SRI/EDN1/SNX5/JAK2/GLS/FKBP1B/POPDC2/TMIGD3/INHBA/KCNJ2/OPRL1/ATP1B2/GCH1/DLG4/ROCK2/P2RX4/IL10/KLF4/PARP1/CALM2/PARD3/ATPSCKMT/PTPRO/HOMER1/ZC3H12A/RAB8B/NKX3-1/PBX3/KCNE3/BAIAP2/SSTR2/PDE4B/SRC/ADORA3/ICAM1/HAMP/SETD3/ADM/SSH1/DSC2/HIP1R/ITPR1/CRHBP/CELF2/TYMP/SMTNL1/PPARA/PARP2/IL1B/CDK9/CAMK2G/ATP1A1/GPD1L/SLC8A2/ATP2B1/HGF/CACNA2D4/FTO/SLC25A12/NUP155/CCL3/GRK2/ADRB2…	155
GO:0042060	wound healing	176/4361	387/11691	0.000493863	0.00641906	0.00481231	CFLAR/CD44/HMG20B/SCARB1/CELSR1/EDN1/P2RX7/CBX5/JAK2/XBP1/ITPK1/HIF1A/CD40/KLF5/PLAT/EZH2/GLI3/EHD1/PLEK/TNFAIP3/SDC4/CDKN1A/IRF1/F2RL3/MACF1/H3-3B/VAV3/P2RX4/IL6/MYOF/PIK3R1/AK3/SERPING1/MERTK/RHOC/PAFAH2/ARHGAP35/TGFBR2/CASP3/SYK/SERPINF2/CLEC7A/CORO1B/PLSCR1/SRC/PDGFA/CLIC1/LYN/ADAM17/PLAUR/IRF2/NINJ1/ENTPD1/ITPR1/SAA1/TGFBR1/DGKZ/RAB27A/FUT10/ANXA5/TREML1/PPARA/RAB5A/ITGA9/PTGFRN/WAS/LCP2/GSN…	176
GO:0006022	aminoglycan metabolic process	66/4361	127/11691	0.00050012	0.00648524	0.00486192	CD44/ST3GAL6/NFKB1/UGDH/ABCC5/B4GALT4/SDC4/CEMIP2/PIM1/GLCE/B4GALT5/IL15/CLN6/HS3ST3B1/DSE/ST3GAL4/HYAL2/SDC2/B4GAT1/HAS1/IL1B/HAS3/HYAL1/HGF/HS3ST1/AGRN/IDS/HGSNAT/NDST1/CHST7/CHST14/XYLT1/CHST2/HMMR/CHST13/FGF2/CHST12/EXT1/NAGLU/TGFB1/EXTL2/B3GNT8/HS3ST2/OMD/HS6ST1/ST3GAL3/GPC2/CHST11/OGN/LYG2/PXYLP1/CSPG4/B3GNT9/PDGFB/SDC1/OVGP1/UST/HS3ST3A1/CEMIP/FUCA1/CHST3/DSEL/LYVE1/PDGFRB/HAS2/VCAN	66
GO:0008645	hexose transmembrane transport	42/4361	74/11691	0.000503001	0.00649233	0.00486724	EDN1/SORBS1/RNASEL/APPL2/SLC2A8/PIK3R1/FFAR4/TNF/PEA15/ASPSCR1/SELENOS/IL1B/AKT2/SLC2A11/MFSD4B/RHOQ/MAPK14/GRB10/SLC45A3/CREBL2/KLF15/SLC2A3/RAB4B/NFE2L2/NR4A3/CLTCL1/STXBP4/YES1/PRKCB/FABP5/RTN2/SLC2A6/SLC5A3/TRIB3/SLC2A1/SLC2A9/IRS2/EDNRA/IGF1/SLC5A4/SLC2A5/ENPP1	42
GO:0045639	positive regulation of myeloid cell differentiation	42/4361	74/11691	0.000503001	0.00649233	0.00486724	HIF1A/IL23A/IL12B/INHBA/NCKAP1L/LIF/ACVR1B/RIPK1/PPARGC1B/HMGB2/STAT3/INPP5D/FOS/HSPA1B/HSPA1A/TNF/RUNX1/ZFP36L1/ISG15/CSF3/TRIB1/MAPK14/CD101/KLF10/PRKCA/EVI2B/SLC9B2/STAT1/CTNNBIP1/TREM2/FAM210B/SCIN/TGFB1/JAG1/OCSTAMP/FOXO3/FES/ROR2/TESC/CSF1/KITLG/TRIM58	42
GO:0007249	I-kappaB kinase/NF-kappaB signaling	113/4361	236/11691	0.000511201	0.0065829	0.00493513	CASP10/CFLAR/BTK/TRAF3IP2/NFKBIA/CD40/PIM2/TRADD/RIPK2/NOD1/GOLT1B/TFG/TNFAIP3/TRIM25/TNFSF10/RBCK1/CCR7/TICAM1/APOL3/TRIM22/ROCK2/IL1RN/RIPK1/SECTM1/TNIP1/RHOC/REL/ZC3H12A/NOD2/TNIP2/RELA/TMEM106A/CARD9/LITAF/PELI1/MIER1/MAP3K3/TGM2/TNF/BIRC2/RHOH/AZI2/RIPK3/OPTN/UBB/MYD88/IL36G/TNIP3/BCL3/TIFA/ZDHHC17/TLR8/LGALS9/IFIT5/PYCARD/IL1B/CC2D1A/PPP5C/TRIM5/IRAK2/TRIM32/TBK1/TAB3/NLRX1/TANK/PINK1/TLR4/…	113
GO:0001914	regulation of T cell mediated cytotoxicity	20/4361	29/11691	0.000531273	0.00679299	0.00509264	STX7/P2RX7/IL23A/IL12B/NECTIN2/HLA-C/HLA-E/HLA-F/HLA-B/HLA-A/PVR/RIPK3/B2M/CD1A/CD1E/LILRB1/IL7R/HLA-G/CEACAM1/CD1C	20
GO:0002715	regulation of natural killer cell mediated immunity	20/4361	29/11691	0.000531273	0.00679299	0.00509264	IL12B/NECTIN2/SERPINB9/RASGRP1/MICB/HLA-E/HLA-F/PVR/LGALS9/MICA/VAV1/LILRB1/IL18RAP/LAG3/CD226/HLA-G/CEACAM1/SERPINB4/PIK3R6/CD160	20
GO:0042269	regulation of natural killer cell mediated cytotoxicity	20/4361	29/11691	0.000531273	0.00679299	0.00509264	IL12B/NECTIN2/SERPINB9/RASGRP1/MICB/HLA-E/HLA-F/PVR/LGALS9/MICA/VAV1/LILRB1/IL18RAP/LAG3/CD226/HLA-G/CEACAM1/SERPINB4/PIK3R6/CD160	20
GO:1904659	glucose transmembrane transport	41/4361	72/11691	0.0005324	0.00679299	0.00509264	EDN1/SORBS1/RNASEL/APPL2/SLC2A8/PIK3R1/FFAR4/TNF/PEA15/ASPSCR1/SELENOS/IL1B/AKT2/SLC2A11/MFSD4B/RHOQ/MAPK14/GRB10/CREBL2/KLF15/SLC2A3/RAB4B/NFE2L2/NR4A3/CLTCL1/STXBP4/YES1/PRKCB/FABP5/RTN2/SLC2A6/SLC5A3/TRIB3/SLC2A1/SLC2A9/IRS2/EDNRA/IGF1/SLC5A4/SLC2A5/ENPP1	41
GO:0046686	response to cadmium ion	31/4361	51/11691	0.000547909	0.00697486	0.00522899	OGG1/GOT1/MT2A/PCNA/ALAD/ATP7A/FOS/DAXX/DTYMK/MT1A/B2M/SLC30A1/MAPK9/MTF1/PPP5C/GSN/ERCC1/NCF1/SORD/MT1F/MAPK3/MT1E/HMOX1/MT1M/MT1X/CDK1/MMP9/GCLC/CAT/EGFR/MT1G	31
GO:0009612	response to mechanical stimulus	79/4361	157/11691	0.000551158	0.00700021	0.00524799	FAS/PTGS2/EDN1/SLC1A3/P2RX7/MAP3K1/NFKBIA/ABHD12/CD40/HPN/ENG/NFKB1/GOT1/KCNJ2/IRF1/PSPH/TGFBR2/CXCL10/MAP3K2/FOS/JUNB/PTGER4/RELA/SRC/HTT/CASP2/BACE1/CASP5/MAPK9/MYD88/TLR8/BTG2/RIPOR2/IL1B/ATP1A1/XPC/MAPK14/BAD/TNC/CASP8AP2/TLR4/ENDOG/STAT1/GADD45A/FOSL1/TNFRSF10A/TRPV4/XPA/MAPK3/THBS1/TGFB1/PKD1/USP53/DAG1/CXCR4/CHI3L1/TNFRSF8/BNIP3/PKD1L1/LRP11/SERPINE2/PKD1L3/PPARG/SLC8A1/ETV1/TLR5/FYN/WHRN/…	79
GO:0001562	response to protozoan	14/4361	18/11691	0.000557281	0.00701392	0.00525827	IL4R/CD40/IL12B/IL10/IRF4/IRF8/BATF/GBP2/GBP4/CLEC7A/BCL3/BATF2/CCDC88B/SLC11A1	14
GO:0002719	negative regulation of cytokine production involved in immune response	14/4361	18/11691	0.000557281	0.00701392	0.00525827	HFE/TBX21/IL10/HLA-F/TNF/LILRB1/SMAD7/TGFB1/HMOX1/JAK3/BST2/BCL6/TGFB3/APOA2	14
GO:0042094	interleukin-2 biosynthetic process	14/4361	18/11691	0.000557281	0.00701392	0.00525827	CD80/ZFP36/IRF4/CLEC7A/CD28/CARD9/IL1RAP/IL1B/IL1A/GLMN/LAG3/CD86/PRKCQ/CARD11	14
GO:0042832	defense response to protozoan	14/4361	18/11691	0.000557281	0.00701392	0.00525827	IL4R/CD40/IL12B/IL10/IRF4/IRF8/BATF/GBP2/GBP4/CLEC7A/BCL3/BATF2/CCDC88B/SLC11A1	14
GO:0043506	regulation of JUN kinase activity	40/4361	70/11691	0.000562985	0.00706972	0.0053001	EDN1/DNAJA1/RIPK2/PTPN22/RIPK1/TNFRSF11A/FGD2/PDCD4/FZD5/SYK/MLKL/MAP3K2/ERN1/AIDA/PTPN1/DAXX/TNF/SPAG9/DVL2/MAP3K13/HIPK3/MAP3K9/MAP4K2/ERCC6/SASH1/MAP3K5/FZD4/MAP3K12/PAK1/MAP3K6/DAB2IP/MDFIC/ROR2/MAP3K20/WNT5A/SFRP1/VANGL2/DKK1/ARHGEF5/BIRC7	40
GO:0035249	synaptic transmission, glutamatergic	28/4361	45/11691	0.000590563	0.00737654	0.00553012	PTGS2/MEF2C/NAPA/HOMER1/DISC1/TNF/CDK5/TPRG1L/OPHN1/PSEN1/SHC3/SYT1/DGKI/STXBP1/CCL2/GRIK1/CLSTN3/ADORA1/SERPINE2/PLA2G6/OXTR/ROR2/SLC17A7/P2RX1/DKK1/SHANK3/UCN/EGFR	28
GO:0070228	regulation of lymphocyte apoptotic process	28/4361	45/11691	0.000590563	0.00737654	0.00553012	BTK/P2RX7/HIF1A/CD274/IDO1/IL10/TP53/LYN/CCL5/RIPK3/LGALS9/ZC3H8/SLC39A10/AURKB/EFNA1/FOXP1/JAK3/IL7R/BCL6/PRKCQ/SLC46A2/TSC22D3/ADA/WNT5A/CD27/IRS2/PDCD1/BIRC7	28
GO:0009791	post-embryonic development	39/4361	68/11691	0.000594713	0.00737654	0.00553012	PLEKHA1/KLF4/CSRNP1/ATM/BCL2L11/MORC3/FZD5/PLAGL2/INPPL1/ITPR1/TGFBR1/IGF2R/HEG1/ACO1/STK36/ERCC2/PSEN1/MYO1E/HMGN1/SCN9A/ARID5B/SGPL1/ATF5/PYGO2/ERCC1/ACVR2B/AGO2/MYO7A/TIPARP/RAB3A/PRDM1/CHST11/DHCR7/BCL2/VEGFA/ALDH5A1/SLC18A2/GATA3/SEMA3C	39
GO:1901224	positive regulation of NIK/NF-kappaB signaling	39/4361	68/11691	0.000594713	0.00737654	0.00553012	EDN1/AGO1/TRADD/NFAT5/NOD1/IL23A/IL12B/RBCK1/PDCD4/NOD2/LIMS1/RELA/TNFSF15/TNF/LGALS9/IL1B/SASH1/EIF2AK2/TLR4/APP/PTP4A3/HMGB1/EDA/TIRAP/TREM2/TNFRSF10A/RTKN2/SPHK1/NLRP12/CHI3L1/TRAF4/CARD14/TLR3/CD27/TCIM/IL18R1/CD14/EGFR/MMP8	39
GO:0006270	DNA replication initiation	23/4361	35/11691	0.00059701	0.00737654	0.00553012	MCM2/MCM6/PRIM1/CCNE1/NBN/PRIM2/ORC5/MCM4/MCM7/ORC3/POLE2/MCM3/CCNE2/CDT1/ORC6/MCM10/TICRR/ORC1/POLA1/POLE/RPA4/CDC6/MCM5	23
GO:0032715	negative regulation of interleukin-6 production	23/4361	35/11691	0.00059701	0.00737654	0.00553012	TNFAIP3/NCKAP1L/PTPN22/C5AR2/IL10/CD200R1/ZC3H12A/INPP5D/TNF/SLAMF1/SELENOS/HGF/IL27RA/NLRX1/TLR4/IL36RN/GHRL/NLRP12/BANK1/SYT11/KLF2/CD200/ORM1	23
GO:0045058	T cell selection	23/4361	35/11691	0.00059701	0.00737654	0.00553012	TBX21/CYLD/GLI3/IL23A/IL12B/CCR7/IL6/IRF4/ITPKB/BATF/IL15/SYK/STAT6/STAT3/PTPN2/CD28/DOCK2/LOXL3/STK11/CARD11/BCL2/JAG2/GATA3	23
GO:0042531	positive regulation of tyrosine phosphorylation of STAT protein	24/4361	37/11691	0.000605259	0.00737654	0.00553012	JAK2/CD40/IL23A/IL12B/LIF/IL6/IL15/STAT3/PARP14/SOCS3/TNF/LYN/CCL5/PARP9/HES1/IL6ST/PECAM1/CLCF1/FYN/IGF1/CSF2/TNFRSF18/CTF1/TNFSF18	24
GO:0046688	response to copper ion	24/4361	37/11691	0.000605259	0.00737654	0.00553012	MT2A/ATP7A/DAXX/ICAM1/MT1A/SNCA/BACE1/IL1A/PAM/APP/SORD/NFE2L2/MT1F/MT1E/MT1M/MT1X/S100A13/CDK1/MAP1LC3A/AANAT/AOC1/CYP1A1/MT1G/SOD3	24
GO:0001912	positive regulation of leukocyte mediated cytotoxicity	26/4361	41/11691	0.000605982	0.00737654	0.00553012	STAP1/STX7/P2RX7/IL23A/IL12B/NECTIN2/RASGRP1/MICB/HLA-C/HLA-E/HLA-F/HLA-B/HLA-A/PVR/B2M/MICA/VAV1/CD1A/CD1E/IL18RAP/LAG3/CD226/HLA-G/ITGAM/CD1C/CD160	26
GO:0002204	somatic recombination of immunoglobulin genes involved in immune response	26/4361	41/11691	0.000605982	0.00737654	0.00553012	TFRC/TBX21/THOC1/MSH2/CD40/SWAP70/IL10/BATF/STAT6/CD28/LIG4/NBN/UNG/MAD2L2/IL27RA/EXO1/HSPD1/ERCC1/NSD2/RNF168/TGFB1/CLCF1/ATAD5/BCL6/PARP3/TNFSF4	26
GO:0002208	somatic diversification of immunoglobulins involved in immune response	26/4361	41/11691	0.000605982	0.00737654	0.00553012	TFRC/TBX21/THOC1/MSH2/CD40/SWAP70/IL10/BATF/STAT6/CD28/LIG4/NBN/UNG/MAD2L2/IL27RA/EXO1/HSPD1/ERCC1/NSD2/RNF168/TGFB1/CLCF1/ATAD5/BCL6/PARP3/TNFSF4	26
GO:0045190	isotype switching	26/4361	41/11691	0.000605982	0.00737654	0.00553012	TFRC/TBX21/THOC1/MSH2/CD40/SWAP70/IL10/BATF/STAT6/CD28/LIG4/NBN/UNG/MAD2L2/IL27RA/EXO1/HSPD1/ERCC1/NSD2/RNF168/TGFB1/CLCF1/ATAD5/BCL6/PARP3/TNFSF4	26
GO:0046503	glycerolipid catabolic process	26/4361	41/11691	0.000605982	0.00737654	0.00553012	GDE1/SCARB1/ABHD12/PLA2G15/PLA2G4A/GDPD1/ABHD6/DAGLB/LIPG/ABHD2/ABHD5/LPL/ABHD16A/PNPLA6/SORL1/PNPLA3/INPP5F/LDLR/PLIN5/FABP5/LIPE/PLA2G4C/ENPP2/APOA2/APOC1/FABP4	26
GO:0006639	acylglycerol metabolic process	45/4361	81/11691	0.000609619	0.00740461	0.00555116	SCARB1/ABHD12/FBXW7/GPAM/INSIG2/SLC27A1/GPAT3/ACSL1/GPAT4/ABHD6/DAGLB/INSIG1/GK/LIPG/ABHD2/ABHD5/DGKZ/LPL/PGS1/ACSL4/ABHD16A/APOBR/TBL1XR1/FITM2/DGKI/SORL1/CETP/PLCE1/PNPLA3/DGKH/DGAT2/LDLR/PLIN5/GPX1/FABP5/LIPE/NR1H3/DGKQ/G6PC/SLC22A4/APOA2/APOC1/DGKG/FABP4/CAT	45
GO:0006023	aminoglycan biosynthetic process	50/4361	92/11691	0.000621516	0.00750739	0.00562821	ST3GAL6/NFKB1/UGDH/ABCC5/B4GALT4/SDC4/GLCE/B4GALT5/HS3ST3B1/DSE/ST3GAL4/SDC2/B4GAT1/HAS1/IL1B/HAS3/HYAL1/HS3ST1/AGRN/NDST1/CHST7/CHST14/XYLT1/CHST2/CHST13/CHST12/EXT1/TGFB1/EXTL2/B3GNT8/HS3ST2/OMD/HS6ST1/ST3GAL3/GPC2/CHST11/OGN/PXYLP1/CSPG4/B3GNT9/PDGFB/SDC1/UST/HS3ST3A1/CEMIP/CHST3/DSEL/PDGFRB/HAS2/VCAN	50
GO:0002831	regulation of response to biotic stimulus	63/4361	121/11691	0.000622129	0.00750739	0.00562821	TRAF3IP2/RNF125/ACOD1/RIPK2/NOD1/DDX58/DHX58/IL23A/IL12B/TNFAIP3/CD274/APOBEC3F/EIF2AK4/NECTIN2/CD180/HERC5/AIM2/DTX3L/ZC3H12A/IL15/IL27/MICB/APOBEC3G/DDX60/BIRC2/PARP9/PVR/IL2RA/OPTN/CGAS/ELMOD2/TRIB1/PYCARD/IL1B/TRIM5/SIGLEC11/TBK1/ERCC6/TARBP2/NLRX1/SASH1/HSPD1/PRKCA/BIRC3/LILRA2/HMGB1/LILRB1/FGL2/STAT1/RNF26/MAPK3/CD55/CD36/CD226/FOXP1/STING1/MMP12/SIGIRR/CEACAM1/HTRA1/CD160/SYT11/IFIT1	63
GO:0030203	glycosaminoglycan metabolic process	63/4361	121/11691	0.000622129	0.00750739	0.00562821	CD44/ST3GAL6/NFKB1/UGDH/ABCC5/B4GALT4/SDC4/CEMIP2/PIM1/GLCE/B4GALT5/IL15/CLN6/HS3ST3B1/DSE/ST3GAL4/HYAL2/SDC2/B4GAT1/HAS1/IL1B/HAS3/HYAL1/HGF/HS3ST1/AGRN/IDS/HGSNAT/NDST1/CHST7/CHST14/XYLT1/CHST2/HMMR/CHST13/FGF2/CHST12/EXT1/NAGLU/TGFB1/EXTL2/HS3ST2/OMD/HS6ST1/ST3GAL3/GPC2/CHST11/OGN/LYG2/PXYLP1/CSPG4/PDGFB/SDC1/UST/HS3ST3A1/CEMIP/FUCA1/CHST3/DSEL/LYVE1/PDGFRB/HAS2/VCAN	63
GO:0032642	regulation of chemokine production	38/4361	66/11691	0.000627519	0.00755604	0.00566469	IL4R/HIF1A/MEFV/RIPK2/IL7/TICAM1/IL6/IL10/KLF4/MAP2K5/SYK/CLEC7A/MBP/TNF/ADAM17/LPL/LGALS9/MCOLN2/PYCARD/IL1B/TRIM32/EIF2AK2/TLR4/APP/LBP/TIRAP/TREM2/TRPV4/HMOX1/EPHA2/LRP1/ADORA2B/SIGIRR/WNT5A/TLR3/IL33/FFAR2/FFAR3	38
GO:0033033	negative regulation of myeloid cell apoptotic process	11/4361	13/11691	0.000654309	0.00782779	0.00586842	MAEA/ITPKB/CCR5/NOD2/IRF7/CCL5/SELENOS/CXCR2/BCL2/KITLG/CLEC5A	11
GO:0045064	T-helper 2 cell differentiation	11/4361	13/11691	0.000654309	0.00782779	0.00586842	IL4R/BATF/BCL3/RARA/HLX/ANXA1/NLRP3/CD86/BCL6/GATA3/TNFSF4	11
GO:0061298	retina vasculature development in camera-type eye	11/4361	13/11691	0.000654309	0.00782779	0.00586842	HIF1A/ACVR2B/FZD4/LRP5/BMPR2/LRP5L/ACVRL1/NDP/NRP1/COL4A1/PDGFRB	11
GO:0043032	positive regulation of macrophage activation	15/4361	20/11691	0.000680662	0.00805643	0.00603982	STAP1/KARS1/IL4R/IL10/TNIP2/CCL3/HSPD1/TLR4/CEBPA/LBP/TREM2/THBS1/WNT5A/IL33/MMP8	15
GO:0045923	positive regulation of fatty acid metabolic process	15/4361	20/11691	0.000680662	0.00805643	0.00603982	PTGS2/LPGAT1/ELOVL5/PPARA/IL1B/MLXIPL/AKT2/ANXA1/MLYCD/SLC45A3/NR4A3/PLIN5/PPARG/NR1H3/IRS2	15
GO:0046639	negative regulation of alpha-beta T cell differentiation	15/4361	20/11691	0.000680662	0.00805643	0.00603982	CBFB/TBX21/IL4R/GLI3/ZC3H12A/SOCS1/RUNX1/HLX/LOXL3/ANXA1/HMGB1/SMAD7/JAK3/BCL6/TNFSF4	15
GO:0048799	animal organ maturation	15/4361	20/11691	0.000680662	0.00805643	0.00603982	RET/PHOSPHO1/XYLT1/GREM1/ALDH1A2/RYR1/MBTPS2/BMP2/RFLNB/CCDC154/DCHS1/IGF1/GATA3/RFLNA/ZNF664-RFLNA	15
GO:0072677	eosinophil migration	15/4361	20/11691	0.000680662	0.00805643	0.00603982	CD300A/PTGER4/CCL5/CCL15/CCL3/CCL4L1/CCL7/CCL8/CCL2/CCL4/CCL1/CCL23/HRH1/CCL13/CCL24	15
GO:0006959	humoral immune response	65/4361	126/11691	0.000710725	0.0083944	0.0062932	CFH/TRAF3IP2/MEF2C/ACOD1/IL7/EBI3/TFEB/CCR7/C5AR2/IL6/CXCL9/C1RL/SERPING1/C1R/ATP7A/CXCL10/CXCL11/C1QB/CD28/C5AR1/HLA-E/LTA/TNF/CFB/BCL3/C1S/CXCL1/IL1B/CD83/C2/EXO1/PSMB10/S100A12/PAX5/CCL2/CXCL2/TREM2/BLNK/IL36RN/CXCL3/SLPI/CD55/S100A8/SPNS2/CXCL8/PI3/S100A9/ZP3/PLA2G6/HMGN2/TNFRSF21/POU2F2/VSIG4/CLU/BCL2/GPR183/RGCC/CR1L/IFNK/CCL13/PDCD1/SLC11A1/GATA3/HLA-DQB1/SCARA3	65
GO:0048511	rhythmic process	100/4361	207/11691	0.000713855	0.00841351	0.00630753	HEBP1/ARNTL2/PER3/HUWE1/DBP/NAMPT/EZH2/PLEKHA1/FBXW7/TIMELESS/PSPC1/INHBA/OPRL1/PCNA/BHLHE40/ROCK2/NDUFA9/PML/TP53/TNFRSF11A/HTR7/NOCT/PTX3/CASP3/HDAC3/SRC/CIPC/TOP1/CUL4A/CASP2/CDK5/TOP2A/MAPK9/TEF/PROX1/ID3/NR1D2/ZFHX3/AHR/PHLPP1/HAS1/PPARA/NCOA1/SUV39H2/NFKB2/EGR3/IMPDH2/NR2F6/SGPL1/KLF10/USP2/ATF5/PAM/KLF9/CREM/RAI1/FZD4/GFPT1/GPR157/CRTC1/PRKDC/NAGLU/TYMS/GHRL/ENOX1/SUV39H1/PER1/CDK1/MMP19/C…	100
GO:0031960	response to corticosteroid	57/4361	108/11691	0.000716847	0.00843091	0.00632057	CFLAR/PTGS2/EDN1/TFAP4/ENG/GOT1/DUSP1/CDKN1A/ZFP36/PCNA/IL6/IL10/IL1RN/PARP1/ALAD/HNMT/ZFP36L2/BCL2L11/PPARGC1B/CASP3/FOS/SSTR2/SRC/TNF/ICAM1/ZFP36L1/ADM/ATP2B1/CCND1/BAD/ANXA1/PAM/KLF9/ANXA3/FOXO1/FOSL1/TYMS/NR3C1/GJB2/TGFB1/SMYD3/CAD/UCP3/EIF4EBP1/FOXO3/ASS1/AANAT/SLIT2/BCL2/SDC1/APOA2/CLDN1/CDO1/SLIT3/UCN/STC1/EGFR	57
GO:0052547	regulation of peptidase activity	139/4361	300/11691	0.000736184	0.00864006	0.00647737	CASP10/CFLAR/SERPINB1/FAS/CD44/KARS1/PTGS2/GRAMD4/LAMP3/TFAP4/NLRC4/PSME1/JAK2/BCL2L13/PPM1F/PSME2/USP14/TRADD/MEFV/RIPK2/DNAJB6/NOD1/TNFSF10/ROCK2/KLF4/RIPK1/MAP2K5/PML/PMAIP1/TNFAIP8/SERPING1/BCL2L11/CAST/AIM2/SYK/NKX3-1/SERPINF2/STAT3/SERPINB9/CLEC7A/TNFSF15/CARD9/CASP4/SRC/MBP/PSMB8/TNF/PSMB9/LYN/UBE2Z/BIRC2/ST18/DELE1/SNCA/BBC3/PLAUR/HIP1R/CASP5/ROBO1/LGALS9/PYCARD/RARRES1/ANP32B/UCHL5/GSN/P…	139
GO:0061041	regulation of wound healing	52/4361	97/11691	0.000750156	0.00878551	0.00658641	EDN1/XBP1/PLAT/PLEK/TNFAIP3/CDKN1A/SERPING1/TGFBR2/SYK/SERPINF2/CLEC7A/PDGFA/LYN/PLAUR/ANXA5/ANXA2/RREB1/ANXA1/TLR4/PRKCA/MYOZ1/CD9/C1QTNF1/FGF2/NFE2L2/SYTL4/RAB3A/THBS1/CD36/CXCR4/F3/SERPINB2/HBEGF/PRKCQ/SERPINE2/CAPN3/CEACAM1/SMAD3/F2R/CD109/WNT4/PLAU/PDGFB/PLPP3/INSL3/KLKB1/KANK1/SERPINE1/GP1BA/TBXA2R/GJA1/FOXC2	52
GO:0002768	immune response-regulating cell surface receptor signaling pathway	146/4361	317/11691	0.000752968	0.00879991	0.00659721	CD38/BTK/STAP1/PSMA4/BCAR1/CUL1/ELMO2/CBFB/NFATC3/MEF2C/CYLD/SPG21/PSME1/MAP3K1/PSMA6/PSME2/CD40/NFATC2/RIPK2/WASL/PSMA2/PLEKHA1/NFKB1/DUSP22/GBP1/RAB29/NCKAP1L/RBCK1/CCR7/NECTIN2/LILRB2/RFTN1/PRAM1/VAV3/PTPN22/C5AR2/APPL2/MYO1G/NFKBIZ/PIK3R1/ELMO1/CD200R1/ZC3H12A/SYK/CD300A/INPP5D/FOS/RELA/PTPN2/BAIAP2/CD28/PDE4B/MUC1/CARD9/PLSCR1/SRC/PSMD12/C5AR1/PSMB8/MICB/NCKIPSD/PSMB9/LYN/RUNX1/MYO10/DENND1B…	146
GO:0044843	cell cycle G1/S phase transition	113/4361	238/11691	0.000755702	0.00881335	0.00660728	CUL1/MCM2/MCM6/JADE1/RBL1/AURKA/PSME1/PSME2/PIM2/RBL2/EZH2/FBXW7/CCND2/INHBA/CDKN2C/CDKN1A/RPA1/PCNA/CCNA1/CDC73/CCNH/ACVR1B/KLF4/RIPK1/PML/TP53/NPAT/ATM/CACUL1/PLK3/RCC1/GPR132/MUC1/PRIM1/BACH1/CUL4A/CASP2/ADAM17/CCNE1/PRIM2/MEPCE/ORC5/MCM4/KANK2/CCNA2/BTG2/CDKN3/MCM7/TFDP1/HYAL1/ORC3/DCUN1D3/CNOT6L/CARM1/SKP2/POLE2/DBF4/MEN1/CCND1/TRIAP1/GTSE1/TFDP2/MCM3/ANXA1/E2F8/CCNE2/PLAGL1/CDT1/MTBP/GLI1/E…	113
GO:0034121	regulation of toll-like receptor signaling pathway	34/4361	58/11691	0.000767273	0.00892958	0.00669442	GRAMD4/WDFY1/ACOD1/TNFAIP3/IRF1/TICAM1/PTPN22/APPL2/IRF4/FLOT1/MFHAS1/OTUD4/CD300A/IRF7/PELI1/LYN/BIRC2/RSAD2/TLR4/BIRC3/LBP/LILRA2/SARM1/HMGB1/TIRAP/CD36/CD300LF/DAB2IP/LGR4/NR1H3/TLR5/NR1D1/TLR3/CD14	34
GO:0045444	fat cell differentiation	81/4361	163/11691	0.000770563	0.00894915	0.00670909	PTGS2/XBP1/KLF5/STK3/ZFP36/RNASEL/IL6/KLF4/SMAD6/OSBPL11/NOCT/SAV1/ZFP36L2/NAPEPLD/ZC3H12A/ZADH2/SOCS1/FFAR4/INSIG1/PSMB8/CEBPD/TNF/ZFP36L1/LAMB3/NOC3L/LPL/TBL1XR1/AKT2/CCDC71L/FTO/TRIM32/LRG1/CARM1/MAPK14/CEBPB/ARID5B/HES1/CCND1/ATF5/ADRB2/DDIT3/E2F1/CEBPA/ANKRD26/CMKLR1/CREBL2/LRP5/FOXO1/STEAP4/ZNF385A/TRPV4/LGALS12/BMP2/TGFB1/NR4A3/ERO1A/BBS9/JAG1/ZNF516/GPX1/BNIP3/TMEM120B/PPARG/SMAD3/SH2B2/T…	81
GO:0001916	positive regulation of T cell mediated cytotoxicity	16/4361	22/11691	0.000787439	0.00905066	0.00678519	STX7/P2RX7/IL23A/IL12B/NECTIN2/HLA-C/HLA-E/HLA-F/HLA-B/HLA-A/PVR/B2M/CD1A/CD1E/HLA-G/CD1C	16
GO:0032660	regulation of interleukin-17 production	16/4361	22/11691	0.000787439	0.00905066	0.00678519	IL23A/IL12B/NCKAP1L/IL6/IL15/NOD2/MYD88/IL27RA/TLR4/CCL1/IL36RN/TGFB1/SPHK1/VSIR/PRKCQ/TNFSF4	16
GO:0043552	positive regulation of phosphatidylinositol 3-kinase activity	16/4361	22/11691	0.000787439	0.00905066	0.00678519	CCR7/VAV3/NOD2/SRC/LYN/TNFAIP8L3/FGR/FLT1/FPR2/FGF2/TGFB1/P2RY12/PDGFB/PTK2/VAV2/PDGFRB	16
GO:0071280	cellular response to copper ion	16/4361	22/11691	0.000787439	0.00905066	0.00678519	MT2A/ATP7A/DAXX/MT1A/SNCA/BACE1/APP/NFE2L2/MT1F/MT1E/MT1M/MT1X/MAP1LC3A/AOC1/CYP1A1/MT1G	16
GO:1904467	regulation of tumor necrosis factor secretion	16/4361	22/11691	0.000787439	0.00905066	0.00678519	IFNGR1/DDX58/IFIH1/FZD5/ZC3H12A/LPL/LGALS9/AKAP12/LILRA5/IL27RA/LILRA2/GHRL/WNT5A/SYT11/MMP8/ORM1	16
GO:0045913	positive regulation of carbohydrate metabolic process	33/4361	56/11691	0.000803454	0.00921571	0.00690892	P2RX7/SORBS1/HIF1A/NFKB1/PFKFB2/DYRK2/PMAIP1/PRXL2C/PFKFB3/PTPN2/SRC/PPP1R3E/SNCA/P2RY6/PPARA/MLXIPL/AKT2/PSEN1/SLC25A12/BAD/APP/SLC45A3/PHKG2/FOXO1/DGAT2/CD244/PDGFB/ZBTB20/HRH1/IRS2/IGF2/IGF1/HAS2	33
GO:0008217	regulation of blood pressure	55/4361	104/11691	0.000827156	0.00946804	0.0070981	NISCH/PTGS2/EDN1/SNX5/PTGS1/NAMPT/OPRL1/GCH1/P2RX4/PTPRO/SERPINF2/SUCNR1/ADM/PPARA/ATP1A1/ATP2B1/ADRB2/EDNRB/RENBP/TRPV1/LRP5/ARHGAP42/SGK1/KCNK6/BMPR2/NAV2/AVPR2/ECE1/SOD2/HMOX1/ACVRL1/ADORA1/PPARG/SLC4A5/OXTR/RNLS/SMAD3/VEGFC/F2R/GUCY1A1/PDGFB/P2RX1/ACTA2/EDNRA/BDKRB1/ADRB1/ERAP2/TBXA2R/NPR2/CES1/UCN/GJA1/SLC2A5/ADM2/FFAR3	55
GO:0001776	leukocyte homeostasis	40/4361	71/11691	0.000829054	0.00947028	0.00709977	MEF2C/P2RX7/HIF1A/TNFAIP3/NCKAP1L/IL6/PMAIP1/ITPKB/BCL2L11/MERTK/CASP3/PDE4B/LYN/ADAM17/RIPK3/IL2RA/LGALS9/CXCR2/TNFSF13B/SLC39A3/CORO1A/CCNB2/ZC3H8/ANXA1/SLC40A1/HCAR2/HMGB1/TGFB1/JAK3/SIT1/SPNS2/DOCK11/SLC46A2/SH2B2/TSC22D3/ADA/BCL2/GPR183/KITLG/GAPT	40
GO:0007586	digestion	32/4361	54/11691	0.000839611	0.00957123	0.00717545	SCARB1/SLC46A1/OPRL1/NOD2/HAMP/SNX10/HIP1R/ACO1/TYMP/SLC26A6/TLR4/TJP2/TRPV1/SGK1/UGCG/GHRL/CD36/LDLR/VDR/NR1H3/OXTR/SLC22A5/MGAM/MUC6/KCNN4/INAVA/APOA2/HRH2/UCN/SLC2A5/ADM2/SOX9	32
GO:0060411	cardiac septum morphogenesis	31/4361	52/11691	0.000875376	0.00992425	0.00744012	ENG/TBX3/SMAD6/TP53/SAV1/DHRS3/TGFBR2/TGFBR1/ROBO1/PROX1/RARA/HES1/NSD2/MKS1/BMPR2/FZD2/SMAD7/NOTCH2/JAG1/NRP1/FGFRL1/TBX20/WNT5A/SLIT2/GATA6/LRP2/VANGL2/SLIT3/HEY1/SEMA3C/HAND1	31
GO:0021879	forebrain neuron differentiation	17/4361	24/11691	0.000875932	0.00992425	0.00744012	RAPGEF2/INHBA/DISC1/ATP7A/B2M/UBB/ROBO1/PROX1/HES1/ATF5/PLXNA3/SEMA3A/NRP1/WNT5A/SLIT2/DCLK2/SHANK3	17
GO:0042036	negative regulation of cytokine biosynthetic process	17/4361	24/11691	0.000875932	0.00992425	0.00744012	NFKB1/TIA1/INHBA/NMI/ZFP36/IL6/IL10/KLF4/MAP2K5/INPP5D/BCL3/LILRB1/LAG3/GHRL/NLRP12/SIGIRR/RNF128	17

## Sheet: Ctrl_vs_IFNB_6
ID	Description	GeneRatio	BgRatio	pvalue	p.adjust	qvalue	geneID	Count
GO:0009615	response to virus	122/2679	264/11691	3.10809e-17	1.70137e-13	1.41238e-13	EIF2AK2/OAS1/CD40/RNF125/FMR1/PSMA2/DDX58/DHX58/UNC93B1/TRIM38/IFIH1/STAT1/IVNS1ABP/GBP3/GBP1/IFIT3/IFIT2/TRIM25/NT5C3A/BATF3/IRF1/APOBEC3A/APOBEC3F/BST2/SHFL/TRIM5/TRIM22/RSAD2/OASL/RTP4/DDX60/IFI44/PARP9/HERC5/CXCL9/PML/NLRC5/PMAIP1/IFIT5/MX1/ADAR/IFI16/AIM2/DTX3L/IL15/SERINC5/CGAS/IFI27/FAM111A/IRF2/LGALS9/TRIM56/STAT2/ISG20/SLFN11/MX2/IRF7/IFIT1/IFITM1/ISG15/CARD9/PLSCR1/IL27/MICB/APOBEC3G/AP…	122
GO:0051607	defense response to virus	96/2679	196/11691	7.70778e-16	2.10962e-12	1.75129e-12	EIF2AK2/OAS1/CD40/RNF125/DDX58/DHX58/UNC93B1/TRIM38/IFIH1/STAT1/GBP3/GBP1/IFIT3/IFIT2/TRIM25/NT5C3A/IRF1/APOBEC3A/APOBEC3F/BST2/SHFL/TRIM5/TRIM22/RSAD2/OASL/RTP4/DDX60/PARP9/HERC5/CXCL9/PML/NLRC5/PMAIP1/IFIT5/MX1/ADAR/IFI16/AIM2/DTX3L/IL15/SERINC5/CGAS/IFI27/FAM111A/IRF2/TRIM56/STAT2/ISG20/SLFN11/MX2/IRF7/IFIT1/IFITM1/ISG15/CARD9/PLSCR1/IL27/MICB/APOBEC3G/APOBEC3C/OAS2/OAS3/CXCL10/IL6/IFI6/IFITM2…	96
GO:0034341	response to interferon-gamma	83/2679	165/11691	1.03065e-14	1.8806e-11	1.56117e-11	NUB1/SP100/OAS1/JAK2/TRIM38/STAT1/GBP3/GBP1/TRIM25/NMI/IRF1/BST2/SHFL/GCH1/TRIM5/TRIM22/OASL/CALCOCO2/IRF4/CASP1/PARP9/PML/NLRC5/CAMK2D/VPS26B/GBP5/GBP4/IRF2/LGALS9/RAB43/PARP14/SOCS1/IRF7/IFITM1/CD47/HLA-C/HLA-E/HLA-F/TRIM26/OAS2/OAS3/CCL7/MT2A/IFNGR1/STX4/GBP2/HLA-B/TP53/IFITM2/IFITM3/FCGR1A/FCGR1B/TRIM21/CCL8/CCL2/CAMK2G/EDN1/HLA-A/TLR4/TLR3/PTPN2/ACOD1/CDC42EP2/B2M/MID1/STXBP1/IRF9/CCL3L1/CCL…	83
GO:0002250	adaptive immune response	127/2679	299/11691	2.20505e-14	3.01761e-11	2.50505e-11	BTK/BTN3A1/CEACAM1/LAG3/JAK2/CD40/RNF125/TNFSF13B/RIPK2/NBN/PRKD2/UNC93B1/CD274/PTK2B/IRF1/RIPK3/NECTIN2/RSAD2/HAVCR2/IRF4/SERPING1/CD1D/TAP1/STAT3/IRF7/PDCD1/IL27/PDCD1LG2/TAP2/MICB/HLA-C/HLA-E/HLA-F/DENND1B/LYN/RNF19B/CD86/STAT6/IL6/HLA-B/TNFRSF1B/CTSC/THOC1/RNF168/PRKCQ/MCOLN1/FCGR1B/CD1E/P2RX7/SAMSN1/IL27RA/DUSP10/TFEB/BTN3A3/LAMP3/MICA/ERAP2/FGL1/IL10/C2/HLA-A/TLR4/GPR183/MSH2/HLX/TNFSF18/B2…	127
GO:0050727	regulation of inflammatory response	116/2679	280/11691	2.26461e-12	2.47929e-09	2.05817e-09	CFH/BTK/STAP1/KARS1/CYLD/JAK2/TRADD/DROSHA/IDO1/C5AR2/SERPING1/GBP5/APPL1/IL15/RICTOR/SMAD3/MYD88/NUPR1/USP18/CD47/HLA-E/CFB/CEBPA/LYN/HGF/APPL2/IL6/TNFRSF1B/HYAL2/CTSC/RELA/BIRC2/C5AR1/NOD2/CR1L/PDCD4/XIAP/PIK3AP1/DUSP10/SETD6/TGM2/IL10/C2/TLR4/NAPEPLD/TLR3/C3AR1/PTPN2/ACOD1/IL1R2/LILRA5/ABCD1/MVK/PTPRC/PPARD/TNF/LPL/SIGLEC10/CCL3L1/CCL3L3/ADORA2B/LTA/SPHK1/ADORA1/GATA3/FFAR2/ZC3H12A/SAA1/MDK/TL…	116
GO:0032103	positive regulation of response to external stimulus	101/2679	234/11691	3.28918e-12	2.49202e-09	2.06874e-09	BTK/STAP1/KARS1/JAK2/PPM1F/TRADD/RIPK2/PRKD2/NOD1/DHX58/SASH1/FKBP1B/PTK2B/IDO1/HAVCR2/DDX60/GBP5/APPL1/CCR1/IL15/SMAD3/LGALS9/MYD88/NUPR1/THBD/CD47/HLA-E/CEBPA/BMPR2/CCL7/CXCL10/IL6/STX4/HYAL2/CTSC/C5AR1/NOD2/PDCD4/EDN1/TGM2/CXCL12/SERPINF2/ANO6/TLR4/NAPEPLD/TLR3/C3AR1/OPTN/ACOD1/P2RX4/CXCR2/LILRA5/S1PR1/TGFB1/TNF/LPL/CCL3L1/CCL3L3/ADORA2B/LTA/CXCR4/FFAR2/IL16/LGMN/MDK/DYSF/TLR10/CD28/CD180/FPR2…	101
GO:0071346	cellular response to interferon-gamma	73/2679	150/11691	3.39372e-12	2.49202e-09	2.06874e-09	SP100/OAS1/JAK2/TRIM38/STAT1/GBP3/GBP1/TRIM25/NMI/IRF1/TRIM5/TRIM22/OASL/IRF4/CASP1/PARP9/PML/NLRC5/CAMK2D/VPS26B/GBP5/GBP4/IRF2/LGALS9/RAB43/PARP14/SOCS1/IRF7/CD47/HLA-C/HLA-E/HLA-F/TRIM26/OAS2/OAS3/CCL7/MT2A/IFNGR1/STX4/GBP2/HLA-B/TP53/FCGR1A/FCGR1B/TRIM21/CCL8/CCL2/CAMK2G/EDN1/HLA-A/TLR4/TLR3/PTPN2/ACOD1/CDC42EP2/B2M/MID1/STXBP1/IRF9/CCL3L1/CCL3L3/PTAFR/HLA-G/CCL13/RAB12/CCL3/CCL4L1/CCL5/PPARG…	73
GO:0098542	defense response to other organism	130/2679	327/11691	3.64198e-12	2.49202e-09	2.06874e-09	EIF2AK2/OAS1/CD40/RNF125/RIPK2/GSDMD/NOD1/DDX58/DHX58/UNC93B1/TRIM38/DROSHA/IFIH1/STAT1/GBP3/GBP1/IFIT3/IFIT2/TRIM25/NT5C3A/IRF1/APOBEC3A/APOBEC3F/BST2/SHFL/TRIM5/TRIM22/RSAD2/HAVCR2/OASL/CALCOCO2/RTP4/IRF4/DDX60/PARP9/HERC5/CXCL9/PML/NLRC5/PMAIP1/IFIT5/MX1/ADAR/GBP4/IFI16/AIM2/DTX3L/IL15/SERINC5/CGAS/IFI27/FAM111A/BATF2/IRF2/TRIM56/STAT2/ISG20/SLFN11/MYD88/MX2/IRF7/IFIT1/IFITM1/TLR5/ISG15/CARD9/…	130
GO:0034340	response to type I interferon	47/2679	81/11691	9.54971e-12	5.80834e-09	4.82176e-09	SP100/IFI35/OAS1/STAT1/IFIT3/IFIT2/ZBP1/IRF1/BST2/SHFL/RSAD2/OASL/IRF4/NLRC5/MX1/ADAR/IFI27/IRF2/TRIM56/STAT2/ISG20/MYD88/MX2/USP18/IRF7/IFIT1/IFITM1/ISG15/PSMB8/HLA-C/HLA-E/HLA-F/OAS2/OAS3/GBP2/IFI6/HLA-B/IFITM2/XAF1/IFITM3/HLA-A/PTPN2/IKBKE/ABCE1/IRF9/HLA-G/MMP12	47
GO:0060337	type I interferon signaling pathway	45/2679	77/11691	1.87798e-11	9.34552e-09	7.75813e-09	SP100/IFI35/OAS1/STAT1/IFIT3/IFIT2/ZBP1/IRF1/BST2/RSAD2/OASL/IRF4/NLRC5/MX1/ADAR/IFI27/IRF2/STAT2/ISG20/MYD88/MX2/USP18/IRF7/IFIT1/IFITM1/ISG15/PSMB8/HLA-C/HLA-E/HLA-F/OAS2/OAS3/GBP2/IFI6/HLA-B/IFITM2/XAF1/IFITM3/HLA-A/PTPN2/IKBKE/ABCE1/IRF9/HLA-G/MMP12	45
GO:0071357	cellular response to type I interferon	45/2679	77/11691	1.87798e-11	9.34552e-09	7.75813e-09	SP100/IFI35/OAS1/STAT1/IFIT3/IFIT2/ZBP1/IRF1/BST2/RSAD2/OASL/IRF4/NLRC5/MX1/ADAR/IFI27/IRF2/STAT2/ISG20/MYD88/MX2/USP18/IRF7/IFIT1/IFITM1/ISG15/PSMB8/HLA-C/HLA-E/HLA-F/OAS2/OAS3/GBP2/IFI6/HLA-B/IFITM2/XAF1/IFITM3/HLA-A/PTPN2/IKBKE/ABCE1/IRF9/HLA-G/MMP12	45
GO:0007186	G protein-coupled receptor signaling pathway	175/2679	487/11691	2.11543e-11	9.64989e-09	8.0108e-09	BTK/OGFR/USP33/EZR/JAK2/PDGFRL/RAPGEF2/CISH/SOS1/C5AR2/ARRB1/CXCL9/FGD2/DYNLT1/RGS20/HTR7/GPR180/DGKE/CCR1/ARHGEF3/CXCL11/RXFP1/SSTR2/PDE7A/ABHD6/CCL7/CXCL10/RGS12/DAGLB/PLEK/P2RY6/GPR34/HOMER1/LPAR5/CCR5/PDE1B/PARD3/C5AR1/GPBAR1/CCL8/CCL2/GNA13/GRK6/PDE4B/EDN1/ARHGEF9/PDE8A/TGM2/CXCL12/GNG10/HRH2/C3AR1/GPR183/ARHGEF19/VAV1/MCF2L/IGF2R/OR52K2/VAV3/CXCR2/S1PR1/DGKI/SPNS2/ADM/GNA12/GPR161/GNG5/DAGL…	175
GO:0060333	interferon-gamma-mediated signaling pathway	45/2679	78/11691	3.45928e-11	1.45662e-08	1.20921e-08	SP100/OAS1/JAK2/TRIM38/STAT1/GBP1/TRIM25/NMI/IRF1/TRIM5/TRIM22/OASL/IRF4/PARP9/PML/NLRC5/CAMK2D/IRF2/PARP14/SOCS1/IRF7/HLA-C/HLA-E/HLA-F/TRIM26/OAS2/OAS3/MT2A/IFNGR1/GBP2/HLA-B/TP53/FCGR1A/FCGR1B/TRIM21/CAMK2G/HLA-A/PTPN2/B2M/MID1/IRF9/PTAFR/HLA-G/PPARG/SOCS3	45
GO:0031349	positive regulation of defense response	147/2679	404/11691	3.30168e-10	1.29096e-07	1.07168e-07	BTK/STAP1/PSMA4/CUL1/KARS1/UBE2D1/CYLD/WDFY1/LAG3/PSME1/JAK2/PSME2/RNF125/TRADD/RIPK2/NOD1/PSMA2/DDX58/DHX58/MAP2K6/UBE2D3/UNC93B1/IFIH1/ZBP1/IRF1/PSMF1/NECTIN2/IDO1/TRIM5/RSAD2/HAVCR2/IRF4/RIPK1/DDX60/PARP9/NLRC5/GBP5/APPL1/CD1D/MNDA/IFI16/AIM2/IL15/OTUD4/CGAS/MYD88/NUPR1/IRF7/TLR5/CARD9/PLSCR1/CD47/PSMB8/HSPA1B/MICB/HLA-E/HLA-F/PSMB10/PSMB9/CEBPA/LYN/PRKCE/APPL2/HSPA1A/IL6/HYAL2/CTSC/CASP8/GRAM…	147
GO:0050900	leukocyte migration	126/2679	335/11691	5.75888e-10	2.10161e-07	1.74464e-07	STAP1/KARS1/CEACAM1/DOCK8/SOS1/PTK2B/RIPK3/C5AR2/IL1RN/CXCL9/MIA3/CCR1/RET/LGALS9/CXCL11/THBD/GCNT1/CD47/LYN/CCL7/CXCL10/SMPD3/IL6/SELL/SLC8B1/CH25H/CCR5/C5AR1/CCL8/CCL2/IL27RA/ATP1B2/PDE4B/EDN1/CXCL12/ANO6/WASL/IL10/C3AR1/GPR183/VAV1/P2RX4/TNFSF18/VAV3/CXCR2/S1PR1/ITGB7/TGFB1/SPNS2/PIK3CD/TNF/KITLG/CD244/SDC3/MCOLN2/CCL3L1/CCL3L3/ADORA1/CXCR4/GATA3/FFAR2/IL16/PTAFR/SRC/SAA1/LGMN/MDK/DYSF/MADCAM1…	126
GO:0002697	regulation of immune effector process	118/2679	310/11691	8.84386e-10	2.86047e-07	2.37461e-07	CFH/BTK/KARS1/CEACAM1/LAG3/CD40/RNF125/RIPK2/DDX58/DHX58/TRIM38/STAT1/APOBEC3F/RIPK3/NECTIN2/BST2/PRAM1/RSAD2/C5AR2/HAVCR2/IRF4/DDX60/PARP9/HERC5/SERPING1/APPL1/CD1D/AIM2/DTX3L/IL15/CGAS/LGALS9/SERPINB9/IFIT1/CD47/IL27/MICB/HLA-C/HLA-E/HLA-F/APOBEC3G/CFB/LYN/CD86/APPL2/STAT6/IL6/STX4/HLA-B/TNFRSF1B/THOC1/BIRC2/CD1E/C5AR1/NOD2/P2RX7/CR1L/IL27RA/DUSP10/MICA/IL10/C2/HLA-A/TLR4/TLR3/C3AR1/MSH2/VAV1/T…	118
GO:0002694	regulation of leukocyte activation	142/2679	392/11691	9.42668e-10	2.86047e-07	2.37461e-07	CD38/BTK/STAP1/KARS1/CEACAM1/CYLD/LAG3/FBXO7/CD40/TNFSF13B/RIPK2/DOCK8/ZMIZ1/DROSHA/SOS1/CD274/IRF1/RIPK3/NECTIN2/IDO1/PRAM1/HAVCR2/IRF4/CD1D/MNDA/IL15/CGAS/LGALS9/SOCS1/PLSCR1/PDCD1/BLOC1S3/CD47/IL27/PDCD1LG2/HLA-E/HLA-F/CEBPA/LYN/CD86/RNF41/STAT6/IL6/STX4/TNFRSF1B/CTSC/THOC1/PRKCQ/AXL/NOD2/CCL2/SAMSN1/IL27RA/DUSP10/PTPN22/MICA/FGL1/IL10/PAK1/TLR4/GPR183/PTPN2/MSH2/VAV1/ZC3H8/HLX/RARA/TNFSF18/CA…	142
GO:0009617	response to bacterium	146/2679	406/11691	9.73173e-10	2.86047e-07	2.37461e-07	STAP1/JAK2/RIPK2/GSDMD/NOD1/DHX58/IL10RA/SASH1/TENT5A/DROSHA/CD274/ZFP36/IDO1/GCH1/TRIM5/CMPK2/CDC73/HAVCR2/IL1RN/CASP1/IFI44/HERC6/CXCL9/NLRC5/GBP5/CD1D/GBP4/CCDC186/LGALS9/CXCL11/SERPINB9/MYD88/CNP/BAIAP2/THBD/TLR5/ISG15/CARD9/CD47/IL27/PDCD1LG2/TMEM229B/HLA-E/LYN/HDAC5/PRKCE/OAS2/CD86/CXCL10/NEXN/IL6/MT2A/GBP2/TNFRSF1B/PLAAT3/CASP8/AXL/RELA/CCR5/C5AR1/NOD2/P2RX7/CCL2/CDK4/PDCD4/IL27RA/CSF2RB/C…	146
GO:0050865	regulation of cell activation	150/2679	420/11691	9.92857e-10	2.86047e-07	2.37461e-07	CD38/BTK/STAP1/KARS1/CEACAM1/CYLD/LAG3/JAK2/FBXO7/CD40/TNFSF13B/RIPK2/DOCK8/ZMIZ1/DROSHA/SOS1/CD274/IRF1/RIPK3/NECTIN2/IDO1/PRAM1/HAVCR2/IRF4/CD1D/MNDA/IL15/CGAS/LGALS9/THBD/SOCS1/PLSCR1/PDCD1/BLOC1S3/CD47/IL27/PDCD1LG2/HLA-E/HLA-F/CEBPA/LYN/LMO4/CD86/RPS6KA1/RNF41/STAT6/PLEK/IL6/STX4/TNFRSF1B/CTSC/THOC1/PRKCQ/AXL/NOD2/CCL2/SAMSN1/IL27RA/DUSP10/PTPN22/MICA/FGL1/IL10/PAK1/TLR4/GPR183/PTPN2/MSH2/VA…	150
GO:0050663	cytokine secretion	77/2679	179/11691	1.4968e-09	4.09674e-07	3.40089e-07	SERPINB1/BTN3A1/LCP2/KARS1/EZR/RIPK2/GSDMD/DDX58/PANX1/IFIH1/GBP1/CD274/C5AR2/HAVCR2/CASP1/PML/GBP5/AIM2/LGALS9/TMEM106A/SOCS1/TLR5/ISG15/LYN/ANXA4/IFNGR1/TNFRSF1B/HYAL2/NOD2/P2RX7/IL27RA/CARD16/PTPN22/IL10/TLR4/NLRC4/IL1R2/CLEC5A/LILRA5/ZBTB7B/TNF/LPL/CD244/MCOLN2/GATA3/FFAR2/ZC3H12A/SRC/SAA1/LILRB1/MDK/DYSF/TLR10/TRIM16/NOTCH1/NLRP12/CCL3/BTN3A2/SPTBN1/PTGER4/HTR2B/CARD11/TLR8/BANK1/CLECL1/CARD…	77
GO:0002683	negative regulation of immune system process	129/2679	352/11691	2.44459e-09	6.37223e-07	5.28987e-07	BTK/STAP1/CEACAM1/LAG3/EZR/FBXO7/RNF125/DHX58/TRIM38/GBP1/CD274/ELF1/PTK2B/NMI/IRF1/ZFP36/BST2/IDO1/CDC73/C5AR2/HAVCR2/TRAFD1/IRF4/NLRC5/SERPING1/MIA3/APPL1/ADAR/MNDA/IFI16/OTUD4/LGALS9/SERPINB9/PARP14/SOCS1/PDCD1/CD47/PDCD1LG2/MICB/HLA-E/HLA-F/LYN/CD86/STAT6/GRAMD4/THOC1/MAFB/AXL/CCL2/SAMSN1/IL27RA/DUSP10/PTPN22/CXCL12/MICA/WASL/FGL1/IL10/TLR4/TLR3/PTPN2/ZC3H8/ACOD1/HLX/RARA/CASP3/CXCR2/CDK6/DLL…	129
GO:0006935	chemotaxis	153/2679	436/11691	2.76621e-09	6.88282e-07	5.71374e-07	MYCBP2/STAP1/ELMO2/KARS1/USP33/EZR/PPM1F/PRKD2/SOS1/PTK2B/PTPRA/C5AR2/IL1RN/CXCL9/SMAD4/CCR1/RET/SMAD3/SEMA4C/LGALS9/CXCL11/B3GNT2/SEMA4D/NTNG2/LYN/HGF/PLAU/BMPR2/CCL7/TYMP/CXCL10/NEXN/IL6/STX4/SLC8B1/EPHB3/PLD1/CH25H/PRKCQ/CCR5/C5AR1/CCL8/CCL2/RPS6KA5/EPHB2/PDE4B/EDN1/CXCL12/ANO6/IL10/C3AR1/GPR183/PTPN2/VAV1/ENPP2/P2RX4/IRS2/PLXNB2/VAV3/CXCR2/PLXND1/S1PR1/TGFB1/AMOT/NR4A3/PDLIM7/ARHGAP35/PIK3CD/…	153
GO:0042330	taxis	153/2679	438/11691	3.96611e-09	9.06762e-07	7.52743e-07	MYCBP2/STAP1/ELMO2/KARS1/USP33/EZR/PPM1F/PRKD2/SOS1/PTK2B/PTPRA/C5AR2/IL1RN/CXCL9/SMAD4/CCR1/RET/SMAD3/SEMA4C/LGALS9/CXCL11/B3GNT2/SEMA4D/NTNG2/LYN/HGF/PLAU/BMPR2/CCL7/TYMP/CXCL10/NEXN/IL6/STX4/SLC8B1/EPHB3/PLD1/CH25H/PRKCQ/CCR5/C5AR1/CCL8/CCL2/RPS6KA5/EPHB2/PDE4B/EDN1/CXCL12/ANO6/IL10/C3AR1/GPR183/PTPN2/VAV1/ENPP2/P2RX4/IRS2/PLXNB2/VAV3/CXCR2/PLXND1/S1PR1/TGFB1/AMOT/NR4A3/PDLIM7/ARHGAP35/PIK3CD/…	153
GO:0051249	regulation of lymphocyte activation	121/2679	327/11691	3.97557e-09	9.06762e-07	7.52743e-07	CD38/BTK/CEACAM1/CYLD/LAG3/FBXO7/CD40/TNFSF13B/RIPK2/DOCK8/ZMIZ1/DROSHA/SOS1/CD274/IRF1/RIPK3/IDO1/HAVCR2/IRF4/CD1D/MNDA/IL15/CGAS/LGALS9/SOCS1/PDCD1/BLOC1S3/CD47/IL27/PDCD1LG2/HLA-E/HLA-F/LYN/CD86/RNF41/STAT6/IL6/TNFRSF1B/THOC1/PRKCQ/AXL/NOD2/CCL2/SAMSN1/IL27RA/DUSP10/PTPN22/MICA/FGL1/IL10/PAK1/TLR4/GPR183/PTPN2/MSH2/VAV1/ZC3H8/HLX/RARA/TNFSF18/CASP3/IRS2/VAV3/ITPKB/IL7/TGFB1/PTPRC/ZBTB7B/NFATC2…	121
GO:0002790	peptide secretion	152/2679	436/11691	5.20742e-09	1.14022e-06	9.46544e-07	CD38/NADK/SERPINB1/BTN3A1/LCP2/KARS1/EZR/JAK2/CD40/TNFSF13B/RIPK2/GSDMD/DDX58/PANX1/IFIH1/GBP1/FKBP1B/CD274/RSAD2/C5AR2/HAVCR2/IL1RN/DNAJC1/ARRB1/CASP1/PML/TCF7L2/SIDT2/MIA3/GBP5/RAB11FIP1/AIM2/RAB8B/RAB8A/LGALS9/EXOC3L1/TMEM106A/SOCS1/TLR5/ISG15/BLOC1S3/CD2AP/HLA-E/LYN/ANXA4/PRKCE/NECAB3/SMPD3/PLEK/IL6/IFNGR1/SEC24A/STX4/GLUL/TNFRSF1B/SLC8B1/HYAL2/ENY2/NOD2/P2RX7/RHBDF2/IL27RA/CARD16/CAMK2G/SYT4…	152
GO:0048525	negative regulation of viral process	42/2679	80/11691	7.76216e-09	1.63423e-06	1.35665e-06	EIF2AK2/OAS1/TFAP4/TRIM14/STAT1/TRIM25/ZFP36/APOBEC3A/APOBEC3F/BST2/SHFL/TRIM5/RSAD2/OASL/PML/IFIT5/MX1/IFI16/FAM111A/ISG20/PARP10/IFIT1/IFITM1/ISG15/PLSCR1/TRIM26/APOBEC3G/APOBEC3C/OAS3/IFITM2/ZC3HAV1/IFITM3/TRIM21/CCL8/PROX1/TNF/APOBEC3H/ZC3H12A/CCL3/CCL5/CCL4/MID2	42
GO:0070098	chemokine-mediated signaling pathway	34/2679	59/11691	9.07758e-09	1.8404e-06	1.52779e-06	PTK2B/CXCL9/CCR1/CXCL11/CCL7/CXCL10/CCR5/CCL8/CCL2/EDN1/CXCL12/CXCR2/CCL3L1/CCL3L3/CXCR4/GPR35/ROBO1/CCRL2/CCL13/CCL3/CCL4L1/CCL5/CX3CR1/CCL4/PADI2/SLIT3/CCL24/CXCR6/SLIT2/CCR7/CXCL5/CCL22/CXCL8/CXCR5	34
GO:1990868	response to chemokine	37/2679	67/11691	9.96587e-09	1.88114e-06	1.56162e-06	DOCK8/PTK2B/CXCL9/CCR1/CXCL11/CCL7/CXCL10/CCR5/CCL8/CCL2/EDN1/CXCL12/CXCR2/CCL3L1/CCL3L3/CXCR4/GPR35/ZC3H12A/ROBO1/CCRL2/CCL13/CCL3/CCL4L1/CCL5/CX3CR1/CCL4/PADI2/SLIT3/RIPOR2/CCL24/CXCR6/SLIT2/CCR7/CXCL5/CCL22/CXCL8/CXCR5	37
GO:1990869	cellular response to chemokine	37/2679	67/11691	9.96587e-09	1.88114e-06	1.56162e-06	DOCK8/PTK2B/CXCL9/CCR1/CXCL11/CCL7/CXCL10/CCR5/CCL8/CCL2/EDN1/CXCL12/CXCR2/CCL3L1/CCL3L3/CXCR4/GPR35/ZC3H12A/ROBO1/CCRL2/CCL13/CCL3/CCL4L1/CCL5/CX3CR1/CCL4/PADI2/SLIT3/RIPOR2/CCL24/CXCR6/SLIT2/CCR7/CXCL5/CCL22/CXCL8/CXCR5	37
GO:0045071	negative regulation of viral genome replication	30/2679	50/11691	1.86926e-08	3.31265e-06	2.74998e-06	EIF2AK2/OAS1/APOBEC3A/APOBEC3F/BST2/SHFL/RSAD2/OASL/IFIT5/MX1/IFI16/FAM111A/ISG20/PARP10/IFIT1/IFITM1/ISG15/PLSCR1/APOBEC3G/APOBEC3C/OAS3/IFITM2/ZC3HAV1/IFITM3/CCL8/PROX1/TNF/APOBEC3H/ZC3H12A/CCL5	30
GO:0001819	positive regulation of cytokine production	130/2679	366/11691	1.93652e-08	3.31265e-06	2.74998e-06	EIF2AK2/KARS1/JAK2/CD40/RNF125/RIPK2/GSDMD/PRKD2/NOD1/DDX58/DHX58/PANX1/IFIH1/STAT1/CD274/ZBP1/IRF1/IDO1/RSAD2/HAVCR2/IL1RN/IRF4/RIPK1/DDX60/CASP1/GBP5/APPL1/MNDA/IFI16/AIM2/IL15/CGAS/SMAD3/STAT3/LGALS9/MYD88/HPSE/HEG1/IRF7/TLR5/CARD9/IL27/HSPA1B/HLA-E/HLA-F/HGF/CD86/HSPA1A/LRRFIP1/STAT6/IL6/IFNGR1/TNFRSF8/HYAL2/CASP8/PRKCQ/RELA/BIRC2/C5AR1/NOD2/P2RX7/FLOT1/IL27RA/POLR3E/PDE4B/PTPN22/SERPINF2/IL1…	130
GO:0045088	regulation of innate immune response	130/2679	366/11691	1.93652e-08	3.31265e-06	2.74998e-06	BTK/PSMA4/CUL1/UBE2D1/CEACAM1/CYLD/WDFY1/LAG3/PSME1/JAK2/PSME2/RNF125/RIPK2/NOD1/PSMA2/DDX58/DHX58/MAP2K6/UBE2D3/UNC93B1/IFIH1/STAT1/NMI/ZBP1/IRF1/PSMF1/NECTIN2/TRIM5/RSAD2/HAVCR2/TRAFD1/IRF4/RIPK1/DDX60/PARP9/NLRC5/SERPING1/GBP5/APPL1/CD1D/ADAR/MNDA/IFI16/AIM2/OTUD4/CGAS/LGALS9/SERPINB9/MYD88/PARP14/USP18/SOCS1/IRF7/TLR5/CARD9/PLSCR1/PSMB8/HSPA1B/MICB/HLA-E/HLA-F/PSMB10/PSMB9/LYN/PRKCE/APPL2/HSP…	130
GO:0045580	regulation of T cell differentiation	51/2679	109/11691	3.22351e-08	5.34711e-06	4.43887e-06	CYLD/LAG3/RIPK2/ZMIZ1/DROSHA/SOS1/IRF1/IRF4/IL15/LGALS9/SOCS1/IL27/CD86/DUSP10/PTPN2/ZC3H8/HLX/RARA/ITPKB/IL7/TGFB1/PTPRC/ZBTB7B/NFATC2/GLI3/GATA3/ZC3H12A/CD80/RUNX1/HLA-G/LILRB2/MDK/FGL2/CD28/TGFBR2/JAK3/NFKBIZ/TBX21/LILRB4/DTX1/IL2RA/TNFRSF18/BMP4/CARD11/SLC46A2/CTLA4/VNN1/PIK3R6/BCL6/TNFSF4/CD2	51
GO:0050863	regulation of T cell activation	94/2679	246/11691	3.68879e-08	5.93896e-06	4.93019e-06	CEACAM1/CYLD/LAG3/TNFSF13B/RIPK2/DOCK8/ZMIZ1/DROSHA/SOS1/CD274/IRF1/RIPK3/IDO1/HAVCR2/IRF4/CD1D/IL15/CGAS/LGALS9/SOCS1/PDCD1/CD47/IL27/PDCD1LG2/HLA-E/LYN/CD86/IL6/TNFRSF1B/PRKCQ/NOD2/CCL2/DUSP10/PTPN22/FGL1/IL10/PAK1/PTPN2/VAV1/ZC3H8/HLX/RARA/TNFSF18/CASP3/ITPKB/IL7/TGFB1/PTPRC/ZBTB7B/NFATC2/GLI3/GATA3/ZC3H12A/CD80/RUNX1/HLA-G/SRC/LILRB1/LILRB2/MDK/FGL2/CD28/TGFBR2/JAK3/NFKBIZ/AKT1/TBX21/LILRB4/D…	94
GO:0009306	protein secretion	143/2679	416/11691	4.11013e-08	6.42825e-06	5.33637e-06	CD38/NADK/SERPINB1/BTN3A1/LCP2/KARS1/EZR/JAK2/CD40/TNFSF13B/RIPK2/GSDMD/DDX58/PANX1/IFIH1/GBP1/FKBP1B/CD274/RSAD2/C5AR2/HAVCR2/IL1RN/DNAJC1/ARRB1/CASP1/PML/TCF7L2/SIDT2/MIA3/GBP5/RAB11FIP1/AIM2/RAB8B/RAB8A/LGALS9/TMEM106A/SOCS1/TLR5/ISG15/BLOC1S3/CD2AP/HLA-E/LYN/ANXA4/PRKCE/NECAB3/PLEK/IL6/IFNGR1/SEC24A/STX4/GLUL/TNFRSF1B/SLC8B1/HYAL2/ENY2/NOD2/P2RX7/RHBDF2/IL27RA/CARD16/CAMK2G/SYT4/ATP13A2/CPT1A…	143
GO:0030217	T cell differentiation	74/2679	181/11691	4.25525e-08	6.47034e-06	5.37132e-06	CYLD/LAG3/RIPK2/ZMIZ1/DROSHA/SOS1/IRF1/RIPK3/RSAD2/IRF4/CD1D/IL15/RHOH/STAT3/LGALS9/SOCS1/IL27/CD86/STAT6/IL6/TP53/MAFB/DUSP10/PTPN22/GPR183/PTPN2/VAV1/ZC3H8/HLX/RARA/B2M/CDK6/ITPKB/IL7/TGFB1/PTPRC/ZBTB7B/NFATC2/PIK3CD/GLI3/GATA3/ZC3H12A/CD80/JAG2/RUNX1/HLA-G/LILRB2/MDK/FGL2/CD28/PREX1/TGFBR2/JAK3/NFKBIZ/SEMA4A/TBX21/LILRB4/DTX1/LFNG/IL2RA/TNFRSF18/PTGER4/BMP4/CARD11/SLC46A2/CTLA4/VNN1/PIK3R6/BCL…	74
GO:0042110	T cell activation	125/2679	353/11691	4.4488e-08	6.58182e-06	5.46386e-06	BTN3A1/CEACAM1/CYLD/LAG3/TNFSF13B/RIPK2/DOCK8/ZMIZ1/DROSHA/SOS1/FKBP1B/CD274/IRF1/RIPK3/IDO1/RSAD2/HAVCR2/IRF4/CD1D/AZI2/IL15/CGAS/SMAD3/RHOH/STAT3/LGALS9/SOCS1/PDCD1/CD47/IL27/PDCD1LG2/MICB/HLA-E/PSMB10/LYN/CD86/STAT6/ELF4/IL6/TP53/TNFRSF1B/CASP8/PRKCQ/MAFB/NOD2/P2RX7/CCL2/DUSP10/PTPN22/MICA/FGL1/IL10/CCND3/PAK1/GPR183/PTPN2/VAV1/ZC3H8/HLX/RARA/TNFSF18/CASP3/B2M/CDK6/ITPKB/IL7/TGFB1/PTPRC/ZBTB7B…	125
GO:0072676	lymphocyte migration	41/2679	81/11691	4.57062e-08	6.5841e-06	5.46575e-06	DOCK8/PTK2B/RIPK3/MIA3/RET/CXCL11/CCL7/CXCL10/SLC8B1/CH25H/CCL8/CCL2/IL27RA/CXCL12/WASL/GPR183/S1PR1/ITGB7/SPNS2/PIK3CD/CCL3L1/CCL3L3/GATA3/SAA1/MADCAM1/CCL13/MYO1G/CCL3/AKT1/TBX21/CCL4L1/CCL5/ITGA4/CCL4/PADI2/RIPOR2/CCL24/ADTRP/CCR7/GCSAM/CCL22	41
GO:0002685	regulation of leukocyte migration	66/2679	156/11691	4.78997e-08	6.72316e-06	5.58119e-06	STAP1/KARS1/DOCK8/PTK2B/RIPK3/C5AR2/MIA3/CCR1/LGALS9/LYN/CCL7/CXCL10/SMPD3/IL6/SLC8B1/C5AR1/CCL8/CCL2/IL27RA/EDN1/CXCL12/ANO6/WASL/C3AR1/P2RX4/TNFSF18/CXCR2/TGFB1/TNF/KITLG/ADORA1/PTAFR/LGMN/MDK/DYSF/MADCAM1/FPR2/VEGFD/CD9/CCL3/AKT1/CCL5/RAC2/ITGA4/PGF/TNFRSF18/CX3CR1/PTGER4/MTUS1/CCL4/PADI2/RIPOR2/CCL24/BCR/SLIT2/ITGA2/CYP19A1/ADTRP/CCR7/GCSAM/P2RY12/GREM1/CXCL8/IL33/VEGFC/LBP	66
GO:0045069	regulation of viral genome replication	42/2679	84/11691	4.95105e-08	6.77551e-06	5.62465e-06	EIF2AK2/PKN2/OAS1/FMR1/TRIM38/STAU1/APOBEC3A/APOBEC3F/BST2/SHFL/RSAD2/OASL/IFIT5/MX1/ADAR/IFI16/IFI27/FAM111A/ISG20/PARP10/IFIT1/IFITM1/ISG15/PLSCR1/APOBEC3G/APOBEC3C/OAS3/STOM/IFITM2/ZC3HAV1/IFITM3/CCL8/PROX1/DDX3X/TNF/APOBEC3H/ZC3H12A/CD28/NOTCH1/CCL5/TOP2A/CXCL8	42
GO:0007159	leukocyte cell-cell adhesion	98/2679	261/11691	5.24316e-08	7.00026e-06	5.81123e-06	CEACAM1/CYLD/LAG3/EZR/TNFSF13B/RIPK2/DOCK8/ZMIZ1/CD274/IRF1/IDO1/HAVCR2/MIA3/CD1D/IL15/LGALS9/SOCS1/GCNT1/SEMA4D/PDCD1/CD47/PDCD1LG2/HLA-E/LYN/CD86/IL6/SELL/PRKCQ/RELA/NOD2/CCL2/DUSP10/PTPN22/CXCL12/FGL1/IL10/PAK1/PTPN2/VAV1/ZC3H8/HLX/RARA/CASP3/ITPKB/IL7/ITGB7/TGFB1/NR4A3/PTPRC/ZBTB7B/GLI3/TNF/GATA3/ZC3H12A/PTAFR/CD80/RUNX1/HLA-G/SRC/LILRB1/LILRB2/MDK/MADCAM1/FGL2/CD28/TGFBR2/JAK3/NFKBIZ/AKT1/TB…	98
GO:0050867	positive regulation of cell activation	97/2679	258/11691	5.69189e-08	7.41842e-06	6.15836e-06	CD38/BTK/STAP1/KARS1/CYLD/JAK2/CD40/TNFSF13B/RIPK2/DOCK8/ZMIZ1/CD274/NECTIN2/HAVCR2/CD1D/IL15/LGALS9/SOCS1/PDCD1/BLOC1S3/CD47/PDCD1LG2/HLA-E/HLA-F/CEBPA/LYN/CD86/RPS6KA1/STAT6/PLEK/IL6/STX4/CTSC/PRKCQ/AXL/NOD2/CCL2/DUSP10/IL10/PAK1/TLR4/GPR183/MSH2/VAV1/HLX/RARA/IRS2/VAV3/LILRA5/STXBP1/ITPKB/IL7/TGFB1/NR4A3/PTPRC/ZBTB7B/NFATC2/GLI3/ADORA2B/GATA3/PTAFR/CD80/RUNX1/HLA-G/SRC/LILRB1/LILRB2/MDK/CHRNB2…	97
GO:1903901	negative regulation of viral life cycle	36/2679	68/11691	6.82746e-08	8.69152e-06	7.21522e-06	EIF2AK2/OAS1/TRIM25/APOBEC3A/APOBEC3F/BST2/SHFL/TRIM5/RSAD2/OASL/PML/IFIT5/MX1/IFI16/FAM111A/ISG20/PARP10/IFIT1/IFITM1/ISG15/PLSCR1/TRIM26/APOBEC3G/APOBEC3C/OAS3/IFITM2/ZC3HAV1/IFITM3/TRIM21/CCL8/PROX1/TNF/APOBEC3H/ZC3H12A/CCL5/MID2	36
GO:0002237	response to molecule of bacterial origin	99/2679	266/11691	7.44027e-08	9.25638e-06	7.68413e-06	STAP1/JAK2/RIPK2/IL10RA/SASH1/CD274/ZFP36/IDO1/GCH1/TRIM5/CMPK2/CDC73/HAVCR2/IL1RN/CASP1/CXCL9/LGALS9/CXCL11/CNP/THBD/CARD9/PDCD1LG2/LYN/HDAC5/PRKCE/CD86/CXCL10/IL6/TNFRSF1B/CASP8/AXL/RELA/CCR5/C5AR1/NOD2/P2RX7/CCL2/CDK4/PDCD4/CSF2RB/CARD16/DUSP10/PDE4B/EDN1/PTPN22/ATP2A2/IL10/TLR4/WDR35/ACOD1/SGMS1/RARA/CASP3/B2M/GFI1/SMAD6/IRAK3/TGFB1/ADM/PPARD/TNF/LTA/ZC3H12A/PTAFR/CD80/SRC/LILRB1/LILRB2/CD180…	99
GO:1903530	regulation of secretion by cell	165/2679	499/11691	7.66553e-08	9.32469e-06	7.74084e-06	CD38/NADK/SERPINB1/KARS1/CEACAM1/EZR/JAK2/CD40/FMR1/RIPK2/GSDMD/NAPA/DDX58/FBXL20/SEPTIN4/PANX1/IFIH1/RAB3GAP1/GBP1/FKBP1B/CD274/RAB2B/PRAM1/RSAD2/C5AR2/HAVCR2/DNAJC1/ARRB1/CASP1/PML/SMAD4/RALB/TCF7L2/SIDT2/RAB11FIP1/AIM2/RAB8B/RAB8A/LGALS9/SLC30A1/SOCS1/TLR5/CD2AP/GRIN3A/HLA-E/HLA-F/LYN/ANXA4/PRKCE/SYT17/PREPL/SMPD3/IL6/IFNGR1/SEC24A/STX4/GLUL/TNFRSF1B/SLC8B1/HYAL2/RAB9A/ENY2/NOD2/P2RX7/RHBDF2/I…	165
GO:0030595	leukocyte chemotaxis	70/2679	171/11691	9.24287e-08	1.0999e-05	9.13077e-06	STAP1/KARS1/PTK2B/C5AR2/IL1RN/CXCL9/CCR1/LGALS9/CXCL11/LYN/CCL7/CXCL10/IL6/SLC8B1/CH25H/CCR5/C5AR1/CCL8/CCL2/PDE4B/EDN1/CXCL12/ANO6/IL10/C3AR1/GPR183/VAV1/VAV3/CXCR2/S1PR1/PIK3CD/CCL3L1/CCL3L3/CXCR4/FFAR2/IL16/SAA1/LGMN/MDK/DYSF/CCL13/PREX1/FPR2/FLT1/VEGFD/CCL3/CCL4L1/CCL5/RAC2/EDNRB/PGF/CNR2/MTUS1/CCL4/PADI2/RIPOR2/CCL24/SLIT2/CXADR/CYP19A1/CCR7/CXCL5/CCL22/GREM1/CXCL8/CXCR5/VEGFC/IL36RN/LBP/IL3…	70
GO:0051250	negative regulation of lymphocyte activation	52/2679	115/11691	9.6293e-08	1.10242e-05	9.15166e-06	BTK/CEACAM1/LAG3/FBXO7/CD274/IRF1/IDO1/HAVCR2/MNDA/LGALS9/SOCS1/PDCD1LG2/HLA-F/LYN/CD86/THOC1/AXL/SAMSN1/PTPN22/MICA/FGL1/IL10/PTPN2/ZC3H8/HLX/CASP3/TGFB1/ZBTB7B/GLI3/ZC3H12A/CD80/RUNX1/HLA-G/LILRB1/LILRB2/MDK/FGL2/JAK3/TBX21/DTX1/IL2RA/BMP4/CTLA4/RIPOR2/BANK1/SDC4/BCL6/TNFAIP3/FCGR2B/TNFSF4/GAL/INHBA	52
GO:0050729	positive regulation of inflammatory response	51/2679	112/11691	9.6668e-08	1.10242e-05	9.15166e-06	BTK/STAP1/KARS1/JAK2/TRADD/IDO1/GBP5/APPL1/IL15/MYD88/NUPR1/CD47/HLA-E/CEBPA/IL6/HYAL2/CTSC/NOD2/PDCD4/TGM2/TLR4/NAPEPLD/TLR3/LILRA5/TNF/LPL/CCL3L1/CCL3L3/ADORA2B/LTA/FFAR2/MDK/TLR10/CD28/NLRP12/CCL3/TLR7/NFKBIZ/CD6/ETS1/PTGER4/FFAR3/PTGS2/OSMR/CCL24/ITGA2/CCR7/TNFSF4/KLKB1/IL33/LBP	51
GO:0002696	positive regulation of leukocyte activation	93/2679	248/11691	1.22574e-07	1.36933e-05	1.13674e-05	CD38/BTK/STAP1/KARS1/CYLD/CD40/TNFSF13B/RIPK2/DOCK8/ZMIZ1/CD274/NECTIN2/HAVCR2/CD1D/IL15/LGALS9/SOCS1/PDCD1/BLOC1S3/CD47/PDCD1LG2/HLA-E/HLA-F/CEBPA/LYN/CD86/STAT6/IL6/STX4/CTSC/PRKCQ/AXL/NOD2/CCL2/DUSP10/IL10/PAK1/TLR4/GPR183/MSH2/VAV1/HLX/RARA/IRS2/VAV3/STXBP1/ITPKB/IL7/TGFB1/NR4A3/PTPRC/ZBTB7B/NFATC2/GLI3/ADORA2B/GATA3/PTAFR/CD80/RUNX1/HLA-G/SRC/LILRB1/LILRB2/MDK/CHRNB2/CD28/TGFBR2/JAK3/CCL3/NF…	93
GO:0071887	leukocyte apoptotic process	44/2679	92/11691	1.26813e-07	1.38834e-05	1.15253e-05	BTK/BAK1/DOCK8/RAPGEF2/CD274/RIPK3/IDO1/RIPK1/LGALS9/GIMAP8/IRF7/PDCD1/LYN/IL6/TP53/PRKCQ/AXL/CCR5/NOD2/P2RX7/CXCL12/IL10/ZC3H8/TRAF3IP2/CASP3/IRS2/CXCR2/ITPKB/NR4A3/PIK3CD/GLI3/KITLG/LILRB1/CTSL/SLC7A11/JAK3/AKT1/CCL5/IL2RA/BMP4/SLC46A2/BCL6/CCR7/HCAR2	44
GO:0032496	response to lipopolysaccharide	95/2679	256/11691	1.59571e-07	1.71273e-05	1.42182e-05	STAP1/JAK2/RIPK2/IL10RA/SASH1/CD274/ZFP36/IDO1/GCH1/TRIM5/CMPK2/CDC73/HAVCR2/IL1RN/CASP1/CXCL9/LGALS9/CXCL11/CNP/THBD/PDCD1LG2/LYN/HDAC5/PRKCE/CD86/CXCL10/IL6/TNFRSF1B/CASP8/AXL/RELA/CCR5/C5AR1/NOD2/P2RX7/CCL2/CDK4/PDCD4/CSF2RB/CARD16/DUSP10/PDE4B/EDN1/PTPN22/ATP2A2/IL10/TLR4/WDR35/ACOD1/SGMS1/RARA/CASP3/GFI1/SMAD6/IRAK3/TGFB1/ADM/PPARD/TNF/LTA/ZC3H12A/PTAFR/CD80/SRC/LILRB1/LILRB2/CD180/SCARB1/NO…	95
GO:0050707	regulation of cytokine secretion	64/2679	154/11691	1.68713e-07	1.75573e-05	1.45751e-05	SERPINB1/KARS1/EZR/RIPK2/GSDMD/DDX58/PANX1/IFIH1/GBP1/CD274/C5AR2/HAVCR2/CASP1/PML/AIM2/LGALS9/SOCS1/TLR5/LYN/ANXA4/IFNGR1/TNFRSF1B/HYAL2/NOD2/P2RX7/IL27RA/CARD16/PTPN22/IL10/TLR4/IL1R2/CLEC5A/LILRA5/TNF/LPL/CD244/GATA3/FFAR2/ZC3H12A/SRC/SAA1/LILRB1/MDK/TLR10/TRIM16/NLRP12/CCL3/SPTBN1/PTGER4/HTR2B/TLR8/BANK1/CARD17/TNFRSF4/TNFAIP3/FFAR4/CCR7/FCGR2B/CD2/MMP12/IL1A/IL33/IL36RN/CLEC6A	64
GO:1903037	regulation of leukocyte cell-cell adhesion	89/2679	236/11691	1.69993e-07	1.75573e-05	1.45751e-05	CEACAM1/CYLD/LAG3/TNFSF13B/RIPK2/DOCK8/ZMIZ1/CD274/IRF1/IDO1/HAVCR2/MIA3/CD1D/IL15/LGALS9/SOCS1/PDCD1/CD47/PDCD1LG2/HLA-E/LYN/CD86/IL6/PRKCQ/RELA/NOD2/CCL2/DUSP10/PTPN22/CXCL12/FGL1/IL10/PAK1/PTPN2/VAV1/ZC3H8/HLX/RARA/CASP3/ITPKB/IL7/TGFB1/NR4A3/PTPRC/ZBTB7B/GLI3/TNF/GATA3/ZC3H12A/PTAFR/CD80/RUNX1/HLA-G/SRC/LILRB1/LILRB2/MDK/FGL2/CD28/TGFBR2/JAK3/NFKBIZ/AKT1/TBX21/LILRB4/DTX1/CCL5/ITGA4/IL2RA/CD6…	89
GO:0045619	regulation of lymphocyte differentiation	56/2679	129/11691	1.73647e-07	1.76026e-05	1.46127e-05	BTK/CYLD/LAG3/FBXO7/RIPK2/ZMIZ1/DROSHA/SOS1/IRF1/IRF4/IL15/LGALS9/SOCS1/IL27/CD86/RNF41/AXL/DUSP10/PTPN2/ZC3H8/HLX/RARA/ITPKB/IL7/TGFB1/PTPRC/ZBTB7B/NFATC2/GLI3/GATA3/ZC3H12A/CD80/RUNX1/HLA-G/LILRB2/MDK/FGL2/CD28/TGFBR2/JAK3/NFKBIZ/TBX21/LILRB4/DTX1/IL2RA/TNFRSF18/BMP4/CARD11/SLC46A2/CTLA4/VNN1/PIK3R6/BCL6/TNFSF4/CD2/INHBA	56
GO:0045066	regulatory T cell differentiation	19/2679	27/11691	2.09758e-07	2.05038e-05	1.70211e-05	LAG3/DROSHA/IRF1/LGALS9/SOCS1/DUSP10/TGFB1/NFATC2/RUNX1/HLA-G/LILRB2/MDK/CD28/LILRB4/IL2RA/TNFRSF18/CTLA4/BCL6/TNFSF4	19
GO:0045589	regulation of regulatory T cell differentiation	19/2679	27/11691	2.09758e-07	2.05038e-05	1.70211e-05	LAG3/DROSHA/IRF1/LGALS9/SOCS1/DUSP10/TGFB1/NFATC2/RUNX1/HLA-G/LILRB2/MDK/CD28/LILRB4/IL2RA/TNFRSF18/CTLA4/BCL6/TNFSF4	19
GO:0022409	positive regulation of cell-cell adhesion	77/2679	197/11691	2.13505e-07	2.0504e-05	1.70212e-05	CYLD/TNFSF13B/RIPK2/DOCK8/ZMIZ1/CD274/HAVCR2/CD1D/IL15/CITED2/LGALS9/SOCS1/PDCD1/CD47/PDCD1LG2/HLA-E/LYN/CD86/IL6/PRKCQ/RELA/NOD2/CCL2/FLOT1/GCNT2/DUSP10/SERPINF2/IL10/PAK1/VAV1/HLX/RARA/PTPRU/ITPKB/IL7/TGFB1/NR4A3/PTPRC/ZBTB7B/GLI3/TNF/MYO10/GATA3/PTAFR/CD80/RUNX1/HLA-G/SRC/LILRB1/LILRB2/MDK/CD28/ADAM19/TGFBR2/JAK3/NFKBIZ/AKT1/LILRB4/CCL5/ITGA4/IL2RA/CD6/ETS1/FYN/CD70/CARD11/CTLA4/VNN1/DPP4/CLEC…	77
GO:0030593	neutrophil chemotaxis	39/2679	79/11691	2.28112e-07	2.15291e-05	1.78723e-05	C5AR2/IL1RN/CXCL9/CXCL11/CCL7/CXCL10/C5AR1/CCL8/CCL2/PDE4B/EDN1/C3AR1/VAV1/VAV3/CXCR2/PIK3CD/CCL3L1/CCL3L3/SAA1/MDK/DYSF/CCL13/PREX1/CCL3/CCL4L1/CCL5/RAC2/CCL4/RIPOR2/CCL24/SLIT2/CXADR/CCR7/CXCL5/CCL22/CXCL8/IL36RN/LBP/IL36G	39
GO:0031348	negative regulation of defense response	65/2679	159/11691	2.79508e-07	2.59326e-05	2.15278e-05	CEACAM1/RNF125/DHX58/TRIM38/NMI/HAVCR2/TRAFD1/NLRC5/SERPING1/ADAR/IFI16/SMAD3/LGALS9/SERPINB9/PARP14/MICB/HLA-E/HLA-F/HGF/APPL2/TNFRSF1B/PDCD4/DUSP10/MICA/IL10/PTPN2/ACOD1/IL1R2/SIGLEC11/IRAK3/ABCD1/MVK/PTPRC/PPARD/SIGLEC10/ADORA1/GATA3/ZC3H12A/HLA-G/SAA1/LILRB1/MDK/FGL2/FPR2/CALCRL/NLRP12/IL2RA/FOXF1/ETS1/PTGER4/CNR2/MEFV/PPARG/SOCS3/BCR/TNFAIP6/GPER1/NT5E/CYP19A1/TNFAIP3/FFAR4/PBK/FCGR2B/MMP12/…	65
GO:0002460	adaptive immune response based on somatic recombination of immune receptors built from immunoglobulin superfamily domains	77/2679	199/11691	3.45595e-07	3.15298e-05	2.61743e-05	BTK/CEACAM1/CD40/TNFSF13B/RIPK2/NBN/CD274/RIPK3/NECTIN2/RSAD2/HAVCR2/IRF4/SERPING1/CD1D/STAT3/IRF7/IL27/MICB/HLA-C/HLA-E/HLA-F/DENND1B/STAT6/IL6/HLA-B/TNFRSF1B/CTSC/THOC1/RNF168/PRKCQ/CD1E/P2RX7/IL27RA/BTN3A3/MICA/IL10/C2/HLA-A/TLR4/MSH2/HLX/B2M/TGFB1/PTPRC/ZBTB7B/TNF/LTA/GATA3/ZC3H12A/CD80/HLA-G/LILRB1/UNG/FGL2/C1QB/CD28/MYO1G/APLF/JAK3/NFKBIZ/BTN3A2/SEMA4A/C1R/TBX21/IL18BP/C1S/CD70/EXO1/TLR8/PO…	77
GO:0002507	tolerance induction	15/2679	19/11691	3.62806e-07	3.25574e-05	2.70273e-05	CD274/IDO1/HAVCR2/LGALS9/PDCD1/HLA-E/LYN/ACOD1/IRAK3/TGFB1/HLA-G/LILRB2/TGFBR2/IL2RA/TNFAIP3	15
GO:1902105	regulation of leukocyte differentiation	80/2679	210/11691	4.37128e-07	3.85942e-05	3.20388e-05	BTK/CEACAM1/CYLD/LAG3/FBXO7/RIPK2/ZMIZ1/DROSHA/SOS1/IRF1/IRF4/RIPK1/CCR1/IL15/LGALS9/SOCS1/IRF7/IL27/LYN/CD86/RNF41/CASP8/MAFB/AXL/DUSP10/NOTCH2/EVI2B/PPARGC1B/ESRRA/TLR4/TLR3/PTPN2/ZC3H8/SIGLEC15/HLX/RARA/CDK6/ITPKB/IL7/TGFB1/PTPRC/ZBTB7B/NFATC2/GLI3/TNF/KITLG/RASSF2/GATA3/ZC3H12A/CD80/RUNX1/HLA-G/LILRB1/LILRB2/MDK/FGL2/CD28/TGFBR2/JAK3/CCL3/NFKBIZ/TBX21/LILRB4/DTX1/ZBTB46/LILRB3/IL2RA/TNFRSF18/…	80
GO:0050777	negative regulation of immune response	50/2679	114/11691	5.35624e-07	4.59518e-05	3.81466e-05	CEACAM1/DHX58/NMI/BST2/HAVCR2/TRAFD1/NLRC5/SERPING1/ADAR/IFI16/LGALS9/SERPINB9/PARP14/PDCD1/HLA-E/HLA-F/LYN/STAT6/THOC1/SAMSN1/IL27RA/DUSP10/MICA/IL10/PTPN2/ACOD1/HLX/IRAK3/TGFB1/PTPRC/ZBTB7B/TNF/ZC3H12A/HLA-G/LILRB1/FGL2/JAK3/TBX21/IL2RA/FOXF1/PPARG/CTLA4/BCR/BCL6/TNFAIP3/FCGR2B/TNFSF4/MMP12/IL33/SERPINB4	50
GO:0060326	cell chemotaxis	83/2679	221/11691	5.37251e-07	4.59518e-05	3.81466e-05	STAP1/ELMO2/KARS1/PRKD2/PTK2B/C5AR2/IL1RN/CXCL9/CCR1/LGALS9/CXCL11/LYN/HGF/CCL7/CXCL10/IL6/SLC8B1/CH25H/PRKCQ/CCR5/C5AR1/CCL8/CCL2/PDE4B/EDN1/CXCL12/ANO6/IL10/C3AR1/GPR183/VAV1/P2RX4/VAV3/CXCR2/S1PR1/PIK3CD/CCL3L1/CCL3L3/CXCR4/FFAR2/HBEGF/IL16/SAA1/LGMN/GAB1/MDK/DYSF/CCRL2/CCL13/PREX1/FPR2/FLT1/NOTCH1/SAA2/RAB13/VEGFD/CCL3/CCL4L1/CCL5/RAC2/EDNRB/PGF/CX3CR1/CNR2/MTUS1/CCL4/PADI2/RIPOR2/CCL24/CXCR6…	83
GO:0071222	cellular response to lipopolysaccharide	67/2679	168/11691	5.47598e-07	4.61162e-05	3.82831e-05	STAP1/RIPK2/SASH1/CD274/ZFP36/TRIM5/CMPK2/CDC73/HAVCR2/IL1RN/CASP1/CXCL9/CXCL11/PDCD1LG2/LYN/HDAC5/PRKCE/CD86/CXCL10/IL6/TNFRSF1B/AXL/RELA/CCR5/NOD2/CCL2/CDK4/PDCD4/CARD16/PDE4B/PTPN22/IL10/TLR4/ACOD1/SGMS1/RARA/GFI1/TGFB1/PPARD/TNF/ZC3H12A/PTAFR/CD80/SRC/LILRB1/LILRB2/CD180/SCARB1/SBNO2/CCL3/AKT1/CCL5/EDNRB/DAB2IP/CD6/CX3CR1/TNIP3/BMP6/BCR/CARD17/TNFAIP3/CXCL5/TNFSF4/CXCL8/IL36RN/LBP/IL36G	67
GO:0002695	negative regulation of leukocyte activation	57/2679	136/11691	5.63282e-07	4.67182e-05	3.87829e-05	BTK/CEACAM1/LAG3/FBXO7/CD274/IRF1/IDO1/HAVCR2/MNDA/LGALS9/SOCS1/PDCD1LG2/HLA-F/LYN/CD86/THOC1/AXL/SAMSN1/PTPN22/MICA/FGL1/IL10/PTPN2/ZC3H8/HLX/CASP3/TGFB1/PTPRC/ZBTB7B/GLI3/ZC3H12A/CD80/RUNX1/HLA-G/LILRB1/LILRB2/MDK/FGL2/JAK3/TBX21/DTX1/IL2RA/FOXF1/CNR2/BMP4/CTLA4/RIPOR2/BANK1/BCR/SDC4/GPER1/BCL6/TNFAIP3/FCGR2B/TNFSF4/GAL/INHBA	57
GO:0002791	regulation of peptide secretion	118/2679	343/11691	6.04241e-07	4.93674e-05	4.09821e-05	CD38/NADK/SERPINB1/KARS1/EZR/JAK2/CD40/RIPK2/GSDMD/DDX58/PANX1/IFIH1/GBP1/FKBP1B/CD274/RSAD2/C5AR2/HAVCR2/DNAJC1/ARRB1/CASP1/PML/TCF7L2/SIDT2/RAB11FIP1/AIM2/RAB8B/LGALS9/SOCS1/TLR5/CD2AP/HLA-E/LYN/ANXA4/PRKCE/IL6/IFNGR1/SEC24A/STX4/GLUL/TNFRSF1B/SLC8B1/HYAL2/ENY2/NOD2/P2RX7/RHBDF2/IL27RA/CARD16/SYT4/ATP13A2/CPT1A/PTPN22/IL10/TLR4/IL1R2/PFKFB2/DISP1/CLEC5A/IRS2/LILRA5/TGFB1/PPARD/PASK/TNF/LPL/CD24…	118
GO:0002253	activation of immune response	155/2679	477/11691	6.40416e-07	5.15535e-05	4.27968e-05	CFH/CD38/BTK/BTN3A1/STAP1/PSMA4/LCP2/CUL1/ELMO2/UBE2D1/CEACAM1/CYLD/WDFY1/PSME1/EZR/PSME2/RNF125/RIPK2/PRKD2/NOD1/PSMA2/DDX58/DHX58/MAP2K6/UBE2D3/UNC93B1/IFIH1/GBP1/ELF1/IRF1/PSMF1/RBCK1/NECTIN2/THEMIS2/TRIM5/PRAM1/RSAD2/C5AR2/HAVCR2/IRF4/RIPK1/DDX60/SERPING1/APPL1/MNDA/IFI16/AIM2/OTUD4/CGAS/MYD88/BAIAP2/IRF7/TLR5/CARD9/PLSCR1/PAX5/CD47/PSMB8/HSPA1B/MICB/PSMB10/DENND1B/PSMB9/CFB/LYN/PRKCE/APPL2/H…	155
GO:0001959	regulation of cytokine-mediated signaling pathway	59/2679	143/11691	6.77805e-07	5.34865e-05	4.44015e-05	VRK2/STAP1/CYLD/JAK2/TRADD/RIPK2/STAT1/ELF1/ZBP1/RBCK1/IL1RN/RIPK1/CASP1/PARP9/NLRC5/ADAR/OTUD4/PARP14/USP18/SOCS1/IRF7/CASP4/HSPA1B/HSPA1A/IL6/IFNGR1/PELI3/CASP8/AXL/BIRC2/SPPL2A/CARD16/EDN1/LIFR/PTPN2/IL1R2/RNF31/GFI1/IKBKE/IRAK3/IL7/ABCE1/PTPRC/TNF/SPHK1/CXCR4/ROBO1/RUNX1/CREBRF/CCL5/PPARG/PADI2/SLIT3/SOCS3/SLIT2/TNFAIP3/BIRC3/MMP12/IL36RN	59
GO:0002757	immune response-activating signal transduction	142/2679	430/11691	6.83971e-07	5.34865e-05	4.44015e-05	CD38/BTK/BTN3A1/STAP1/PSMA4/LCP2/CUL1/ELMO2/UBE2D1/CEACAM1/CYLD/WDFY1/PSME1/EZR/PSME2/RNF125/RIPK2/PRKD2/NOD1/PSMA2/DDX58/DHX58/MAP2K6/UBE2D3/UNC93B1/IFIH1/GBP1/ELF1/IRF1/PSMF1/RBCK1/NECTIN2/THEMIS2/TRIM5/PRAM1/RSAD2/C5AR2/HAVCR2/IRF4/RIPK1/DDX60/APPL1/MNDA/OTUD4/MYD88/BAIAP2/IRF7/TLR5/CARD9/PLSCR1/PAX5/CD47/PSMB8/HSPA1B/MICB/PSMB10/DENND1B/PSMB9/LYN/PRKCE/APPL2/HSPA1A/CASP8/GRAMD4/PSMA5/MUC1/PRK…	142
GO:0032652	regulation of interleukin-1 production	37/2679	76/11691	7.20569e-07	5.55548e-05	4.61185e-05	SERPINB1/CEACAM1/JAK2/RIPK2/GSDMD/NOD1/PANX1/HAVCR2/CASP1/PML/MNDA/IFI16/AIM2/SMAD3/LGALS9/CASP8/NOD2/P2RX7/CARD16/IL10/TLR4/IL1R2/LILRA5/LPL/SPHK1/ZC3H12A/SAA1/TRIM16/NLRP12/CCL3/CX3CR1/MEFV/INAVA/TLR8/CARD17/TNFAIP3/CCR7	37
GO:0060759	regulation of response to cytokine stimulus	62/2679	153/11691	7.51157e-07	5.71088e-05	4.74085e-05	VRK2/STAP1/CYLD/JAK2/TRADD/RIPK2/DDX58/IFIH1/STAT1/ELF1/ZBP1/RBCK1/IL1RN/RIPK1/CASP1/PARP9/NLRC5/ADAR/OTUD4/PARP14/USP18/SOCS1/IRF7/CASP4/HSPA1B/HSPA1A/IL6/IFNGR1/PELI3/CASP8/AXL/BIRC2/SPPL2A/CARD16/EDN1/LIFR/TLR4/PTPN2/IL1R2/RNF31/GFI1/IKBKE/IRAK3/IL7/ABCE1/PTPRC/TNF/SPHK1/CXCR4/ROBO1/RUNX1/CREBRF/CCL5/PPARG/PADI2/SLIT3/SOCS3/SLIT2/TNFAIP3/BIRC3/MMP12/IL36RN	62
GO:0097529	myeloid leukocyte migration	64/2679	160/11691	8.62424e-07	6.467e-05	5.36854e-05	STAP1/KARS1/PTK2B/C5AR2/IL1RN/CXCL9/CCR1/CXCL11/CD47/LYN/CCL7/CXCL10/IL6/C5AR1/CCL8/CCL2/PDE4B/EDN1/CXCL12/ANO6/C3AR1/VAV1/P2RX4/VAV3/CXCR2/PIK3CD/MCOLN2/CCL3L1/CCL3L3/SAA1/LGMN/MDK/DYSF/CCL13/PREX1/FPR2/FLT1/VEGFD/CD9/CCL3/CCL4L1/CCL5/RAC2/EDNRB/PGF/CX3CR1/PTGER4/MTUS1/CCL4/RIPOR2/CCL24/SLIT2/CXADR/CYP19A1/CCR7/P2RY12/CXCL5/CCL22/GREM1/CXCL8/VEGFC/IL36RN/LBP/IL36G	64
GO:0022407	regulation of cell-cell adhesion	106/2679	303/11691	9.16027e-07	6.77612e-05	5.62516e-05	CEACAM1/CYLD/LAG3/JAK2/PPM1F/TNFSF13B/RIPK2/DOCK8/ZMIZ1/CD274/IRF1/IDO1/HAVCR2/IL1RN/MIA3/CD1D/IL15/CITED2/LGALS9/SOCS1/PDCD1/CD47/PDCD1LG2/HLA-E/LYN/CD86/IL6/EPHB3/PRKCQ/RELA/EPB41L5/NOD2/CCL2/FLOT1/GCNT2/DUSP10/PTPN22/CXCL12/SERPINF2/FGL1/IL10/PAK1/PTPN2/VAV1/ZC3H8/MINK1/HLX/RARA/CASP3/PTPRU/ITPKB/IL7/TGFB1/NR4A3/PTPRC/ZBTB7B/GLI3/TNF/MYO10/GATA3/ZC3H12A/PTAFR/CD80/RUNX1/HLA-G/SRC/LILRB1/LILRB2…	106
GO:0050704	regulation of interleukin-1 secretion	24/2679	41/11691	9.46153e-07	6.90565e-05	5.73269e-05	SERPINB1/RIPK2/GSDMD/PANX1/CASP1/PML/AIM2/LGALS9/NOD2/P2RX7/CARD16/TLR4/IL1R2/LILRA5/LPL/ZC3H12A/SAA1/TRIM16/NLRP12/CCL3/TLR8/CARD17/TNFAIP3/CCR7	24
GO:0050701	interleukin-1 secretion	27/2679	49/11691	1.04733e-06	7.54354e-05	6.26223e-05	SERPINB1/RIPK2/GSDMD/PANX1/CASP1/PML/GBP5/AIM2/LGALS9/TMEM106A/NOD2/P2RX7/CARD16/TLR4/NLRC4/IL1R2/LILRA5/LPL/ZC3H12A/SAA1/TRIM16/NLRP12/CCL3/TLR8/CARD17/TNFAIP3/CCR7	27
GO:0043901	negative regulation of multi-organism process	55/2679	132/11691	1.10618e-06	7.86391e-05	6.52818e-05	EIF2AK2/OAS1/TFAP4/RNF125/TRIM14/DHX58/TRIM38/STAT1/TRIM25/ZFP36/APOBEC3A/APOBEC3F/BST2/SHFL/TRIM5/RSAD2/HAVCR2/OASL/PML/IFIT5/MX1/IFI16/FAM111A/ISG20/PARP10/IFIT1/IFITM1/ISG15/PLSCR1/MICB/TRIM26/APOBEC3G/APOBEC3C/OAS3/IFITM2/ZC3HAV1/IFITM3/TRIM21/CCL8/CARD16/PROX1/ACOD1/SIGLEC11/TNF/APOBEC3H/ZC3H12A/FGL2/CCL3/CCL5/TIMP1/IL2RA/CCL4/OVGP1/MID2/TNFAIP3	55
GO:0002483	antigen processing and presentation of endogenous peptide antigen	12/2679	14/11691	1.16624e-06	8.03686e-05	6.67175e-05	TAP1/TAP2/HLA-C/HLA-E/HLA-F/HLA-B/ERAP2/HLA-A/TAPBP/B2M/ERAP1/HLA-G	12
GO:0019885	antigen processing and presentation of endogenous peptide antigen via MHC class I	12/2679	14/11691	1.16624e-06	8.03686e-05	6.67175e-05	TAP1/TAP2/HLA-C/HLA-E/HLA-F/HLA-B/ERAP2/HLA-A/TAPBP/B2M/ERAP1/HLA-G	12
GO:1903038	negative regulation of leukocyte cell-cell adhesion	43/2679	95/11691	1.17455e-06	8.03686e-05	6.67175e-05	CEACAM1/LAG3/CD274/IRF1/IDO1/HAVCR2/MIA3/LGALS9/SOCS1/PDCD1LG2/CD86/PTPN22/CXCL12/FGL1/IL10/PTPN2/ZC3H8/HLX/CASP3/TGFB1/ZBTB7B/GLI3/ZC3H12A/CD80/RUNX1/HLA-G/LILRB1/LILRB2/MDK/FGL2/JAK3/AKT1/TBX21/DTX1/IL2RA/BMP4/CTLA4/RIPOR2/SDC4/BCL6/ADTRP/FCGR2B/TNFSF4	43
GO:0050702	interleukin-1 beta secretion	25/2679	44/11691	1.21693e-06	8.22403e-05	6.82713e-05	SERPINB1/RIPK2/GSDMD/PANX1/CASP1/PML/GBP5/AIM2/LGALS9/TMEM106A/NOD2/P2RX7/CARD16/TLR4/NLRC4/LILRA5/LPL/ZC3H12A/TRIM16/NLRP12/CCL3/TLR8/CARD17/TNFAIP3/CCR7	25
GO:0071219	cellular response to molecule of bacterial origin	68/2679	175/11691	1.3807e-06	9.106e-05	7.55929e-05	STAP1/RIPK2/SASH1/CD274/ZFP36/TRIM5/CMPK2/CDC73/HAVCR2/IL1RN/CASP1/CXCL9/CXCL11/PDCD1LG2/LYN/HDAC5/PRKCE/CD86/CXCL10/IL6/TNFRSF1B/AXL/RELA/CCR5/NOD2/CCL2/CDK4/PDCD4/CARD16/PDE4B/PTPN22/IL10/TLR4/ACOD1/SGMS1/RARA/GFI1/TGFB1/PPARD/TNF/ZC3H12A/PTAFR/CD80/SRC/LILRB1/LILRB2/CD180/SCARB1/SBNO2/CCL3/AKT1/CCL5/EDNRB/DAB2IP/CD6/CX3CR1/TNIP3/BMP6/BCR/CARD17/TNFAIP3/FCGR2B/CXCL5/TNFSF4/CXCL8/IL36RN/LBP/IL36G	68
GO:1903039	positive regulation of leukocyte cell-cell adhesion	68/2679	175/11691	1.3807e-06	9.106e-05	7.55929e-05	CYLD/TNFSF13B/RIPK2/DOCK8/ZMIZ1/CD274/HAVCR2/CD1D/IL15/LGALS9/SOCS1/PDCD1/CD47/PDCD1LG2/HLA-E/LYN/CD86/IL6/PRKCQ/RELA/NOD2/CCL2/DUSP10/PAK1/VAV1/HLX/RARA/ITPKB/IL7/TGFB1/NR4A3/PTPRC/ZBTB7B/GLI3/TNF/GATA3/PTAFR/CD80/RUNX1/HLA-G/SRC/LILRB1/LILRB2/MDK/CD28/TGFBR2/JAK3/NFKBIZ/AKT1/LILRB4/CCL5/ITGA4/IL2RA/CD6/ETS1/FYN/CD70/CARD11/CTLA4/VNN1/DPP4/CLECL1/PIK3R6/BCL6/CD5/CCR7/TNFSF4/ICOSLG	68
GO:0050708	regulation of protein secretion	112/2679	327/11691	1.48555e-06	9.54333e-05	7.92234e-05	CD38/NADK/SERPINB1/KARS1/EZR/JAK2/CD40/RIPK2/GSDMD/DDX58/PANX1/IFIH1/GBP1/FKBP1B/CD274/RSAD2/C5AR2/HAVCR2/DNAJC1/ARRB1/CASP1/PML/TCF7L2/SIDT2/RAB11FIP1/AIM2/LGALS9/SOCS1/TLR5/CD2AP/HLA-E/LYN/ANXA4/PRKCE/IL6/IFNGR1/SEC24A/STX4/GLUL/TNFRSF1B/SLC8B1/HYAL2/ENY2/NOD2/P2RX7/RHBDF2/IL27RA/CARD16/SYT4/ATP13A2/CPT1A/PTPN22/IL10/TLR4/IL1R2/PFKFB2/DISP1/CLEC5A/IRS2/LILRA5/TGFB1/PPARD/TNF/LPL/CD244/LRP5L/GAT…	112
GO:2000106	regulation of leukocyte apoptotic process	35/2679	72/11691	1.49565e-06	9.54333e-05	7.92234e-05	BTK/DOCK8/RAPGEF2/CD274/RIPK3/IDO1/LGALS9/GIMAP8/IRF7/PDCD1/LYN/TP53/PRKCQ/AXL/CCR5/NOD2/P2RX7/CXCL12/IL10/ZC3H8/IRS2/CXCR2/ITPKB/NR4A3/PIK3CD/KITLG/LILRB1/SLC7A11/JAK3/CCL5/BMP4/SLC46A2/BCL6/CCR7/HCAR2	35
GO:0070661	leukocyte proliferation	81/2679	219/11691	1.49932e-06	9.54333e-05	7.92234e-05	CD38/BTK/BTN3A1/CD40/TNFSF13B/RIPK2/DOCK8/SOS1/FKBP1B/CD274/IRF1/RIPK3/BST2/IDO1/HAVCR2/CD1D/AZI2/MNDA/IL15/LGALS9/IL27/PDCD1LG2/HLA-E/PSMB10/LYN/CD86/ELF4/IL6/TP53/TNFRSF1B/PRKCQ/P2RX7/CCL8/IMPDH2/PTPN22/IL10/CCND3/TLR4/GPR183/TNFSF18/CASP3/IRS2/VAV3/ACE/IL7/TGFB1/PTPRC/ZBTB7B/NFATC2/KITLG/CD80/HLA-G/LILRB1/LILRB2/CHRNB2/CD28/CD180/TGFBR2/JAK3/CCL5/RAC2/IL2RA/CD6/FYN/CD70/CD22/BMP4/CARD11/CTLA4/…	81
GO:0019079	viral genome replication	47/2679	108/11691	1.52532e-06	9.59726e-05	7.96711e-05	EIF2AK2/PKN2/OAS1/FMR1/TRIM38/STAU1/DEK/APOBEC3A/APOBEC3F/BST2/SHFL/RSAD2/OASL/IFIT5/UBP1/MX1/ADAR/IFI16/IFI27/FAM111A/ATG16L2/ISG20/PARP10/IFIT1/IFITM1/ISG15/PLSCR1/APOBEC3G/APOBEC3C/OAS3/STOM/IFITM2/ZC3HAV1/IFITM3/CCL8/CCL2/PROX1/DDX3X/TNF/APOBEC3H/ZC3H12A/CD28/NOTCH1/CCL5/CXCR6/TOP2A/CXCL8	47
GO:0002764	immune response-regulating signaling pathway	148/2679	458/11691	1.64357e-06	0.000102238	8.4872e-05	CD38/BTK/BTN3A1/STAP1/PSMA4/LCP2/CUL1/ELMO2/UBE2D1/CEACAM1/CYLD/WDFY1/PSME1/EZR/PSME2/CD40/RNF125/RIPK2/PRKD2/NOD1/PSMA2/DDX58/DHX58/MAP2K6/UBE2D3/UNC93B1/IFIH1/SOS1/GBP1/ELF1/IRF1/PSMF1/RBCK1/NECTIN2/THEMIS2/TRIM5/PRAM1/RSAD2/C5AR2/HAVCR2/IRF4/RIPK1/DDX60/APPL1/MNDA/OTUD4/MYD88/BAIAP2/IRF7/TLR5/CARD9/PLSCR1/PAX5/CD47/PSMB8/HSPA1B/MICB/PSMB10/DENND1B/PSMB9/LYN/PRKCE/APPL2/HSPA1A/CASP8/GRAMD4/PSMA…	148
GO:0032612	interleukin-1 production	40/2679	87/11691	1.68299e-06	0.000103513	8.59309e-05	SERPINB1/CEACAM1/JAK2/RIPK2/GSDMD/NOD1/PANX1/HAVCR2/CASP1/PML/GBP5/MNDA/IFI16/AIM2/SMAD3/LGALS9/TMEM106A/CASP8/NOD2/P2RX7/CARD16/IL10/TLR4/NLRC4/IL1R2/LILRA5/LPL/SPHK1/ZC3H12A/SAA1/TRIM16/NLRP12/CCL3/CX3CR1/MEFV/INAVA/TLR8/CARD17/TNFAIP3/CCR7	40
GO:0030098	lymphocyte differentiation	91/2679	254/11691	1.70849e-06	0.000103914	8.62639e-05	BTK/BAK1/KLF6/CYLD/LAG3/FBXO7/RIPK2/ZMIZ1/DROSHA/SOS1/PTK2B/IRF1/RIPK3/RSAD2/IRF4/CD1D/IL15/RHOH/STAT3/LGALS9/SOCS1/IKZF1/IL27/HDAC5/CD86/RNF41/STAT6/IL6/TP53/MAFB/AXL/DUSP10/NOTCH2/PTPN22/IL10/GPR183/PTPN2/MSH2/VAV1/ZC3H8/HLX/RARA/B2M/CDK6/DLL1/ITPKB/IL7/TGFB1/PTPRC/ZBTB7B/NFATC2/PIK3CD/GLI3/GATA3/ZC3H12A/CD80/JAG2/RUNX1/HLA-G/LILRB2/MDK/FGL2/CD28/PREX1/TGFBR2/JAK3/NFKBIZ/SEMA4A/TBX21/LILRB4/DTX…	91
GO:0050706	regulation of interleukin-1 beta secretion	22/2679	37/11691	1.86769e-06	0.000112348	9.32654e-05	SERPINB1/RIPK2/GSDMD/PANX1/CASP1/PML/AIM2/LGALS9/NOD2/P2RX7/CARD16/TLR4/LILRA5/LPL/ZC3H12A/TRIM16/NLRP12/CCL3/TLR8/CARD17/TNFAIP3/CCR7	22
GO:0001818	negative regulation of cytokine production	81/2679	221/11691	2.27193e-06	0.00013518	0.000112219	BTK/SERPINB1/CEACAM1/CYLD/LAG3/EZR/RNF125/DDX58/DHX58/IFIH1/TIA1/GBP1/CD274/TRIM25/NMI/ZFP36/BST2/IDO1/C5AR2/HAVCR2/ARRB1/HERC5/PML/NLRC5/UBE2L6/LGALS9/UBA7/ISG15/PDCD1LG2/CD2AP/HLA-F/ANXA4/HGF/APPL2/IL6/AXL/PDCD4/RPS6KA5/IL27RA/TRIB2/CARD16/PTPN22/IL10/TLR4/ACOD1/IL1R2/RARA/LILRA5/DLL1/IKBKE/IRAK3/ABCD1/TGFB1/PTPRC/TNF/GATA3/ZC3H12A/LILRB1/JAK3/NLRP12/TBX21/CLEC4A/CX3CR1/PTGER4/MEFV/TLR8/BANK1/N…	81
GO:0045785	positive regulation of cell adhesion	108/2679	316/11691	2.55353e-06	0.000150301	0.000124772	CYLD/JAK2/PPM1F/TNFSF13B/RIPK2/PRKD2/DOCK8/ZMIZ1/CD274/PTK2B/HAVCR2/CD1D/IL15/CITED2/RET/SMAD3/LGALS9/JUP/SOCS1/PDCD1/CD47/PDCD1LG2/HLA-E/LYN/PRKCE/CD86/IL6/STX4/PLEKHA2/PRKCQ/RELA/EPB41L5/NOD2/CCL2/FLOT1/GCNT2/CASS4/UTRN/DUSP10/HYAL1/TGM2/CXCL12/SERPINF2/IL10/ZFHX3/PAK1/VAV1/HLX/RARA/TNFSF18/PTPRU/VAV3/CDK6/ITPKB/IL7/TGFB1/NR4A3/PTPRC/ZBTB7B/GLI3/TNF/MYO10/GATA3/PTAFR/CD80/RUNX1/HLA-G/SRC/SAA1/L…	108
GO:0070663	regulation of leukocyte proliferation	66/2679	171/11691	2.58174e-06	0.000150345	0.000124808	CD38/BTK/CD40/TNFSF13B/RIPK2/SOS1/CD274/IRF1/RIPK3/BST2/IDO1/HAVCR2/CD1D/MNDA/IL15/LGALS9/IL27/PDCD1LG2/HLA-E/LYN/CD86/IL6/TNFRSF1B/PRKCQ/CCL8/PTPN22/IL10/TLR4/GPR183/TNFSF18/CASP3/IRS2/VAV3/IL7/TGFB1/PTPRC/ZBTB7B/NFATC2/KITLG/CD80/HLA-G/LILRB1/LILRB2/CHRNB2/CD28/TGFBR2/JAK3/CCL5/RAC2/IL2RA/CD6/CD70/CD22/BMP4/CARD11/CTLA4/CLECL1/SDC4/BCL6/TNFRSF4/TNFAIP3/FCGR2B/TNFSF4/GREM1/GAL/ICOSLG	66
GO:0050920	regulation of chemotaxis	62/2679	158/11691	2.71813e-06	0.000156621	0.000130018	MYCBP2/STAP1/KARS1/PPM1F/PRKD2/PTK2B/C5AR2/CCR1/SMAD3/SEMA4C/LGALS9/SEMA4D/LYN/BMPR2/CCL7/CXCL10/IL6/STX4/SLC8B1/C5AR1/CCL2/EDN1/CXCL12/ANO6/C3AR1/GPR183/PTPN2/P2RX4/CXCR2/S1PR1/TGFB1/CXCR4/IL16/ROBO1/LGMN/MDK/SEMA4F/DYSF/FPR2/NOTCH1/TUBB2B/VEGFD/CCL3/SEMA4A/CCL5/RAC2/PGF/MTUS1/CCL4/PADI2/ZSWIM4/RIPOR2/SLIT2/SEMA3A/ITGA2/CYP19A1/CCR7/P2RY12/GREM1/CXCL8/VEGFC/LBP	62
GO:0045089	positive regulation of innate immune response	106/2679	310/11691	3.07866e-06	0.000175548	0.00014573	BTK/PSMA4/CUL1/UBE2D1/CYLD/WDFY1/LAG3/PSME1/PSME2/RNF125/RIPK2/NOD1/PSMA2/DDX58/DHX58/MAP2K6/UBE2D3/UNC93B1/IFIH1/ZBP1/IRF1/PSMF1/NECTIN2/TRIM5/RSAD2/HAVCR2/IRF4/RIPK1/DDX60/PARP9/NLRC5/GBP5/APPL1/CD1D/MNDA/IFI16/AIM2/OTUD4/CGAS/MYD88/IRF7/TLR5/CARD9/PLSCR1/PSMB8/HSPA1B/MICB/HLA-E/HLA-F/PSMB10/PSMB9/LYN/PRKCE/APPL2/HSPA1A/CASP8/GRAMD4/PSMA5/MUC1/RELA/BIRC2/NOD2/FLOT1/RPS6KA5/XIAP/PIK3AP1/PSMA3/PT…	106
GO:0002526	acute inflammatory response	44/2679	101/11691	3.15104e-06	0.000177823	0.000147618	CFH/BTK/APOL2/C5AR2/SERPING1/STAT3/NUPR1/PLSCR1/HLA-E/CFB/IL6/C5AR1/CR1L/OGG1/CD163/SERPINF2/ANO6/C2/C3AR1/CXCR2/TNF/ADORA1/GATA3/FFAR2/TRPV1/SAA1/C1QB/SAA2/C1R/EDNRB/CD6/C1S/PPARG/FFAR3/PTGS2/VNN1/OSMR/CCR7/FCGR2B/CFP/TNFSF4/KLKB1/IL1A/LBP	44
GO:0002521	leukocyte differentiation	127/2679	386/11691	3.27745e-06	0.000183069	0.000151974	BTK/BAK1/KLF6/CEACAM1/CYLD/LAG3/FBXO7/RIPK2/ZMIZ1/DROSHA/SOS1/PTK2B/BATF3/IRF1/RIPK3/RSAD2/IRF4/RIPK1/CD1D/AZI2/IFI16/CCR1/IL15/BATF2/RHOH/STAT3/LGALS9/SOCS1/IRF7/IKZF1/IL27/CEBPA/LYN/HDAC5/CD86/NRROS/RNF41/STAT6/IL6/TP53/CASP8/MAFB/AXL/FARP2/PDE1B/DUSP10/NOTCH2/EVI2B/PTPN22/PPARGC1B/IL10/ESRRA/TLR4/TLR3/GPR183/PTPN2/MSH2/VAV1/SNX10/ZC3H8/SIGLEC15/HLX/RARA/B2M/CDK6/DLL1/ITPKB/IL7/TGFB1/PTPRC/ZBTB…	127
GO:0070374	positive regulation of ERK1 and ERK2 cascade	55/2679	136/11691	3.34817e-06	0.00018513	0.000153685	KARS1/RIPK2/PRKD2/NOD1/RAPGEF2/PTK2B/C5AR2/HAVCR2/ARRB1/GAREM1/PRXL2C/SCIMP/CCR1/LGALS9/GLIPR2/CCL7/P2RY6/C5AR1/NOD2/CCL8/CCL2/GCNT2/NOTCH2/PDE8A/PTPN22/SERPINF2/DSTYK/TLR4/GPR183/TGFB1/PTPRC/TNF/CCL3L1/CCL3L3/CFLAR/SRC/CCL13/FPR2/FLT1/NOTCH1/PDGFC/CCL3/CCL4L1/CCL5/BMP4/HTR2B/CCL4/CCL24/GPER1/NDRG4/FFAR4/CCR7/SLAMF1/CCL22/HCRTR1	55
GO:1990266	neutrophil migration	40/2679	89/11691	3.41548e-06	0.000186963	0.000155207	C5AR2/IL1RN/CXCL9/CXCL11/CCL7/CXCL10/C5AR1/CCL8/CCL2/PDE4B/EDN1/C3AR1/VAV1/VAV3/CXCR2/PIK3CD/MCOLN2/CCL3L1/CCL3L3/SAA1/MDK/DYSF/CCL13/PREX1/CCL3/CCL4L1/CCL5/RAC2/CCL4/RIPOR2/CCL24/SLIT2/CXADR/CCR7/CXCL5/CCL22/CXCL8/IL36RN/LBP/IL36G	40
GO:0045824	negative regulation of innate immune response	25/2679	46/11691	3.67758e-06	0.000199318	0.000165462	CEACAM1/DHX58/NMI/HAVCR2/TRAFD1/NLRC5/SERPING1/ADAR/IFI16/LGALS9/SERPINB9/PARP14/HLA-E/HLA-F/DUSP10/MICA/PTPN2/ACOD1/IRAK3/HLA-G/LILRB1/PPARG/TNFAIP3/MMP12/SERPINB4	25
GO:0051251	positive regulation of lymphocyte activation	78/2679	214/11691	4.42804e-06	0.000237638	0.000197274	CD38/BTK/CYLD/CD40/TNFSF13B/RIPK2/DOCK8/ZMIZ1/CD274/HAVCR2/CD1D/IL15/LGALS9/SOCS1/PDCD1/BLOC1S3/CD47/PDCD1LG2/HLA-E/HLA-F/LYN/CD86/STAT6/IL6/PRKCQ/AXL/NOD2/CCL2/DUSP10/PAK1/TLR4/GPR183/MSH2/VAV1/HLX/RARA/IRS2/VAV3/ITPKB/IL7/TGFB1/PTPRC/ZBTB7B/NFATC2/GLI3/GATA3/CD80/RUNX1/HLA-G/SRC/LILRB1/LILRB2/MDK/CHRNB2/CD28/TGFBR2/JAK3/NFKBIZ/AKT1/TBX21/LILRB4/CCL5/IL2RA/CD6/FYN/CD70/CARD11/CTLA4/VNN1/DPP4/CLE…	78
GO:0050868	negative regulation of T cell activation	39/2679	87/11691	4.87262e-06	0.000258958	0.000214973	CEACAM1/LAG3/CD274/IRF1/IDO1/HAVCR2/LGALS9/SOCS1/PDCD1LG2/CD86/PTPN22/FGL1/IL10/PTPN2/ZC3H8/HLX/CASP3/TGFB1/ZBTB7B/GLI3/ZC3H12A/CD80/RUNX1/HLA-G/LILRB1/LILRB2/MDK/FGL2/JAK3/TBX21/DTX1/IL2RA/BMP4/CTLA4/RIPOR2/SDC4/BCL6/FCGR2B/TNFSF4	39
GO:0050866	negative regulation of cell activation	59/2679	151/11691	5.50496e-06	0.000289751	0.000240535	BTK/CEACAM1/LAG3/FBXO7/CD274/IRF1/IDO1/HAVCR2/MNDA/LGALS9/THBD/SOCS1/PDCD1LG2/HLA-F/LYN/CD86/THOC1/AXL/SAMSN1/PTPN22/MICA/FGL1/IL10/PTPN2/ZC3H8/HLX/CASP3/TGFB1/PTPRC/ZBTB7B/GLI3/ZC3H12A/CD80/RUNX1/HLA-G/LILRB1/LILRB2/MDK/FGL2/JAK3/CD9/TBX21/DTX1/IL2RA/FOXF1/CNR2/BMP4/CTLA4/RIPOR2/BANK1/BCR/SDC4/GPER1/BCL6/TNFAIP3/FCGR2B/TNFSF4/GAL/INHBA	59
GO:0002819	regulation of adaptive immune response	55/2679	138/11691	5.65395e-06	0.000294759	0.000244693	BTK/CEACAM1/CD40/TNFSF13B/RIPK2/CD274/IRF1/RIPK3/NECTIN2/RSAD2/HAVCR2/CD1D/IRF7/IL27/HLA-C/HLA-E/HLA-F/STAT6/IL6/HLA-B/TNFRSF1B/THOC1/PRKCQ/CD1E/P2RX7/SAMSN1/IL27RA/DUSP10/IL10/HLA-A/MSH2/HLX/B2M/TGFB1/PTPRC/ZBTB7B/TNF/LTA/GATA3/ZC3H12A/CD80/HLA-G/LILRB1/CD28/APLF/JAK3/NFKBIZ/TBX21/CD48/BCL6/TNFAIP3/IL18R1/FCGR2B/TNFSF4/IL33	55
GO:0032943	mononuclear cell proliferation	75/2679	205/11691	5.74503e-06	0.000296682	0.000246289	CD38/BTK/BTN3A1/CD40/TNFSF13B/RIPK2/DOCK8/SOS1/FKBP1B/CD274/IRF1/RIPK3/IDO1/HAVCR2/CD1D/AZI2/MNDA/IL15/LGALS9/IL27/PDCD1LG2/HLA-E/PSMB10/LYN/CD86/ELF4/IL6/TP53/TNFRSF1B/PRKCQ/P2RX7/IMPDH2/PTPN22/IL10/CCND3/TLR4/GPR183/TNFSF18/CASP3/IRS2/VAV3/ACE/IL7/TGFB1/PTPRC/ZBTB7B/NFATC2/CD80/HLA-G/LILRB1/LILRB2/CHRNB2/CD28/CD180/TGFBR2/JAK3/CCL5/RAC2/IL2RA/CD6/FYN/CD70/CD22/BMP4/CARD11/CTLA4/CLECL1/SDC4/BCL6…	75
GO:0032651	regulation of interleukin-1 beta production	32/2679	67/11691	6.70427e-06	0.000342983	0.000284725	SERPINB1/JAK2/RIPK2/GSDMD/NOD1/PANX1/CASP1/PML/MNDA/IFI16/AIM2/SMAD3/LGALS9/CASP8/NOD2/P2RX7/CARD16/TLR4/LILRA5/LPL/SPHK1/ZC3H12A/TRIM16/NLRP12/CCL3/CX3CR1/MEFV/INAVA/TLR8/CARD17/TNFAIP3/CCR7	32
GO:0050870	positive regulation of T cell activation	62/2679	162/11691	7.07091e-06	0.00035839	0.000297516	CYLD/TNFSF13B/RIPK2/DOCK8/ZMIZ1/CD274/HAVCR2/CD1D/IL15/LGALS9/SOCS1/PDCD1/CD47/PDCD1LG2/HLA-E/LYN/CD86/IL6/PRKCQ/NOD2/CCL2/DUSP10/PAK1/VAV1/HLX/RARA/ITPKB/IL7/TGFB1/PTPRC/ZBTB7B/GLI3/GATA3/CD80/RUNX1/HLA-G/SRC/LILRB1/LILRB2/MDK/CD28/TGFBR2/JAK3/NFKBIZ/AKT1/LILRB4/CCL5/IL2RA/CD6/FYN/CD70/CARD11/CTLA4/VNN1/DPP4/CLECL1/PIK3R6/BCL6/CD5/CCR7/TNFSF4/ICOSLG	62
GO:1903900	regulation of viral life cycle	51/2679	126/11691	7.29488e-06	0.00036635	0.000304124	EIF2AK2/PKN2/OAS1/FMR1/TRIM38/TRIM25/STAU1/APOBEC3A/APOBEC3F/NECTIN2/BST2/SHFL/TRIM5/RSAD2/OASL/PML/IFIT5/MX1/ADAR/IFI16/IFI27/FAM111A/LGALS9/ISG20/PARP10/IFIT1/IFITM1/ISG15/PLSCR1/TRIM26/APOBEC3G/APOBEC3C/OAS3/STOM/IFITM2/ZC3HAV1/IFITM3/TRIM21/CCL8/LAMP3/PROX1/DDX3X/TNF/APOBEC3H/ZC3H12A/CD28/NOTCH1/CCL5/MID2/TOP2A/CXCL8	51
GO:0051272	positive regulation of cellular component movement	136/2679	425/11691	7.6424e-06	0.000378668	0.000314349	KARS1/JAK2/PPM1F/CD40/TRADD/PRKD2/DOCK8/RAPGEF2/SASH1/PIK3R3/CD274/PTK2B/MIA3/CCR1/RET/SMAD3/STAT3/SEMA4C/LGALS9/SRGAP2C/SEMA4D/LYN/PRKCE/GLIPR2/TGFBR1/HGF/PLAU/BMPR2/CCL7/CXCL10/IL6/P2RY6/STX4/RUFY3/DOCK7/PTP4A1/CFAP20/C5AR1/EPB41L5/CCL8/ZNF609/GCNT2/CASS4/AKT2/EDN1/HYAL1/CXCL12/ANO6/HDAC6/PAK1/PROX1/FOXO4/C3AR1/ENPP2/P2RX4/TNFSF18/IRS2/CXCR2/S1PR1/TGFB1/ACVR1B/NR4A3/LAMB1/PTPRC/PIK3CD/TNF/KITLG…	136
GO:0046651	lymphocyte proliferation	74/2679	203/11691	7.6785e-06	0.000378668	0.000314349	CD38/BTK/BTN3A1/CD40/TNFSF13B/RIPK2/DOCK8/SOS1/FKBP1B/CD274/IRF1/RIPK3/IDO1/HAVCR2/CD1D/AZI2/MNDA/IL15/LGALS9/IL27/PDCD1LG2/HLA-E/PSMB10/LYN/CD86/ELF4/IL6/TP53/TNFRSF1B/PRKCQ/P2RX7/IMPDH2/PTPN22/IL10/CCND3/TLR4/GPR183/TNFSF18/CASP3/IRS2/VAV3/IL7/TGFB1/PTPRC/ZBTB7B/NFATC2/CD80/HLA-G/LILRB1/LILRB2/CHRNB2/CD28/CD180/TGFBR2/JAK3/CCL5/RAC2/IL2RA/CD6/FYN/CD70/CD22/BMP4/CARD11/CTLA4/CLECL1/SDC4/BCL6/TNF…	74
GO:0032611	interleukin-1 beta production	35/2679	77/11691	1.01158e-05	0.000486306	0.000403704	SERPINB1/JAK2/RIPK2/GSDMD/NOD1/PANX1/CASP1/PML/GBP5/MNDA/IFI16/AIM2/SMAD3/LGALS9/TMEM106A/CASP8/NOD2/P2RX7/CARD16/TLR4/NLRC4/LILRA5/LPL/SPHK1/ZC3H12A/TRIM16/NLRP12/CCL3/CX3CR1/MEFV/INAVA/TLR8/CARD17/TNFAIP3/CCR7	35
GO:1902106	negative regulation of leukocyte differentiation	35/2679	77/11691	1.01158e-05	0.000486306	0.000403704	CEACAM1/LAG3/FBXO7/IRF1/SOCS1/LYN/MAFB/TLR4/TLR3/PTPN2/ZC3H8/HLX/RARA/CDK6/ZBTB7B/GLI3/ZC3H12A/RUNX1/HLA-G/LILRB1/MDK/FGL2/JAK3/CCL3/TBX21/LILRB4/DTX1/ZBTB46/LILRB3/BMP4/CTLA4/BCL6/FCGR2B/TNFSF4/INHBA	35
GO:0002822	regulation of adaptive immune response based on somatic recombination of immune receptors built from immunoglobulin superfamily domains	50/2679	124/11691	1.01277e-05	0.000486306	0.000403704	BTK/CEACAM1/CD40/TNFSF13B/RIPK2/CD274/RIPK3/NECTIN2/RSAD2/HAVCR2/CD1D/IL27/HLA-C/HLA-E/HLA-F/STAT6/IL6/HLA-B/TNFRSF1B/THOC1/PRKCQ/CD1E/P2RX7/IL27RA/IL10/HLA-A/MSH2/HLX/B2M/TGFB1/PTPRC/ZBTB7B/TNF/LTA/GATA3/ZC3H12A/CD80/HLA-G/LILRB1/CD28/APLF/JAK3/NFKBIZ/TBX21/BCL6/TNFAIP3/IL18R1/FCGR2B/TNFSF4/IL33	50
GO:0070372	regulation of ERK1 and ERK2 cascade	72/2679	198/11691	1.11848e-05	0.000527805	0.000438154	KARS1/CEACAM1/EZR/RIPK2/PRKD2/NOD1/RAPGEF2/GBP1/PTK2B/C5AR2/HAVCR2/ARRB1/GAREM1/SMAD4/PRXL2C/SCIMP/CCR1/LGALS9/LYN/GLIPR2/CCL7/P2RY6/ATF3/STYX/C5AR1/NOD2/CCL8/CCL2/GCNT2/EPHB2/DUSP10/NOTCH2/PDE8A/PTPN22/SERPINF2/DSTYK/DUSP6/TLR4/GPR183/PTPN2/TGFB1/PTPRC/TNF/CCL3L1/CCL3L3/CFLAR/SRC/RGS14/CCL13/FPR2/FLT1/NOTCH1/PDGFC/NLRP12/CCL3/CCL4L1/CCL5/DAB2IP/BMP4/HTR2B/CCL4/NDRG2/CCL24/GPER1/NDRG4/FFAR4/CCR7/…	72
GO:0071216	cellular response to biotic stimulus	72/2679	198/11691	1.11848e-05	0.000527805	0.000438154	BTK/STAP1/RIPK2/SASH1/CD274/ZFP36/TRIM5/CMPK2/CDC73/HAVCR2/IL1RN/CASP1/CXCL9/CXCL11/PDCD1LG2/LYN/HDAC5/PRKCE/CD86/CXCL10/IL6/TP53/TNFRSF1B/AXL/RELA/CCR5/NOD2/CCL2/CDK4/PDCD4/CARD16/PDE4B/PTPN22/IL10/TLR4/ACOD1/SGMS1/RARA/GFI1/TGFB1/PPARD/TNF/WFS1/ZC3H12A/PTAFR/CD80/SRC/LILRB1/LILRB2/CD180/SCARB1/SBNO2/CCL3/AKT1/CCL5/EDNRB/DAB2IP/CD6/CX3CR1/EME1/TNIP3/BMP6/BCR/CARD17/TNFAIP3/FCGR2B/CXCL5/TNFSF4/CX…	72
GO:0071621	granulocyte chemotaxis	40/2679	93/11691	1.26605e-05	0.000588498	0.000488538	KARS1/C5AR2/IL1RN/CXCL9/CXCL11/CCL7/CXCL10/C5AR1/CCL8/CCL2/PDE4B/EDN1/C3AR1/VAV1/VAV3/CXCR2/PIK3CD/CCL3L1/CCL3L3/SAA1/MDK/DYSF/CCL13/PREX1/CCL3/CCL4L1/CCL5/RAC2/CCL4/RIPOR2/CCL24/SLIT2/CXADR/CCR7/CXCL5/CCL22/CXCL8/IL36RN/LBP/IL36G	40
GO:2000147	positive regulation of cell motility	132/2679	414/11691	1.26859e-05	0.000588498	0.000488538	KARS1/JAK2/PPM1F/CD40/TRADD/PRKD2/DOCK8/RAPGEF2/SASH1/PIK3R3/CD274/PTK2B/MIA3/CCR1/RET/SMAD3/STAT3/SEMA4C/LGALS9/SRGAP2C/SEMA4D/LYN/PRKCE/GLIPR2/TGFBR1/HGF/PLAU/BMPR2/CCL7/CXCL10/IL6/P2RY6/STX4/RUFY3/DOCK7/PTP4A1/CFAP20/C5AR1/EPB41L5/CCL8/ZNF609/GCNT2/CASS4/AKT2/EDN1/HYAL1/CXCL12/ANO6/HDAC6/PAK1/PROX1/FOXO4/C3AR1/ENPP2/P2RX4/TNFSF18/IRS2/CXCR2/S1PR1/TGFB1/ACVR1B/NR4A3/LAMB1/PTPRC/PIK3CD/TNF/KITLG…	132
GO:0001911	negative regulation of leukocyte mediated cytotoxicity	12/2679	16/11691	1.4558e-05	0.000669669	0.000555922	CEACAM1/HAVCR2/LGALS9/SERPINB9/HLA-E/HLA-F/MICA/PTPRC/HLA-G/LILRB1/FCGR2B/SERPINB4	12
GO:0050670	regulation of lymphocyte proliferation	61/2679	162/11691	1.51019e-05	0.000688899	0.000571885	CD38/BTK/CD40/TNFSF13B/RIPK2/SOS1/CD274/IRF1/RIPK3/IDO1/HAVCR2/CD1D/MNDA/IL15/LGALS9/IL27/PDCD1LG2/HLA-E/LYN/CD86/IL6/TNFRSF1B/PRKCQ/PTPN22/IL10/TLR4/GPR183/TNFSF18/CASP3/IRS2/VAV3/IL7/TGFB1/PTPRC/ZBTB7B/NFATC2/CD80/HLA-G/LILRB1/LILRB2/CHRNB2/CD28/TGFBR2/JAK3/CCL5/RAC2/IL2RA/CD6/CD70/CD22/BMP4/CARD11/CTLA4/CLECL1/SDC4/BCL6/TNFRSF4/FCGR2B/TNFSF4/GAL/ICOSLG	61
GO:0034612	response to tumor necrosis factor	87/2679	252/11691	1.52472e-05	0.000689779	0.000572616	NUB1/PSMA4/KARS1/CYLD/PSME1/JAK2/PSME2/CD40/TNFSF13B/TRADD/PSMA2/STAT1/GBP3/GBP1/PTK2B/PSMF1/RBCK1/ZFP36/GCH1/RIPK1/CASP1/AIM2/CASP4/PSMB8/HSPA1B/PSMB10/PSMB9/CEBPA/CCL7/HSPA1A/SMPD3/GBP2/TNFRSF1B/TNFRSF8/PELI3/HYAL2/CASP8/PSMA5/RELA/BIRC2/ST18/SPPL2A/CCL8/CCL2/CARD16/EDN1/PSMA3/HYAL1/PTPN2/WDR35/ACOD1/SGMS1/TNFSF18/RNF31/CASP3/TNF/CCL3L1/CCL3L3/LTA/SPHK1/GATA3/PID1/ZC3H12A/TRPV1/CCL13/ENDOG/CCL3…	87
GO:0002716	negative regulation of natural killer cell mediated immunity	10/2679	12/11691	1.63351e-05	0.000726978	0.000603497	CEACAM1/HAVCR2/LGALS9/SERPINB9/HLA-E/HLA-F/MICA/HLA-G/LILRB1/SERPINB4	10
GO:0045953	negative regulation of natural killer cell mediated cytotoxicity	10/2679	12/11691	1.63351e-05	0.000726978	0.000603497	CEACAM1/HAVCR2/LGALS9/SERPINB9/HLA-E/HLA-F/MICA/HLA-G/LILRB1/SERPINB4	10
GO:1903706	regulation of hemopoiesis	123/2679	383/11691	1.71404e-05	0.000756667	0.000628143	SCIN/BTK/PSMA4/EIF2AK2/CEACAM1/CYLD/LAG3/PSME1/AGO1/FBXO7/PSME2/RIPK2/PSMA2/ZMIZ1/DROSHA/KAT2B/STAT1/SOS1/PTK2B/IRF1/PSMF1/ZFP36/CDC73/LMO2/IRF4/RIPK1/MOV10/CCR1/IL15/STAT3/LGALS9/SOCS1/IRF7/ISG15/IL27/PSMB8/HSPA1B/PSMB10/PSMB9/LYN/CD86/H3-3B/RNF41/HSPA1A/ATXN1L/CNOT4/CASP8/PSMA5/PRKCQ/MAFB/AXL/DUSP10/NOTCH2/EVI2B/PSMA3/PPARGC1B/ESRRA/TLR4/TLR3/PTPN2/ZC3H8/SIGLEC15/HLX/RARA/B2M/CDK6/DLL1/L3MBTL1/…	123
GO:0032689	negative regulation of interferon-gamma production	15/2679	23/11691	1.76374e-05	0.000767912	0.000637478	CD274/HAVCR2/LGALS9/PDCD1LG2/AXL/IL10/TLR4/RARA/GATA3/ZC3H12A/LILRB1/TNFSF4/INHBA/IL33/IL36RN	15
GO:0002285	lymphocyte activation involved in immune response	53/2679	136/11691	1.76757e-05	0.000767912	0.000637478	CEACAM1/CD40/RIPK2/NBN/PTK2B/HAVCR2/IRF4/STAT3/LGALS9/IL27/HLA-F/CD86/STAT6/IL6/TP53/THOC1/RNF168/IL27RA/NOTCH2/IL10/TLR4/GPR183/MSH2/HLX/RARA/TNFSF18/DLL1/TGFB1/PTPRC/ZBTB7B/CD244/GATA3/ZC3H12A/CD80/LILRB1/UNG/MDK/FGL2/CD28/CD180/APLF/JAK3/NFKBIZ/SEMA4A/TBX21/LFNG/PTGER4/EXO1/BCL6/IL18R1/FCGR2B/GAPT/TNFSF4	53
GO:0032675	regulation of interleukin-6 production	45/2679	110/11691	1.79092e-05	0.00077193	0.000640813	RIPK2/NOD1/DDX58/IFIH1/C5AR2/HAVCR2/IL1RN/ARRB1/STAT3/LGALS9/MYD88/CARD9/CD47/HGF/IL6/HYAL2/NOD2/P2RX7/IL27RA/PTPN22/IL10/TLR4/TLR3/LILRA5/IRAK3/TNF/LPL/ADORA2B/ZC3H12A/PTAFR/LILRB2/NLRP12/TLR7/UCN/INAVA/TLR8/BANK1/TNFAIP3/SLAMF1/TNFSF4/KLF2/IL33/IL36RN/LBP/IL36G	45
GO:0032944	regulation of mononuclear cell proliferation	61/2679	163/11691	1.88141e-05	0.000804598	0.000667933	CD38/BTK/CD40/TNFSF13B/RIPK2/SOS1/CD274/IRF1/RIPK3/IDO1/HAVCR2/CD1D/MNDA/IL15/LGALS9/IL27/PDCD1LG2/HLA-E/LYN/CD86/IL6/TNFRSF1B/PRKCQ/PTPN22/IL10/TLR4/GPR183/TNFSF18/CASP3/IRS2/VAV3/IL7/TGFB1/PTPRC/ZBTB7B/NFATC2/CD80/HLA-G/LILRB1/LILRB2/CHRNB2/CD28/TGFBR2/JAK3/CCL5/RAC2/IL2RA/CD6/CD70/CD22/BMP4/CARD11/CTLA4/CLECL1/SDC4/BCL6/TNFRSF4/FCGR2B/TNFSF4/GAL/ICOSLG	61
GO:0030335	positive regulation of cell migration	129/2679	406/11691	1.91346e-05	0.000811959	0.000674043	KARS1/JAK2/PPM1F/CD40/TRADD/PRKD2/DOCK8/RAPGEF2/SASH1/PIK3R3/CD274/PTK2B/MIA3/CCR1/RET/SMAD3/STAT3/SEMA4C/LGALS9/SRGAP2C/SEMA4D/LYN/PRKCE/GLIPR2/TGFBR1/HGF/PLAU/BMPR2/CCL7/CXCL10/IL6/P2RY6/STX4/RUFY3/DOCK7/PTP4A1/C5AR1/EPB41L5/CCL8/ZNF609/GCNT2/CASS4/AKT2/EDN1/HYAL1/CXCL12/ANO6/HDAC6/PAK1/PROX1/FOXO4/C3AR1/ENPP2/P2RX4/TNFSF18/IRS2/CXCR2/S1PR1/TGFB1/ACVR1B/NR4A3/LAMB1/PTPRC/PIK3CD/TNF/KITLG/INSR/S…	129
GO:0071356	cellular response to tumor necrosis factor	82/2679	236/11691	2.03496e-05	0.000856625	0.000711123	PSMA4/KARS1/CYLD/PSME1/JAK2/PSME2/CD40/TNFSF13B/TRADD/PSMA2/STAT1/GBP3/GBP1/PTK2B/PSMF1/RBCK1/ZFP36/RIPK1/CASP1/AIM2/CASP4/PSMB8/HSPA1B/PSMB10/PSMB9/CEBPA/CCL7/HSPA1A/SMPD3/GBP2/TNFRSF1B/TNFRSF8/PELI3/HYAL2/CASP8/PSMA5/RELA/BIRC2/ST18/SPPL2A/CCL8/CCL2/CARD16/EDN1/PSMA3/HYAL1/PTPN2/WDR35/ACOD1/SGMS1/TNFSF18/RNF31/TNF/CCL3L1/CCL3L3/LTA/SPHK1/GATA3/PID1/ZC3H12A/TRPV1/CCL13/CCL3/AKT1/CCL4L1/TNFRSF25/…	82
GO:0071674	mononuclear cell migration	30/2679	64/11691	2.05002e-05	0.000856625	0.000711123	KARS1/CCR1/CD47/LYN/CCL7/CXCL10/IL6/C5AR1/CCL8/CCL2/CXCL12/ANO6/C3AR1/TGFB1/TNF/CCL3L1/CCL3L3/LGMN/MDK/CCL13/FPR2/FLT1/CCL3/CCL4L1/CCL5/CCL4/CCL24/SLIT2/CCL22/GREM1	30
GO:0032635	interleukin-6 production	47/2679	117/11691	2.07548e-05	0.000860695	0.000714501	RIPK2/NOD1/DDX58/IFIH1/C5AR2/HAVCR2/IL1RN/ARRB1/AZI2/STAT3/LGALS9/MYD88/TMEM106A/CARD9/CD47/HGF/IL6/HYAL2/NOD2/P2RX7/IL27RA/PTPN22/IL10/TLR4/TLR3/LILRA5/IRAK3/TNF/LPL/ADORA2B/ZC3H12A/PTAFR/LILRB2/NLRP12/TLR7/UCN/INAVA/TLR8/BANK1/TNFAIP3/SLAMF1/TNFSF4/KLF2/IL33/IL36RN/LBP/IL36G	47
GO:0002449	lymphocyte mediated immunity	66/2679	181/11691	2.31026e-05	0.000944687	0.000784227	BTK/CEACAM1/LAG3/CD40/NBN/RIPK3/NECTIN2/RSAD2/HAVCR2/SERPING1/CD1D/LGALS9/SERPINB9/IRF7/MICB/HLA-C/HLA-E/HLA-F/DENND1B/STAT6/IL6/HLA-B/TNFRSF1B/CTSC/THOC1/RNF168/CD1E/P2RX7/IL27RA/BTN3A3/MICA/IL10/C2/HLA-A/MSH2/VAV1/B2M/TGFB1/PTPRC/TNF/LTA/GATA3/SLAMF7/HLA-G/LILRB1/UNG/FGL2/C1QB/CD28/MYO1G/APLF/BTN3A2/C1R/TBX21/C1S/CD70/EXO1/TLR8/POU2F2/PIK3R6/BCL6/IL18R1/FCGR2B/GAPT/TNFSF4/SERPINB4	66
GO:0032732	positive regulation of interleukin-1 production	24/2679	47/11691	2.32854e-05	0.000944687	0.000784227	JAK2/RIPK2/GSDMD/NOD1/PANX1/HAVCR2/CASP1/MNDA/IFI16/AIM2/SMAD3/LGALS9/CASP8/NOD2/P2RX7/TLR4/LILRA5/LPL/SAA1/TRIM16/NLRP12/CCL3/INAVA/TLR8	24
GO:0019883	antigen processing and presentation of endogenous antigen	14/2679	21/11691	2.34705e-05	0.000944687	0.000784227	CD1D/TAP1/TAP2/HLA-C/HLA-E/HLA-F/HLA-B/CD1E/ERAP2/HLA-A/TAPBP/B2M/ERAP1/HLA-G	14
GO:0046320	regulation of fatty acid oxidation	14/2679	21/11691	2.34705e-05	0.000944687	0.000784227	APPL2/AKT2/CPT1A/IRS2/ABCD1/NR4A3/TYSND1/PRKAG2/SIRT4/AKT1/PDK4/PPARG/PLIN5/DGAT2	14
GO:0097191	extrinsic apoptotic signaling pathway	68/2679	188/11691	2.36899e-05	0.00094656	0.000785781	FAS/BAK1/SP100/CYLD/JAK2/TRADD/STK3/TNFSF10/RBCK1/RIPK1/PML/PMAIP1/MCL1/TCF7L2/APPL1/DEDD2/RET/IFI27/SMAD3/HSPA1B/TGFBR1/HGF/TMBIM1/SIAH2/MOAP1/RNF41/HSPA1A/STX4/IFI6/TNFRSF1B/PELI3/HYAL2/CASP8/ATF3/RELA/P2RX7/DEDD/MKNK2/DEPTOR/TLR3/CASP3/SGPP1/IL7/TGFB1/DDX3X/ACVR1B/PTPRC/TNF/KITLG/CFLAR/G0S2/SRC/BCL2A1/TMC8/UNC5B/AKT1/DAB2IP/EYA2/FYN/CD70/TNFRSF10A/BMP4/GPER1/TNFAIP3/TIMP3/INHBA/IL1A/IL33	68
GO:0032102	negative regulation of response to external stimulus	82/2679	237/11691	2.42377e-05	0.000961427	0.000798123	STAP1/CEACAM1/CHD8/RNF125/DHX58/TRIM38/C5AR2/HAVCR2/SERPING1/SMAD3/SEMA4C/THBD/SEMA4D/GRIN3A/MICB/HGF/PLAU/APPL2/TNFRSF1B/CCL2/PDCD4/CARD16/DUSP10/EDN1/SERPINF2/IL10/PTPN2/ACOD1/IL1R2/SIGLEC11/ABCD1/MVK/PTPRC/PPARD/SIGLEC10/ADORA1/CASK/GATA3/ZC3H12A/ROBO1/SAA1/MDK/SEMA4F/INPP5F/FGL2/FPR2/NOTCH1/CALCRL/NLRP12/CD9/SEMA4A/USF1/GP1BA/UCN/KANK2/MYOZ1/IL2RA/FOXF1/ETS1/PTGER4/CNR2/MEFV/PPARG/PADI2/SOCS3…	82
GO:0002688	regulation of leukocyte chemotaxis	38/2679	89/11691	2.5289e-05	0.000995913	0.000826751	STAP1/KARS1/PTK2B/C5AR2/CCR1/LGALS9/LYN/CCL7/CXCL10/IL6/SLC8B1/C5AR1/CCL2/EDN1/CXCL12/ANO6/C3AR1/CXCR2/LGMN/MDK/DYSF/FPR2/VEGFD/CCL3/CCL5/RAC2/PGF/MTUS1/CCL4/PADI2/RIPOR2/SLIT2/CYP19A1/CCR7/GREM1/CXCL8/VEGFC/LBP	38
GO:0002687	positive regulation of leukocyte migration	43/2679	105/11691	2.64555e-05	0.00103441	0.000858708	KARS1/DOCK8/PTK2B/MIA3/CCR1/LGALS9/CCL7/CXCL10/IL6/C5AR1/CCL8/EDN1/CXCL12/ANO6/C3AR1/P2RX4/TNFSF18/CXCR2/TGFB1/TNF/KITLG/PTAFR/LGMN/MDK/DYSF/MADCAM1/FPR2/VEGFD/CCL3/CCL5/RAC2/ITGA4/PGF/TNFRSF18/CCL4/RIPOR2/CCL24/ITGA2/CCR7/P2RY12/CXCL8/VEGFC/LBP	43
GO:0070371	ERK1 and ERK2 cascade	75/2679	213/11691	2.70346e-05	0.00104955	0.000871282	KARS1/CEACAM1/EZR/RIPK2/PRKD2/NOD1/RAPGEF2/GBP1/PTK2B/C5AR2/HAVCR2/ARRB1/GAREM1/SMAD4/PRXL2C/SCIMP/CCR1/LGALS9/LYN/GLIPR2/CCL7/P2RY6/ATF3/STYX/C5AR1/NOD2/CCL8/CCL2/GCNT2/EPHB2/DUSP10/NOTCH2/PDE8A/PTPN22/SERPINF2/DSTYK/DUSP6/TLR4/GPR183/PTPN2/TGFB1/PTPRC/TNF/CCL3L1/CCL3L3/CFLAR/SRC/RGS14/CCL13/FPR2/FLT1/NOTCH1/PDGFC/NLRP12/CCL3/CCL4L1/CCL5/IQGAP3/EGF/DAB2IP/PTGER4/BMP4/HTR2B/CCL4/NDRG2/CCL24/GPER1…	75
GO:0002703	regulation of leukocyte mediated immunity	60/2679	162/11691	3.14433e-05	0.00121212	0.00100623	BTK/CEACAM1/LAG3/CD40/DDX58/RIPK3/NECTIN2/BST2/PRAM1/RSAD2/HAVCR2/CD1D/LGALS9/SERPINB9/MICB/HLA-C/HLA-E/HLA-F/LYN/STAT6/IL6/STX4/HLA-B/TNFRSF1B/THOC1/CD1E/NOD2/P2RX7/IL27RA/MICA/IL10/HLA-A/TLR4/TLR3/MSH2/VAV1/B2M/STXBP1/TGFB1/PTPRC/TNF/ADORA2B/LTA/GATA3/PTAFR/HLA-G/LILRB1/CD28/APLF/JAK3/TBX21/RAC2/FOXF1/PIK3R6/BCR/BCL6/IL18R1/FCGR2B/TNFSF4/SERPINB4	60
GO:0045581	negative regulation of T cell differentiation	19/2679	34/11691	3.22641e-05	0.00123506	0.00102528	LAG3/IRF1/SOCS1/PTPN2/ZC3H8/HLX/ZBTB7B/GLI3/ZC3H12A/RUNX1/MDK/FGL2/JAK3/TBX21/DTX1/BMP4/CTLA4/BCL6/TNFSF4	19
GO:0050921	positive regulation of chemotaxis	42/2679	103/11691	3.68991e-05	0.00139913	0.00116148	KARS1/PPM1F/PRKD2/PTK2B/CCR1/SMAD3/LGALS9/BMPR2/CCL7/CXCL10/IL6/STX4/C5AR1/EDN1/CXCL12/ANO6/C3AR1/P2RX4/CXCR2/S1PR1/TGFB1/CXCR4/IL16/LGMN/MDK/DYSF/FPR2/TUBB2B/VEGFD/CCL3/CCL5/RAC2/PGF/CCL4/RIPOR2/SLIT2/ITGA2/CCR7/P2RY12/CXCL8/VEGFC/LBP	42
GO:0035456	response to interferon-beta	15/2679	24/11691	3.70613e-05	0.00139913	0.00116148	STAT1/IRF1/BST2/PNPT1/MNDA/IFI16/AIM2/IFITM1/PLSCR1/IFITM2/XAF1/IFITM3/TLR3/ACOD1/IKBKE	15
GO:0050710	negative regulation of cytokine secretion	25/2679	51/11691	3.87693e-05	0.00144623	0.00120058	SERPINB1/EZR/GBP1/C5AR2/PML/ANXA4/IL27RA/CARD16/PTPN22/IL10/IL1R2/LILRA5/TNF/ZC3H12A/LILRB1/NLRP12/PTGER4/TLR8/BANK1/CARD17/TNFRSF4/TNFAIP3/FFAR4/FCGR2B/IL36RN	25
GO:0033002	muscle cell proliferation	52/2679	136/11691	3.88373e-05	0.00144623	0.00120058	JAK2/STAT1/RIPK1/TCF7L2/SAV1/IL15/STAT3/RXRA/TGFBR1/BMPR1A/SMPD3/IL6/P2RY6/SMAD1/PDCD4/EDN1/TGM2/SERPINF2/IL10/PAK1/MEF2D/DIPK2A/S1PR1/NOTCH3/NR4A3/PPARD/NAMPT/TNF/GLI1/CFLAR/HBEGF/PTAFR/ERN1/SIX5/SKP2/TGFBR2/NOTCH1/CALCRL/AKT1/CCL5/PIM1/BMP4/MMP9/PPARG/PTGS2/NDRG2/GPER1/ITGA2/TBX20/NDRG4/TNFAIP3/RBPMS2	52
GO:0031342	negative regulation of cell killing	12/2679	17/11691	3.913e-05	0.00144728	0.00120145	CEACAM1/HAVCR2/LGALS9/SERPINB9/HLA-E/HLA-F/MICA/PTPRC/HLA-G/LILRB1/FCGR2B/SERPINB4	12
GO:0043410	positive regulation of MAPK cascade	122/2679	386/11691	4.16715e-05	0.00153094	0.0012709	EIF2AK2/KARS1/JAK2/GADD45B/CD40/RIPK2/STK3/PRKD2/NOD1/MAP2K6/RAPGEF2/SASH1/PTK2B/TRIM5/C5AR2/HAVCR2/IL1RN/RIPK1/ARRB1/DUSP5/GAREM1/MAP3K6/FGD2/PRXL2C/SCIMP/CCR1/DUSP7/RET/MLKL/SEMA4C/LGALS9/TMEM106A/CARD9/PRKCE/GLIPR2/TGFBR1/HGF/CCL7/IL6/DVL2/P2RY6/C5AR1/NOD2/P2RX7/CCL8/CCL2/NCF1/GCNT2/NOTCH2/EDN1/PDE8A/PTPN22/SERPINF2/DSTYK/DUSP6/PAK1/TLR4/TLR3/GPR183/MAP3K4/MINK1/MID1/LILRA5/MAP3K9/IGFBP4/TGFB1…	122
GO:0051047	positive regulation of secretion	98/2679	298/11691	4.32479e-05	0.00157826	0.00131018	CD38/SCIN/NADK/KARS1/EZR/JAK2/RIPK2/GSDMD/DDX58/MAP2K6/PANX1/IFIH1/RAB3GAP1/CD274/RAB2B/HAVCR2/ARRB1/CASP1/SMAD4/TCF7L2/AIM2/RAB8B/LGALS9/CD2AP/HLA-E/HLA-F/PRKCE/SMPD3/IL6/IFNGR1/SEC24A/STX4/GLUL/HYAL2/RAB9A/NOD2/P2RX7/SYT4/EDN1/ATP13A2/PTPN22/CXCL12/IL10/TLR4/PFKFB2/P2RX4/CLEC5A/IRS2/LILRA5/STXBP1/RAB3A/TGFB1/PPARD/TNF/LPL/CD244/ADORA2B/ADORA1/GATA3/FFAR2/TRPV1/PTAFR/SRC/SAA1/MDK/CHRNB2/TRIM16/N…	98
GO:0045620	negative regulation of lymphocyte differentiation	21/2679	40/11691	4.39994e-05	0.00159505	0.00132412	LAG3/FBXO7/IRF1/SOCS1/PTPN2/ZC3H8/HLX/ZBTB7B/GLI3/ZC3H12A/RUNX1/MDK/FGL2/JAK3/TBX21/DTX1/BMP4/CTLA4/BCL6/TNFSF4/INHBA	21
GO:0040017	positive regulation of locomotion	136/2679	439/11691	4.52776e-05	0.00163059	0.00135363	KARS1/JAK2/PPM1F/CD40/TRADD/PRKD2/DOCK8/RAPGEF2/SASH1/PIK3R3/CD274/PTK2B/MIA3/CCR1/RET/SMAD3/STAT3/SEMA4C/LGALS9/SRGAP2C/SEMA4D/LYN/PRKCE/GLIPR2/TGFBR1/HGF/PLAU/BMPR2/CCL7/CXCL10/IL6/P2RY6/STX4/RUFY3/DOCK7/PTP4A1/CFAP20/C5AR1/EPB41L5/CCL8/ZNF609/GCNT2/CASS4/AKT2/EDN1/HYAL1/CXCL12/ANO6/HDAC6/BVES/PAK1/PROX1/FOXO4/C3AR1/ENPP2/P2RX4/TNFSF18/IRS2/CXCR2/S1PR1/TGFB1/ACVR1B/NR4A3/LAMB1/PTPRC/PIK3CD/TNF/…	136
GO:0045076	regulation of interleukin-2 biosynthetic process	11/2679	15/11691	4.81598e-05	0.00172305	0.00143038	LAG3/ZFP36/IRF4/CARD9/CD86/PRKCQ/PTPRC/CD80/CD28/CARD11/IL1A	11
GO:0032731	positive regulation of interleukin-1 beta production	22/2679	43/11691	4.88479e-05	0.00173632	0.0014414	JAK2/RIPK2/GSDMD/NOD1/PANX1/CASP1/MNDA/IFI16/AIM2/SMAD3/LGALS9/CASP8/NOD2/P2RX7/TLR4/LILRA5/LPL/TRIM16/NLRP12/CCL3/INAVA/TLR8	22
GO:0002758	innate immune response-activating signal transduction	83/2679	245/11691	5.12144e-05	0.00180869	0.00150148	BTK/PSMA4/CUL1/UBE2D1/CYLD/WDFY1/PSME1/PSME2/RNF125/RIPK2/NOD1/PSMA2/DDX58/DHX58/MAP2K6/UBE2D3/UNC93B1/IFIH1/IRF1/PSMF1/TRIM5/RSAD2/HAVCR2/IRF4/RIPK1/DDX60/APPL1/OTUD4/MYD88/IRF7/TLR5/CARD9/PSMB8/HSPA1B/PSMB10/PSMB9/LYN/PRKCE/APPL2/HSPA1A/CASP8/GRAMD4/PSMA5/MUC1/RELA/BIRC2/NOD2/FLOT1/RPS6KA5/XIAP/PIK3AP1/PSMA3/PTPN22/PAK1/TLR4/TLR3/ACOD1/STING1/GFI1/IKBKE/IRAK3/ICAM2/FFAR2/SRC/SARM1/LGMN/CTSL/TLR…	83
GO:0002548	monocyte chemotaxis	23/2679	46/11691	5.28929e-05	0.001856	0.00154075	CCR1/LYN/CCL7/CXCL10/IL6/CCL8/CCL2/CXCL12/ANO6/CCL3L1/CCL3L3/LGMN/CCL13/FPR2/FLT1/CCL3/CCL4L1/CCL5/CCL4/CCL24/SLIT2/CCL22/GREM1	23
GO:0007411	axon guidance	61/2679	168/11691	5.35552e-05	0.00186727	0.0015501	MYCBP2/USP33/EZR/SOS1/PTPRA/SMAD4/RET/SEMA4C/B3GNT2/SEMA4D/NTNG2/BMPR2/NEXN/EPHB3/PRKCQ/RPS6KA5/EPHB2/CXCL12/IRS2/PLXNB2/PLXND1/NR4A3/PDLIM7/ARHGAP35/PIK3CD/EFNA4/GLI3/CXCR4/GATA3/ROBO1/SHC3/SRC/GAB1/SEMA4F/UNC5B/TUBB2B/GFRA2/ETV1/DOK2/FZD3/PLXNA1/SEMA4A/AGRN/RAC2/FLRT2/LHX2/NECTIN1/SPTBN1/FYN/SPTBN5/ZSWIM4/CDK5R1/SLIT3/CHN1/UNC5A/EXT1/SLIT2/SEMA3A/EFNA3/NTN1/FEZ1	61
GO:0002686	negative regulation of leukocyte migration	19/2679	35/11691	5.54685e-05	0.00192174	0.00159532	STAP1/C5AR2/MIA3/CCL2/IL27RA/CXCL12/WASL/ADORA1/AKT1/PTGER4/PADI2/RIPOR2/BCR/SLIT2/CYP19A1/ADTRP/GCSAM/GREM1/IL33	19
GO:0035690	cellular response to drug	92/2679	278/11691	5.63525e-05	0.00194009	0.00161055	NCOA1/TFAP4/PPM1F/FMR1/RIPK2/NOD1/SETX/PPIF/CD69/XRN1/RIPK3/RIPK1/SRD5A1/MSX1/AIM2/TP53INP1/JUP/BAIAP2/ZNF277/PRKCE/HGF/CCL7/STAT6/SMPD3/IL6/CASTOR1/MT2A/ANKZF1/TP53/AXL/RELA/RNF149/CIB2/NOD2/P2RX7/CDK4/PLEKHA1/PDE4B/EDN1/PDE8A/PTPN22/HDAC6/PPAT/IL10/FOXO1/TLR3/WDR35/SLC31A1/ACOD1/P2RX4/NR3C1/CHEK2/DNMT3A/B2M/FXN/TGFB1/NR4A3/CAD/TNF/CBX8/SPHK1/CXCR4/SLC8A1/CDK2/CFLAR/ZC3H12A/TRPV1/PTAFR/SRC/CASTO…	92
GO:0071396	cellular response to lipid	137/2679	445/11691	5.8994e-05	0.00201833	0.00167551	GRAMD1B/STAP1/NCOA1/DNAJA1/TFAP4/JAK2/TRIP4/RIPK2/SETX/SASH1/CD274/PTK2B/ZFP36/TRIM5/CMPK2/CDC73/HAVCR2/IL1RN/CASP1/CXCL9/SRD5A1/IL15/RET/CXCL11/PAQR8/SSTR2/RXRA/PDCD1LG2/LYN/HDAC5/PRKCE/CD86/CXCL10/IL6/P2RY6/NCOA3/TNFRSF1B/CARM1/CCNE1/AXL/RELA/CCR5/NPC1/NOD2/CCL2/CDK4/PDCD4/KCTD6/NRIP1/CARD16/PDE4B/EDN1/PAQR7/CPT1A/PTPN22/HDAC6/PPARGC1B/NR2F6/IL10/ESRRA/PAK1/TLR4/FOXO1/WDR35/ACOD1/SGMS1/NR3C1/RA…	137
GO:0002218	activation of innate immune response	88/2679	264/11691	6.04437e-05	0.00205509	0.00170602	BTK/PSMA4/CUL1/UBE2D1/CYLD/WDFY1/PSME1/PSME2/RNF125/RIPK2/NOD1/PSMA2/DDX58/DHX58/MAP2K6/UBE2D3/UNC93B1/IFIH1/IRF1/PSMF1/TRIM5/RSAD2/HAVCR2/IRF4/RIPK1/DDX60/APPL1/MNDA/IFI16/AIM2/OTUD4/CGAS/MYD88/IRF7/TLR5/CARD9/PSMB8/HSPA1B/PSMB10/PSMB9/LYN/PRKCE/APPL2/HSPA1A/CASP8/GRAMD4/PSMA5/MUC1/RELA/BIRC2/NOD2/FLOT1/RPS6KA5/XIAP/PIK3AP1/PSMA3/PTPN22/PAK1/TLR4/TLR3/NLRC4/ACOD1/STING1/GFI1/IKBKE/IRAK3/ICAM2/FF…	88
GO:0097485	neuron projection guidance	61/2679	169/11691	6.53499e-05	0.00220818	0.00183311	MYCBP2/USP33/EZR/SOS1/PTPRA/SMAD4/RET/SEMA4C/B3GNT2/SEMA4D/NTNG2/BMPR2/NEXN/EPHB3/PRKCQ/RPS6KA5/EPHB2/CXCL12/IRS2/PLXNB2/PLXND1/NR4A3/PDLIM7/ARHGAP35/PIK3CD/EFNA4/GLI3/CXCR4/GATA3/ROBO1/SHC3/SRC/GAB1/SEMA4F/UNC5B/TUBB2B/GFRA2/ETV1/DOK2/FZD3/PLXNA1/SEMA4A/AGRN/RAC2/FLRT2/LHX2/NECTIN1/SPTBN1/FYN/SPTBN5/ZSWIM4/CDK5R1/SLIT3/CHN1/UNC5A/EXT1/SLIT2/SEMA3A/EFNA3/NTN1/FEZ1	61
GO:0050728	negative regulation of inflammatory response	40/2679	99/11691	7.15454e-05	0.00238805	0.00198242	SMAD3/HGF/APPL2/TNFRSF1B/PDCD4/DUSP10/IL10/PTPN2/ACOD1/IL1R2/ABCD1/MVK/PTPRC/PPARD/SIGLEC10/ADORA1/GATA3/ZC3H12A/SAA1/MDK/FPR2/CALCRL/NLRP12/IL2RA/FOXF1/ETS1/PTGER4/CNR2/MEFV/PPARG/SOCS3/BCR/TNFAIP6/GPER1/NT5E/CYP19A1/TNFAIP3/FFAR4/PBK/FCGR2B	40
GO:0062013	positive regulation of small molecule metabolic process	40/2679	99/11691	7.15454e-05	0.00238805	0.00198242	KAT2B/PMAIP1/PRXL2C/STARD4/STAT3/NUPR1/ENTPD5/PRKCE/MID1IP1/P2RY6/P2RX7/AKT2/CPT1A/PPP1R3E/FOXO1/PTPN2/PFKFB2/IRS2/ABCD1/NR4A3/ADM/TNF/CD244/ADORA2B/INSR/PID1/SLC45A3/PTAFR/SRC/MLXIPL/PFKFB3/AKT1/EGF/PPP1R3G/PPARG/PTGS2/BMP6/PLIN5/GPER1/DGAT2	40
GO:0097530	granulocyte migration	42/2679	106/11691	8.14235e-05	0.00270128	0.00224246	KARS1/C5AR2/IL1RN/CXCL9/CXCL11/CCL7/CXCL10/C5AR1/CCL8/CCL2/PDE4B/EDN1/C3AR1/VAV1/VAV3/CXCR2/PIK3CD/MCOLN2/CCL3L1/CCL3L3/SAA1/MDK/DYSF/CCL13/PREX1/CCL3/CCL4L1/CCL5/RAC2/PTGER4/CCL4/RIPOR2/CCL24/SLIT2/CXADR/CCR7/CXCL5/CCL22/CXCL8/IL36RN/LBP/IL36G	42
GO:0010876	lipid localization	83/2679	248/11691	8.27345e-05	0.00272824	0.00226484	GRAMD1B/STOML1/OSBPL6/CEACAM1/NCOA1/APOL4/APOL1/MAP2K6/APOL3/APOL2/SCARB2/NCOA2/OSBPL1A/SLC27A3/STARD4/STARD5/RXRA/ATP10A/APOL6/MID1IP1/STX12/IL6/CLN8/SLC27A1/PLA2G4A/NPC1/P2RX7/NRIP1/FITM2/AKT2/CETP/EDN1/ABCC3/CPT1A/LRP10/APOBR/PTPN2/PRELID3A/P2RX4/ACSL1/HILPDA/IRS2/SGPP1/SQLE/TTC39B/ACE/IKBKE/ABCD1/SPNS2/PPARD/MSR1/TNF/LPL/PLIN2/PRKAG2/FFAR2/ZC3H12A/OSBPL7/ACSL4/LIPG/DYSF/SCARB1/STARD10/ATP8B2/…	83
GO:0002706	regulation of lymphocyte mediated immunity	45/2679	116/11691	8.40366e-05	0.00275459	0.00228671	BTK/CEACAM1/LAG3/CD40/RIPK3/NECTIN2/RSAD2/HAVCR2/CD1D/LGALS9/SERPINB9/MICB/HLA-C/HLA-E/HLA-F/STAT6/IL6/HLA-B/TNFRSF1B/THOC1/CD1E/P2RX7/IL27RA/MICA/IL10/HLA-A/MSH2/VAV1/B2M/TGFB1/PTPRC/TNF/LTA/GATA3/HLA-G/LILRB1/CD28/APLF/TBX21/PIK3R6/BCL6/IL18R1/FCGR2B/TNFSF4/SERPINB4	45
GO:0002221	pattern recognition receptor signaling pathway	60/2679	167/11691	8.69156e-05	0.002832	0.00235097	BTK/UBE2D1/CYLD/WDFY1/RNF125/RIPK2/NOD1/DDX58/DHX58/MAP2K6/UBE2D3/UNC93B1/IFIH1/IRF1/TRIM5/RSAD2/HAVCR2/IRF4/RIPK1/DDX60/APPL1/OTUD4/MYD88/IRF7/TLR5/HSPA1B/LYN/PRKCE/APPL2/HSPA1A/CASP8/GRAMD4/RELA/BIRC2/NOD2/FLOT1/XIAP/PIK3AP1/PTPN22/TLR4/TLR3/ACOD1/STING1/GFI1/IKBKE/IRAK3/FFAR2/SARM1/LGMN/CTSL/TLR10/TLR7/TIFA/DAB2IP/INAVA/TLR8/TNIP3/TNFAIP3/BIRC3/LBP	60
GO:0019216	regulation of lipid metabolic process	98/2679	303/11691	8.88001e-05	0.00287628	0.00238773	CEACAM1/NCOA1/WDR91/CISH/PIK3R3/PTK2B/PANK2/HELZ2/NCOA2/RUBCN/STARD4/SOCS1/RXRA/LYN/PRKCE/ABHD6/APPL2/KPNB1/MID1IP1/SMPD3/SLC27A1/GOLM1/SOCS7/CARM1/LACTB/NOD2/TBL1XR1/CDK4/RGL1/FITM2/AKT2/CPT1A/PDP2/PROX1/PDK2/ACSL1/IRS2/GFI1/VAV3/SQLE/TTC39B/ZFP69/GPAM/ABCD1/PIK3IP1/TGFB1/MVK/NR4A3/ADM/TYSND1/PPARD/RBL1/TNF/NCOR2/PLIN2/PRKAG2/RAB38/SPHK1/ADORA1/CREBL2/SLC45A3/G0S2/SRC/SIRT4/SCARB1/FPR2/FLT1/ANGP…	98
GO:0048305	immunoglobulin secretion	12/2679	18/11691	9.28454e-05	0.00295486	0.00245296	CD40/TNFSF13B/HLA-E/IL6/STX4/TRAF3IP2/TNF/CD22/POU2F2/TNFRSF4/TNFSF4/IL33	12
GO:0055090	acylglycerol homeostasis	12/2679	18/11691	9.28454e-05	0.00295486	0.00245296	SESN2/FITM2/MED13/CETP/LPL/ADORA1/LIPG/SCARB1/ANGPTL4/MLXIPL/ANGPTL3/DGAT2	12
GO:0070328	triglyceride homeostasis	12/2679	18/11691	9.28454e-05	0.00295486	0.00245296	SESN2/FITM2/MED13/CETP/LPL/ADORA1/LIPG/SCARB1/ANGPTL4/MLXIPL/ANGPTL3/DGAT2	12
GO:1903531	negative regulation of secretion by cell	52/2679	140/11691	9.46522e-05	0.00299495	0.00248624	SERPINB1/CEACAM1/EZR/FMR1/GBP1/FKBP1B/RSAD2/C5AR2/PML/RAB11FIP1/LGALS9/SLC30A1/HLA-F/ANXA4/TNFRSF1B/ENY2/RHBDF2/IL27RA/CARD16/SYT4/EDN1/PTPN22/IL10/IL1R2/LILRA5/TNF/ADORA1/ZC3H12A/LILRB1/SIRT4/NOTCH1/NLRP12/UCN/FOXF1/PTGER4/CD22/RHBDF1/TLR8/BANK1/BCR/CARD17/TNFRSF4/TNFAIP3/FFAR4/ADTRP/P2RY12/FCGR2B/KALRN/INHBA/ENHO/IL33/IL36RN	52
GO:0008285	negative regulation of cell proliferation	149/2679	495/11691	9.72495e-05	0.00305945	0.00253978	SCIN/BTK/BAK1/EIF2AK2/KARS1/CEACAM1/TFAP4/TINF2/JAK2/STK3/MED25/PMP22/RAPGEF2/KAT2B/STAT1/IFIT3/CD274/PTK2B/IRF1/IDO1/PLAAT4/CDC73/HAVCR2/BRIP1/RIPK1/WARS1/PML/SMAD4/SAV1/MORC3/MSX1/MNDA/IL15/TP53INP1/SMAD3/STAT3/LGALS9/ATF5/NUPR1/PARP10/SSTR2/ASCL2/IFITM1/PDCD1LG2/HSPA1B/CEBPA/LYN/TGFBR1/BMPR2/CD86/APPL2/RNF41/HSPA1A/IL6/TP53/TNFRSF8/ING4/SMAD1/LZTS2/ST18/MNT/CCL8/CCL2/PDCD4/IFT172/DUSP10/NUDT6/…	149
GO:0032606	type I interferon production	46/2679	120/11691	9.86959e-05	0.00308721	0.00256283	CYLD/RNF125/RIPK2/DDX58/DHX58/TRIM38/IFIH1/STAT1/TRIM25/NMI/ZBP1/IRF1/HAVCR2/HERC5/NLRC5/UBE2L6/AZI2/IFI16/CGAS/TRIM56/MYD88/UBA7/IRF7/ISG15/LRRFIP1/STAT6/RELA/TRIM21/FLOT1/POLR3E/PTPN22/IL10/TLR4/TLR3/ACOD1/STING1/IKBKE/DDX3X/POLR3B/POLR1C/LILRB1/TLR7/DTX4/TLR8/TNFAIP3/MMP12	46
GO:0002698	negative regulation of immune effector process	39/2679	97/11691	9.94478e-05	0.00309305	0.00256768	CEACAM1/RNF125/DHX58/TRIM38/BST2/HAVCR2/SERPING1/APPL1/LGALS9/SERPINB9/CD47/MICB/HLA-E/HLA-F/THOC1/DUSP10/MICA/IL10/HLX/IRAK3/TGFB1/PTPRC/ZBTB7B/TNF/ZC3H12A/HLA-G/LILRB1/FGL2/JAK3/TBX21/IL2RA/FOXF1/CD22/BCR/BCL6/FCGR2B/TNFSF4/IL33/SERPINB4	39
GO:0045621	positive regulation of lymphocyte differentiation	32/2679	75/11691	0.00010935	0.00338181	0.00280739	BTK/CYLD/RIPK2/ZMIZ1/IL15/LGALS9/SOCS1/CD86/AXL/DUSP10/HLX/RARA/ITPKB/IL7/TGFB1/PTPRC/ZBTB7B/GLI3/GATA3/CD80/RUNX1/HLA-G/LILRB2/MDK/TGFBR2/NFKBIZ/LILRB4/IL2RA/VNN1/PIK3R6/BCL6/TNFSF4	32
GO:0048247	lymphocyte chemotaxis	21/2679	42/11691	0.000111247	0.00340204	0.00282418	PTK2B/CXCL11/CCL7/CXCL10/SLC8B1/CH25H/CCL8/CCL2/GPR183/PIK3CD/CCL3L1/CCL3L3/SAA1/CCL13/CCL3/CCL4L1/CCL5/CCL4/PADI2/CCL24/CCL22	21
GO:0071398	cellular response to fatty acid	21/2679	42/11691	0.000111247	0.00340204	0.00282418	PRKCE/P2RY6/CDK4/EDN1/CPT1A/LPL/FFAR2/PID1/ZC3H12A/PTAFR/SRC/ADCY6/E2F1/AKT1/PDK4/PTGER4/PPARG/FFAR3/PTGER2/DGAT2/TNFSF4	21
GO:0022408	negative regulation of cell-cell adhesion	50/2679	134/11691	0.00011197	0.00340514	0.00282676	CEACAM1/LAG3/JAK2/PPM1F/CD274/IRF1/IDO1/HAVCR2/IL1RN/MIA3/LGALS9/SOCS1/PDCD1LG2/CD86/EPB41L5/PTPN22/CXCL12/FGL1/IL10/PTPN2/ZC3H8/HLX/CASP3/TGFB1/ZBTB7B/GLI3/ZC3H12A/CD80/RUNX1/HLA-G/LILRB1/LILRB2/MDK/FGL2/JAK3/CD9/AKT1/TBX21/DTX1/IL2RA/BMP4/CTLA4/RIPOR2/BMP6/SDC4/BCL6/NEXMIF/ADTRP/FCGR2B/TNFSF4	50
GO:0002793	positive regulation of peptide secretion	71/2679	207/11691	0.000112792	0.00341119	0.00283178	CD38/NADK/KARS1/EZR/JAK2/RIPK2/GSDMD/DDX58/PANX1/IFIH1/CD274/HAVCR2/ARRB1/CASP1/TCF7L2/AIM2/RAB8B/LGALS9/CD2AP/HLA-E/PRKCE/IL6/IFNGR1/SEC24A/STX4/GLUL/HYAL2/NOD2/P2RX7/ATP13A2/PTPN22/IL10/TLR4/PFKFB2/CLEC5A/IRS2/LILRA5/TGFB1/PPARD/TNF/LPL/CD244/ADORA1/GATA3/FFAR2/SRC/SAA1/MDK/TRIM16/NLRP12/CCL3/UCN/SPTBN1/PTGER4/HTR2B/MYOM1/TLR8/BMP6/GPER1/GIPR/TNFRSF4/TNFSF4/CD2/MMP12/KCNN4/ACHE/IL1A/HCAR2/IL33/…	71
GO:0048661	positive regulation of smooth muscle cell proliferation	30/2679	69/11691	0.000117583	0.00352293	0.00292454	JAK2/STAT1/BMPR1A/SMPD3/IL6/P2RY6/EDN1/TGM2/SERPINF2/IL10/PAK1/MEF2D/S1PR1/NOTCH3/NR4A3/NAMPT/TNF/HBEGF/PTAFR/ERN1/SKP2/TGFBR2/CALCRL/AKT1/CCL5/BMP4/MMP9/PTGS2/ITGA2/RBPMS2	30
GO:0032663	regulation of interleukin-2 production	22/2679	45/11691	0.000117774	0.00352293	0.00292454	LAG3/EZR/RIPK2/PRKD2/GBP1/ZFP36/HAVCR2/IRF4/CARD9/CD86/PRKCQ/PDE4B/PTPRC/GATA3/CD80/RUNX1/CD28/TBX21/SPTBN1/CARD11/TNFAIP3/IL1A	22
GO:0045582	positive regulation of T cell differentiation	29/2679	66/11691	0.000121023	0.00358422	0.00297542	CYLD/RIPK2/ZMIZ1/LGALS9/SOCS1/CD86/DUSP10/HLX/RARA/ITPKB/IL7/TGFB1/PTPRC/ZBTB7B/GLI3/GATA3/CD80/RUNX1/HLA-G/LILRB2/MDK/TGFBR2/NFKBIZ/LILRB4/IL2RA/VNN1/PIK3R6/BCL6/TNFSF4	29
GO:0002287	alpha-beta T cell activation involved in immune response	23/2679	48/11691	0.000122442	0.00358422	0.00297542	RIPK2/IRF4/STAT3/LGALS9/IL27/CD86/STAT6/IL6/GPR183/HLX/RARA/ZBTB7B/GATA3/ZC3H12A/CD80/JAK3/NFKBIZ/SEMA4A/TBX21/PTGER4/BCL6/IL18R1/TNFSF4	23
GO:0002293	alpha-beta T cell differentiation involved in immune response	23/2679	48/11691	0.000122442	0.00358422	0.00297542	RIPK2/IRF4/STAT3/LGALS9/IL27/CD86/STAT6/IL6/GPR183/HLX/RARA/ZBTB7B/GATA3/ZC3H12A/CD80/JAK3/NFKBIZ/SEMA4A/TBX21/PTGER4/BCL6/IL18R1/TNFSF4	23
GO:0002294	CD4-positive, alpha-beta T cell differentiation involved in immune response	23/2679	48/11691	0.000122442	0.00358422	0.00297542	RIPK2/IRF4/STAT3/LGALS9/IL27/CD86/STAT6/IL6/GPR183/HLX/RARA/ZBTB7B/GATA3/ZC3H12A/CD80/JAK3/NFKBIZ/SEMA4A/TBX21/PTGER4/BCL6/IL18R1/TNFSF4	23
GO:0032609	interferon-gamma production	35/2679	85/11691	0.000126609	0.00368646	0.0030603	BTN3A1/RIPK2/CD274/RIPK3/HAVCR2/AZI2/LGALS9/ISG15/CD47/IL27/PDCD1LG2/AXL/IL27RA/PDE4B/PTPN22/IL10/TLR4/TLR3/RARA/TNF/CD244/LTA/GATA3/ZC3H12A/LILRB1/TLR7/BTN3A2/TLR8/IL18R1/CCR7/TNFSF4/CD2/INHBA/IL33/IL36RN	35
GO:0032479	regulation of type I interferon production	45/2679	118/11691	0.000134637	0.00389948	0.00323713	CYLD/RNF125/RIPK2/DDX58/DHX58/TRIM38/IFIH1/STAT1/TRIM25/NMI/ZBP1/IRF1/HAVCR2/HERC5/NLRC5/UBE2L6/IFI16/CGAS/TRIM56/MYD88/UBA7/IRF7/ISG15/LRRFIP1/STAT6/RELA/TRIM21/FLOT1/POLR3E/PTPN22/IL10/TLR4/TLR3/ACOD1/STING1/IKBKE/DDX3X/POLR3B/POLR1C/LILRB1/TLR7/DTX4/TLR8/TNFAIP3/MMP12	45
GO:0032649	regulation of interferon-gamma production	32/2679	76/11691	0.00014783	0.00421138	0.00349605	RIPK2/CD274/RIPK3/HAVCR2/LGALS9/ISG15/CD47/IL27/PDCD1LG2/AXL/IL27RA/PDE4B/PTPN22/IL10/TLR4/TLR3/RARA/TNF/CD244/LTA/GATA3/ZC3H12A/LILRB1/TLR7/TLR8/IL18R1/CCR7/TNFSF4/CD2/INHBA/IL33/IL36RN	32
GO:1903532	positive regulation of secretion by cell	91/2679	281/11691	0.000148513	0.00421138	0.00349605	CD38/NADK/KARS1/EZR/JAK2/RIPK2/GSDMD/DDX58/PANX1/IFIH1/RAB3GAP1/CD274/RAB2B/HAVCR2/ARRB1/CASP1/SMAD4/TCF7L2/AIM2/RAB8B/LGALS9/CD2AP/HLA-E/HLA-F/PRKCE/SMPD3/IL6/IFNGR1/SEC24A/STX4/GLUL/HYAL2/RAB9A/NOD2/P2RX7/SYT4/EDN1/ATP13A2/PTPN22/CXCL12/IL10/TLR4/PFKFB2/CLEC5A/IRS2/LILRA5/STXBP1/RAB3A/TGFB1/PPARD/TNF/LPL/CD244/ADORA2B/GATA3/FFAR2/PTAFR/SRC/SAA1/MDK/CHRNB2/TRIM16/NLRP12/CCL3/UCN/NKX3-1/SPTBN1/RA…	91
GO:0050714	positive regulation of protein secretion	68/2679	198/11691	0.000149214	0.00421138	0.00349605	CD38/NADK/KARS1/EZR/JAK2/RIPK2/GSDMD/DDX58/PANX1/IFIH1/CD274/HAVCR2/ARRB1/CASP1/TCF7L2/AIM2/LGALS9/CD2AP/HLA-E/PRKCE/IL6/IFNGR1/SEC24A/STX4/GLUL/HYAL2/NOD2/P2RX7/ATP13A2/PTPN22/IL10/TLR4/PFKFB2/CLEC5A/IRS2/LILRA5/TGFB1/PPARD/TNF/LPL/CD244/GATA3/FFAR2/SRC/SAA1/MDK/TRIM16/NLRP12/CCL3/SPTBN1/PTGER4/HTR2B/MYOM1/TLR8/BMP6/GPER1/GIPR/TNFRSF4/TNFSF4/CD2/MMP12/KCNN4/ACHE/IL1A/HCAR2/IL33/VEGFC/CLEC6A	68
GO:0001913	T cell mediated cytotoxicity	19/2679	37/11691	0.000149252	0.00421138	0.00349605	CEACAM1/RIPK3/NECTIN2/CD1D/MICB/HLA-C/HLA-E/HLA-F/HLA-B/CTSC/CD1E/P2RX7/MICA/HLA-A/B2M/PTPRC/HLA-G/LILRB1/FCGR2B	19
GO:0002704	negative regulation of leukocyte mediated immunity	19/2679	37/11691	0.000149252	0.00421138	0.00349605	CEACAM1/BST2/HAVCR2/LGALS9/SERPINB9/HLA-E/HLA-F/THOC1/MICA/PTPRC/HLA-G/LILRB1/JAK3/TBX21/FOXF1/BCR/BCL6/FCGR2B/SERPINB4	19
GO:0002700	regulation of production of molecular mediator of immune response	43/2679	112/11691	0.000157519	0.00442185	0.00367078	BTK/KARS1/CD40/DDX58/BST2/RSAD2/CGAS/HLA-E/HLA-F/STAT6/IL6/STX4/TNFRSF1B/THOC1/NOD2/IL27RA/IL10/TLR4/TLR3/MSH2/B2M/IRAK3/TGFB1/NR4A3/PTPRC/TNF/CD244/GATA3/FFAR2/HLA-G/LILRB1/CD28/APLF/JAK3/TBX21/CD22/FFAR3/BCL6/TNFRSF4/IL18R1/FCGR2B/TNFSF4/IL33	43
GO:0019724	B cell mediated immunity	35/2679	86/11691	0.000167006	0.00458934	0.00380982	BTK/CD40/NBN/NECTIN2/SERPING1/IRF7/HLA-E/STAT6/THOC1/RNF168/IL27RA/IL10/C2/MSH2/TGFB1/PTPRC/TNF/LTA/HLA-G/UNG/FGL2/C1QB/CD28/APLF/C1R/TBX21/C1S/CD70/EXO1/TLR8/POU2F2/BCL6/FCGR2B/GAPT/TNFSF4	35
GO:0001914	regulation of T cell mediated cytotoxicity	16/2679	29/11691	0.000167173	0.00458934	0.00380982	CEACAM1/RIPK3/NECTIN2/CD1D/HLA-C/HLA-E/HLA-F/HLA-B/CD1E/P2RX7/HLA-A/B2M/PTPRC/HLA-G/LILRB1/FCGR2B	16
GO:0042092	type 2 immune response	16/2679	29/11691	0.000167173	0.00458934	0.00380982	IDO1/RSAD2/DENND1B/CD86/STAT6/IL6/NOD2/IL27RA/IL10/HLX/RARA/GATA3/TBX21/BCL6/TNFSF4/IL33	16
GO:0050716	positive regulation of interleukin-1 secretion	16/2679	29/11691	0.000167173	0.00458934	0.00380982	RIPK2/GSDMD/PANX1/CASP1/AIM2/LGALS9/NOD2/P2RX7/TLR4/LILRA5/LPL/SAA1/TRIM16/NLRP12/CCL3/TLR8	16
GO:0050792	regulation of viral process	63/2679	181/11691	0.000167678	0.00458934	0.00380982	EIF2AK2/PKN2/OAS1/TFAP4/FMR1/TRIM14/TRIM38/STAT1/TRIM25/STAU1/ZFP36/APOBEC3A/APOBEC3F/NECTIN2/BST2/SHFL/TRIM5/RSAD2/OASL/GTF2B/PML/DYNLT1/IFIT5/MX1/ADAR/IFI16/IFI27/FAM111A/LGALS9/ISG20/PARP10/IFIT1/IFITM1/ISG15/PLSCR1/TRIM26/APOBEC3G/APOBEC3C/OAS3/STOM/IFITM2/NELFA/ZC3HAV1/IFITM3/TRIM21/CCL8/GTF2F1/LAMP3/PROX1/IGF2R/DDX3X/TNF/APOBEC3H/CXCR4/ZC3H12A/CD28/NOTCH1/CCL3/CCL5/CCL4/MID2/TOP2A/CXCL8	63
GO:0001910	regulation of leukocyte mediated cytotoxicity	26/2679	58/11691	0.000180344	0.00488715	0.00405704	STAP1/CEACAM1/LAG3/RIPK3/NECTIN2/HAVCR2/CD1D/LGALS9/SERPINB9/MICB/HLA-C/HLA-E/HLA-F/HLA-B/CD1E/P2RX7/MICA/HLA-A/VAV1/B2M/PTPRC/HLA-G/LILRB1/PIK3R6/FCGR2B/SERPINB4	26
GO:0043367	CD4-positive, alpha-beta T cell differentiation	26/2679	58/11691	0.000180344	0.00488715	0.00405704	RIPK2/RSAD2/IRF4/STAT3/LGALS9/SOCS1/IL27/CD86/STAT6/IL6/GPR183/HLX/RARA/ZBTB7B/GATA3/ZC3H12A/CD80/RUNX1/JAK3/NFKBIZ/SEMA4A/TBX21/PTGER4/BCL6/IL18R1/TNFSF4	26
GO:0043900	regulation of multi-organism process	103/2679	327/11691	0.000185835	0.00501114	0.00415997	EIF2AK2/PKN2/OAS1/TFAP4/RNF125/FMR1/RIPK2/NOD1/TRIM14/DDX58/DHX58/SASH1/TRIM38/STAT1/TRIM25/STAU1/ZFP36/APOBEC3A/APOBEC3F/NECTIN2/BST2/SHFL/TRIM5/RSAD2/HAVCR2/OASL/DDX60/GTF2B/PARP9/HERC5/PML/DYNLT1/IFIT5/MX1/ADAR/IFI16/AIM2/DTX3L/IL15/CGAS/IFI27/FAM111A/LGALS9/ISG20/PARP10/IFIT1/IFITM1/ISG15/PLSCR1/IL27/MICB/TRIM26/APOBEC3G/APOBEC3C/OAS3/STOM/IFITM2/NELFA/ZC3HAV1/IFITM3/BIRC2/TRIM21/P2RX7/CCL8/G…	103
GO:0048514	blood vessel morphogenesis	129/2679	425/11691	0.00019022	0.00506133	0.00420164	BAK1/SP100/CEACAM1/AGO1/CD40/PRKD2/C1GALT1/ZMIZ1/RAPGEF2/SASH1/AMOTL2/STAT1/SOS1/PIK3R3/PTK2B/CEMIP2/WARS1/PML/UBP1/MIA3/STAT3/HPSE/HEG1/JUP/RNF213/HDAC5/TGFBR1/HGF/PRKX/BMPR2/MYO1E/BMPR1A/TYMP/CXCL10/IL6/VEZF1/GLUL/EPHB3/SMAD1/CLIC4/C5AR1/CCL2/GNA13/HK2/EPHB2/SAT1/EDN1/HYAL1/SERPINF2/IL10/VASH1/PROX1/FOXO4/TLR3/C3AR1/ENPP2/VAV3/CXCR2/DLL1/ERAP1/PLXND1/S1PR1/TGFB1/AMOT/NOTCH3/FMNL3/ADM/HEY1/EPN2/…	129
GO:0070431	nucleotide-binding oligomerization domain containing 2 signaling pathway	9/2679	12/11691	0.00019047	0.00506133	0.00420164	RIPK2/HSPA1B/HSPA1A/RELA/NOD2/PTPN22/TLR4/INAVA/TNFAIP3	9
GO:2000402	negative regulation of lymphocyte migration	9/2679	12/11691	0.00019047	0.00506133	0.00420164	MIA3/CCL2/IL27RA/WASL/AKT1/PADI2/RIPOR2/ADTRP/GCSAM	9
GO:0006968	cellular defense response	17/2679	32/11691	0.000194369	0.00513997	0.00426692	PTK2B/CXCL9/MNDA/LGALS3BP/VEZF1/RELA/CCR5/C5AR1/NCF1/CLEC5A/CXCR2/ADORA2B/HLA-G/LILRB2/KLRG1/CX3CR1/LBP	17
GO:0002792	negative regulation of peptide secretion	39/2679	100/11691	0.000213429	0.00561688	0.00466283	SERPINB1/EZR/GBP1/FKBP1B/RSAD2/C5AR2/PML/RAB11FIP1/ANXA4/ENY2/RHBDF2/IL27RA/CARD16/SYT4/PTPN22/IL10/IL1R2/LILRA5/TNF/ZC3H12A/LILRB1/SIRT4/NLRP12/UCN/PTGER4/CD22/RHBDF1/TLR8/BANK1/CARD17/TNFRSF4/TNFAIP3/FFAR4/ADTRP/FCGR2B/KALRN/ENHO/IL33/IL36RN	39
GO:0001776	leukocyte homeostasis	30/2679	71/11691	0.000218541	0.0057239	0.00475166	BAK1/TNFSF13B/SOS1/RIPK3/PMAIP1/LGALS9/LYN/IL6/AXL/P2RX7/PDE4B/GPR183/ZC3H8/CASP3/CXCR2/ITPKB/TGFB1/SPNS2/PIK3CD/KITLG/SLC7A11/JAK3/AKT1/IL2RA/SLC46A2/SLC40A1/SIT1/TNFAIP3/GAPT/HCAR2	30
GO:0050864	regulation of B cell activation	38/2679	97/11691	0.000229676	0.00598689	0.00496998	CD38/BTK/CYLD/CD40/TNFSF13B/MNDA/LYN/STAT6/IL6/THOC1/NOD2/SAMSN1/IL27RA/IL10/TLR4/GPR183/MSH2/CASP3/IRS2/VAV3/IL7/TGFB1/PTPRC/NFATC2/CHRNB2/CD28/APLF/TBX21/CD22/CARD11/CTLA4/BANK1/BCL6/TNFRSF4/TNFAIP3/FCGR2B/TNFSF4/INHBA	38
GO:0007264	small GTPase mediated signal transduction	141/2679	473/11691	0.000240455	0.00620884	0.00515423	USP28/TNK2/JAK2/DOCK8/CYTH1/RAPGEF2/RAB35/SOS1/RHOU/RRAGC/SIPA1L2/DEPDC7/RAB2B/RIN2/ARRB1/RALB/FGD2/DYNLT1/ARHGEF3/RHOBTB3/ARHGAP12/RAB8B/RAB8A/RHOH/RAB43/SCAI/HEG1/RAB39A/CD2AP/PHACTR4/LYN/SRGAP2/RAB42/RASAL1/SIAH2/KPNB1/RASGEF1B/ARHGAP5/ABI2/TP53/ARHGAP25/PLD1/TAGAP/AUTS2/RAB9A/FARP2/RGL2/DOCK7/FAM13A/ARHGAP9/ARAP2/RHOBTB2/SHOC2/FLOT1/GNA13/SH2D3C/EPHB2/RGL1/EPOR/NOTCH2/ARHGEF9/RAB32/RAB40C/RAB…	141
GO:0002707	negative regulation of lymphocyte mediated immunity	15/2679	27/11691	0.000241593	0.00620884	0.00515423	CEACAM1/HAVCR2/LGALS9/SERPINB9/HLA-E/HLA-F/THOC1/MICA/PTPRC/HLA-G/LILRB1/TBX21/BCL6/FCGR2B/SERPINB4	15
GO:0050718	positive regulation of interleukin-1 beta secretion	15/2679	27/11691	0.000241593	0.00620884	0.00515423	RIPK2/GSDMD/PANX1/CASP1/AIM2/LGALS9/NOD2/P2RX7/TLR4/LILRA5/LPL/TRIM16/NLRP12/CCL3/TLR8	15
GO:0043551	regulation of phosphatidylinositol 3-kinase activity	20/2679	41/11691	0.00024793	0.00634192	0.00526471	WDR91/CISH/PIK3R3/PTK2B/RUBCN/SOCS1/LYN/SOCS7/NOD2/VAV3/PIK3IP1/TGFB1/SRC/FPR2/FLT1/DAB2IP/SOCS3/PIK3R6/CCR7/P2RY12	20
GO:1903707	negative regulation of hemopoiesis	43/2679	114/11691	0.000249263	0.00634636	0.00526839	CEACAM1/LAG3/FBXO7/PTK2B/IRF1/ZFP36/CDC73/SOCS1/LYN/MAFB/TLR4/TLR3/PTPN2/ZC3H8/HLX/RARA/CDK6/DLL1/ITPKB/ZBTB7B/KLF13/GLI3/ZC3H12A/RUNX1/HLA-G/LILRB1/MDK/FGL2/H4C8/NOTCH1/JAK3/CCL3/TBX21/LILRB4/DTX1/ZBTB46/LILRB3/BMP4/CTLA4/BCL6/FCGR2B/TNFSF4/INHBA	43
GO:0070665	positive regulation of leukocyte proliferation	40/2679	104/11691	0.000251659	0.00637769	0.0052944	CD38/CD40/TNFSF13B/RIPK2/CD274/BST2/HAVCR2/CD1D/IL15/LGALS9/PDCD1LG2/HLA-E/LYN/CD86/IL6/PRKCQ/TLR4/GPR183/IRS2/VAV3/IL7/PTPRC/NFATC2/KITLG/CD80/LILRB2/CHRNB2/CD28/TGFBR2/JAK3/CCL5/IL2RA/CD6/CD70/CARD11/CLECL1/BCL6/TNFRSF4/TNFSF4/ICOSLG	40
GO:0002673	regulation of acute inflammatory response	26/2679	59/11691	0.000252841	0.00637812	0.00529476	CFH/BTK/C5AR2/SERPING1/HLA-E/CFB/IL6/C5AR1/CR1L/C2/C3AR1/TNF/ADORA1/FFAR2/C1QB/C1R/EDNRB/C1S/PPARG/FFAR3/PTGS2/OSMR/CCR7/FCGR2B/CFP/KLKB1	26
GO:1901342	regulation of vasculature development	79/2679	241/11691	0.000257588	0.00645905	0.00536194	SP100/CEACAM1/AGO1/CD40/PRKD2/RAPGEF2/SASH1/STAT1/PTK2B/CEMIP2/WARS1/PML/STAT3/JUP/HDAC5/HGF/CXCL10/IL6/GLUL/SMAD1/C5AR1/PDCD4/HK2/HYAL1/IL10/VASH1/FOXO4/TLR3/C3AR1/ENPP2/CXCR2/DLL1/ERAP1/PLXND1/AMOT/ADM/HEY1/EPN2/NFATC2/SPHK1/CXCR4/CFLAR/ZC3H12A/RUNX1/HLA-G/GAB1/MDK/MMRN2/BTG1/TGFBR2/FLT1/NOTCH1/ANGPTL4/VEGFD/SEMA4A/E2F2/DAB2IP/RAPGEF3/PGF/ETS1/CX3CR1/SRPX2/LRG1/BMP4/PPARG/ANXA3/ANGPTL3/PROK2/PT…	79
GO:0045913	positive regulation of carbohydrate metabolic process	25/2679	56/11691	0.000258409	0.00645905	0.00536194	KAT2B/PMAIP1/PRXL2C/ENTPD5/PRKCE/P2RY6/P2RX7/AKT2/PPP1R3E/FOXO1/PTPN2/PFKFB2/IRS2/CD244/INSR/SLC45A3/PTAFR/SRC/MLXIPL/PFKFB3/AKT1/EGF/PPP1R3G/GPER1/DGAT2	25
GO:0042093	T-helper cell differentiation	22/2679	47/11691	0.000261713	0.00646146	0.00536394	RIPK2/IRF4/STAT3/IL27/CD86/STAT6/IL6/GPR183/HLX/RARA/ZBTB7B/GATA3/ZC3H12A/CD80/JAK3/NFKBIZ/SEMA4A/TBX21/PTGER4/BCL6/IL18R1/TNFSF4	22
GO:0002292	T cell differentiation involved in immune response	24/2679	53/11691	0.000262047	0.00646146	0.00536394	RIPK2/IRF4/STAT3/LGALS9/IL27/CD86/STAT6/IL6/GPR183/HLX/RARA/ZBTB7B/GATA3/ZC3H12A/CD80/FGL2/JAK3/NFKBIZ/SEMA4A/TBX21/PTGER4/BCL6/IL18R1/TNFSF4	24
GO:0050906	detection of stimulus involved in sensory perception	24/2679	53/11691	0.000262047	0.00646146	0.00536394	RTP4/CEP250/CXCL12/NR2F6/OR52K2/CACNA2D4/ADORA1/CXCR4/TRPV1/OR52K1/PKD2L1/TAS2R5/PKD1L3/TAS2R4/OR1F1/PDZD7/FYN/ITGA2/TAS2R10/FFAR4/TAS2R3/OR9A4/OR10AD1/OR5B21	24
GO:0072643	interferon-gamma secretion	11/2679	17/11691	0.000274165	0.00672996	0.00558683	BTN3A1/LGALS9/ISG15/PTPN22/CD244/GATA3/ZC3H12A/LILRB1/BTN3A2/CD2/IL36RN	11
GO:0002286	T cell activation involved in immune response	31/2679	75/11691	0.000278151	0.00679732	0.00564275	CEACAM1/RIPK2/HAVCR2/IRF4/STAT3/LGALS9/IL27/CD86/STAT6/IL6/TP53/GPR183/HLX/RARA/TNFSF18/ZBTB7B/GATA3/ZC3H12A/CD80/LILRB1/MDK/FGL2/JAK3/NFKBIZ/SEMA4A/TBX21/PTGER4/BCL6/IL18R1/FCGR2B/TNFSF4	31
GO:0032755	positive regulation of interleukin-6 production	30/2679	72/11691	0.000293463	0.00713963	0.00592692	RIPK2/NOD1/DDX58/IFIH1/IL1RN/STAT3/LGALS9/MYD88/CARD9/IL6/HYAL2/NOD2/P2RX7/TLR4/TLR3/LILRA5/TNF/LPL/ADORA2B/PTAFR/LILRB2/TLR7/UCN/INAVA/TLR8/TNFSF4/IL33/IL36RN/LBP/IL36G	30
GO:0002377	immunoglobulin production	34/2679	85/11691	0.000303868	0.00732763	0.00608299	BTK/CD40/TNFSF13B/NBN/CTNNBL1/CGAS/HLA-E/STAT6/IL6/STX4/THOC1/RNF168/IL27RA/IL10/MSH2/TRAF3IP2/TGFB1/PTPRC/TNF/UNG/FGL2/CD28/APLF/TBX21/CD22/EXO1/CARD11/POU2F2/BCL6/TNFRSF4/FCGR2B/GAPT/TNFSF4/IL33	34
GO:0002824	positive regulation of adaptive immune response based on somatic recombination of immune receptors built from immunoglobulin superfamily domains	34/2679	85/11691	0.000303868	0.00732763	0.00608299	BTK/CD40/TNFSF13B/RIPK2/CD274/NECTIN2/RSAD2/CD1D/HLA-C/HLA-E/HLA-F/STAT6/IL6/HLA-B/PRKCQ/CD1E/P2RX7/IL27RA/HLA-A/MSH2/HLX/B2M/TGFB1/PTPRC/TNF/LTA/GATA3/CD80/HLA-G/CD28/NFKBIZ/TBX21/IL18R1/TNFSF4	34
GO:0002429	immune response-activating cell surface receptor signaling pathway	92/2679	290/11691	0.000305807	0.00734206	0.00609497	CD38/BTK/BTN3A1/STAP1/PSMA4/LCP2/CUL1/ELMO2/CEACAM1/CYLD/PSME1/EZR/PSME2/RIPK2/PRKD2/PSMA2/GBP1/ELF1/PSMF1/RBCK1/NECTIN2/THEMIS2/PRAM1/C5AR2/APPL1/MNDA/BAIAP2/CARD9/PLSCR1/PAX5/CD47/PSMB8/MICB/PSMB10/DENND1B/PSMB9/LYN/PRKCE/APPL2/PSMA5/MUC1/PRKCQ/FCGR1A/RELA/FCGR2A/C5AR1/RPS6KA5/PLEKHA1/BTN3A3/PDE4B/PSMA3/PTPN22/WASL/PAK1/C3AR1/PTPN2/VAV1/RNF31/VAV3/TEC/NR4A3/PTPRC/NFATC2/ICAM2/PIK3CD/MYO10/GATA3…	92
GO:0001525	angiogenesis	113/2679	369/11691	0.000320244	0.00762924	0.00633337	SP100/CEACAM1/AGO1/CD40/PRKD2/C1GALT1/SASH1/AMOTL2/STAT1/PIK3R3/PTK2B/CEMIP2/WARS1/PML/UBP1/MIA3/STAT3/HPSE/JUP/RNF213/HDAC5/TGFBR1/HGF/PRKX/TYMP/CXCL10/IL6/VEZF1/GLUL/EPHB3/SMAD1/CLIC4/C5AR1/CCL2/GNA13/HK2/EPHB2/SAT1/EDN1/HYAL1/IL10/VASH1/FOXO4/TLR3/C3AR1/ENPP2/VAV3/CXCR2/DLL1/ERAP1/PLXND1/S1PR1/AMOT/NOTCH3/FMNL3/ADM/HEY1/EPN2/SPHK1/CXCR4/HS6ST1/ZC3H12A/ROBO1/RUNX1/HLA-G/GAB1/MDK/MMRN2/DYSF/BTG1…	113
GO:0051048	negative regulation of secretion	54/2679	153/11691	0.000320556	0.00762924	0.00633337	SERPINB1/CEACAM1/EZR/FMR1/GBP1/FKBP1B/RSAD2/C5AR2/PML/RAB11FIP1/LGALS9/SLC30A1/HLA-F/ANXA4/TNFRSF1B/ENY2/RHBDF2/IL27RA/CARD16/SYT4/EDN1/PTPN22/IL10/IL1R2/LILRA5/TNF/ADORA1/ZC3H12A/LILRB1/SIRT4/NOTCH1/NLRP12/UCN/EGF/FOXF1/PTGER4/CD22/RHBDF1/TLR8/BANK1/BCR/CARD17/TNFRSF4/TNFAIP3/FFAR4/ADTRP/P2RY12/FCGR2B/TIFAB/KALRN/INHBA/ENHO/IL33/IL36RN	54
GO:0007204	positive regulation of cytosolic calcium ion concentration	63/2679	185/11691	0.000333789	0.0078757	0.00653797	CD38/BAK1/JAK2/FKBP1B/PTK2B/C5AR2/CXCL9/PML/CAMK2D/CCR1/CXCL11/LYN/PRKCE/CXCL10/P2RY6/SLC8B1/MCOLN1/CIB2/CCR5/C5AR1/P2RX7/AKAP6/GNA13/EDN1/TGM2/C3AR1/P2RX4/CXCR2/S1PR1/TPCN1/TGFB1/ADM/PTPRC/MCOLN2/CXCR4/SLC8A1/GPR35/TRPV1/SAA1/CCRL2/FPR2/PLCB2/CCL3/OPRL1/EDNRB/TRDN/LRP6/CX3CR1/PTGER4/FYN/GPR157/F2RL2/HTR2B/PTGER2/PROK2/F2RL3/CXCR6/GPER1/GIPR/CCR7/CACNA2D1/LPAR3/CXCR5	63
GO:0046777	protein autophosphorylation	63/2679	185/11691	0.000333789	0.0078757	0.00653797	BTK/MVP/VRK2/EIF2AK2/TNK2/JAK2/EEF2K/NBN/PRKD2/CAMKK2/PTK2B/RIPK3/RIPK1/CAMK2D/LYN/PRKX/ATR/EPHB3/AAK1/MKNK2/ATP13A2/CSNK1G2/SMG1/PAK1/CDKL5/MOB1B/MINK1/CHEK2/NLK/ACE/MAP3K9/IRAK3/TEC/ACVR1B/CAD/PTPRC/PASK/SLA/RASSF2/INSR/TESK1/MELK/ERN1/SRC/DYRK1B/STK24/FLT1/ULK2/PDGFC/ULK3/GFRA2/NLRP12/FRK/AKT1/PIM1/FYN/TNKS1BP1/MYLK2/GRK5/BCR/NEK2/GREM1/VEGFC	63
GO:0048660	regulation of smooth muscle cell proliferation	39/2679	102/11691	0.000344159	0.00808085	0.00670827	JAK2/STAT1/TCF7L2/IL15/BMPR1A/SMPD3/IL6/P2RY6/PDCD4/EDN1/TGM2/SERPINF2/IL10/PAK1/MEF2D/S1PR1/NOTCH3/NR4A3/PPARD/NAMPT/TNF/HBEGF/PTAFR/ERN1/SKP2/TGFBR2/CALCRL/AKT1/CCL5/BMP4/MMP9/PPARG/PTGS2/NDRG2/GPER1/ITGA2/NDRG4/TNFAIP3/RBPMS2	39
GO:0002701	negative regulation of production of molecular mediator of immune response	14/2679	25/11691	0.000349197	0.00808085	0.00670827	BST2/HLA-F/THOC1/IL10/IRAK3/TGFB1/TNF/LILRB1/JAK3/TBX21/CD22/BCL6/FCGR2B/IL33	14
GO:0002828	regulation of type 2 immune response	14/2679	25/11691	0.000349197	0.00808085	0.00670827	IDO1/RSAD2/CD86/STAT6/IL6/NOD2/IL27RA/HLX/RARA/GATA3/TBX21/BCL6/TNFSF4/IL33	14
GO:2000108	positive regulation of leukocyte apoptotic process	14/2679	25/11691	0.000349197	0.00808085	0.00670827	RAPGEF2/CD274/IDO1/LGALS9/PDCD1/LYN/TP53/P2RX7/IL10/ZC3H8/NR4A3/PIK3CD/CCL5/HCAR2	14
GO:0070227	lymphocyte apoptotic process	26/2679	60/11691	0.000349951	0.00808085	0.00670827	BTK/BAK1/DOCK8/CD274/RIPK3/IDO1/RIPK1/LGALS9/GIMAP8/PDCD1/LYN/TP53/PRKCQ/P2RX7/IL10/ZC3H8/TRAF3IP2/IRS2/GLI3/JAK3/AKT1/CCL5/IL2RA/BMP4/SLC46A2/BCL6	26
GO:0042098	T cell proliferation	53/2679	150/11691	0.000351341	0.00808085	0.00670827	BTN3A1/TNFSF13B/RIPK2/DOCK8/SOS1/FKBP1B/CD274/IRF1/RIPK3/IDO1/HAVCR2/CD1D/IL15/LGALS9/IL27/PDCD1LG2/HLA-E/PSMB10/CD86/ELF4/IL6/TP53/TNFRSF1B/PRKCQ/P2RX7/IL10/CCND3/TNFSF18/CASP3/TGFB1/PTPRC/ZBTB7B/CD80/HLA-G/LILRB1/LILRB2/CD28/TGFBR2/JAK3/CCL5/RAC2/IL2RA/CD6/FYN/CD70/BMP4/CARD11/CTLA4/CLECL1/SDC4/TNFRSF4/TNFSF4/ICOSLG	53
GO:0042113	B cell activation	62/2679	182/11691	0.000366658	0.00832	0.0069068	CD38/BTK/BAK1/KLF6/CYLD/CD40/TNFSF13B/NBN/PTK2B/BST2/MNDA/LYN/HDAC5/STAT6/IL6/TP53/CASP8/THOC1/RNF168/NOD2/SAMSN1/IL27RA/NOTCH2/IL10/TLR4/GPR183/PTPN2/MSH2/CASP3/IRS2/VAV3/DLL1/IL7/TGFB1/PTPRC/NFATC2/PIK3CD/UNG/CHRNB2/CD28/CD180/APLF/JAK3/TBX21/ITGA4/LFNG/CD70/CD22/EXO1/CARD11/CTLA4/BANK1/POU2F2/BCL6/TNFRSF4/TNFAIP3/FCGR2B/GAPT/TNFSF4/ICOSLG/INHBA/CXCR5	62
GO:0002475	antigen processing and presentation via MHC class Ib	10/2679	15/11691	0.000371552	0.00832	0.0069068	CD1D/TAP2/HLA-C/HLA-E/HLA-F/HLA-B/CD1E/HLA-A/B2M/HLA-G	10
GO:0003177	pulmonary valve development	10/2679	15/11691	0.000371552	0.00832	0.0069068	BMPR2/TNFRSF1B/NOTCH2/SMAD6/HEY1/ROBO1/NOTCH1/BMP4/SLIT2/TBX20	10
GO:0010528	regulation of transposition	10/2679	15/11691	0.000371552	0.00832	0.0069068	APOBEC3A/APOBEC3F/PIWIL4/MOV10/APOBEC3G/APOBEC3C/TUT7/APOBEC3H/MYBL1/BTBD18	10
GO:0010529	negative regulation of transposition	10/2679	15/11691	0.000371552	0.00832	0.0069068	APOBEC3A/APOBEC3F/PIWIL4/MOV10/APOBEC3G/APOBEC3C/TUT7/APOBEC3H/MYBL1/BTBD18	10
GO:0031295	T cell costimulation	20/2679	42/11691	0.000372188	0.00832	0.0069068	TNFSF13B/CD274/PDCD1/PDCD1LG2/LYN/CD86/PAK1/VAV1/CD80/SRC/CD28/AKT1/FYN/CARD11/CTLA4/DPP4/CD5/CCR7/TNFSF4/ICOSLG	20
GO:0045834	positive regulation of lipid metabolic process	38/2679	99/11691	0.000372378	0.00832	0.0069068	PTK2B/STARD4/LYN/PRKCE/ABHD6/MID1IP1/SMPD3/SLC27A1/NOD2/AKT2/CPT1A/IRS2/VAV3/ABCD1/TGFB1/NR4A3/ADM/TNF/RAB38/ADORA1/CREBL2/SLC45A3/SRC/SIRT4/SCARB1/FPR2/FLT1/MLXIPL/AKT1/HTR2B/PPARG/ANGPTL3/PTGS2/BMP6/PLIN5/CCR7/P2RY12/DGAT2	38
GO:0002440	production of molecular mediator of immune response	56/2679	161/11691	0.000383365	0.00853065	0.00708167	BTK/KARS1/CD40/TNFSF13B/NBN/DDX58/BST2/CTNNBL1/RSAD2/CGAS/HLA-E/HLA-F/DENND1B/STAT6/IL6/STX4/TNFRSF1B/THOC1/RNF168/NOD2/IL27RA/IL10/TLR4/TLR3/MSH2/TRAF3IP2/B2M/IRAK3/TGFB1/NR4A3/PTPRC/TNF/CD244/GATA3/FFAR2/HLA-G/LILRB1/UNG/FGL2/CD28/APLF/JAK3/TBX21/CD22/EXO1/CARD11/INAVA/FFAR3/POU2F2/BCL6/TNFRSF4/IL18R1/FCGR2B/GAPT/TNFSF4/IL33	56
GO:0035455	response to interferon-alpha	12/2679	20/11691	0.000394678	0.00874682	0.00726113	EIF2AK2/IFIT3/IFIT2/BST2/ADAR/MX2/IFITM1/IFITM2/IFITM3/AXL/LAMP3/GATA3	12
GO:0050715	positive regulation of cytokine secretion	40/2679	106/11691	0.00039911	0.00880938	0.00731306	KARS1/RIPK2/GSDMD/DDX58/PANX1/IFIH1/CD274/HAVCR2/CASP1/AIM2/LGALS9/IFNGR1/HYAL2/NOD2/P2RX7/PTPN22/IL10/TLR4/CLEC5A/LILRA5/TNF/LPL/CD244/GATA3/FFAR2/SRC/SAA1/MDK/TRIM16/NLRP12/CCL3/SPTBN1/PTGER4/HTR2B/TLR8/CD2/MMP12/IL1A/IL33/CLEC6A	40
GO:0050731	positive regulation of peptidyl-tyrosine phosphorylation	45/2679	123/11691	0.000400959	0.00881444	0.00731726	STAP1/TNK2/JAK2/CD40/EHD4/RIPK2/PTK2B/PARP9/IL15/RICTOR/STAT3/PARP14/SEMA4D/LYN/HGF/IL6/DVL2/TP53/FCGR1A/NCF1/CASS4/ENPP2/TNFSF18/LILRA5/ACE/TEC/TGFB1/PTPRC/TNF/KITLG/ADORA1/HBEGF/CD80/SRC/NEDD9/CCL5/EGF/TNFRSF18/LRP8/FYN/CSPG4/BANK1/SOCS3/BMP6/GREM1	45
GO:0050709	negative regulation of protein secretion	37/2679	96/11691	0.000402559	0.00881444	0.00731726	SERPINB1/EZR/GBP1/FKBP1B/RSAD2/C5AR2/PML/RAB11FIP1/ANXA4/ENY2/RHBDF2/IL27RA/CARD16/SYT4/PTPN22/IL10/IL1R2/LILRA5/TNF/ZC3H12A/LILRB1/SIRT4/NLRP12/PTGER4/CD22/RHBDF1/TLR8/BANK1/CARD17/TNFRSF4/TNFAIP3/FFAR4/ADTRP/FCGR2B/ENHO/IL33/IL36RN	37
GO:0002699	positive regulation of immune effector process	59/2679	172/11691	0.000410458	0.00895159	0.00743111	BTK/KARS1/LAG3/CD40/RIPK2/DDX58/DHX58/NECTIN2/RSAD2/DDX60/CD1D/LGALS9/MICB/HLA-C/HLA-E/HLA-F/LYN/CD86/APPL2/STAT6/IL6/STX4/HLA-B/CD1E/NOD2/P2RX7/MICA/HLA-A/TLR4/MSH2/VAV1/HLX/RARA/B2M/STXBP1/TGFB1/NR4A3/PTPRC/TNF/CD244/ADORA2B/LTA/GATA3/FFAR2/PTAFR/CD80/HLA-G/LILRB1/CD28/NFKBIZ/TBX21/RAC2/FOXF1/FFAR3/TNFRSF4/IL18R1/TNFSF4/IL33/LBP	59
GO:0016064	immunoglobulin mediated immune response	33/2679	83/11691	0.000421803	0.00916249	0.00760619	BTK/CD40/NBN/NECTIN2/SERPING1/IRF7/HLA-E/STAT6/THOC1/RNF168/IL27RA/IL10/C2/MSH2/TGFB1/PTPRC/TNF/LTA/UNG/FGL2/C1QB/CD28/APLF/C1R/TBX21/C1S/EXO1/TLR8/POU2F2/BCL6/FCGR2B/GAPT/TNFSF4	33
GO:0045926	negative regulation of growth	62/2679	183/11691	0.00043263	0.00926213	0.0076889	STK3/BST2/SPART/RIPK1/PNPT1/PML/SMAD4/SAV1/MSX1/SMAD3/SEMA4C/SEMA4D/HSPA1B/BMPR2/HSPA1A/MT2A/TP53/ING4/HYAL2/DACT3/SESN2/DUSP10/NOTCH2/HYAL1/PAK1/RAI1/FXN/TGFB1/DDX3X/ACVR1B/PPARD/PRDM11/MT1M/OSGIN1/LGMN/SEMA4F/BTG1/TGFBR2/NOTCH1/ULK2/CDKN2D/DCUN1D3/SEMA4A/MYOZ1/PSRC1/ADRB2/BMP4/PPARG/CYP27B1/CDK5R1/MT1A/SLIT3/SLIT2/SEMA3A/BCL6/MT1E/NTN1/GDF15/BCL11A/GAL/INHBA/MT1H	62
GO:0010675	regulation of cellular carbohydrate metabolic process	39/2679	103/11691	0.000433158	0.00926213	0.0076889	MAEA/KAT2B/PTK2B/SCARB2/NCOA2/PMAIP1/STAT3/NUPR1/PRKCE/PLEK/P2RY6/TP53/SESN2/AKT2/PPP1R3E/FOXO1/PTPN2/PFKFB2/PDK2/PGAM1/IRS2/IGFBP4/PGP/PASK/CD244/INSR/SLC45A3/PTAFR/SRC/DDIT4/AKT1/PDK4/KHK/PPP1R3G/GNMT/PHLDA2/GPER1/CBFA2T3/DGAT2	39
GO:0046631	alpha-beta T cell activation	39/2679	103/11691	0.000433158	0.00926213	0.0076889	RIPK2/CD274/IRF1/RSAD2/IRF4/IL15/STAT3/LGALS9/SOCS1/IL27/HLA-E/CD86/STAT6/ELF4/IL6/PRKCQ/GPR183/HLX/RARA/ITPKB/PTPRC/ZBTB7B/GLI3/GATA3/ZC3H12A/CD80/RUNX1/LILRB1/CD28/TGFBR2/JAK3/NFKBIZ/SEMA4A/TBX21/CLEC4A/PTGER4/BCL6/IL18R1/TNFSF4	39
GO:0048659	smooth muscle cell proliferation	39/2679	103/11691	0.000433158	0.00926213	0.0076889	JAK2/STAT1/TCF7L2/IL15/BMPR1A/SMPD3/IL6/P2RY6/PDCD4/EDN1/TGM2/SERPINF2/IL10/PAK1/MEF2D/S1PR1/NOTCH3/NR4A3/PPARD/NAMPT/TNF/HBEGF/PTAFR/ERN1/SKP2/TGFBR2/CALCRL/AKT1/CCL5/BMP4/MMP9/PPARG/PTGS2/NDRG2/GPER1/ITGA2/NDRG4/TNFAIP3/RBPMS2	39
GO:0007423	sensory organ development	99/2679	319/11691	0.000440724	0.00938724	0.00779277	BAK1/SMCHD1/GPD2/RAB3GAP1/SOS1/MYCL/TGIF2/MAX/LRIG3/MSX1/HESX1/TENT2/RET/SMAD3/STAT3/MAF/ASCL2/RXRA/BLOC1S3/TDRD7/PHACTR4/CEBPA/TGFBR1/BMPR2/MDM1/CLN8/DVL2/TSHZ1/ABI2/MAFB/SLC4A7/BNC2/CDK4/EPHB2/EDN1/IMPDH2/LRP10/TPRN/NPHP4/PROX1/CEBPD/MCM2/RARA/CDH23/DLL1/MAN2A1/TGFB1/MAB21L2/NR4A3/BCAR3/NECTIN3/LIMK2/ARHGAP35/CRYBG3/GLI3/RDH13/NHS/LRP5L/GATA3/CDKN1C/JAG2/SIX5/ARL6/ACVR2B/SLC7A11/C1QB/SIPA1L3/RP…	99
GO:0071496	cellular response to external stimulus	88/2679	278/11691	0.000442845	0.00939588	0.00779993	FAS/BAK1/EIF2AK2/USP33/NCOA1/SH3GLB1/CD40/GSDMD/RRAGC/GOT1/IRF1/MAX/BRIP1/CASP1/PMAIP1/RALB/SRD5A1/IFI16/IL15/MYD88/BAIAP2/TLR5/EHMT2/LYN/BMPR2/CASTOR1/GLUL/TP53/TNFRSF8/WDR59/CASP8/ATF3/NPRL2/WDR45/AXL/CIB2/P2RX7/SESN2/SESN1/UPP1/TLR4/FOXO1/TLR3/PDK2/P2RX4/TGFB1/GAS2L1/PTPRC/NAMPT/ARHGAP35/LPL/ADORA2B/PIK3C2B/ZC3H12A/TRPV1/CASTOR2/NUAK2/C12orf66/SKP2/STK24/SESN3/TLR7/AKT1/USF1/KANK2/PIM1/ITGA4/P…	88
GO:1901652	response to peptide	118/2679	391/11691	0.000449355	0.00945461	0.00784869	CEACAM1/JAK2/EEF2K/RIPK2/NOD1/KLF3/KAT2B/CISH/STAT1/SOS1/PIK3R3/GOT1/TNFSF10/MAX/SNX6/PTPRA/BRIP1/CPEB2/MMP13/PNPT1/SRD5A1/APPL1/RAB8B/RAB8A/STAT3/STAT2/BAIAP2/SOCS1/GCNT1/CARD9/CASP4/MBD5/LYN/HDAC5/APPL2/STAT6/SMPD3/SLC27A1/TP53/LPIN2/PRKCQ/RELA/NOD2/CDK4/SESN2/AKT2/EDN1/PTPN22/CXCL12/PPAT/IL10/CCND3/ESRRA/PAK1/TLR4/FOXO4/FOXO1/PTPN2/PDK2/KLF15/IRS2/TGFB1/NR4A3/CAD/ADM/ZBTB7B/NAMPT/LPL/INSR/ATP6…	118
GO:2001236	regulation of extrinsic apoptotic signaling pathway	46/2679	127/11691	0.000449913	0.00945461	0.00784869	FAS/SP100/CYLD/TRADD/STK3/TNFSF10/RBCK1/RIPK1/PML/PMAIP1/MCL1/TCF7L2/DEDD2/RET/HSPA1B/TGFBR1/HGF/TMBIM1/SIAH2/HSPA1A/STX4/IFI6/PELI3/HYAL2/CASP8/ATF3/RELA/DEPTOR/IL7/PTPRC/TNF/CFLAR/G0S2/SRC/TMC8/UNC5B/AKT1/EYA2/FYN/TNFRSF10A/BMP4/GPER1/TNFAIP3/TIMP3/INHBA/IL1A	46
GO:0043491	protein kinase B signaling	58/2679	169/11691	0.000450795	0.00945461	0.00784869	CD40/STK3/SETX/PIK3R3/TCF7L2/RICTOR/RET/HPSE/TGFBR1/HGF/CD86/RNF41/SMPD3/HYAL2/AXL/CCL2/PLEKHA1/GCNT2/PIK3AP1/SESN2/VAV1/P2RX4/IRS2/TGFB1/PIK3CD/TNF/KITLG/INSR/GATA3/PIK3C2B/HBEGF/HIP1/CD80/HLA-G/SRC/GAB1/INPP5F/CD28/SESN3/MAZ/PHLDA3/CCL3/AKT1/CCL5/RAC2/NKX3-1/EGF/CX3CR1/FYN/TRIB3/BANK1/GPER1/ADTRP/CCR7/GDF15/P2RY12/TSPYL5/FGF5	58
GO:0002823	negative regulation of adaptive immune response based on somatic recombination of immune receptors built from immunoglobulin superfamily domains	16/2679	31/11691	0.000460145	0.00961387	0.0079809	CEACAM1/HAVCR2/HLA-F/THOC1/IL27RA/PTPRC/ZBTB7B/ZC3H12A/HLA-G/LILRB1/JAK3/TBX21/BCL6/FCGR2B/TNFSF4/IL33	16
GO:0051480	regulation of cytosolic calcium ion concentration	68/2679	205/11691	0.000463001	0.00963676	0.00799991	CD38/BAK1/JAK2/FKBP1B/GOT1/PTK2B/C5AR2/CXCL9/PML/CAMK2D/CCR1/SMAD3/CXCL11/LYN/PRKCE/CXCL10/P2RY6/SLC8B1/MCOLN1/CIB2/CCR5/C5AR1/P2RX7/AKAP6/GNA13/EDN1/TGM2/C3AR1/P2RX4/CDH23/CXCR2/S1PR1/TPCN1/TGFB1/ADM/PTPRC/MCOLN2/ADORA1/CXCR4/SLC8A1/GPR35/TRPV1/SAA1/CCRL2/FPR2/PLCB2/CCL3/OPRL1/EDNRB/TRDN/LRP6/CX3CR1/PTGER4/FYN/GPR157/F2RL2/HTR2B/PTGER2/PROK2/F2RL3/CXCR6/GPER1/GIPR/CCR7/CACNA2D1/LPAR3/HCRTR1/CXCR5	68

## Sheet: Ctrl_vs_IFNG_6
ID	Description	GeneRatio	BgRatio	pvalue	p.adjust	qvalue	geneID	Count
GO:0034341	response to interferon-gamma	96/1918	165/11691	1.53775e-34	8.25462e-31	6.38407e-31	NUB1/IFNGR1/JAK2/GBP3/GBP1/TRIM25/NMI/IRF1/GCH1/TRIM22/CALCOCO2/IRF4/RAB20/PML/NLRC5/CAMK2D/FCGR1A/GBP5/GBP2/GBP4/PARP14/CIITA/SOCS1/CD47/FCGR1B/HLA-E/TRIM26/PARP9/STAT1/MEFV/IL12RB1/SHFL/STX4/EDN1/IRF5/CASP1/TLR4/CCL7/IFITM1/PTPN2/ICAM1/IRF7/TRIM21/CCL8/HLA-B/HLA-C/HLA-F/IFITM3/LGALS9/CCL13/OAS3/IFI30/TRIM5/HLA-DPB1/CCL2/BST2/VCAM1/B2M/HLA-DPA1/OAS2/HLA-DRA/ACOD1/IRF9/IFITM2/RAB43/HLA-A/OAS1/HLA…	96
GO:0002250	adaptive immune response	135/1918	299/11691	2.55417e-32	6.85539e-29	5.30191e-29	BTN3A1/RAB27A/TBX21/CEACAM1/PTPRC/P2RX7/JAK2/CD40/TNFSF13B/RIPK2/TGFB1/CD86/CD274/IRF1/IRF4/IL18BP/SERPING1/CTLA4/TAP1/STAT3/IL27/PDCD1LG2/FCGR1B/TAP2/MICB/HLA-E/DENND1B/BTK/LTA/C1QB/LAG3/RSAD2/C1RL/PTPN6/IL12RB1/JAG1/FGL1/TNFRSF1B/STAT6/TNFRSF11A/CLEC10A/RNF19B/SIGLEC10/TNFRSF21/MSH2/UNG/TLR4/ICAM1/TRAF2/TNF/IRF7/CD74/RNF168/HLA-B/PRKCQ/SLAMF7/HLA-DMA/C2/GPR183/LYN/HFE/HLA-C/RIPK3/HLA-F/LIG4/BTN…	135
GO:0071346	cellular response to interferon-gamma	85/1918	150/11691	1.50407e-29	2.69129e-26	2.08143e-26	IFNGR1/JAK2/GBP3/GBP1/TRIM25/NMI/IRF1/TRIM22/IRF4/RAB20/PML/NLRC5/CAMK2D/FCGR1A/GBP5/GBP2/GBP4/PARP14/CIITA/SOCS1/CD47/FCGR1B/HLA-E/TRIM26/PARP9/STAT1/IL12RB1/STX4/EDN1/IRF5/CASP1/TLR4/CCL7/PTPN2/ICAM1/IRF7/TRIM21/CCL8/HLA-B/HLA-C/HLA-F/LGALS9/CCL13/OAS3/IFI30/TRIM5/HLA-DPB1/CCL2/VCAM1/B2M/HLA-DPA1/OAS2/HLA-DRA/ACOD1/IRF9/RAB43/HLA-A/OAS1/HLA-DQB1/CCL18/RAB7B/PPARG/HLA-DRB1/RAB12/MT2A/SOCS3/CDC42…	85
GO:0060333	interferon-gamma-mediated signaling pathway	51/1918	78/11691	3.46827e-22	4.65442e-19	3.5997e-19	IFNGR1/JAK2/GBP1/TRIM25/NMI/IRF1/TRIM22/IRF4/PML/NLRC5/CAMK2D/FCGR1A/GBP2/PARP14/CIITA/SOCS1/FCGR1B/HLA-E/TRIM26/PARP9/STAT1/IRF5/PTPN2/ICAM1/IRF7/TRIM21/HLA-B/HLA-C/HLA-F/OAS3/IFI30/TRIM5/HLA-DPB1/VCAM1/B2M/HLA-DPA1/OAS2/HLA-DRA/IRF9/HLA-A/OAS1/HLA-DQB1/PPARG/HLA-DRB1/MT2A/SOCS3/HLA-DRB5/HLA-DQA1/HLA-G/OASL/HLA-DQA2	51
GO:0001819	positive regulation of cytokine production	131/1918	366/11691	4.59355e-20	4.93163e-17	3.8141e-17	HGF/IFNGR1/KARS1/PTPRC/P2RX7/JAK2/CD40/RIPK2/GSDMD/TGFB1/NOD1/CD86/CD274/IRF1/IDO1/IRF4/GBP5/AIM2/IL15/NOD2/STAT3/TLR5/LRRK2/IL27/HLA-E/LTA/STAT1/PANX1/LPL/POLR3D/RSAD2/HEG1/IL12RB1/PDE4B/STAT6/RUNX1/CASP8/RELA/IRF5/MYD88/CARD9/CASP1/TLR4/DDX60/TRAF2/TNF/IRF7/CD74/PRKCQ/AKAP12/HLA-F/IFI16/IFIH1/LGALS9/CGAS/RNF125/RIPK1/MNDA/FURIN/DDX58/HLA-DPB1/FZD5/RIOK3/B2M/HTR2B/FCER1G/DHX58/BRCA1/HLA-DPA1/TNF…	131
GO:0098542	defense response to other organism	121/1918	327/11691	5.81562e-20	5.20304e-17	4.024e-17	PTPRC/P2RX7/CD40/RIPK2/GSDMD/TGFB1/NOD1/GBP3/GBP1/TRIM25/IRF1/APOBEC3F/TRIM22/CALCOCO2/IRF4/CXCL9/PML/NLRC5/GBP2/GBP4/AIM2/DTX3L/IL15/NOD2/BATF2/CXCL10/STAT2/TLR5/IL27/MICB/HLA-E/APOBEC3G/LTA/ISG20/PARP9/STAT1/SLAMF8/POLR3D/RSAD2/IL12RB1/SHFL/PMAIP1/ADAR/PLSCR1/RELA/IRF5/MYD88/CARD9/TLR4/NLRC4/DDX60/IFITM1/TNF/IRF7/IL2RA/MPEG1/IFI16/IFITM3/IFIH1/UNC93B1/CGAS/RNF125/APOBEC3A/IFIT5/IFIT2/OAS3/IFIT3…	121
GO:0009615	response to virus	104/1918	264/11691	1.32842e-19	1.01871e-16	7.87863e-17	IFNGR1/TBX21/PTPRC/CD40/PSMA2/GBP3/GBP1/TRIM25/BATF3/IRF1/APOBEC3F/TRIM22/CXCL9/PML/NLRC5/BCL2L11/AIM2/DTX3L/IL15/CXCL10/STAT2/IL27/MICB/APOBEC3G/ISG20/PARP9/STAT1/POLR3D/RSAD2/IL12RB1/SHFL/PMAIP1/ADAR/PLSCR1/RELA/IRF5/CARD9/CYP1A1/DDX60/IFITM1/TNF/IRF7/IL2RA/CCL8/IFI16/IFITM3/IFIH1/LGALS9/XPR1/UNC93B1/CGAS/RNF125/APOBEC3A/IFIT5/IFIT2/OAS3/IFIT3/SLFN11/TRIM5/IFI27/DDX58/DDIT4/ZC3HAV1/RTP4/BST2/RI…	104
GO:0002460	adaptive immune response based on somatic recombination of immune receptors built from immunoglobulin superfamily domains	85/1918	199/11691	7.87888e-19	5.28673e-16	4.08872e-16	RAB27A/TBX21/CEACAM1/PTPRC/P2RX7/CD40/TNFSF13B/RIPK2/TGFB1/CD274/IRF4/IL18BP/SERPING1/STAT3/IL27/MICB/HLA-E/DENND1B/BTK/LTA/C1QB/RSAD2/C1RL/PTPN6/IL12RB1/JAG1/TNFRSF1B/STAT6/MSH2/UNG/TLR4/ICAM1/TRAF2/TNF/IRF7/CD74/RNF168/HLA-B/PRKCQ/C2/HFE/HLA-C/RIPK3/HLA-F/LIG4/BTN3A2/C1S/NECTIN2/BTN3A3/C1R/FZD5/C1QC/B2M/FCER1G/ADA/TLR8/ZC3H12A/CD70/KLHL6/HLA-A/MYO1G/IL6/HLA-DQB1/CD80/JAK3/C5/EXO1/NFKBIZ/BCL6/FG…	85
GO:0051607	defense response to virus	82/1918	196/11691	1.49691e-17	8.92826e-15	6.90506e-15	PTPRC/CD40/GBP3/GBP1/TRIM25/IRF1/APOBEC3F/TRIM22/CXCL9/PML/NLRC5/AIM2/DTX3L/IL15/CXCL10/STAT2/IL27/MICB/APOBEC3G/ISG20/PARP9/STAT1/POLR3D/RSAD2/IL12RB1/SHFL/PMAIP1/ADAR/PLSCR1/RELA/IRF5/CARD9/DDX60/IFITM1/IRF7/IL2RA/IFI16/IFITM3/IFIH1/UNC93B1/CGAS/RNF125/APOBEC3A/IFIT5/IFIT2/OAS3/IFIT3/SLFN11/TRIM5/IFI27/DDX58/DDIT4/ZC3HAV1/RTP4/BST2/RIOK3/DHX58/OAS2/TLR8/IRF9/MX1/ZC3H12A/SLFN13/IFITM2/NT5C3A/EIF…	82
GO:0009617	response to bacterium	135/1918	406/11691	1.74721e-17	9.37903e-15	7.25368e-15	P2RX7/JAK2/CSF2RB/RIPK2/GSDMD/TGFB1/NOD1/CD86/CD274/ZFP36/IDO1/GCH1/CXCL9/NLRC5/GBP5/GBP2/GBP4/NOD2/CXCL10/CXCL11/FOS/TLR5/CD47/IL27/PDCD1LG2/HLA-E/LTA/SBNO2/STAP1/LPL/SLAMF8/IL10RA/PDCD4/TNFRSF1B/PDE4B/EDN1/CASP8/TNFRSF11A/RELA/IRF5/MYD88/SASH1/SERPINB9/CARD9/CASP1/TLR4/NLRC4/CYP1A1/ALAD/ICAM1/TNF/CMPK2/HDAC5/AKAP12/MPEG1/LYN/LITAF/BANK1/TENT5A/CD180/LGALS9/WDR35/SGMS1/FAM20A/TRIM5/OPTN/BAIAP2/F…	135
GO:0071356	cellular response to tumor necrosis factor	92/1918	236/11691	3.95456e-17	1.92983e-14	1.49252e-14	PSMA4/KARS1/CYLD/PSME1/JAK2/PSME2/CD40/TNFSF13B/PSMA2/GBP3/GBP1/FOXO3/RBCK1/ZFP36/GBP2/AIM2/CASP4/PSMB8/PSMB10/PSMB9/LTA/STAT1/ILK/TNFRSF1B/EDN1/CASP8/TNFRSF11A/RELA/TNFRSF21/CASP1/CCL7/PTPN2/ICAM1/TRAF2/TNF/CCL8/LIMS1/AKAP12/CCL13/WDR35/RIPK1/ST18/SGMS1/PTK2B/PSMC4/CCL2/VCAM1/LTBR/BRCA1/SMPD3/TNFRSF8/CRHBP/ACOD1/EDA/ZC3H12A/CARD16/CD70/HYAL1/DAB2IP/ZFP36L2/CCL18/KAT2A/TNFSF18/PID1/CCL15/TRAIP/CL…	92
GO:0034612	response to tumor necrosis factor	96/1918	252/11691	4.89373e-17	2.18913e-14	1.69306e-14	NUB1/PSMA4/KARS1/CYLD/PSME1/JAK2/PSME2/CD40/TNFSF13B/PSMA2/GBP3/GBP1/FOXO3/RBCK1/ZFP36/GCH1/GBP2/AIM2/CASP4/PSMB8/PSMB10/PSMB9/LTA/STAT1/ILK/TNFRSF1B/EDN1/CASP8/TNFRSF11A/RELA/TNFRSF21/CASP1/CCL7/PTPN2/ICAM1/TRAF2/TNF/CCL8/LIMS1/AKAP12/CCL13/WDR35/RIPK1/ST18/SGMS1/PTK2B/PSMC4/CCL2/VCAM1/LTBR/BRCA1/SMPD3/TNFRSF8/CRHBP/ACOD1/EDA/ZC3H12A/CARD16/CD70/HYAL1/DAB2IP/ZFP36L2/CCL18/KAT2A/TNFSF18/PID1/PTGS…	96
GO:0002697	regulation of immune effector process	110/1918	310/11691	1.05314e-16	4.34865e-14	3.36322e-14	CFH/KARS1/TBX21/CEACAM1/PTPRC/P2RX7/CD40/RIPK2/TGFB1/CD86/APOBEC3F/APPL2/IRF4/SERPING1/AIM2/DTX3L/IL15/NOD2/CD47/IL27/MICB/HLA-E/APOBEC3G/BTK/LTA/C5AR2/PARP9/CFB/STAT1/C1QB/LAG3/SLAMF8/RSAD2/PTPN6/IL12RB1/TNFRSF1B/STAT6/STX4/SERPINB9/MSH2/TLR4/DDX60/TRAF2/TNF/IL2RA/TGFB3/CD74/PRAM1/HLA-B/C2/LYN/HFE/HLA-C/RIPK3/HLA-F/LGALS9/CGAS/C1S/RNF125/NECTIN2/DDX58/C1R/FZD5/C1QC/CR1L/BST2/PROS1/RIOK3/B2M/FCER…	110
GO:0002449	lymphocyte mediated immunity	75/1918	181/11691	6.89612e-16	2.64417e-13	2.04498e-13	RAB27A/TBX21/CEACAM1/PTPRC/P2RX7/CD40/TGFB1/SERPING1/MICB/HLA-E/DENND1B/BTK/LTA/C1QB/LAG3/RSAD2/C1RL/PTPN6/IL12RB1/JAG1/TNFRSF1B/STAT6/SERPINB9/MSH2/UNG/ICAM1/TRAF2/TNF/IRF7/CD74/RNF168/HLA-B/SLAMF7/C2/HFE/HLA-C/RIPK3/HLA-F/LIG4/LGALS9/BTN3A2/C1S/NECTIN2/BTN3A3/C1R/FZD5/C1QC/B2M/FCER1G/TLR8/CD70/HLA-A/MYO1G/IL6/HLA-DQB1/C5/EXO1/BCL6/FGL2/CD1E/IL18/CD226/SLC11A1/HLA-G/C3/CADM1/BCL3/BATF/IL18RAP/IL…	75
GO:0050865	regulation of cell activation	134/1918	420/11691	1.03806e-15	3.71487e-13	2.87306e-13	KARS1/TBX21/CEACAM1/PTPRC/CYLD/JAK2/CD40/TNFSF13B/RIPK2/TGFB1/CD86/PLEK/CD274/CDKN1A/IRF1/IDO1/IRF4/PAK1/MERTK/SH3RF1/CTLA4/IL15/NOD2/SOCS1/LRRK2/CD47/IL27/PDCD1LG2/HLA-E/BTK/LAG3/STAP1/SLAMF8/PTPN6/BTN2A2/IL12RB1/FGL1/TNFRSF1B/STAT6/STX4/RUNX1/PLSCR1/TNFRSF21/MSH2/TLR4/SOS1/PTPN2/IL2RA/CD38/CD74/PRAM1/PRKCQ/GPR183/LYN/HFE/RIPK3/BANK1/HLA-F/LGALS9/CGAS/NECTIN2/SIT1/MNDA/BLOC1S3/TMEM131L/HLA-DPB1/…	134
GO:0002694	regulation of leukocyte activation	127/1918	392/11691	1.62223e-15	5.44258e-13	4.20925e-13	KARS1/TBX21/CEACAM1/PTPRC/CYLD/CD40/TNFSF13B/RIPK2/TGFB1/CD86/CD274/CDKN1A/IRF1/IDO1/IRF4/PAK1/MERTK/SH3RF1/CTLA4/IL15/NOD2/SOCS1/LRRK2/CD47/IL27/PDCD1LG2/HLA-E/BTK/LAG3/STAP1/SLAMF8/PTPN6/BTN2A2/IL12RB1/FGL1/TNFRSF1B/STAT6/STX4/RUNX1/PLSCR1/TNFRSF21/MSH2/TLR4/SOS1/PTPN2/IL2RA/CD38/CD74/PRAM1/PRKCQ/GPR183/LYN/HFE/RIPK3/BANK1/HLA-F/LGALS9/CGAS/NECTIN2/SIT1/MNDA/BLOC1S3/TMEM131L/HLA-DPB1/ZC3H8/CCL2…	127
GO:0050900	leukocyte migration	113/1918	335/11691	2.62056e-15	8.08693e-13	6.25438e-13	KARS1/TBX21/CEACAM1/TGFB1/ATP1B2/CXCL9/MERTK/SDC3/CXCL10/CXCL11/S1PR1/GCNT1/CD47/C5AR2/CCR1/STAP1/SLAMF8/PTPN6/PDE4B/EDN1/TNFRSF11A/SOS1/CCL7/ICAM1/TNF/SLIT2/CCL8/CD74/GPR183/LYN/P2RX4/RIPK3/HSD3B7/LGALS9/CCL13/PTK2B/CXCR2/CD9/CCL2/SDC2/GCSAM/VCAM1/PROS1/FCER1G/SMPD3/ADA/C5AR1/CCR5/CYP19A1/HMOX1/CXCR4/ITGB7/MYO1G/IL6/OLR1/PTGER4/FYN/RET/SELL/SPNS2/CX3CR1/C5/CCL18/ADTRP/SRC/TNFSF18/IL1RN/CCL15/HRH…	113
GO:0060337	type I interferon signaling pathway	43/1918	77/11691	2.86236e-15	8.08693e-13	6.25438e-13	IFI35/IRF1/IRF4/NLRC5/GBP2/STAT2/PSMB8/HLA-E/ISG20/STAT1/RSAD2/PTPN6/ADAR/IRF5/MYD88/IFITM1/PTPN2/IRF7/HLA-B/PTPN1/HLA-C/HLA-F/IFITM3/IFIT2/OAS3/IFIT3/IFI27/BST2/XAF1/OAS2/IKBKE/ZBP1/IRF9/MX1/IFITM2/HLA-A/OAS1/ISG15/MX2/HLA-G/OASL/USP18/MMP12	43
GO:0071357	cellular response to type I interferon	43/1918	77/11691	2.86236e-15	8.08693e-13	6.25438e-13	IFI35/IRF1/IRF4/NLRC5/GBP2/STAT2/PSMB8/HLA-E/ISG20/STAT1/RSAD2/PTPN6/ADAR/IRF5/MYD88/IFITM1/PTPN2/IRF7/HLA-B/PTPN1/HLA-C/HLA-F/IFITM3/IFIT2/OAS3/IFIT3/IFI27/BST2/XAF1/OAS2/IKBKE/ZBP1/IRF9/MX1/IFITM2/HLA-A/OAS1/ISG15/MX2/HLA-G/OASL/USP18/MMP12	43
GO:0034340	response to type I interferon	44/1918	81/11691	5.36429e-15	1.43978e-12	1.11351e-12	IFI35/IRF1/IRF4/NLRC5/GBP2/STAT2/PSMB8/HLA-E/ISG20/STAT1/RSAD2/PTPN6/SHFL/ADAR/IRF5/MYD88/IFITM1/PTPN2/IRF7/HLA-B/PTPN1/HLA-C/HLA-F/IFITM3/IFIT2/OAS3/IFIT3/IFI27/BST2/XAF1/OAS2/IKBKE/ZBP1/IRF9/MX1/IFITM2/HLA-A/OAS1/ISG15/MX2/HLA-G/OASL/USP18/MMP12	44
GO:0002237	response to molecule of bacterial origin	95/1918	266/11691	8.62556e-15	2.20486e-12	1.70522e-12	P2RX7/JAK2/CSF2RB/RIPK2/TGFB1/CD86/CD274/ZFP36/IDO1/GCH1/CXCL9/NOD2/CXCL10/CXCL11/FOS/PDCD1LG2/LTA/SBNO2/STAP1/IL10RA/PDCD4/TNFRSF1B/PDE4B/EDN1/CASP8/TNFRSF11A/RELA/IRF5/SASH1/CARD9/CASP1/TLR4/CYP1A1/ALAD/ICAM1/TNF/CMPK2/HDAC5/AKAP12/LYN/LITAF/CD180/LGALS9/WDR35/SGMS1/TRIM5/FZD5/CCL2/VCAM1/B2M/C5AR1/SCARB1/CCR5/ACOD1/ZC3H12A/HMGB2/CARD16/SMAD6/IL6/PTGER4/CEBPE/DAB2IP/CD80/TICAM1/CX3CR1/TLR1/JUND/…	95
GO:0002683	negative regulation of immune system process	115/1918	352/11691	1.92441e-14	4.69555e-12	3.63151e-12	TBX21/CEACAM1/PTPRC/TGFB1/CD86/GBP1/CD274/NMI/IRF1/ZFP36/IDO1/TRAFD1/IRF4/NLRC5/SERPING1/MERTK/CTLA4/OTUD4/PARP14/SOCS1/CD47/PDCD1LG2/MICB/HLA-E/BTK/C5AR2/GRAMD4/LAG3/STAP1/SLAMF8/PTPN6/BTN2A2/FGL1/STAT6/ADAR/RUNX1/TNFRSF21/SERPINB9/TLR4/PTPN2/TNF/IL2RA/TGFB3/SLIT2/CD74/LYN/HFE/BANK1/HLA-F/IFI16/LGALS9/RNF125/MNDA/TMEM131L/PTK2B/ZC3H8/CXCR2/C1QC/CCL2/BST2/GCSAM/RIOK3/LILRB3/FCER1G/DHX58/LGR4/ADA/…	115
GO:0032103	positive regulation of response to external stimulus	86/1918	234/11691	2.49417e-14	5.82119e-12	4.50207e-12	KARS1/SCARF1/JAK2/PPM1F/RIPK2/TGFB1/NOD1/IDO1/GBP5/IL15/NOD2/CXCL10/S1PR1/LRRK2/CD47/SUCNR1/HLA-E/BTK/LTA/CCR1/STAP1/LPL/PDCD4/TGM2/STX4/EDN1/TNFRSF11A/MYD88/SASH1/TLR4/CCL7/DDX60/TNF/SLIT2/CD74/P2RX4/CD180/LGALS9/PTK2B/OPTN/CXCR2/FCER1G/DHX58/C5AR1/BMPR2/ACOD1/CXCR4/IL6/PTGER4/F3/TICAM1/SMAD3/OSM/CCL18/NFKBIZ/NUPR1/IL18/PTGS2/THBD/NLRP12/PGF/ADORA2B/C3/BMP6/CCL24/FPR2/LPAR1/CCL1/CXCL12/TNFSF14/L…	86
GO:0050727	regulation of inflammatory response	97/1918	280/11691	4.02665e-14	9.00628e-12	6.9654e-12	CFH/HGF/KARS1/PTPRC/CYLD/JAK2/IDO1/APPL2/SERPING1/GBP5/IL15/NOD2/LRRK2/CD47/SUCNR1/HLA-E/BTK/LTA/C5AR2/CFB/SBNO2/C1QB/STAP1/LPL/SLAMF8/MEFV/PDCD4/TGM2/TNFRSF1B/TNFRSF11A/RELA/SIGLEC10/MYD88/TLR4/SETD6/PTPN2/TNF/IL2RA/KLF4/C2/LYN/C1S/C1R/C1QC/CR1L/PROS1/FCER1G/ADA/C5AR1/ACOD1/CYP19A1/XIAP/ZC3H12A/A2M/MMP9/IL6/PTGER4/TICAM1/SMAD3/OSM/C5/CCL18/NFKBIZ/PPARG/MGLL/BCL6/SOCS3/NUPR1/IL18/PTGS2/NLRP12/SLC…	97
GO:0001818	negative regulation of cytokine production	82/1918	221/11691	5.47174e-14	1.13316e-11	8.7638e-12	HGF/TBX21/CEACAM1/PTPRC/CYLD/TGFB1/GBP1/CD274/TRIM25/NMI/ZFP36/IDO1/APPL2/PML/NLRC5/MERTK/UBE2L6/PDCD1LG2/BTK/C5AR2/LAG3/PTPN6/BTN2A2/MEFV/PDCD4/TNFRSF21/TLR4/TNF/TGFB3/KLF4/HFE/BANK1/HLA-F/IFIH1/LGALS9/RNF125/RPS6KA5/FURIN/DDX58/TRIB2/BST2/DHX58/NDRG2/LGR4/TLR8/IKBKE/ACOD1/HMOX1/ZC3H12A/CARD16/CSK/IL6/PTGER4/JAK3/CX3CR1/DLL1/VSIR/ISG15/BCL6/SLC11A1/TRAIP/NLRP12/HERC5/CLEC4A/CD83/BCL3/APOA2/IL10/…	82
GO:0051249	regulation of lymphocyte activation	108/1918	327/11691	5.48848e-14	1.13316e-11	8.7638e-12	TBX21/CEACAM1/PTPRC/CYLD/CD40/TNFSF13B/RIPK2/TGFB1/CD86/CD274/CDKN1A/IRF1/IDO1/IRF4/PAK1/MERTK/SH3RF1/CTLA4/IL15/NOD2/SOCS1/CD47/IL27/PDCD1LG2/HLA-E/BTK/LAG3/SLAMF8/PTPN6/BTN2A2/IL12RB1/FGL1/TNFRSF1B/STAT6/RUNX1/TNFRSF21/MSH2/TLR4/SOS1/PTPN2/IL2RA/CD38/CD74/PRKCQ/GPR183/LYN/HFE/RIPK3/BANK1/HLA-F/LGALS9/CGAS/SIT1/MNDA/BLOC1S3/TMEM131L/HLA-DPB1/ZC3H8/CCL2/VCAM1/HLA-DPA1/ATP11C/IL7/ADA/ZC3H12A/CD70/…	108
GO:0031349	positive regulation of defense response	125/1918	404/11691	1.23887e-13	2.46307e-11	1.90492e-11	PSMA4/KARS1/CYLD/PSME1/JAK2/PSME2/RIPK2/NOD1/PSMA2/IRF1/IDO1/APPL2/IRF4/NLRC5/TIFA/PAK1/GBP5/AIM2/IL15/OTUD4/NOD2/MUC1/TLR5/LRRK2/CD47/SUCNR1/PSMB8/MICB/HLA-E/PSMB10/PSMB9/BTK/LTA/GRAMD4/PARP9/LAG3/STAP1/CUL1/LPL/POLR3D/RSAD2/WDFY1/PDCD4/TGM2/CASP8/TNFRSF11A/PLSCR1/RELA/CLEC10A/MYD88/CARD9/TLR4/NLRC4/DDX60/TNF/IRF7/LYN/HLA-F/IFI16/IFIH1/UNC93B1/CGAS/RNF125/NECTIN2/RIPK1/MNDA/RPS6KA5/PSMC4/TRIM5/D…	125
GO:0042110	T cell activation	113/1918	353/11691	1.56213e-13	2.99482e-11	2.31617e-11	BTN3A1/RAB27A/TBX21/CEACAM1/PTPRC/CYLD/P2RX7/TNFSF13B/RIPK2/TGFB1/CD86/CD274/IRF1/IDO1/IRF4/PAK1/SH3RF1/CTLA4/IL15/NOD2/STAT3/SOCS1/CD47/IL27/PDCD1LG2/MICB/HLA-E/PSMB10/LAG3/RSAD2/PTPN6/ELF4/BTN2A2/IL12RB1/FGL1/TNFRSF1B/STAT6/RUNX1/CASP8/TNFRSF21/SOS1/RHOH/PTPN2/ICAM1/IL2RA/CD74/PRKCQ/GPR183/LYN/HFE/RIPK3/LIG4/LGALS9/CGAS/SIT1/TMEM131L/HLA-DPB1/ZC3H8/FZD5/CCL2/VCAM1/B2M/FCER1G/HLA-DPA1/IL7/ADA/ZC…	113
GO:0002253	activation of immune response	141/1918	477/11691	1.73225e-13	3.20646e-11	2.47985e-11	CFH/BTN3A1/PSMA4/LCP2/CEACAM1/PTPRC/FYB1/CYLD/PSME1/PSME2/RIPK2/NOD1/PSMA2/GBP1/IRF1/RBCK1/APPL2/IRF4/TIFA/SERPING1/PAK1/FCGR1A/AIM2/CTLA4/OTUD4/NOD2/MUC1/TLR5/CD47/PSMB8/MICB/PSMB10/DENND1B/PSMB9/BTK/C5AR2/GRAMD4/CFB/C1QB/STAP1/CUL1/PLEKHA1/RSAD2/C1RL/PTPN6/BTN2A2/WDFY1/ELMO2/PDE4B/RUNX1/CASP8/PLSCR1/RELA/CLEC10A/MYD88/TNFRSF21/CARD9/TLR4/NLRC4/DDX60/PTPN2/IRF7/CD38/SH2B2/PRAM1/PRKCQ/C2/LYN/IFI1…	141
GO:0050867	positive regulation of cell activation	90/1918	258/11691	2.1586e-13	3.86245e-11	2.98719e-11	KARS1/TBX21/PTPRC/CYLD/JAK2/CD40/TNFSF13B/RIPK2/TGFB1/CD86/PLEK/CD274/CDKN1A/PAK1/CTLA4/IL15/NOD2/SOCS1/LRRK2/CD47/PDCD1LG2/HLA-E/BTK/STAP1/PTPN6/BTN2A2/IL12RB1/STAT6/STX4/RUNX1/MSH2/TLR4/IL2RA/CD38/CD74/PRKCQ/GPR183/LYN/HLA-F/LGALS9/NECTIN2/BLOC1S3/HLA-DPB1/CCL2/VCAM1/FCER1G/HLA-DPA1/ATP11C/IL7/ADA/CD70/PNP/CSK/IL6/FYN/CD80/TICAM1/JAK3/PDCD1/VSIR/ITPKB/NFKBIZ/BCL6/SRC/GLI3/IL18/LILRB2/CD226/HLA-…	90
GO:0045619	regulation of lymphocyte differentiation	56/1918	129/11691	3.25851e-13	5.64249e-11	4.36386e-11	TBX21/PTPRC/CYLD/RIPK2/TGFB1/CD86/IRF1/IRF4/SH3RF1/CTLA4/IL15/SOCS1/IL27/BTK/LAG3/SLAMF8/PTPN6/BTN2A2/IL12RB1/RUNX1/SOS1/PTPN2/IL2RA/CD74/LGALS9/TMEM131L/ZC3H8/ATP11C/IL7/ADA/ZC3H12A/PNP/CD80/JAK3/ZFP36L2/VSIR/ITPKB/NFKBIZ/KAT2A/BCL6/FGL2/GLI3/IL18/LILRB2/HLA-G/CD83/EGR3/DTX1/VNN1/TNFSF4/CD2/INHBA/GATA3/TNFRSF18/SFRP1/IL12B	56
GO:0032496	response to lipopolysaccharide	89/1918	256/11691	3.67366e-13	6.16257e-11	4.76609e-11	P2RX7/JAK2/CSF2RB/RIPK2/TGFB1/CD86/CD274/ZFP36/IDO1/GCH1/CXCL9/NOD2/CXCL10/CXCL11/FOS/PDCD1LG2/LTA/SBNO2/STAP1/IL10RA/PDCD4/TNFRSF1B/PDE4B/EDN1/CASP8/TNFRSF11A/RELA/SASH1/CASP1/TLR4/CYP1A1/ALAD/ICAM1/TNF/CMPK2/HDAC5/AKAP12/LYN/LITAF/CD180/LGALS9/WDR35/SGMS1/TRIM5/CCL2/VCAM1/C5AR1/SCARB1/CCR5/ACOD1/ZC3H12A/HMGB2/CARD16/SMAD6/IL6/PTGER4/CEBPE/DAB2IP/CD80/TICAM1/CX3CR1/JUND/SRC/IL18/PTGS2/LILRB2/IL1…	89
GO:0002696	positive regulation of leukocyte activation	87/1918	248/11691	3.80734e-13	6.19327e-11	4.78984e-11	KARS1/TBX21/PTPRC/CYLD/CD40/TNFSF13B/RIPK2/TGFB1/CD86/CD274/CDKN1A/PAK1/CTLA4/IL15/NOD2/SOCS1/LRRK2/CD47/PDCD1LG2/HLA-E/BTK/STAP1/PTPN6/BTN2A2/IL12RB1/STAT6/STX4/RUNX1/MSH2/TLR4/IL2RA/CD38/CD74/PRKCQ/GPR183/LYN/HLA-F/LGALS9/NECTIN2/BLOC1S3/HLA-DPB1/CCL2/VCAM1/FCER1G/HLA-DPA1/ATP11C/IL7/ADA/CD70/PNP/CSK/IL6/FYN/CD80/TICAM1/JAK3/PDCD1/VSIR/ITPKB/NFKBIZ/BCL6/SRC/GLI3/IL18/LILRB2/CD226/HLA-G/CD83/NR4…	87
GO:0050863	regulation of T cell activation	86/1918	246/11691	6.49362e-13	1.02523e-10	7.92906e-11	TBX21/CEACAM1/PTPRC/CYLD/TNFSF13B/RIPK2/TGFB1/CD86/CD274/IRF1/IDO1/IRF4/PAK1/SH3RF1/CTLA4/IL15/NOD2/SOCS1/CD47/IL27/PDCD1LG2/HLA-E/LAG3/PTPN6/BTN2A2/IL12RB1/FGL1/TNFRSF1B/RUNX1/TNFRSF21/SOS1/PTPN2/IL2RA/CD74/PRKCQ/LYN/HFE/RIPK3/LGALS9/CGAS/SIT1/TMEM131L/HLA-DPB1/ZC3H8/CCL2/VCAM1/HLA-DPA1/IL7/ADA/ZC3H12A/CD70/PNP/CSK/IL6/FYN/CD80/JAK3/PDCD1/VSIR/ITPKB/NFKBIZ/KAT2A/BCL6/FGL2/SRC/TNFSF18/GLI3/IL18/L…	86
GO:0070098	chemokine-mediated signaling pathway	34/1918	59/11691	6.7897e-13	1.04135e-10	8.05371e-11	CXCL9/CXCL10/CXCL11/CCR1/EDN1/CCL7/SLIT2/CCL8/CCL13/PTK2B/ROBO1/CXCR2/CCL2/CCRL2/GPR75/CCR5/CXCR4/CX3CR1/CCL18/CCL15/CCL24/PADI2/CCL1/CXCL12/SLIT3/CXCL5/CCL5/CCL4/CCL3/CCL3L1/CCL3L3/CCL4L1/CCL22/CCL20	34
GO:0002521	leukocyte differentiation	118/1918	386/11691	1.53547e-12	2.28956e-10	1.77073e-10	FARP2/TBX21/CEACAM1/PTPRC/CYLD/RIPK2/TGFB1/CD86/BATF3/IRF1/IRF4/MERTK/SH3RF1/CTLA4/IL15/BATF2/STAT3/FOS/SOCS1/IKZF1/IL27/BTK/CCR1/SBNO2/SNX10/LAG3/SLAMF8/RSAD2/PTPN6/BTN2A2/IL12RB1/STAT6/RUNX1/CASP8/TNFRSF11A/MSH2/TLR4/SOS1/SIGLEC15/RHOH/KLF6/PTPN2/TNF/IRF7/IL2RA/HDAC5/CD74/SH3PXD2A/GPR183/LYN/RIPK3/LIG4/IFI16/LGALS9/RIPK1/TMEM131L/PTK2B/L3MBTL3/ZC3H8/FZD5/C1QC/VCAM1/LTBR/B2M/LILRB3/FCER1G/ATP11C…	118
GO:0070663	regulation of leukocyte proliferation	66/1918	171/11691	2.00958e-12	2.85292e-10	2.20643e-10	PTPRC/CD40/TNFSF13B/RIPK2/TGFB1/CD86/CD274/CDKN1A/IRF1/IDO1/SH3RF1/CTLA4/IL15/IL27/PDCD1LG2/HLA-E/BTK/PTPN6/BTN2A2/IL12RB1/TNFRSF1B/TNFRSF21/TLR4/SOS1/IL2RA/CD38/CCL8/CD74/PRKCQ/GPR183/LYN/RIPK3/LGALS9/MNDA/TMEM131L/HLA-DPB1/BST2/VCAM1/HLA-DPA1/IL7/ADA/CD70/PNP/IL6/CD22/CD80/TICAM1/JAK3/VSIR/BCL6/TNFSF18/IL18/LILRB2/HHEX/HLA-G/CHRNB2/CD209/IL10/KITLG/OCSTAMP/GAL/TNFSF4/CSF1/CCL5/LILRB1/IL12B	66
GO:0045580	regulation of T cell differentiation	49/1918	109/11691	2.01958e-12	2.85292e-10	2.20643e-10	TBX21/PTPRC/CYLD/RIPK2/TGFB1/CD86/IRF1/IRF4/SH3RF1/CTLA4/IL15/SOCS1/IL27/LAG3/BTN2A2/IL12RB1/RUNX1/SOS1/PTPN2/IL2RA/CD74/LGALS9/TMEM131L/ZC3H8/IL7/ADA/ZC3H12A/PNP/CD80/JAK3/VSIR/ITPKB/NFKBIZ/KAT2A/BCL6/FGL2/GLI3/IL18/LILRB2/HLA-G/CD83/EGR3/DTX1/VNN1/TNFSF4/CD2/GATA3/TNFRSF18/IL12B	49
GO:0045088	regulation of innate immune response	113/1918	366/11691	2.27639e-12	3.13324e-10	2.42323e-10	IFNGR1/PSMA4/CEACAM1/CYLD/PSME1/JAK2/PSME2/RIPK2/NOD1/PSMA2/NMI/IRF1/TRAFD1/APPL2/IRF4/NLRC5/TIFA/SERPING1/PAK1/GBP5/AIM2/OTUD4/NOD2/PARP14/SOCS1/MUC1/TLR5/PSMB8/MICB/HLA-E/PSMB10/PSMB9/BTK/GRAMD4/PARP9/STAT1/LAG3/CUL1/SLAMF8/POLR3D/RSAD2/PTPN6/WDFY1/ADAR/CASP8/PLSCR1/RELA/CLEC10A/MYD88/SERPINB9/CARD9/TLR4/NLRC4/DDX60/PTPN2/IRF7/LYN/PTPN1/HLA-F/IFI16/IFIH1/LGALS9/UNC93B1/CGAS/RNF125/NECTIN2/RIPK1…	113
GO:1990868	response to chemokine	36/1918	67/11691	2.49788e-12	3.2704e-10	2.52931e-10	CXCL9/CXCL10/CXCL11/CCR1/EDN1/CCL7/SLIT2/CCL8/CCL13/PTK2B/ROBO1/CXCR2/CCL2/CCRL2/GPR75/CCR5/CXCR4/ZC3H12A/CX3CR1/CCL18/CCL15/CCL24/PADI2/CCL1/CXCL12/SLIT3/CXCL5/CCL5/CCL4/CCL3/CCL3L1/CCL3L3/CCL4L1/CCL22/CCL20/RIPOR2	36
GO:1990869	cellular response to chemokine	36/1918	67/11691	2.49788e-12	3.2704e-10	2.52931e-10	CXCL9/CXCL10/CXCL11/CCR1/EDN1/CCL7/SLIT2/CCL8/CCL13/PTK2B/ROBO1/CXCR2/CCL2/CCRL2/GPR75/CCR5/CXCR4/ZC3H12A/CX3CR1/CCL18/CCL15/CCL24/PADI2/CCL1/CXCL12/SLIT3/CXCL5/CCL5/CCL4/CCL3/CCL3L1/CCL3L3/CCL4L1/CCL22/CCL20/RIPOR2	36
GO:1903037	regulation of leukocyte cell-cell adhesion	82/1918	236/11691	3.25682e-12	4.16253e-10	3.21927e-10	TBX21/CEACAM1/PTPRC/CYLD/TNFSF13B/RIPK2/TGFB1/CD86/CD274/IRF1/IDO1/PAK1/CTLA4/IL15/NOD2/SOCS1/CD47/PDCD1LG2/HLA-E/LAG3/PTPN6/BTN2A2/IL12RB1/FGL1/RUNX1/RELA/TNFRSF21/PTPN2/ICAM1/TNF/IL2RA/CD74/KLF4/PRKCQ/LYN/HFE/LGALS9/TMEM131L/HLA-DPB1/ZC3H8/CCL2/VCAM1/NFAT5/HLA-DPA1/IL7/ADA/ZC3H12A/CD70/PNP/CSK/IL6/FYN/CD80/JAK3/PDCD1/VSIR/ITPKB/NFKBIZ/ADTRP/BCL6/FGL2/SRC/GLI3/IL18/LILRB2/HLA-G/CD83/NR4A3/EGR3/C…	82
GO:1902105	regulation of leukocyte differentiation	75/1918	210/11691	5.97451e-12	7.45841e-10	5.76829e-10	TBX21/CEACAM1/PTPRC/CYLD/RIPK2/TGFB1/CD86/IRF1/IRF4/SH3RF1/CTLA4/IL15/FOS/SOCS1/IL27/BTK/CCR1/LAG3/SLAMF8/PTPN6/BTN2A2/IL12RB1/RUNX1/CASP8/TLR4/SOS1/SIGLEC15/PTPN2/TNF/IRF7/IL2RA/CD74/LYN/LGALS9/RIPK1/TMEM131L/ZC3H8/C1QC/LILRB3/ATP11C/IL7/CD101/ADA/ZC3H12A/NOTCH2/PNP/CD80/JAK3/ZFP36L2/VSIR/ITPKB/NFKBIZ/KAT2A/BCL6/FGL2/GLI3/IL18/LILRB2/HLA-G/CD83/EGR3/KITLG/DTX1/OCSTAMP/VNN1/TNFSF4/CD2/CSF1/INHBA/…	75
GO:0002790	peptide secretion	127/1918	436/11691	9.02015e-12	1.10046e-09	8.51088e-10	BTN3A1/IFNGR1/LCP2/KARS1/P2RX7/JAK2/CD40/TNFSF13B/RIPK2/GSDMD/TGFB1/PLEK/GBP1/CD274/GLUL/PML/SIDT2/GBP5/ATP13A2/AIM2/NOD2/SOCS1/TLR5/LRRK2/SUCNR1/HLA-E/C5AR2/PANX1/TMEM106A/LPL/SEC24A/DNAJC1/RAB8B/RSAD2/BTN2A2/TNFRSF1B/STX4/EDN1/SRI/TNFRSF21/CASP1/TLR4/NLRC4/TRAF2/TNF/CD38/TGFB3/PASK/CD74/RHBDF2/AKAP12/LYN/CPT1A/HFE/BANK1/IFIH1/LGALS9/BTN3A2/FRMD4A/S100A13/RFX3/NECAB3/BLOC1S3/DDX58/FZD5/HTR2B/RAB…	127
GO:0007159	leukocyte cell-cell adhesion	87/1918	261/11691	9.36316e-12	1.11692e-09	8.6382e-10	TBX21/CEACAM1/PTPRC/CYLD/TNFSF13B/RIPK2/TGFB1/CD86/CD274/IRF1/IDO1/PAK1/CTLA4/IL15/NOD2/SOCS1/GCNT1/CD47/PDCD1LG2/HLA-E/LAG3/PTPN6/BTN2A2/IL12RB1/FGL1/RUNX1/RELA/TNFRSF21/PTPN2/ICAM1/TNF/IL2RA/CD74/KLF4/PRKCQ/LYN/HFE/LGALS9/TMEM131L/HLA-DPB1/ZC3H8/CCL2/VCAM1/NFAT5/HLA-DPA1/IL7/ADA/ITGB7/ZC3H12A/CD70/PNP/CSK/IL6/FYN/CD80/SELL/JAK3/CX3CR1/PDCD1/VSIR/ITPKB/NFKBIZ/ADTRP/BCL6/FGL2/SRC/GLI3/IL18/LILRB2…	87
GO:0070661	leukocyte proliferation	76/1918	219/11691	2.18186e-11	2.54261e-09	1.96644e-09	BTN3A1/PTPRC/P2RX7/CD40/TNFSF13B/RIPK2/TGFB1/CD86/CD274/CDKN1A/IRF1/IDO1/SH3RF1/CTLA4/IL15/IL27/PDCD1LG2/HLA-E/PSMB10/BTK/PTPN6/ELF4/BTN2A2/IL12RB1/TNFRSF1B/TNFRSF21/TLR4/SOS1/IL2RA/CD38/CCL8/CD74/PRKCQ/GPR183/LYN/RIPK3/CD180/LGALS9/MNDA/TMEM131L/HLA-DPB1/BST2/VCAM1/HLA-DPA1/IL7/ADA/CD70/PNP/IL6/CD22/FYN/CD80/TICAM1/JAK3/VSIR/BCL6/TNFSF18/IL18/LILRB2/SLC11A1/HHEX/HLA-G/CHRNB2/CD209/ACE/IL10/KITLG…	76
GO:0050663	cytokine secretion	66/1918	179/11691	2.2262e-11	2.54261e-09	1.96644e-09	BTN3A1/IFNGR1/LCP2/KARS1/P2RX7/RIPK2/GSDMD/GBP1/CD274/PML/GBP5/AIM2/NOD2/SOCS1/TLR5/LRRK2/C5AR2/PANX1/TMEM106A/LPL/BTN2A2/TNFRSF1B/TNFRSF21/CASP1/TLR4/NLRC4/TNF/AKAP12/LYN/BANK1/IFIH1/LGALS9/BTN3A2/S100A13/DDX58/FZD5/HTR2B/LGR4/CLEC5A/TLR8/ZC3H12A/CARD16/PNP/PTGER4/OSM/TLR1/C5/ISG15/SRC/NLRP12/CADM1/APOA2/IL10/CLEC6A/CCL1/LILRA5/CD2/MCOLN2/CCL3/GATA3/CARD17/LILRB1/AGT/MMP12/IL36RN/IL33	66
GO:1903530	regulation of secretion by cell	139/1918	499/11691	3.21093e-11	3.59089e-09	2.77718e-09	IFNGR1/KARS1/RAB27A/CEACAM1/P2RX7/JAK2/CD40/RIPK2/GSDMD/TGFB1/NAPA/SEPTIN4/GBP1/CD274/RAB2B/GLUL/PML/RALB/SIDT2/ATP13A2/AIM2/NOD2/SOCS1/TLR5/LRRK2/GRIN3A/HLA-E/C5AR2/DTNBP1/FBXL20/PANX1/LPL/SEC24A/DNAJC1/RAB8B/RSAD2/BTN2A2/RALA/SLC30A1/TNFRSF1B/STX4/EDN1/SRI/TNFRSF21/CASP1/TLR4/TRAF2/TNF/CD38/TGFB3/PREPL/CDK5/PASK/PRAM1/RHBDF2/AKAP12/LYN/CPT1A/HFE/BANK1/HLA-F/IFIH1/LGALS9/FRMD4A/RFX3/SYT6/DDX58/F…	139
GO:0002822	regulation of adaptive immune response based on somatic recombination of immune receptors built from immunoglobulin superfamily domains	51/1918	124/11691	4.28029e-11	4.68911e-09	3.62653e-09	TBX21/CEACAM1/PTPRC/P2RX7/CD40/TNFSF13B/RIPK2/TGFB1/CD274/IL27/HLA-E/BTK/LTA/RSAD2/PTPN6/IL12RB1/TNFRSF1B/STAT6/MSH2/TRAF2/TNF/HLA-B/PRKCQ/HFE/HLA-C/RIPK3/HLA-F/NECTIN2/FZD5/B2M/FCER1G/ADA/ZC3H12A/HLA-A/IL6/CD80/JAK3/NFKBIZ/BCL6/CD1E/IL18/CD226/SLC11A1/HLA-G/C3/IL10/TNFSF4/GATA3/LILRB1/IL33/IL12B	51
GO:0007186	G protein-coupled receptor signaling pathway	136/1918	487/11691	4.37461e-11	4.69659e-09	3.63231e-09	JAK2/CISH/PLEK/CXCL9/FGD2/CXCL10/CXCL11/S1PR1/SSTR2/LRRK2/IGF2R/SUCNR1/BTK/RXFP1/C5AR2/HOMER1/DYNLT1/CCR1/DTNBP1/OGFR/GNG10/GPR34/PTPN6/TGM2/HRH2/GPR132/PDE4B/RAPGEF2/EDN1/ADGRE5/SOS1/ADGRG5/CCL7/CCL8/SORT1/AKAP12/GPR183/CCL13/XPR1/ARHGEF3/ADORA3/P2RY13/TMOD2/OR1F1/ARHGEF11/PARD3/PLEKHG2/GPR82/CXCR2/FZD5/CCL2/CCRL2/HTR2B/GPR75/MCF2L/HCAR2/RGS18/LGR4/ADA/C5AR1/CCR5/CXCR4/RPGRIP1L/FZD9/RGS20/F2RL3/…	136
GO:0032944	regulation of mononuclear cell proliferation	61/1918	163/11691	6.2684e-11	6.59779e-09	5.10269e-09	PTPRC/CD40/TNFSF13B/RIPK2/TGFB1/CD86/CD274/CDKN1A/IRF1/IDO1/SH3RF1/CTLA4/IL15/IL27/PDCD1LG2/HLA-E/BTK/PTPN6/BTN2A2/IL12RB1/TNFRSF1B/TNFRSF21/TLR4/SOS1/IL2RA/CD38/CD74/PRKCQ/GPR183/LYN/RIPK3/LGALS9/MNDA/TMEM131L/HLA-DPB1/VCAM1/HLA-DPA1/IL7/ADA/CD70/PNP/IL6/CD22/CD80/TICAM1/JAK3/VSIR/BCL6/TNFSF18/IL18/LILRB2/HLA-G/CHRNB2/CD209/IL10/GAL/TNFSF4/CSF1/CCL5/LILRB1/IL12B	61
GO:0030595	leukocyte chemotaxis	63/1918	171/11691	6.60131e-11	6.81459e-09	5.27036e-09	KARS1/CXCL9/CXCL10/CXCL11/S1PR1/C5AR2/CCR1/STAP1/SLAMF8/PDE4B/EDN1/TNFRSF11A/CCL7/SLIT2/CCL8/CD74/GPR183/LYN/HSD3B7/LGALS9/CCL13/PTK2B/CXCR2/CCL2/FCER1G/C5AR1/CCR5/CYP19A1/CXCR4/IL6/C5/CCL18/IL1RN/CCL15/HRH1/MTUS1/FLT1/PGF/CCL24/FPR2/CH25H/IL10/PADI2/CCL1/CXCL12/TNFSF14/CNR2/CXCL5/CXADR/CSF1/CCL5/CCL4/CCL3/CCL3L1/CCL3L3/CCL4L1/THBS1/CCL22/CCL20/RIPOR2/IL36RN/IL36G/LBP	63
GO:0048525	negative regulation of viral process	38/1918	80/11691	8.10624e-11	8.21025e-09	6.34975e-09	TRIM25/ZFP36/APOBEC3F/PML/TRIM26/APOBEC3G/ISG20/STAT1/RSAD2/TFAP4/SHFL/PLSCR1/TRIM14/IFITM1/TNF/TRIM21/CCL8/IFI16/IFITM3/APOBEC3A/IFIT5/OAS3/TRIM5/ZC3HAV1/BST2/MX1/ZC3H12A/IFITM2/EIF2AK2/OAS1/ISG15/PARP10/OASL/PROX1/PTX3/CCL5/CCL4/CCL3	38
GO:0030098	lymphocyte differentiation	83/1918	254/11691	8.85762e-11	8.68468e-09	6.71668e-09	TBX21/PTPRC/CYLD/RIPK2/TGFB1/CD86/IRF1/IRF4/MERTK/SH3RF1/CTLA4/IL15/STAT3/SOCS1/IKZF1/IL27/BTK/LAG3/SLAMF8/RSAD2/PTPN6/BTN2A2/IL12RB1/STAT6/RUNX1/MSH2/SOS1/RHOH/KLF6/PTPN2/IL2RA/HDAC5/CD74/GPR183/RIPK3/LIG4/LGALS9/TMEM131L/PTK2B/ZC3H8/FZD5/VCAM1/B2M/FCER1G/ATP11C/IL7/ADA/ZC3H12A/NOTCH2/FZD9/PNP/IL6/PTGER4/MFNG/CD80/JAK3/ZFP36L2/DLL1/VSIR/ITPKB/NFKBIZ/KAT2A/BCL6/FGL2/GLI3/IL18/LILRB2/HHEX/HLA-G/CD…	83
GO:0071674	mononuclear cell migration	33/1918	64/11691	8.89824e-11	8.68468e-09	6.71668e-09	KARS1/TGFB1/CXCL10/CD47/CCR1/SLAMF8/TNFRSF11A/CCL7/TNF/SLIT2/CCL8/LYN/CCL13/CCL2/C5AR1/IL6/CCL18/CCL15/FLT1/CCL24/FPR2/CCL1/CXCL12/CSF1/CCL5/CCL4/CCL3/CCL3L1/CCL3L3/CCL4L1/THBS1/CCL22/CCL20	33
GO:0002367	cytokine production involved in immune response	40/1918	87/11691	9.16549e-11	8.78577e-09	6.79486e-09	KARS1/TBX21/TGFB1/NOD2/HLA-E/DENND1B/BTK/RSAD2/TNFRSF1B/TLR4/TRAF2/TNF/TGFB3/CD74/HFE/HLA-F/DDX58/FZD5/BST2/B2M/FCER1G/HMOX1/IL6/TICAM1/JAK3/BCL6/IL18/CD226/SLC11A1/HLA-G/NR4A3/APOA2/IL18RAP/IL10/TNFSF4/GATA3/INAVA/LILRB1/FFAR3/IL12B	40
GO:0022407	regulation of cell-cell adhesion	94/1918	303/11691	1.25851e-10	1.18521e-08	9.16636e-09	TBX21/CEACAM1/PTPRC/CYLD/JAK2/PPM1F/TNFSF13B/RIPK2/TGFB1/CD86/CD274/IRF1/IDO1/PAK1/CTLA4/IL15/NOD2/SOCS1/CD47/PDCD1LG2/HLA-E/LAG3/EPHB3/PTPN6/BTN2A2/IL12RB1/JAG1/FGL1/RUNX1/RELA/TNFRSF21/PTPN2/ICAM1/TNF/IL2RA/CD74/KLF4/EPB41L5/PRKCQ/LYN/HFE/LGALS9/AFDN/TMEM131L/HLA-DPB1/ZC3H8/CD9/CCL2/VCAM1/NFAT5/HLA-DPA1/IL7/ADA/ZC3H12A/CD70/PNP/CSK/IL6/FYN/CD80/JAK3/PDCD1/VSIR/ITPKB/NFKBIZ/ADTRP/BCL6/FGL2/SRC/G…	94
GO:0072676	lymphocyte migration	38/1918	81/11691	1.28763e-10	1.19173e-08	9.21675e-09	TBX21/CXCL10/CXCL11/S1PR1/CCL7/ICAM1/CCL8/GPR183/RIPK3/HSD3B7/CCL13/PTK2B/CCL2/GCSAM/ITGB7/MYO1G/RET/SPNS2/CCL18/ADTRP/CCL15/MADCAM1/CCL24/CH25H/PADI2/CCL1/CXCL12/TNFSF14/CCL5/CCL4/CCL3/GATA3/CCL3L1/CCL3L3/CCL4L1/CCL22/CCL20/RIPOR2	38
GO:0002791	regulation of peptide secretion	103/1918	343/11691	1.32869e-10	1.20889e-08	9.34944e-09	IFNGR1/KARS1/P2RX7/JAK2/CD40/RIPK2/GSDMD/TGFB1/GBP1/CD274/GLUL/PML/SIDT2/ATP13A2/AIM2/NOD2/SOCS1/TLR5/LRRK2/HLA-E/C5AR2/PANX1/LPL/SEC24A/DNAJC1/RAB8B/RSAD2/BTN2A2/TNFRSF1B/STX4/SRI/TNFRSF21/CASP1/TLR4/TRAF2/TNF/CD38/TGFB3/PASK/CD74/RHBDF2/AKAP12/LYN/CPT1A/HFE/BANK1/IFIH1/LGALS9/FRMD4A/RFX3/DDX58/FZD5/HTR2B/HCAR2/CRHBP/APBB1/LGR4/CLEC5A/TLR8/ZC3H12A/MYOM1/DISP1/CARD16/SLC25A4/IL6/CD22/PTGER4/OSM/T…	103
GO:0050670	regulation of lymphocyte proliferation	60/1918	162/11691	1.46663e-10	1.31214e-08	1.0148e-08	PTPRC/CD40/TNFSF13B/RIPK2/TGFB1/CD86/CD274/CDKN1A/IRF1/IDO1/SH3RF1/CTLA4/IL15/IL27/PDCD1LG2/HLA-E/BTK/PTPN6/BTN2A2/IL12RB1/TNFRSF1B/TNFRSF21/TLR4/SOS1/IL2RA/CD38/CD74/PRKCQ/GPR183/LYN/RIPK3/LGALS9/MNDA/TMEM131L/HLA-DPB1/VCAM1/HLA-DPA1/IL7/ADA/CD70/PNP/IL6/CD22/CD80/TICAM1/JAK3/VSIR/BCL6/TNFSF18/IL18/LILRB2/HLA-G/CHRNB2/CD209/IL10/GAL/TNFSF4/CCL5/LILRB1/IL12B	60
GO:0002764	immune response-regulating signaling pathway	128/1918	458/11691	1.58716e-10	1.3967e-08	1.0802e-08	BTN3A1/PSMA4/LCP2/CEACAM1/PTPRC/FYB1/CYLD/PSME1/PSME2/CD40/RIPK2/NOD1/PSMA2/GBP1/IRF1/RBCK1/APPL2/IRF4/TIFA/PAK1/FCGR1A/CTLA4/OTUD4/NOD2/FOS/MUC1/TLR5/CD47/FCGR1B/PSMB8/MICB/PSMB10/DENND1B/PSMB9/BTK/C5AR2/GRAMD4/STAP1/CUL1/PLEKHA1/RSAD2/PTPN6/BTN2A2/WDFY1/ELMO2/PDE4B/RUNX1/CASP8/PLSCR1/RELA/CLEC10A/MYD88/TNFRSF21/CARD9/TLR4/SOS1/DDX60/PTPN2/IRF7/CD38/SH2B2/PRAM1/PRKCQ/LYN/IFIH1/BTN3A2/UNC93B1/RNF…	128
GO:0002824	positive regulation of adaptive immune response based on somatic recombination of immune receptors built from immunoglobulin superfamily domains	39/1918	85/11691	1.69871e-10	1.47075e-08	1.13747e-08	TBX21/PTPRC/P2RX7/CD40/TNFSF13B/RIPK2/TGFB1/CD274/HLA-E/BTK/LTA/RSAD2/IL12RB1/STAT6/MSH2/TRAF2/TNF/HLA-B/PRKCQ/HLA-C/HLA-F/NECTIN2/FZD5/B2M/FCER1G/ADA/HLA-A/IL6/CD80/NFKBIZ/CD1E/IL18/CD226/SLC11A1/HLA-G/C3/TNFSF4/GATA3/IL12B	39
GO:1903039	positive regulation of leukocyte cell-cell adhesion	63/1918	175/11691	2.02309e-10	1.7238e-08	1.33318e-08	PTPRC/CYLD/TNFSF13B/RIPK2/TGFB1/CD86/CD274/PAK1/CTLA4/IL15/NOD2/SOCS1/CD47/PDCD1LG2/HLA-E/PTPN6/BTN2A2/IL12RB1/RUNX1/RELA/ICAM1/TNF/IL2RA/CD74/PRKCQ/LYN/LGALS9/HLA-DPB1/CCL2/VCAM1/NFAT5/HLA-DPA1/IL7/ADA/CD70/PNP/CSK/IL6/FYN/CD80/JAK3/PDCD1/VSIR/ITPKB/NFKBIZ/BCL6/SRC/GLI3/IL18/LILRB2/HLA-G/CD83/NR4A3/EGR3/CD209/VNN1/TNFSF14/TNFSF4/DPP4/CCL5/GATA3/LILRB1/IL12B	63
GO:0046631	alpha-beta T cell activation	44/1918	103/11691	2.11771e-10	1.77623e-08	1.37373e-08	TBX21/PTPRC/RIPK2/CD86/CD274/IRF1/IRF4/SH3RF1/IL15/STAT3/SOCS1/IL27/HLA-E/RSAD2/ELF4/IL12RB1/STAT6/RUNX1/PRKCQ/GPR183/HFE/LGALS9/ADA/ZC3H12A/PNP/IL6/PTGER4/CD80/JAK3/VSIR/ITPKB/NFKBIZ/BCL6/GLI3/CDH26/IL18/CLEC4A/CD83/BCL3/BATF/TNFSF4/GATA3/LILRB1/IL12B	44
GO:0097529	myeloid leukocyte migration	59/1918	160/11691	2.55281e-10	2.10823e-08	1.63049e-08	KARS1/CXCL9/CXCL10/CXCL11/CD47/C5AR2/CCR1/STAP1/SLAMF8/PDE4B/EDN1/TNFRSF11A/CCL7/SLIT2/CCL8/CD74/LYN/P2RX4/CCL13/PTK2B/CXCR2/CD9/CCL2/FCER1G/C5AR1/CYP19A1/IL6/PTGER4/CX3CR1/C5/CCL18/IL1RN/CCL15/HRH1/MTUS1/FLT1/PGF/CCL24/FPR2/CCL1/CXCL12/CXCL5/MCOLN2/CXADR/CSF1/CCL5/CCL4/CCL3/CCL3L1/CCL3L3/CCL4L1/THBS1/CCL22/CCL20/RIPOR2/IL36RN/IL36G/EPX/LBP	59
GO:0019724	B cell mediated immunity	39/1918	86/11691	2.62096e-10	2.13172e-08	1.64866e-08	TBX21/PTPRC/CD40/TGFB1/SERPING1/HLA-E/BTK/LTA/C1QB/C1RL/PTPN6/STAT6/MSH2/UNG/TNF/IRF7/CD74/RNF168/C2/LIG4/C1S/NECTIN2/C1R/C1QC/FCER1G/TLR8/CD70/HLA-DQB1/C5/EXO1/BCL6/FGL2/CD226/HLA-G/C3/BCL3/BATF/IL10/TNFSF4	39
GO:0060326	cell chemotaxis	74/1918	221/11691	2.67411e-10	2.14248e-08	1.65698e-08	HGF/KARS1/CXCL9/CXCL10/CXCL11/S1PR1/C5AR2/CCR1/STAP1/SLAMF8/ELMO2/PDE4B/EDN1/TNFRSF11A/CCL7/SLIT2/CCL8/CD74/PRKCQ/GPR183/LYN/P2RX4/HSD3B7/LGALS9/CCL13/PTK2B/CXCR2/CCL2/VCAM1/CCRL2/FCER1G/C5AR1/CCR5/CYP19A1/CXCR4/HMGB2/HBEGF/IL6/CX3CR1/C5/CCL18/IL1RN/CCL15/HRH1/MTUS1/FLT1/PGF/EGR3/CCL24/FPR2/CH25H/IL10/LPAR1/PADI2/CCL1/CXCL12/TNFSF14/CNR2/CXCL5/CXADR/CSF1/CCL5/CCL4/CCL3/CCL3L1/CCL3L3/CCL4L1/THBS1/…	74
GO:0032943	mononuclear cell proliferation	70/1918	205/11691	3.07319e-10	2.42601e-08	1.87626e-08	BTN3A1/PTPRC/P2RX7/CD40/TNFSF13B/RIPK2/TGFB1/CD86/CD274/CDKN1A/IRF1/IDO1/SH3RF1/CTLA4/IL15/IL27/PDCD1LG2/HLA-E/PSMB10/BTK/PTPN6/ELF4/BTN2A2/IL12RB1/TNFRSF1B/TNFRSF21/TLR4/SOS1/IL2RA/CD38/CD74/PRKCQ/GPR183/LYN/RIPK3/CD180/LGALS9/MNDA/TMEM131L/HLA-DPB1/VCAM1/HLA-DPA1/IL7/ADA/CD70/PNP/IL6/CD22/FYN/CD80/TICAM1/JAK3/VSIR/BCL6/TNFSF18/IL18/LILRB2/SLC11A1/HLA-G/CHRNB2/CD209/ACE/IL10/TNFSF14/GAL/TNFSF4/C…	70
GO:0009306	protein secretion	118/1918	416/11691	3.14976e-10	2.43421e-08	1.8826e-08	BTN3A1/IFNGR1/LCP2/KARS1/P2RX7/JAK2/CD40/TNFSF13B/RIPK2/GSDMD/TGFB1/PLEK/GBP1/CD274/GLUL/PML/SIDT2/GBP5/ATP13A2/AIM2/NOD2/SOCS1/TLR5/LRRK2/SUCNR1/HLA-E/C5AR2/PANX1/TMEM106A/LPL/SEC24A/DNAJC1/RAB8B/RSAD2/BTN2A2/TNFRSF1B/STX4/SRI/TNFRSF21/CASP1/TLR4/NLRC4/TRAF2/TNF/CD38/TGFB3/RHBDF2/AKAP12/LYN/CPT1A/BANK1/IFIH1/LGALS9/BTN3A2/FRMD4A/S100A13/RFX3/NECAB3/BLOC1S3/DDX58/FZD5/HTR2B/RAB3A/HCAR2/APBB1/LGR4…	118
GO:0002757	immune response-activating signal transduction	121/1918	430/11691	3.22224e-10	2.43421e-08	1.8826e-08	BTN3A1/PSMA4/LCP2/CEACAM1/PTPRC/FYB1/CYLD/PSME1/PSME2/RIPK2/NOD1/PSMA2/GBP1/IRF1/RBCK1/APPL2/IRF4/TIFA/PAK1/FCGR1A/CTLA4/OTUD4/NOD2/MUC1/TLR5/CD47/PSMB8/MICB/PSMB10/DENND1B/PSMB9/BTK/C5AR2/GRAMD4/STAP1/CUL1/PLEKHA1/RSAD2/PTPN6/BTN2A2/WDFY1/ELMO2/PDE4B/RUNX1/CASP8/PLSCR1/RELA/CLEC10A/MYD88/TNFRSF21/CARD9/TLR4/DDX60/PTPN2/IRF7/CD38/SH2B2/PRAM1/PRKCQ/LYN/IFIH1/BTN3A2/UNC93B1/RNF125/NECTIN2/FCGR2A/RI…	121
GO:0042089	cytokine biosynthetic process	42/1918	97/11691	3.26294e-10	2.43421e-08	1.8826e-08	PTPRC/JAK2/NOD1/CD86/NMI/IRF1/ZFP36/IRF4/STAT3/IL27/LAG3/RELA/CARD9/TLR4/TNF/IRF7/CD74/KLF4/PRKCQ/AKAP12/TRIB2/TNFRSF8/TLR8/HMOX1/IL6/CEBPE/CD80/TICAM1/CX3CR1/TLR1/IL18/NLRP12/BCL3/APOA2/IL10/INHBA/GATA3/LILRB1/THBS1/IL12B/LBP/PRG3	42
GO:0002718	regulation of cytokine production involved in immune response	35/1918	73/11691	3.26496e-10	2.43421e-08	1.8826e-08	KARS1/TBX21/TGFB1/NOD2/HLA-E/BTK/RSAD2/TNFRSF1B/TLR4/TRAF2/TNF/TGFB3/CD74/HFE/HLA-F/DDX58/FZD5/BST2/B2M/FCER1G/HMOX1/IL6/TICAM1/JAK3/BCL6/IL18/CD226/HLA-G/NR4A3/APOA2/IL10/TNFSF4/GATA3/LILRB1/FFAR3	35
GO:0002440	production of molecular mediator of immune response	59/1918	161/11691	3.39556e-10	2.4969e-08	1.93109e-08	KARS1/POLB/TBX21/PTPRC/CD40/TNFSF13B/TGFB1/CTNNBL1/NOD2/HLA-E/DENND1B/BTK/RSAD2/TNFRSF1B/STAT6/STX4/MSH2/UNG/TLR4/TRAF2/TNF/TGFB3/CD74/RNF168/HFE/HLA-F/LIG4/CGAS/DDX58/FZD5/BST2/B2M/FCER1G/HMOX1/IL6/CD22/HLA-DQB1/TICAM1/JAK3/EXO1/BCL6/FGL2/IL18/CD226/SLC11A1/HLA-G/NR4A3/POLQ/BATF/APOA2/IL18RAP/IL10/TNFSF4/GATA3/INAVA/LILRB1/FFAR3/IL33/IL12B	59
GO:0030217	T cell differentiation	64/1918	181/11691	3.45256e-10	2.50451e-08	1.93697e-08	TBX21/PTPRC/CYLD/RIPK2/TGFB1/CD86/IRF1/IRF4/SH3RF1/CTLA4/IL15/STAT3/SOCS1/IL27/LAG3/RSAD2/BTN2A2/IL12RB1/STAT6/RUNX1/SOS1/RHOH/PTPN2/IL2RA/CD74/GPR183/RIPK3/LIG4/LGALS9/TMEM131L/ZC3H8/FZD5/B2M/FCER1G/IL7/ADA/ZC3H12A/PNP/IL6/PTGER4/CD80/JAK3/ZFP36L2/VSIR/ITPKB/NFKBIZ/KAT2A/BCL6/FGL2/GLI3/IL18/LILRB2/HLA-G/CD83/EGR3/BCL3/BATF/DTX1/VNN1/TNFSF4/CD2/GATA3/TNFRSF18/IL12B	64
GO:0051251	positive regulation of lymphocyte activation	72/1918	214/11691	3.65963e-10	2.61932e-08	2.02577e-08	TBX21/PTPRC/CYLD/CD40/TNFSF13B/RIPK2/TGFB1/CD86/CD274/CDKN1A/PAK1/CTLA4/IL15/NOD2/SOCS1/CD47/PDCD1LG2/HLA-E/BTK/PTPN6/BTN2A2/IL12RB1/STAT6/RUNX1/MSH2/TLR4/IL2RA/CD38/CD74/PRKCQ/GPR183/LYN/HLA-F/LGALS9/BLOC1S3/HLA-DPB1/CCL2/VCAM1/HLA-DPA1/ATP11C/IL7/ADA/CD70/PNP/CSK/IL6/FYN/CD80/TICAM1/JAK3/PDCD1/VSIR/ITPKB/NFKBIZ/BCL6/SRC/GLI3/IL18/LILRB2/HLA-G/CD83/CHRNB2/EGR3/CD209/VNN1/TNFSF14/TNFSF4/DPP4/CCL5…	72
GO:0002819	regulation of adaptive immune response	53/1918	138/11691	3.73237e-10	2.63623e-08	2.03885e-08	TBX21/CEACAM1/PTPRC/P2RX7/CD40/TNFSF13B/RIPK2/TGFB1/CD274/IRF1/IL27/HLA-E/BTK/LTA/RSAD2/PTPN6/IL12RB1/TNFRSF1B/STAT6/MSH2/TRAF2/TNF/IRF7/HLA-B/PRKCQ/HFE/HLA-C/RIPK3/HLA-F/NECTIN2/FZD5/B2M/FCER1G/ADA/ZC3H12A/HLA-A/IL6/CD80/JAK3/NFKBIZ/BCL6/CD1E/IL18/CD226/SLC11A1/HLA-G/C3/IL10/TNFSF4/GATA3/LILRB1/IL33/IL12B	53
GO:0002526	acute inflammatory response	43/1918	101/11691	3.86557e-10	2.69485e-08	2.08418e-08	CFH/APOL2/SERPING1/STAT3/HLA-E/BTK/C5AR2/CFB/C1QB/TNFRSF11A/PLSCR1/ICAM1/TNF/C2/HFE/C1S/C1R/CXCR2/C1QC/CR1L/VCAM1/PROS1/FCER1G/C5AR1/A2M/IL6/F3/OSM/C5/PPARG/NUPR1/PTGS2/C3/ADORA1/CFP/APOA2/HAMP/VNN1/TNFSF4/GATA3/PTGES/FFAR3/LBP	43
GO:0042107	cytokine metabolic process	42/1918	98/11691	4.81425e-10	3.31319e-08	2.5624e-08	PTPRC/JAK2/NOD1/CD86/NMI/IRF1/ZFP36/IRF4/STAT3/IL27/LAG3/RELA/CARD9/TLR4/TNF/IRF7/CD74/KLF4/PRKCQ/AKAP12/TRIB2/TNFRSF8/TLR8/HMOX1/IL6/CEBPE/CD80/TICAM1/CX3CR1/TLR1/IL18/NLRP12/BCL3/APOA2/IL10/INHBA/GATA3/LILRB1/THBS1/IL12B/LBP/PRG3	42
GO:1903706	regulation of hemopoiesis	110/1918	383/11691	5.81698e-10	3.9526e-08	3.05692e-08	PSMA4/TBX21/CEACAM1/PTPRC/CYLD/PSME1/PSME2/RIPK2/TGFB1/PSMA2/CD86/FOXO3/IRF1/ZFP36/PIM1/IRF4/SH3RF1/MOV10/CTLA4/IL15/STAT3/FOS/SOCS1/IL27/PSMB8/PSMB10/PSMB9/BTK/CCR1/STAT1/LAG3/SLAMF8/PTPN6/BTN2A2/IL12RB1/JAG1/RUNX1/CASP8/SCIN/TLR4/SOS1/SIGLEC15/PTPN2/TNF/IRF7/IL2RA/CD74/PRKCQ/LYN/LGALS9/RIPK1/AGO1/TMEM131L/PTK2B/PSMC4/ZC3H8/C1QC/B2M/LILRB3/ACVR1B/ATP11C/IL7/CD101/ADA/ZC3H12A/HMGB2/NOTCH2/PNP/EIF…	110
GO:0071219	cellular response to molecule of bacterial origin	62/1918	175/11691	5.9452e-10	3.98923e-08	3.08525e-08	RIPK2/TGFB1/CD86/CD274/ZFP36/CXCL9/NOD2/CXCL10/CXCL11/PDCD1LG2/SBNO2/STAP1/PDCD4/TNFRSF1B/PDE4B/RELA/SASH1/CASP1/TLR4/ICAM1/TNF/CMPK2/HDAC5/LYN/LITAF/CD180/SGMS1/TRIM5/FZD5/CCL2/SCARB1/CCR5/ACOD1/ZC3H12A/HMGB2/CARD16/IL6/CEBPE/DAB2IP/CD80/TICAM1/CX3CR1/TLR1/SRC/IL18/LILRB2/IL1RN/BMP6/IL10/HAMP/TNFSF4/CXCL5/CCL5/CCL3/CARD17/LILRB1/CSF3/IL36RN/IL36G/IL12B/CSF2/LBP	62
GO:0002548	monocyte chemotaxis	26/1918	46/11691	6.37936e-10	4.2277e-08	3.26968e-08	CXCL10/CCR1/SLAMF8/TNFRSF11A/CCL7/SLIT2/CCL8/LYN/CCL13/CCL2/IL6/CCL18/CCL15/FLT1/CCL24/FPR2/CCL1/CXCL12/CCL5/CCL4/CCL3/CCL3L1/CCL3L3/CCL4L1/CCL22/CCL20	26
GO:0002483	antigen processing and presentation of endogenous peptide antigen	13/1918	14/11691	7.16063e-10	4.63112e-08	3.58168e-08	TAP1/TAP2/HLA-E/HLA-B/TAPBP/HFE/HLA-C/HLA-F/ERAP2/ERAP1/B2M/HLA-A/HLA-G	13
GO:0019885	antigen processing and presentation of endogenous peptide antigen via MHC class I	13/1918	14/11691	7.16063e-10	4.63112e-08	3.58168e-08	TAP1/TAP2/HLA-E/HLA-B/TAPBP/HFE/HLA-C/HLA-F/ERAP2/ERAP1/B2M/HLA-A/HLA-G	13
GO:0071222	cellular response to lipopolysaccharide	60/1918	168/11691	7.83029e-10	5.00393e-08	3.87001e-08	RIPK2/TGFB1/CD86/CD274/ZFP36/CXCL9/NOD2/CXCL10/CXCL11/PDCD1LG2/SBNO2/STAP1/PDCD4/TNFRSF1B/PDE4B/RELA/SASH1/CASP1/TLR4/ICAM1/TNF/CMPK2/HDAC5/LYN/LITAF/CD180/SGMS1/TRIM5/CCL2/SCARB1/CCR5/ACOD1/ZC3H12A/HMGB2/CARD16/IL6/CEBPE/DAB2IP/CD80/TICAM1/CX3CR1/SRC/IL18/LILRB2/IL1RN/BMP6/IL10/HAMP/TNFSF4/CXCL5/CCL5/CCL3/CARD17/LILRB1/CSF3/IL36RN/IL36G/IL12B/CSF2/LBP	60
GO:0022409	positive regulation of cell-cell adhesion	67/1918	197/11691	8.93828e-10	5.64479e-08	4.36564e-08	PTPRC/CYLD/TNFSF13B/RIPK2/TGFB1/CD86/CD274/PAK1/CTLA4/IL15/NOD2/SOCS1/CD47/PDCD1LG2/HLA-E/PTPN6/BTN2A2/IL12RB1/RUNX1/RELA/ICAM1/TNF/IL2RA/CD74/PRKCQ/LYN/LGALS9/AFDN/HLA-DPB1/CCL2/VCAM1/NFAT5/HLA-DPA1/IL7/ADA/CD70/PNP/CSK/IL6/FYN/CD80/JAK3/PDCD1/VSIR/ITPKB/NFKBIZ/BCL6/SRC/GLI3/IL18/LILRB2/KIF26B/HLA-G/CD83/NR4A3/EGR3/CD209/IL10/ADAM19/VNN1/TNFSF14/TNFSF4/DPP4/CCL5/GATA3/LILRB1/IL12B	67
GO:0002821	positive regulation of adaptive immune response	39/1918	89/11691	9.10588e-10	5.68376e-08	4.39579e-08	TBX21/PTPRC/P2RX7/CD40/TNFSF13B/RIPK2/TGFB1/CD274/HLA-E/BTK/LTA/RSAD2/IL12RB1/STAT6/MSH2/TRAF2/TNF/HLA-B/PRKCQ/HLA-C/HLA-F/NECTIN2/FZD5/B2M/FCER1G/ADA/HLA-A/IL6/CD80/NFKBIZ/CD1E/IL18/CD226/SLC11A1/HLA-G/C3/TNFSF4/GATA3/IL12B	39
GO:0051250	negative regulation of lymphocyte activation	46/1918	115/11691	1.14329e-09	7.05426e-08	5.45572e-08	TBX21/CEACAM1/TGFB1/CD86/CD274/IRF1/IDO1/MERTK/CTLA4/SOCS1/PDCD1LG2/BTK/LAG3/PTPN6/BTN2A2/FGL1/RUNX1/TNFRSF21/PTPN2/IL2RA/CD74/LYN/HFE/BANK1/HLA-F/LGALS9/MNDA/TMEM131L/ZC3H8/ZC3H12A/CD80/JAK3/VSIR/BCL6/FGL2/GLI3/LILRB2/HLA-G/IL10/DTX1/GAL/TNFSF4/INHBA/LILRB1/SFRP1/RIPOR2	46
GO:0050870	positive regulation of T cell activation	58/1918	162/11691	1.34485e-09	8.20361e-08	6.34462e-08	PTPRC/CYLD/TNFSF13B/RIPK2/TGFB1/CD86/CD274/PAK1/CTLA4/IL15/NOD2/SOCS1/CD47/PDCD1LG2/HLA-E/PTPN6/BTN2A2/IL12RB1/RUNX1/IL2RA/CD74/PRKCQ/LYN/LGALS9/HLA-DPB1/CCL2/VCAM1/HLA-DPA1/IL7/ADA/CD70/PNP/CSK/IL6/FYN/CD80/JAK3/PDCD1/VSIR/ITPKB/NFKBIZ/BCL6/SRC/GLI3/IL18/LILRB2/HLA-G/CD83/EGR3/CD209/VNN1/TNFSF14/TNFSF4/DPP4/CCL5/GATA3/LILRB1/IL12B	58
GO:0016064	immunoglobulin mediated immune response	37/1918	83/11691	1.36349e-09	8.22384e-08	6.36027e-08	TBX21/PTPRC/CD40/TGFB1/SERPING1/HLA-E/BTK/LTA/C1QB/C1RL/PTPN6/STAT6/MSH2/UNG/TNF/IRF7/CD74/RNF168/C2/LIG4/C1S/NECTIN2/C1R/C1QC/FCER1G/TLR8/HLA-DQB1/C5/EXO1/BCL6/FGL2/CD226/C3/BCL3/BATF/IL10/TNFSF4	37
GO:0046651	lymphocyte proliferation	68/1918	203/11691	1.39227e-09	8.30413e-08	6.42236e-08	BTN3A1/PTPRC/P2RX7/CD40/TNFSF13B/RIPK2/TGFB1/CD86/CD274/CDKN1A/IRF1/IDO1/SH3RF1/CTLA4/IL15/IL27/PDCD1LG2/HLA-E/PSMB10/BTK/PTPN6/ELF4/BTN2A2/IL12RB1/TNFRSF1B/TNFRSF21/TLR4/SOS1/IL2RA/CD38/CD74/PRKCQ/GPR183/LYN/RIPK3/CD180/LGALS9/MNDA/TMEM131L/HLA-DPB1/VCAM1/HLA-DPA1/IL7/ADA/CD70/PNP/IL6/CD22/FYN/CD80/TICAM1/JAK3/VSIR/BCL6/TNFSF18/IL18/LILRB2/SLC11A1/HLA-G/CHRNB2/CD209/IL10/TNFSF14/GAL/TNFSF4/CCL5/…	68
GO:0050729	positive regulation of inflammatory response	45/1918	112/11691	1.4609e-09	8.61772e-08	6.66489e-08	KARS1/JAK2/IDO1/GBP5/IL15/NOD2/LRRK2/CD47/SUCNR1/HLA-E/BTK/LTA/STAP1/LPL/PDCD4/TGM2/TNFRSF11A/MYD88/TLR4/TNF/FCER1G/IL6/PTGER4/TICAM1/OSM/CCL18/NFKBIZ/NUPR1/IL18/PTGS2/NLRP12/ADORA2B/C3/CCL24/CCL1/LILRA5/TNFSF4/CCL3/CCL3L1/CCL3L3/AGT/FFAR3/IL33/IL12B/LBP	45
GO:0002706	regulation of lymphocyte mediated immunity	46/1918	116/11691	1.59714e-09	9.31897e-08	7.20724e-08	TBX21/CEACAM1/PTPRC/P2RX7/CD40/TGFB1/MICB/HLA-E/BTK/LTA/LAG3/RSAD2/PTPN6/IL12RB1/TNFRSF1B/STAT6/SERPINB9/MSH2/TRAF2/TNF/HLA-B/HFE/HLA-C/RIPK3/HLA-F/LGALS9/NECTIN2/FZD5/B2M/FCER1G/HLA-A/IL6/BCL6/CD1E/IL18/CD226/HLA-G/C3/CADM1/IL18RAP/IL10/TNFSF4/GATA3/LILRB1/IL12B/SERPINB4	46
GO:0070371	ERK1 and ERK2 cascade	70/1918	213/11691	2.02208e-09	1.16715e-07	9.02669e-08	KARS1/CEACAM1/PTPRC/RIPK2/TGFB1/NOD1/GBP1/SCIMP/NOD2/C5AR2/CCR1/PTPN6/BTN2A2/RAPGEF2/TNFRSF11A/GLIPR2/TLR4/CCL7/PTPN2/ICAM1/TNF/GAREM1/CCL8/CD74/KLF4/AKAP12/GPR183/LYN/PTPN1/LGALS9/CCL13/ATF3/PTK2B/CCL2/HTR2B/NDRG2/C5AR1/NOTCH2/CSK/PTGER4/DAB2IP/ZFP36L2/DUSP6/CCL18/SRC/CCL15/IQGAP3/NLRP12/FLT1/TNFAIP8L3/HCRTR1/CCL24/NDRG4/FPR2/PDGFA/TIMP3/FAM83D/CCL1/SPRY1/CCL5/CCL4/CCL3/CCL3L1/CCL3L3/CCL4L1/AGT/…	70
GO:0002456	T cell mediated immunity	37/1918	84/11691	2.05531e-09	1.17372e-07	9.07745e-08	RAB27A/TBX21/CEACAM1/PTPRC/P2RX7/MICB/HLA-E/DENND1B/RSAD2/IL12RB1/JAG1/TNFRSF1B/ICAM1/TRAF2/HLA-B/HFE/HLA-C/RIPK3/HLA-F/BTN3A2/NECTIN2/BTN3A3/FZD5/B2M/CD70/HLA-A/MYO1G/IL6/CD1E/IL18/SLC11A1/HLA-G/IL18RAP/TNFSF4/GATA3/LILRB1/IL12B	37
GO:0048247	lymphocyte chemotaxis	24/1918	42/11691	2.1606e-09	1.22085e-07	9.44198e-08	CXCL10/CXCL11/CCL7/CCL8/GPR183/HSD3B7/CCL13/PTK2B/CCL2/CCL18/CCL15/CCL24/CH25H/PADI2/CCL1/TNFSF14/CCL5/CCL4/CCL3/CCL3L1/CCL3L3/CCL4L1/CCL22/CCL20	24
GO:0002685	regulation of leukocyte migration	56/1918	156/11691	2.30796e-09	1.29053e-07	9.98092e-08	KARS1/TGFB1/CXCL10/C5AR2/CCR1/STAP1/SLAMF8/EDN1/CCL7/ICAM1/TNF/SLIT2/CCL8/CD74/LYN/P2RX4/RIPK3/LGALS9/PTK2B/CXCR2/CD9/CCL2/GCSAM/SMPD3/ADA/C5AR1/CYP19A1/HMOX1/IL6/PTGER4/CX3CR1/C5/ADTRP/TNFSF18/MTUS1/MADCAM1/PGF/ADORA1/CCL24/FPR2/PADI2/KITLG/CCL1/CXCL12/TNFSF14/CSF1/CCL5/PLVAP/CCL4/CCL3/TNFRSF18/THBS1/CCL20/RIPOR2/IL33/LBP	56
GO:1903038	negative regulation of leukocyte cell-cell adhesion	40/1918	95/11691	2.33822e-09	1.29397e-07	1.00075e-07	TBX21/CEACAM1/TGFB1/CD86/CD274/IRF1/IDO1/CTLA4/SOCS1/PDCD1LG2/LAG3/PTPN6/BTN2A2/FGL1/RUNX1/TNFRSF21/PTPN2/IL2RA/CD74/KLF4/HFE/LGALS9/TMEM131L/ZC3H8/ZC3H12A/CD80/JAK3/VSIR/ADTRP/BCL6/FGL2/GLI3/LILRB2/HLA-G/IL10/DTX1/CXCL12/TNFSF4/LILRB1/RIPOR2	40
GO:0050777	negative regulation of immune response	45/1918	114/11691	2.85068e-09	1.56147e-07	1.20763e-07	TBX21/CEACAM1/PTPRC/TGFB1/NMI/TRAFD1/NLRC5/SERPING1/CTLA4/PARP14/HLA-E/SLAMF8/PTPN6/STAT6/ADAR/SERPINB9/PTPN2/TNF/IL2RA/TGFB3/LYN/HFE/HLA-F/IFI16/LGALS9/BST2/DHX58/ACOD1/HMOX1/ZC3H12A/A2M/JAK3/PDCD1/PPARG/BCL6/FGL2/HLA-G/APOA2/IL10/TNFSF4/LILRB1/MMP12/IL33/IL12B/SERPINB4	45
GO:0070372	regulation of ERK1 and ERK2 cascade	66/1918	198/11691	3.04821e-09	1.65281e-07	1.27827e-07	KARS1/CEACAM1/PTPRC/RIPK2/TGFB1/NOD1/GBP1/SCIMP/NOD2/C5AR2/CCR1/PTPN6/BTN2A2/RAPGEF2/TNFRSF11A/GLIPR2/TLR4/CCL7/PTPN2/ICAM1/TNF/GAREM1/CCL8/CD74/KLF4/AKAP12/GPR183/LYN/PTPN1/LGALS9/CCL13/ATF3/PTK2B/CCL2/HTR2B/NDRG2/C5AR1/NOTCH2/CSK/DAB2IP/DUSP6/CCL18/SRC/CCL15/NLRP12/FLT1/TNFAIP8L3/HCRTR1/CCL24/NDRG4/FPR2/PDGFA/TIMP3/FAM83D/CCL1/SPRY1/CCL5/CCL4/CCL3/CCL3L1/CCL3L3/CCL4L1/CCL22/CCL20/MARCO/SLAMF1	66
GO:1903901	negative regulation of viral life cycle	32/1918	68/11691	3.36679e-09	1.80729e-07	1.39775e-07	TRIM25/APOBEC3F/PML/TRIM26/APOBEC3G/ISG20/RSAD2/SHFL/PLSCR1/IFITM1/TNF/TRIM21/CCL8/IFI16/IFITM3/APOBEC3A/IFIT5/OAS3/TRIM5/ZC3HAV1/BST2/MX1/ZC3H12A/IFITM2/EIF2AK2/OAS1/ISG15/PARP10/OASL/PROX1/PTX3/CCL5	32
GO:0042035	regulation of cytokine biosynthetic process	38/1918	89/11691	3.65376e-09	1.94192e-07	1.50187e-07	PTPRC/JAK2/CD86/NMI/IRF1/ZFP36/IRF4/STAT3/IL27/LAG3/RELA/CARD9/TLR4/TNF/CD74/KLF4/PRKCQ/AKAP12/TRIB2/TNFRSF8/TLR8/HMOX1/IL6/CD80/TICAM1/CX3CR1/TLR1/NLRP12/BCL3/APOA2/IL10/INHBA/GATA3/LILRB1/THBS1/IL12B/LBP/PRG3	38
GO:0002703	regulation of leukocyte mediated immunity	57/1918	162/11691	3.91289e-09	2.05926e-07	1.59262e-07	TBX21/CEACAM1/PTPRC/P2RX7/CD40/TGFB1/NOD2/MICB/HLA-E/BTK/LTA/LAG3/RSAD2/PTPN6/IL12RB1/TNFRSF1B/STAT6/STX4/SERPINB9/MSH2/TLR4/TRAF2/TNF/PRAM1/HLA-B/LYN/HFE/HLA-C/RIPK3/HLA-F/LGALS9/NECTIN2/DDX58/FZD5/BST2/B2M/FCER1G/HMOX1/HLA-A/IL6/TICAM1/JAK3/BCL6/CD1E/IL18/CD226/HLA-G/ADORA2B/C3/CADM1/IL18RAP/IL10/TNFSF4/GATA3/LILRB1/IL12B/SERPINB4	57
GO:0050707	regulation of cytokine secretion	55/1918	154/11691	3.96259e-09	2.06516e-07	1.59718e-07	IFNGR1/KARS1/P2RX7/RIPK2/GSDMD/GBP1/CD274/PML/AIM2/NOD2/SOCS1/TLR5/LRRK2/C5AR2/PANX1/LPL/BTN2A2/TNFRSF1B/TNFRSF21/CASP1/TLR4/TNF/AKAP12/LYN/BANK1/IFIH1/LGALS9/DDX58/FZD5/HTR2B/LGR4/CLEC5A/TLR8/ZC3H12A/CARD16/PTGER4/OSM/TLR1/C5/SRC/NLRP12/CADM1/APOA2/IL10/CLEC6A/CCL1/LILRA5/CD2/CCL3/GATA3/CARD17/LILRB1/MMP12/IL36RN/IL33	55
GO:0070665	positive regulation of leukocyte proliferation	42/1918	104/11691	4.2694e-09	2.20367e-07	1.7043e-07	PTPRC/CD40/TNFSF13B/RIPK2/CD86/CD274/CDKN1A/IL15/PDCD1LG2/HLA-E/IL12RB1/TLR4/IL2RA/CD38/CD74/PRKCQ/GPR183/LYN/LGALS9/HLA-DPB1/BST2/VCAM1/HLA-DPA1/IL7/ADA/CD70/PNP/IL6/CD80/TICAM1/JAK3/BCL6/IL18/LILRB2/CHRNB2/CD209/KITLG/OCSTAMP/TNFSF4/CSF1/CCL5/IL12B	42
GO:0050708	regulation of protein secretion	95/1918	327/11691	4.68512e-09	2.39521e-07	1.85244e-07	IFNGR1/KARS1/P2RX7/JAK2/CD40/RIPK2/GSDMD/TGFB1/GBP1/CD274/GLUL/PML/SIDT2/ATP13A2/AIM2/NOD2/SOCS1/TLR5/LRRK2/HLA-E/C5AR2/PANX1/LPL/SEC24A/DNAJC1/RSAD2/BTN2A2/TNFRSF1B/STX4/SRI/TNFRSF21/CASP1/TLR4/TRAF2/TNF/CD38/TGFB3/RHBDF2/AKAP12/LYN/CPT1A/BANK1/IFIH1/LGALS9/FRMD4A/RFX3/DDX58/FZD5/HTR2B/HCAR2/APBB1/LGR4/CLEC5A/TLR8/ZC3H12A/MYOM1/DISP1/CARD16/SLC25A4/IL6/CD22/PTGER4/OSM/TLR1/C5/SIRT4/ADTRP/CFTR/SR…	95
GO:0050866	negative regulation of cell activation	54/1918	151/11691	5.19234e-09	2.62948e-07	2.03363e-07	TBX21/CEACAM1/PTPRC/TGFB1/CD86/CD274/IRF1/IDO1/MERTK/CTLA4/SOCS1/PDCD1LG2/BTK/LAG3/PTPN6/BTN2A2/FGL1/RUNX1/TNFRSF21/PTPN2/IL2RA/CD74/LYN/HFE/BANK1/HLA-F/LGALS9/MNDA/TMEM131L/ZC3H8/CD9/HMOX1/ZC3H12A/CD80/JAK3/VSIR/BCL6/FGL2/GLI3/LILRB2/THBD/HLA-G/PDGFA/IL10/DTX1/GAL/TNFSF4/CNR2/INHBA/TSPAN32/CYGB/LILRB1/SFRP1/RIPOR2	54
GO:0071396	cellular response to lipid	120/1918	445/11691	6.2785e-09	3.14981e-07	2.43605e-07	NCOA1/DNAJA1/JAK2/RIPK2/TGFB1/CD86/FOXO3/CD274/ZFP36/PIM1/CXCL9/PAK1/BCL2L11/IL15/NOD2/CXCL10/CXCL11/SSTR2/PDCD1LG2/GRAMD1B/SBNO2/STAP1/LPL/TFAP4/NR6A1/PDCD4/TNFRSF1B/PDE4B/EDN1/RUNX1/RELA/SASH1/CASP1/TLR4/CARM1/NPC1/ICAM1/TNF/CCNE1/CMPK2/HDAC5/PIAS2/KLF4/LYN/DAB2/CPT1A/LITAF/CD180/WDR35/SGMS1/RXRA/PTK2B/PDK4/TRIM5/DDIT4/FOXO1/CCL2/BRCA1/KANK2/CRHBP/NCOA3/SCARB1/CCR5/ACOD1/ZC3H12A/HMGB2/CARD16/IN…	120
GO:0002695	negative regulation of leukocyte activation	50/1918	136/11691	6.61403e-09	3.28465e-07	2.54033e-07	TBX21/CEACAM1/PTPRC/TGFB1/CD86/CD274/IRF1/IDO1/MERTK/CTLA4/SOCS1/PDCD1LG2/BTK/LAG3/PTPN6/BTN2A2/FGL1/RUNX1/TNFRSF21/PTPN2/IL2RA/CD74/LYN/HFE/BANK1/HLA-F/LGALS9/MNDA/TMEM131L/ZC3H8/HMOX1/ZC3H12A/CD80/JAK3/VSIR/BCL6/FGL2/GLI3/LILRB2/HLA-G/IL10/DTX1/GAL/TNFSF4/CNR2/INHBA/TSPAN32/LILRB1/SFRP1/RIPOR2	50
GO:0050868	negative regulation of T cell activation	37/1918	87/11691	6.66965e-09	3.28465e-07	2.54033e-07	TBX21/CEACAM1/TGFB1/CD86/CD274/IRF1/IDO1/CTLA4/SOCS1/PDCD1LG2/LAG3/PTPN6/BTN2A2/FGL1/RUNX1/TNFRSF21/PTPN2/IL2RA/CD74/HFE/LGALS9/TMEM131L/ZC3H8/ZC3H12A/CD80/JAK3/VSIR/BCL6/FGL2/GLI3/LILRB2/HLA-G/IL10/DTX1/TNFSF4/LILRB1/RIPOR2	37
GO:0045071	negative regulation of viral genome replication	26/1918	50/11691	7.03286e-09	3.43204e-07	2.65432e-07	APOBEC3F/APOBEC3G/ISG20/RSAD2/SHFL/PLSCR1/IFITM1/TNF/CCL8/IFI16/IFITM3/APOBEC3A/IFIT5/OAS3/ZC3HAV1/BST2/MX1/ZC3H12A/IFITM2/EIF2AK2/OAS1/ISG15/PARP10/OASL/PROX1/CCL5	26
GO:0032653	regulation of interleukin-10 production	23/1918	41/11691	7.64056e-09	3.68044e-07	2.84643e-07	HGF/CD274/IDO1/IRF4/NOD2/CD47/PDCD1LG2/TNFRSF21/TLR4/LGALS9/TRIB2/FCER1G/JAK3/DLL1/VSIR/CD83/BCL3/LILRA5/TNFSF4/INAVA/LILRB1/IL12B/EPX	23
GO:0032613	interleukin-10 production	24/1918	44/11691	7.67901e-09	3.68044e-07	2.84643e-07	HGF/CD274/IDO1/IRF4/NOD2/CD47/PDCD1LG2/TNFRSF21/TLR4/LGALS9/TRIB2/FCER1G/JAK3/DLL1/VSIR/ISG15/CD83/BCL3/LILRA5/TNFSF4/INAVA/LILRB1/IL12B/EPX	24
GO:0071216	cellular response to biotic stimulus	65/1918	198/11691	7.9792e-09	3.79047e-07	2.93153e-07	RIPK2/TGFB1/CD86/CD274/ZFP36/CXCL9/BCL2L11/NOD2/CXCL10/CXCL11/PDCD1LG2/BTK/SBNO2/STAP1/PDCD4/TNFRSF1B/PDE4B/RELA/SASH1/CASP1/TLR4/ICAM1/TNF/CMPK2/HDAC5/LYN/LITAF/CD180/SGMS1/TRIM5/FZD5/CCL2/SCARB1/CCR5/ACOD1/ZC3H12A/HMGB2/CARD16/IL6/CEBPE/DAB2IP/CD80/TICAM1/EME1/CX3CR1/TLR1/SRC/IL18/LILRB2/IL1RN/BMP6/IL10/HAMP/TNFSF4/CXCL5/CCL5/CCL3/CARD17/LILRB1/CSF3/IL36RN/IL36G/IL12B/CSF2/LBP	65
GO:0097530	granulocyte migration	42/1918	106/11691	8.37944e-09	3.94568e-07	3.05157e-07	KARS1/CXCL9/CXCL10/CXCL11/C5AR2/SLAMF8/PDE4B/EDN1/CCL7/SLIT2/CCL8/CD74/CCL13/CXCR2/CCL2/FCER1G/C5AR1/PTGER4/CCL18/IL1RN/CCL15/HRH1/CCL24/CCL1/CXCL5/MCOLN2/CXADR/CSF1/CCL5/CCL4/CCL3/CCL3L1/CCL3L3/CCL4L1/THBS1/CCL22/CCL20/RIPOR2/IL36RN/IL36G/EPX/LBP	42
GO:0043410	positive regulation of MAPK cascade	107/1918	386/11691	8.61968e-09	4.02352e-07	3.11176e-07	HGF/KARS1/PTPRC/P2RX7/JAK2/CD40/RIPK2/STK3/TGFB1/NOD1/KSR1/FGD2/PAK1/SH3RF1/SCIMP/NOD2/MLKL/LRRK2/C5AR2/CCR1/ILK/TMEM106A/GADD45B/RAPGEF2/EDN1/TNFRSF11A/SASH1/GLIPR2/CARD9/TLR4/CCL7/ICAM1/TRAF2/TNF/MAP3K4/TGFB3/GAREM1/CCL8/CD74/MAP3K9/AKAP12/GPR183/PTPN1/BANK1/LGALS9/CCL13/RIPK1/PTK2B/TRIM5/ROBO1/FZD5/CCL2/LTBR/HTR2B/C5AR1/GADD45A/CXCR4/ZC3H12A/NOTCH2/EIF2AK2/CSK/IL6/DAB2IP/RET/INSR/OSM/C5/DUSP6/…	107
GO:0002768	immune response-regulating cell surface receptor signaling pathway	92/1918	317/11691	8.69859e-09	4.02535e-07	3.11318e-07	BTN3A1/PSMA4/LCP2/CEACAM1/PTPRC/FYB1/CYLD/PSME1/PSME2/CD40/RIPK2/PSMA2/GBP1/RBCK1/APPL2/PAK1/FCGR1A/CTLA4/FOS/MUC1/CD47/FCGR1B/PSMB8/MICB/PSMB10/DENND1B/PSMB9/BTK/C5AR2/STAP1/CUL1/PLEKHA1/PTPN6/BTN2A2/ELMO2/PDE4B/RUNX1/PLSCR1/RELA/CLEC10A/TNFRSF21/CARD9/SOS1/PTPN2/CD38/SH2B2/PRAM1/PRKCQ/LYN/BTN3A2/NECTIN2/FCGR2A/MNDA/RPS6KA5/PSMC4/HLA-DPB1/BTN3A3/BAIAP2/GCSAM/FCER1G/HLA-DPA1/HLA-DRA/ADA/C5AR1/ZC3…	92
GO:0060759	regulation of response to cytokine stimulus	54/1918	153/11691	8.84136e-09	4.05645e-07	3.13723e-07	IFNGR1/VRK2/PTPRC/CYLD/JAK2/RIPK2/RBCK1/NLRC5/OTUD4/PARP14/SOCS1/CASP4/PARP9/STAT1/STAP1/PTPN6/ADAR/EDN1/RUNX1/CASP8/CASP1/TLR4/PTPN2/TRAF2/TNF/IRF7/SLIT2/CD74/KLF4/PTPN1/IFIH1/RIPK1/DDX58/ROBO1/IL7/IKBKE/ZBP1/CXCR4/CARD16/IL6/LIFR/PPARG/SOCS3/IL1RN/TRAIP/USP18/PADI2/SLIT3/CSF1/CCL5/BIRC3/TRAF1/MMP12/IL36RN	54
GO:0072677	eosinophil migration	15/1918	20/11691	1.08618e-08	4.94121e-07	3.82151e-07	CCL7/CCL8/CCL13/CCL2/PTGER4/CCL15/HRH1/CCL24/CCL1/CCL5/CCL4/CCL3/CCL4L1/CCL22/EPX	15
GO:0071887	leukocyte apoptotic process	38/1918	92/11691	1.10989e-08	5.00665e-07	3.87211e-07	P2RX7/CD274/IDO1/BCL2L11/MERTK/NOD2/GIMAP8/BTK/RAPGEF2/TNFRSF21/IRF7/IL2RA/CD74/PRKCQ/LYN/RIPK3/LGALS9/RIPK1/ZC3H8/CXCR2/FCER1G/HCAR2/ADA/CCR5/IL6/JAK3/PDCD1/ITPKB/BCL6/GLI3/AURKB/NR4A3/SLC7A11/IL10/KITLG/CXCL12/CCL5/LILRB1	38
GO:1903708	positive regulation of hemopoiesis	53/1918	150/11691	1.15989e-08	5.18856e-07	4.0128e-07	PTPRC/CYLD/RIPK2/TGFB1/CD86/FOXO3/IL15/STAT3/FOS/SOCS1/BTK/CCR1/STAT1/BTN2A2/IL12RB1/JAG1/RUNX1/CASP8/SCIN/TNF/IL2RA/CD74/LGALS9/RIPK1/ACVR1B/ATP11C/IL7/CD101/ADA/HMGB2/PNP/CD80/VSIR/ITPKB/ISG15/NFKBIZ/RAB7B/BCL6/GLI3/IL18/LILRB2/HLA-G/CD83/EGR3/KITLG/OCSTAMP/VNN1/TNFSF4/CSF1/INHBA/GATA3/CSF3/IL12B	53
GO:0035710	CD4-positive, alpha-beta T cell activation	32/1918	71/11691	1.26536e-08	5.6136e-07	4.34152e-07	TBX21/RIPK2/CD86/CD274/IRF4/SH3RF1/STAT3/SOCS1/IL27/RSAD2/IL12RB1/STAT6/RUNX1/PRKCQ/GPR183/LGALS9/ZC3H12A/IL6/PTGER4/CD80/JAK3/VSIR/NFKBIZ/BCL6/CDH26/IL18/CD83/BCL3/BATF/TNFSF4/GATA3/IL12B	32
GO:0002708	positive regulation of lymphocyte mediated immunity	35/1918	82/11691	1.51902e-08	6.68371e-07	5.16914e-07	TBX21/PTPRC/P2RX7/CD40/TGFB1/MICB/HLA-E/BTK/LTA/LAG3/RSAD2/IL12RB1/STAT6/MSH2/TRAF2/TNF/HLA-B/HLA-C/HLA-F/NECTIN2/FZD5/B2M/FCER1G/HLA-A/IL6/CD1E/IL18/CD226/HLA-G/C3/CADM1/IL18RAP/TNFSF4/GATA3/IL12B	35
GO:0045621	positive regulation of lymphocyte differentiation	33/1918	75/11691	1.57018e-08	6.75646e-07	5.22541e-07	PTPRC/CYLD/RIPK2/TGFB1/CD86/IL15/SOCS1/BTK/BTN2A2/IL12RB1/RUNX1/IL2RA/CD74/LGALS9/ATP11C/IL7/ADA/PNP/CD80/VSIR/ITPKB/NFKBIZ/BCL6/GLI3/IL18/LILRB2/HLA-G/CD83/EGR3/VNN1/TNFSF4/GATA3/IL12B	33
GO:0046632	alpha-beta T cell differentiation	33/1918	75/11691	1.57018e-08	6.75646e-07	5.22541e-07	TBX21/RIPK2/CD86/IRF1/IRF4/SH3RF1/STAT3/SOCS1/IL27/RSAD2/IL12RB1/STAT6/RUNX1/GPR183/LGALS9/ADA/ZC3H12A/PNP/IL6/PTGER4/CD80/JAK3/ITPKB/NFKBIZ/BCL6/GLI3/IL18/CD83/BCL3/BATF/TNFSF4/GATA3/IL12B	33
GO:0071621	granulocyte chemotaxis	38/1918	93/11691	1.58296e-08	6.75646e-07	5.22541e-07	KARS1/CXCL9/CXCL10/CXCL11/C5AR2/PDE4B/EDN1/CCL7/SLIT2/CCL8/CD74/CCL13/CXCR2/CCL2/FCER1G/C5AR1/CCL18/IL1RN/CCL15/HRH1/CCL24/CCL1/CXCL5/CXADR/CSF1/CCL5/CCL4/CCL3/CCL3L1/CCL3L3/CCL4L1/THBS1/CCL22/CCL20/RIPOR2/IL36RN/IL36G/LBP	38
GO:0043367	CD4-positive, alpha-beta T cell differentiation	28/1918	58/11691	1.58591e-08	6.75646e-07	5.22541e-07	TBX21/RIPK2/CD86/IRF4/SH3RF1/STAT3/SOCS1/IL27/RSAD2/IL12RB1/STAT6/RUNX1/GPR183/LGALS9/ZC3H12A/IL6/PTGER4/CD80/JAK3/NFKBIZ/BCL6/IL18/CD83/BCL3/BATF/TNFSF4/GATA3/IL12B	28
GO:0002700	regulation of production of molecular mediator of immune response	43/1918	112/11691	1.70251e-08	7.16371e-07	5.54037e-07	KARS1/TBX21/PTPRC/CD40/TGFB1/NOD2/HLA-E/BTK/RSAD2/TNFRSF1B/STAT6/STX4/MSH2/TLR4/TRAF2/TNF/TGFB3/CD74/HFE/HLA-F/CGAS/DDX58/FZD5/BST2/B2M/FCER1G/HMOX1/IL6/CD22/TICAM1/JAK3/BCL6/IL18/CD226/HLA-G/NR4A3/APOA2/IL10/TNFSF4/GATA3/LILRB1/FFAR3/IL33	43
GO:0002699	positive regulation of immune effector process	58/1918	172/11691	1.70819e-08	7.16371e-07	5.54037e-07	KARS1/TBX21/PTPRC/P2RX7/CD40/RIPK2/TGFB1/CD86/APPL2/NOD2/MICB/HLA-E/BTK/LTA/LAG3/RSAD2/IL12RB1/STAT6/STX4/MSH2/TLR4/DDX60/TRAF2/TNF/CD74/HLA-B/LYN/HLA-C/HLA-F/LGALS9/NECTIN2/DDX58/FZD5/B2M/FCER1G/DHX58/HMOX1/HLA-A/IL6/CD80/TICAM1/NFKBIZ/CD1E/IL18/CD226/HLA-G/NR4A3/ADORA2B/C3/CADM1/IL18RAP/TNFSF4/GATA3/LILRB1/FFAR3/IL33/IL12B/LBP	58
GO:0030593	neutrophil chemotaxis	34/1918	79/11691	1.88999e-08	7.86472e-07	6.08253e-07	CXCL9/CXCL10/CXCL11/C5AR2/PDE4B/EDN1/CCL7/SLIT2/CCL8/CD74/CCL13/CXCR2/CCL2/FCER1G/C5AR1/CCL18/IL1RN/CCL15/CCL24/CCL1/CXCL5/CXADR/CCL5/CCL4/CCL3/CCL3L1/CCL3L3/CCL4L1/CCL22/CCL20/RIPOR2/IL36RN/IL36G/LBP	34
GO:0046634	regulation of alpha-beta T cell activation	32/1918	72/11691	1.92219e-08	7.87658e-07	6.0917e-07	TBX21/PTPRC/RIPK2/CD86/CD274/IRF1/IRF4/SH3RF1/SOCS1/IL27/HLA-E/IL12RB1/RUNX1/PRKCQ/HFE/LGALS9/ADA/ZC3H12A/PNP/CD80/JAK3/VSIR/ITPKB/NFKBIZ/BCL6/GLI3/IL18/CD83/TNFSF4/GATA3/LILRB1/IL12B	32
GO:2000106	regulation of leukocyte apoptotic process	32/1918	72/11691	1.92219e-08	7.87658e-07	6.0917e-07	P2RX7/CD274/IDO1/MERTK/NOD2/GIMAP8/BTK/RAPGEF2/IRF7/CD74/PRKCQ/LYN/RIPK3/LGALS9/ZC3H8/CXCR2/FCER1G/HCAR2/ADA/CCR5/JAK3/PDCD1/ITPKB/BCL6/AURKB/NR4A3/SLC7A11/IL10/KITLG/CXCL12/CCL5/LILRB1	32
GO:0002429	immune response-activating cell surface receptor signaling pathway	85/1918	290/11691	1.95285e-08	7.94159e-07	6.14198e-07	BTN3A1/PSMA4/LCP2/CEACAM1/PTPRC/FYB1/CYLD/PSME1/PSME2/RIPK2/PSMA2/GBP1/RBCK1/APPL2/PAK1/FCGR1A/CTLA4/MUC1/CD47/PSMB8/MICB/PSMB10/DENND1B/PSMB9/BTK/C5AR2/STAP1/CUL1/PLEKHA1/PTPN6/BTN2A2/ELMO2/PDE4B/RUNX1/PLSCR1/RELA/CLEC10A/TNFRSF21/CARD9/PTPN2/CD38/SH2B2/PRAM1/PRKCQ/LYN/BTN3A2/NECTIN2/FCGR2A/MNDA/RPS6KA5/PSMC4/HLA-DPB1/BTN3A3/BAIAP2/GCSAM/FCER1G/HLA-DPA1/HLA-DRA/ADA/C5AR1/ZC3H12A/KLHL6/MYO1G/CSK/…	85
GO:0043901	negative regulation of multi-organism process	48/1918	132/11691	1.98445e-08	8.00942e-07	6.19444e-07	TRIM25/ZFP36/APOBEC3F/PML/MICB/TRIM26/APOBEC3G/ISG20/STAT1/RSAD2/TFAP4/SHFL/PLSCR1/TRIM14/IFITM1/TNF/IL2RA/TRIM21/CCL8/IFI16/IFITM3/RNF125/APOBEC3A/IFIT5/OAS3/TRIM5/ZC3HAV1/BST2/RIOK3/DHX58/ADA/ACOD1/MX1/ZC3H12A/CARD16/IFITM2/EIF2AK2/OAS1/ISG15/FGL2/PARP10/OASL/PROX1/PTX3/CCL5/CCL4/CCL3/HTRA1	48
GO:0070374	positive regulation of ERK1 and ERK2 cascade	49/1918	136/11691	2.00008e-08	8.01225e-07	6.19662e-07	KARS1/PTPRC/RIPK2/TGFB1/NOD1/SCIMP/NOD2/C5AR2/CCR1/RAPGEF2/TNFRSF11A/GLIPR2/TLR4/CCL7/ICAM1/TNF/GAREM1/CCL8/CD74/AKAP12/GPR183/LGALS9/CCL13/PTK2B/CCL2/HTR2B/C5AR1/NOTCH2/CCL18/SRC/CCL15/FLT1/TNFAIP8L3/HCRTR1/CCL24/NDRG4/FPR2/PDGFA/CCL1/CCL5/CCL4/CCL3/CCL3L1/CCL3L3/CCL4L1/CCL22/CCL20/MARCO/SLAMF1	49
GO:0048245	eosinophil chemotaxis	13/1918	16/11691	2.06318e-08	8.2038e-07	6.34477e-07	CCL7/CCL8/CCL13/CCL2/CCL15/HRH1/CCL24/CCL1/CCL5/CCL4/CCL3/CCL4L1/CCL22	13
GO:0043900	regulation of multi-organism process	93/1918	327/11691	2.15343e-08	8.49971e-07	6.57363e-07	P2RX7/RIPK2/NOD1/TRIM25/ZFP36/APOBEC3F/PML/BCL2L11/AIM2/DTX3L/IL15/IGF2R/IL27/MICB/TRIM26/APOBEC3G/ISG20/DYNLT1/PARP9/STAT1/RSAD2/TFAP4/IL12RB1/SHFL/ADAR/GTF2F2/PLSCR1/SASH1/TRIM14/DDX60/IFITM1/TNF/IL2RA/TRIM21/CCL8/SMURF2/CD74/IFI16/CD180/IFITM3/LGALS9/PC/CGAS/RNF125/NECTIN2/APOBEC3A/IFIT5/AURKA/EXOC2/OAS3/TRIM5/IFI27/DDX58/ZC3HAV1/OPTN/BST2/RIOK3/LAMP3/ACVR1B/DHX58/ADA/ACOD1/CXCR4/MX1/ZC3H12A/S…	93
GO:0032635	interleukin-6 production	44/1918	117/11691	2.41466e-08	9.46123e-07	7.31726e-07	HGF/P2RX7/RIPK2/NOD1/NOD2/STAT3/CD47/C5AR2/TMEM106A/LPL/PTPN6/MYD88/CARD9/TLR4/TNF/CD74/BANK1/IFIH1/LGALS9/DDX58/FCER1G/TLR8/ZC3H12A/CSK/IL6/TICAM1/TLR1/RAB7B/IL18/LILRB2/IL1RN/NLRP12/ADORA2B/IL18RAP/IL10/LILRA5/TNFSF4/KLF2/INAVA/SLAMF1/IL36RN/IL33/IL36G/LBP	44
GO:0032612	interleukin-1 production	36/1918	87/11691	2.53996e-08	9.88006e-07	7.64118e-07	CEACAM1/P2RX7/JAK2/RIPK2/GSDMD/NOD1/PML/GBP5/AIM2/NOD2/SUCNR1/PANX1/TMEM106A/LPL/MEFV/CASP8/CASP1/TLR4/NLRC4/IFI16/LGALS9/S100A13/MNDA/FZD5/TLR8/ZC3H12A/CARD16/SMAD3/CX3CR1/PYHIN1/NLRP12/IL10/LILRA5/CCL3/CARD17/INAVA	36
GO:0032731	positive regulation of interleukin-1 beta production	23/1918	43/11691	2.59387e-08	1.00172e-06	7.74723e-07	P2RX7/JAK2/RIPK2/GSDMD/NOD1/AIM2/NOD2/PANX1/LPL/CASP8/CASP1/TLR4/IFI16/LGALS9/MNDA/FZD5/TLR8/SMAD3/PYHIN1/NLRP12/LILRA5/CCL3/INAVA	23
GO:0002920	regulation of humoral immune response	22/1918	40/11691	2.65296e-08	1.01722e-06	7.86712e-07	CFH/PTPRC/SERPING1/LTA/C5AR2/CFB/C1QB/PTPN6/TNF/C2/C1S/C1R/C1QC/CR1L/PROS1/C5AR1/ACOD1/A2M/SPNS2/C5/C3/CFP	22
GO:0045089	positive regulation of innate immune response	89/1918	310/11691	2.67477e-08	1.01831e-06	7.87556e-07	PSMA4/CYLD/PSME1/PSME2/RIPK2/NOD1/PSMA2/IRF1/APPL2/IRF4/NLRC5/TIFA/PAK1/GBP5/AIM2/OTUD4/NOD2/MUC1/TLR5/PSMB8/MICB/HLA-E/PSMB10/PSMB9/BTK/GRAMD4/PARP9/LAG3/CUL1/POLR3D/RSAD2/WDFY1/CASP8/PLSCR1/RELA/CLEC10A/MYD88/CARD9/TLR4/NLRC4/DDX60/IRF7/LYN/HLA-F/IFI16/IFIH1/UNC93B1/CGAS/RNF125/NECTIN2/RIPK1/MNDA/RPS6KA5/PSMC4/TRIM5/DDX58/RIOK3/FCER1G/DHX58/LGR4/TLR8/IKBKE/ZBP1/ACOD1/XIAP/HMGB2/FYN/DAB2IP/TICAM…	89
GO:0045582	positive regulation of T cell differentiation	30/1918	66/11691	2.82799e-08	1.06906e-06	8.26804e-07	PTPRC/CYLD/RIPK2/TGFB1/CD86/SOCS1/BTN2A2/IL12RB1/RUNX1/IL2RA/CD74/LGALS9/IL7/ADA/PNP/CD80/VSIR/ITPKB/NFKBIZ/BCL6/GLI3/IL18/LILRB2/HLA-G/CD83/EGR3/VNN1/TNFSF4/GATA3/IL12B	30
GO:0019883	antigen processing and presentation of endogenous antigen	15/1918	21/11691	3.22266e-08	1.20974e-06	9.35604e-07	TAP1/TAP2/HLA-E/CD74/HLA-B/TAPBP/HFE/HLA-C/HLA-F/ERAP2/ERAP1/B2M/HLA-A/CD1E/HLA-G	15
GO:0006959	humoral immune response	46/1918	126/11691	3.38969e-08	1.2636e-06	9.77261e-07	CFH/PTPRC/CXCL9/SERPING1/CXCL10/CXCL11/HLA-E/PSMB10/LTA/C5AR2/CFB/C1QB/C1RL/PTPN6/TNFRSF21/TNF/C2/GPR183/CCL13/C1S/C1R/C1QC/CR1L/CCL2/PROS1/IL7/C5AR1/ACOD1/ST6GAL1/A2M/IL6/HLA-DQB1/SPNS2/C5/PAX5/PDCD1/EXO1/SLC11A1/CD83/C3/BCL3/CFP/CXCL5/GATA3/IL36RN/PI3	46
GO:0022408	negative regulation of cell-cell adhesion	48/1918	134/11691	3.43856e-08	1.27159e-06	9.83437e-07	TBX21/CEACAM1/JAK2/PPM1F/TGFB1/CD86/CD274/IRF1/IDO1/CTLA4/SOCS1/PDCD1LG2/LAG3/PTPN6/BTN2A2/JAG1/FGL1/RUNX1/TNFRSF21/PTPN2/IL2RA/CD74/KLF4/EPB41L5/HFE/LGALS9/TMEM131L/ZC3H8/CD9/ZC3H12A/CD80/JAK3/VSIR/ADTRP/BCL6/FGL2/GLI3/LILRB2/IL1RN/HLA-G/BMP6/IL10/DTX1/CXCL12/TNFSF4/LILRB1/CCM2L/RIPOR2	48
GO:0032611	interleukin-1 beta production	33/1918	77/11691	3.45849e-08	1.27159e-06	9.83437e-07	P2RX7/JAK2/RIPK2/GSDMD/NOD1/PML/GBP5/AIM2/NOD2/SUCNR1/PANX1/TMEM106A/LPL/MEFV/CASP8/CASP1/TLR4/NLRC4/IFI16/LGALS9/MNDA/FZD5/TLR8/ZC3H12A/CARD16/SMAD3/CX3CR1/PYHIN1/NLRP12/LILRA5/CCL3/CARD17/INAVA	33
GO:0001959	regulation of cytokine-mediated signaling pathway	50/1918	143/11691	4.41333e-08	1.61162e-06	1.24641e-06	IFNGR1/VRK2/PTPRC/CYLD/JAK2/RIPK2/RBCK1/NLRC5/OTUD4/PARP14/SOCS1/CASP4/PARP9/STAT1/STAP1/PTPN6/ADAR/EDN1/RUNX1/CASP8/CASP1/PTPN2/TRAF2/TNF/IRF7/SLIT2/CD74/PTPN1/RIPK1/ROBO1/IL7/IKBKE/ZBP1/CXCR4/CARD16/IL6/LIFR/PPARG/SOCS3/IL1RN/TRAIP/USP18/PADI2/SLIT3/CSF1/CCL5/BIRC3/TRAF1/MMP12/IL36RN	50
GO:0032609	interferon-gamma production	35/1918	85/11691	4.59753e-08	1.66754e-06	1.28966e-06	BTN3A1/RIPK2/CD274/CD47/IL27/PDCD1LG2/LTA/IL12RB1/PDE4B/TLR4/TNF/RIPK3/LGALS9/BTN3A2/HLA-DPB1/FZD5/HLA-DPA1/TLR8/ZC3H12A/VSIR/ISG15/IL18/CD226/SLC11A1/BCL3/IL18RAP/IL10/TNFSF4/CD2/INHBA/GATA3/LILRB1/IL36RN/IL33/IL12B	35
GO:0006935	chemotaxis	115/1918	436/11691	4.92328e-08	1.7737e-06	1.37177e-06	HGF/KARS1/PPM1F/TGFB1/AMOT/CXCL9/CXCL10/CXCL11/S1PR1/SUCNR1/C5AR2/CCR1/STAP1/SLAMF8/EPHB3/ELMO2/RALA/PDE4B/STX4/PLXND1/EDN1/TNFRSF11A/SOS1/TYMP/CCL7/PTPN2/NRP2/SLIT2/CCL8/CDK5/CD74/PRKCQ/GPR183/LYN/P2RX4/HSD3B7/LGALS9/CCL13/RPS6KA5/PTK2B/ROBO1/CXCR2/CCL2/VCAM1/CCRL2/FCER1G/C5AR1/BMPR2/CCR5/CYP19A1/CXCR4/HMGB2/FZD3/HBEGF/IL6/PLXNC1/FYN/RET/F3/SMAD3/CX3CR1/SHC3/C5/CCL18/SRC/UNC5A/GLI3/IL1RN/CCL15/U…	115
GO:1990266	neutrophil migration	36/1918	89/11691	5.13757e-08	1.83856e-06	1.42193e-06	CXCL9/CXCL10/CXCL11/C5AR2/SLAMF8/PDE4B/EDN1/CCL7/SLIT2/CCL8/CD74/CCL13/CXCR2/CCL2/FCER1G/C5AR1/CCL18/IL1RN/CCL15/CCL24/CCL1/CXCL5/MCOLN2/CXADR/CCL5/CCL4/CCL3/CCL3L1/CCL3L3/CCL4L1/CCL22/CCL20/RIPOR2/IL36RN/IL36G/LBP	36
GO:0008285	negative regulation of cell proliferation	127/1918	495/11691	5.57315e-08	1.98124e-06	1.53228e-06	KARS1/CEACAM1/JAK2/STK3/TGFB1/CD86/CD274/CDKN1A/IRF1/IDO1/PLAAT4/APPL2/WARS1/PML/PAK1/CTLA4/IL15/STAT3/SSTR2/ASCL2/PDCD1LG2/BTK/LTA/MCC/STAT1/ILK/IFT122/TFAP4/PTPN6/IFT172/BTN2A2/PDCD4/RAPGEF2/SCIN/TNFRSF21/LZTS2/ING4/IFITM1/PTPN2/TNF/ATF5/IL2RA/NUDT6/TGFB3/CCL8/KLF4/PMP22/LYN/TP53INP1/EAF2/TMIGD3/MTSS1/LGALS9/JARID2/RIPK1/ST18/MNDA/ADORA3/TMEM131L/PTK2B/IFIT3/TES/ROBO1/CDKN2C/FZD5/CD9/CCL2/B2M/B…	127
GO:0002285	lymphocyte activation involved in immune response	48/1918	136/11691	5.861e-08	2.06986e-06	1.60082e-06	RAB27A/TBX21/CEACAM1/PTPRC/CD40/RIPK2/TGFB1/CD86/IRF4/STAT3/IL27/IL12RB1/STAT6/MSH2/UNG/TLR4/ICAM1/RNF168/GPR183/HLA-F/LIG4/CD180/LGALS9/PTK2B/FCER1G/ADA/ZC3H12A/NOTCH2/IL6/PTGER4/MFNG/CD80/JAK3/EXO1/DLL1/NFKBIZ/BCL6/FGL2/TNFSF18/IL18/SLC11A1/BCL3/BATF/IL10/TNFSF4/GATA3/LILRB1/IL12B	48
GO:0042330	taxis	115/1918	438/11691	6.43409e-08	2.2574e-06	1.74586e-06	HGF/KARS1/PPM1F/TGFB1/AMOT/CXCL9/CXCL10/CXCL11/S1PR1/SUCNR1/C5AR2/CCR1/STAP1/SLAMF8/EPHB3/ELMO2/RALA/PDE4B/STX4/PLXND1/EDN1/TNFRSF11A/SOS1/TYMP/CCL7/PTPN2/NRP2/SLIT2/CCL8/CDK5/CD74/PRKCQ/GPR183/LYN/P2RX4/HSD3B7/LGALS9/CCL13/RPS6KA5/PTK2B/ROBO1/CXCR2/CCL2/VCAM1/CCRL2/FCER1G/C5AR1/BMPR2/CCR5/CYP19A1/CXCR4/HMGB2/FZD3/HBEGF/IL6/PLXNC1/FYN/RET/F3/SMAD3/CX3CR1/SHC3/C5/CCL18/SRC/UNC5A/GLI3/IL1RN/CCL15/U…	115
GO:0051047	positive regulation of secretion	85/1918	298/11691	7.56733e-08	2.63775e-06	2.04002e-06	IFNGR1/KARS1/RAB27A/P2RX7/JAK2/RIPK2/GSDMD/TGFB1/CD274/RAB2B/GLUL/ATP13A2/AIM2/NOD2/LRRK2/HLA-E/DTNBP1/PANX1/LPL/SEC24A/RAB8B/STX4/EDN1/TNFRSF11A/SRI/SCIN/CASP1/TLR4/TNF/CD38/TGFB3/CDK5/AKAP12/P2RX4/HFE/HLA-F/IFIH1/LGALS9/FRMD4A/DDX58/FZD5/HTR2B/FCER1G/RAB3A/HCAR2/SMPD3/APBB1/CLEC5A/TLR8/CYP19A1/MYOM1/IL6/PTGER4/OPRL1/OSM/SYT1/TLR1/C5/CFTR/SRC/STX1A/NLRP12/CHRNB2/ADORA2B/BMP6/CADM1/ADORA1/SYT4/IL…	85
GO:0042098	T cell proliferation	51/1918	150/11691	9.13562e-08	3.16387e-06	2.44692e-06	BTN3A1/PTPRC/P2RX7/TNFSF13B/RIPK2/TGFB1/CD86/CD274/IRF1/IDO1/SH3RF1/CTLA4/IL15/IL27/PDCD1LG2/HLA-E/PSMB10/PTPN6/ELF4/BTN2A2/IL12RB1/TNFRSF1B/TNFRSF21/SOS1/IL2RA/PRKCQ/RIPK3/LGALS9/TMEM131L/HLA-DPB1/VCAM1/HLA-DPA1/CD70/PNP/IL6/FYN/CD80/JAK3/VSIR/TNFSF18/IL18/LILRB2/SLC11A1/HLA-G/CD209/IL10/TNFSF14/TNFSF4/CCL5/LILRB1/IL12B	51
GO:0032649	regulation of interferon-gamma production	32/1918	76/11691	9.21857e-08	3.17213e-06	2.45331e-06	RIPK2/CD274/CD47/IL27/PDCD1LG2/LTA/IL12RB1/PDE4B/TLR4/TNF/RIPK3/LGALS9/HLA-DPB1/FZD5/HLA-DPA1/TLR8/ZC3H12A/VSIR/ISG15/IL18/CD226/SLC11A1/BCL3/IL10/TNFSF4/CD2/INHBA/GATA3/LILRB1/IL36RN/IL33/IL12B	32
GO:0002705	positive regulation of leukocyte mediated immunity	40/1918	106/11691	9.29064e-08	3.17657e-06	2.45674e-06	TBX21/PTPRC/P2RX7/CD40/TGFB1/NOD2/MICB/HLA-E/BTK/LTA/LAG3/RSAD2/IL12RB1/STAT6/STX4/MSH2/TRAF2/TNF/HLA-B/HLA-C/HLA-F/NECTIN2/DDX58/FZD5/B2M/FCER1G/HLA-A/IL6/TICAM1/CD1E/IL18/CD226/HLA-G/ADORA2B/C3/CADM1/IL18RAP/TNFSF4/GATA3/IL12B	40
GO:0032675	regulation of interleukin-6 production	41/1918	110/11691	9.61247e-08	3.2658e-06	2.52575e-06	HGF/P2RX7/RIPK2/NOD1/NOD2/STAT3/CD47/C5AR2/LPL/PTPN6/MYD88/CARD9/TLR4/TNF/CD74/BANK1/IFIH1/LGALS9/DDX58/FCER1G/TLR8/ZC3H12A/CSK/IL6/TICAM1/TLR1/RAB7B/LILRB2/IL1RN/NLRP12/ADORA2B/IL10/LILRA5/TNFSF4/KLF2/INAVA/SLAMF1/IL36RN/IL33/IL36G/LBP	41
GO:0042129	regulation of T cell proliferation	44/1918	122/11691	1.01075e-07	3.4124e-06	2.63913e-06	PTPRC/TNFSF13B/RIPK2/TGFB1/CD86/CD274/IRF1/IDO1/SH3RF1/CTLA4/IL15/IL27/PDCD1LG2/HLA-E/PTPN6/BTN2A2/IL12RB1/TNFRSF1B/TNFRSF21/SOS1/IL2RA/PRKCQ/RIPK3/LGALS9/TMEM131L/HLA-DPB1/VCAM1/HLA-DPA1/CD70/PNP/IL6/CD80/JAK3/VSIR/TNFSF18/IL18/LILRB2/HLA-G/CD209/IL10/TNFSF4/CCL5/LILRB1/IL12B	44
GO:0002673	regulation of acute inflammatory response	27/1918	59/11691	1.16936e-07	3.92321e-06	3.03419e-06	CFH/SERPING1/HLA-E/BTK/C5AR2/CFB/C1QB/TNFRSF11A/TNF/C2/C1S/C1R/C1QC/CR1L/PROS1/FCER1G/C5AR1/A2M/IL6/OSM/C5/PPARG/PTGS2/C3/ADORA1/CFP/FFAR3	27
GO:0045785	positive regulation of cell adhesion	88/1918	316/11691	1.46658e-07	4.88981e-06	3.78175e-06	PTPRC/CYLD/JAK2/PPM1F/TNFSF13B/RIPK2/TGFB1/CD86/CD274/RSU1/PAK1/CTLA4/IL15/NOD2/SOCS1/CD47/PDCD1LG2/HLA-E/S100A10/ILK/PTPN6/BTN2A2/IL12RB1/TGM2/STX4/RUNX1/RELA/ICAM1/TNF/IL2RA/CD74/EPB41L5/LIMS1/PRKCQ/LYN/LGALS9/AFDN/PTK2B/CARMIL1/HLA-DPB1/CCL2/VCAM1/NFAT5/HLA-DPA1/IL7/ADA/MMRN2/CD70/HYAL1/PNP/CSK/IL6/FYN/RET/CD80/JAK3/SMAD3/PDCD1/VSIR/ITPKB/NFKBIZ/BCL6/SRC/TNFSF18/GLI3/IL18/LILRB2/KIF26B/HLA-G/C…	88
GO:0032946	positive regulation of mononuclear cell proliferation	38/1918	100/11691	1.56599e-07	5.18903e-06	4.01317e-06	PTPRC/CD40/TNFSF13B/RIPK2/CD86/CD274/CDKN1A/IL15/PDCD1LG2/HLA-E/IL12RB1/TLR4/IL2RA/CD38/CD74/PRKCQ/GPR183/LGALS9/HLA-DPB1/VCAM1/HLA-DPA1/IL7/ADA/CD70/PNP/IL6/CD80/TICAM1/JAK3/BCL6/IL18/LILRB2/CHRNB2/CD209/TNFSF4/CSF1/CCL5/IL12B	38
GO:0002292	T cell differentiation involved in immune response	25/1918	53/11691	1.65232e-07	5.4415e-06	4.20842e-06	TBX21/RIPK2/CD86/IRF4/STAT3/IL27/IL12RB1/STAT6/GPR183/LGALS9/FCER1G/ZC3H12A/IL6/PTGER4/CD80/JAK3/NFKBIZ/BCL6/FGL2/IL18/BCL3/BATF/TNFSF4/GATA3/IL12B	25
GO:1902107	positive regulation of leukocyte differentiation	42/1918	116/11691	1.73087e-07	5.66543e-06	4.38161e-06	PTPRC/CYLD/RIPK2/TGFB1/CD86/IL15/FOS/SOCS1/BTK/CCR1/BTN2A2/IL12RB1/RUNX1/CASP8/TNF/IL2RA/CD74/LGALS9/RIPK1/ATP11C/IL7/CD101/ADA/PNP/CD80/VSIR/ITPKB/NFKBIZ/BCL6/GLI3/IL18/LILRB2/HLA-G/CD83/EGR3/KITLG/OCSTAMP/VNN1/TNFSF4/CSF1/GATA3/IL12B	42
GO:0032651	regulation of interleukin-1 beta production	29/1918	67/11691	1.79099e-07	5.8267e-06	4.50634e-06	P2RX7/JAK2/RIPK2/GSDMD/NOD1/PML/AIM2/NOD2/PANX1/LPL/MEFV/CASP8/CASP1/TLR4/IFI16/LGALS9/MNDA/FZD5/TLR8/ZC3H12A/CARD16/SMAD3/CX3CR1/PYHIN1/NLRP12/LILRA5/CCL3/CARD17/INAVA	29
GO:0046637	regulation of alpha-beta T cell differentiation	24/1918	50/11691	1.93049e-07	6.24271e-06	4.82807e-06	TBX21/RIPK2/CD86/IRF4/SH3RF1/SOCS1/IL27/IL12RB1/RUNX1/LGALS9/ADA/ZC3H12A/PNP/CD80/JAK3/ITPKB/NFKBIZ/BCL6/GLI3/IL18/CD83/TNFSF4/GATA3/IL12B	24
GO:1903532	positive regulation of secretion by cell	80/1918	281/11691	1.99087e-07	6.3994e-06	4.94926e-06	IFNGR1/KARS1/RAB27A/P2RX7/JAK2/RIPK2/GSDMD/TGFB1/CD274/RAB2B/GLUL/ATP13A2/AIM2/NOD2/LRRK2/HLA-E/DTNBP1/PANX1/LPL/SEC24A/RAB8B/STX4/EDN1/SRI/CASP1/TLR4/TNF/CD38/TGFB3/CDK5/AKAP12/HFE/HLA-F/IFIH1/LGALS9/FRMD4A/DDX58/FZD5/HTR2B/FCER1G/RAB3A/HCAR2/SMPD3/APBB1/CLEC5A/TLR8/CYP19A1/MYOM1/IL6/PTGER4/OSM/SYT1/TLR1/C5/CFTR/SRC/STX1A/NLRP12/CHRNB2/ADORA2B/BMP6/CADM1/SYT4/IL10/CLEC6A/PARD6A/CCL1/SDC1/CXCL12/…	80
GO:0032732	positive regulation of interleukin-1 production	23/1918	47/11691	2.22329e-07	7.10393e-06	5.49413e-06	P2RX7/JAK2/RIPK2/GSDMD/NOD1/AIM2/NOD2/PANX1/LPL/CASP8/CASP1/TLR4/IFI16/LGALS9/MNDA/FZD5/TLR8/SMAD3/PYHIN1/NLRP12/LILRA5/CCL3/INAVA	23
GO:0002719	negative regulation of cytokine production involved in immune response	13/1918	18/11691	2.27522e-07	7.22686e-06	5.58921e-06	TBX21/TGFB1/TNF/TGFB3/HFE/HLA-F/BST2/HMOX1/JAK3/BCL6/APOA2/IL10/LILRB1	13
GO:0002286	T cell activation involved in immune response	31/1918	75/11691	2.41469e-07	7.62475e-06	5.89694e-06	RAB27A/TBX21/CEACAM1/RIPK2/CD86/IRF4/STAT3/IL27/IL12RB1/STAT6/ICAM1/GPR183/LGALS9/FCER1G/ZC3H12A/IL6/PTGER4/CD80/JAK3/NFKBIZ/BCL6/FGL2/TNFSF18/IL18/SLC11A1/BCL3/BATF/TNFSF4/GATA3/LILRB1/IL12B	31
GO:0050702	interleukin-1 beta secretion	22/1918	44/11691	2.51662e-07	7.90013e-06	6.10992e-06	P2RX7/RIPK2/GSDMD/PML/GBP5/AIM2/NOD2/PANX1/TMEM106A/LPL/CASP1/TLR4/NLRC4/LGALS9/FZD5/TLR8/ZC3H12A/CARD16/NLRP12/LILRA5/CCL3/CARD17	22
GO:0070555	response to interleukin-1	55/1918	172/11691	2.96654e-07	9.25838e-06	7.16037e-06	VRK2/PSMA4/PSME1/PSME2/RIPK2/NOD1/PSMA2/GBP3/GBP1/GBP2/OTUD4/NOD2/CD47/PSMB8/PSMB10/PSMB9/CUL1/EDN1/TNFRSF11A/RELA/MYD88/CCL7/ICAM1/CD38/CCL8/HNMT/AKAP12/LGALS9/CCL13/ST18/RPS6KA5/PSMC4/CCL2/ACOD1/ZC3H12A/HYAL1/IL6/DAB2IP/CCL18/SRC/IL1RN/CCL15/CCL24/CCL1/CCL5/KLF2/CCL4/CCL3/CCL3L1/CCL3L3/NKX3-1/CCL4L1/CCL22/CCL20/SFRP1	55
GO:0042092	type 2 immune response	17/1918	29/11691	2.9968e-07	9.29874e-06	7.19159e-06	TBX21/CD86/IDO1/NOD2/DENND1B/RSAD2/STAT6/CD74/IL6/BCL6/IL18/BCL3/BATF/IL10/TNFSF4/GATA3/IL33	17
GO:0032755	positive regulation of interleukin-6 production	30/1918	72/11691	3.05071e-07	9.41163e-06	7.27889e-06	P2RX7/RIPK2/NOD1/NOD2/STAT3/LPL/MYD88/CARD9/TLR4/TNF/CD74/IFIH1/LGALS9/DDX58/FCER1G/TLR8/IL6/TICAM1/TLR1/RAB7B/LILRB2/IL1RN/ADORA2B/LILRA5/TNFSF4/INAVA/IL36RN/IL33/IL36G/LBP	30
GO:0001910	regulation of leukocyte mediated cytotoxicity	26/1918	58/11691	3.32401e-07	1.01962e-05	7.88564e-06	CEACAM1/PTPRC/P2RX7/MICB/HLA-E/LAG3/STAP1/IL12RB1/SERPINB9/ICAM1/HLA-B/HLA-C/RIPK3/HLA-F/LGALS9/NECTIN2/B2M/HLA-A/CD1E/CD226/HLA-G/CADM1/IL18RAP/LILRB1/IL12B/SERPINB4	26
GO:0032652	regulation of interleukin-1 production	31/1918	76/11691	3.44309e-07	1.05014e-05	8.12175e-06	CEACAM1/P2RX7/JAK2/RIPK2/GSDMD/NOD1/PML/AIM2/NOD2/PANX1/LPL/MEFV/CASP8/CASP1/TLR4/IFI16/LGALS9/MNDA/FZD5/TLR8/ZC3H12A/CARD16/SMAD3/CX3CR1/PYHIN1/NLRP12/IL10/LILRA5/CCL3/CARD17/INAVA	31
GO:0052548	regulation of endopeptidase activity	79/1918	280/11691	3.55652e-07	1.0763e-05	8.32408e-06	CASP10/HGF/FAS/PSME1/JAK2/PPM1F/PSME2/RIPK2/NOD1/TNFSF10/PZP/PML/SERPING1/BCL2L11/SH3RF1/ATP13A2/AIM2/STAT3/CASP4/PSMB8/PSMB9/GRAMD4/HERPUD1/TFAP4/MEFV/PMAIP1/CASP8/SERPINB9/CARD9/CASP1/NLRC4/TRAF2/TNF/CAST/KLF4/LYN/TNFAIP8/IFI16/LGALS9/WDR35/RIPK1/ST18/FURIN/BBC3/CPAMD8/SORL1/ROBO1/BST2/PROS1/LAMP3/XIAP/CARD16/A2M/MMP9/FYN/F3/SMAD3/CASP5/C5/VSIR/PPARG/SRC/PTGS2/TNFRSF10A/NLRP12/SPINT1/C3/CRB2/BI…	79
GO:0002287	alpha-beta T cell activation involved in immune response	23/1918	48/11691	3.60907e-07	1.0763e-05	8.32408e-06	TBX21/RIPK2/CD86/IRF4/STAT3/IL27/IL12RB1/STAT6/GPR183/LGALS9/ZC3H12A/IL6/PTGER4/CD80/JAK3/NFKBIZ/BCL6/IL18/BCL3/BATF/TNFSF4/GATA3/IL12B	23
GO:0002293	alpha-beta T cell differentiation involved in immune response	23/1918	48/11691	3.60907e-07	1.0763e-05	8.32408e-06	TBX21/RIPK2/CD86/IRF4/STAT3/IL27/IL12RB1/STAT6/GPR183/LGALS9/ZC3H12A/IL6/PTGER4/CD80/JAK3/NFKBIZ/BCL6/IL18/BCL3/BATF/TNFSF4/GATA3/IL12B	23
GO:0002294	CD4-positive, alpha-beta T cell differentiation involved in immune response	23/1918	48/11691	3.60907e-07	1.0763e-05	8.32408e-06	TBX21/RIPK2/CD86/IRF4/STAT3/IL27/IL12RB1/STAT6/GPR183/LGALS9/ZC3H12A/IL6/PTGER4/CD80/JAK3/NFKBIZ/BCL6/IL18/BCL3/BATF/TNFSF4/GATA3/IL12B	23
GO:0050671	positive regulation of lymphocyte proliferation	37/1918	99/11691	3.709e-07	1.09999e-05	8.50729e-06	PTPRC/CD40/TNFSF13B/RIPK2/CD86/CD274/CDKN1A/IL15/PDCD1LG2/HLA-E/IL12RB1/TLR4/IL2RA/CD38/CD74/PRKCQ/GPR183/LGALS9/HLA-DPB1/VCAM1/HLA-DPA1/IL7/ADA/CD70/PNP/IL6/CD80/TICAM1/JAK3/BCL6/IL18/LILRB2/CHRNB2/CD209/TNFSF4/CCL5/IL12B	37
GO:0031341	regulation of cell killing	29/1918	69/11691	3.84175e-07	1.1331e-05	8.76336e-06	CFH/CEACAM1/PTPRC/P2RX7/BCL2L11/MICB/HLA-E/LAG3/STAP1/IL12RB1/SERPINB9/ICAM1/HLA-B/HLA-C/RIPK3/HLA-F/LGALS9/NECTIN2/CR1L/B2M/HLA-A/CD1E/CD226/HLA-G/CADM1/IL18RAP/LILRB1/IL12B/SERPINB4	29
GO:0050851	antigen receptor-mediated signaling pathway	60/1918	195/11691	3.90149e-07	1.14444e-05	8.85101e-06	BTN3A1/PSMA4/LCP2/CEACAM1/PTPRC/FYB1/CYLD/PSME1/PSME2/RIPK2/PSMA2/GBP1/RBCK1/PAK1/CTLA4/PSMB8/PSMB10/DENND1B/PSMB9/BTK/STAP1/CUL1/PLEKHA1/PTPN6/BTN2A2/PDE4B/RUNX1/RELA/TNFRSF21/PTPN2/CD38/SH2B2/PRAM1/PRKCQ/LYN/BTN3A2/NECTIN2/MNDA/PSMC4/HLA-DPB1/BTN3A3/GCSAM/HLA-DPA1/HLA-DRA/ADA/ZC3H12A/KLHL6/CSK/CD22/HLA-DQB1/FYN/PAX5/PRKCH/NFKBIZ/HLA-DRB1/CD226/HLA-DRB5/HLA-DQA1/GATA3/HLA-DQA2	60
GO:0071347	cellular response to interleukin-1	50/1918	153/11691	4.86738e-07	1.42e-05	1.09822e-05	VRK2/PSMA4/PSME1/PSME2/RIPK2/NOD1/PSMA2/GBP3/GBP1/GBP2/OTUD4/NOD2/CD47/PSMB8/PSMB10/PSMB9/CUL1/EDN1/RELA/MYD88/CCL7/ICAM1/CCL8/AKAP12/CCL13/ST18/RPS6KA5/PSMC4/CCL2/ACOD1/ZC3H12A/HYAL1/IL6/DAB2IP/CCL18/IL1RN/CCL15/CCL24/CCL1/CCL5/KLF2/CCL4/CCL3/CCL3L1/CCL3L3/NKX3-1/CCL4L1/CCL22/CCL20/SFRP1	50
GO:0043370	regulation of CD4-positive, alpha-beta T cell differentiation	20/1918	39/11691	5.23287e-07	1.51838e-05	1.17431e-05	TBX21/RIPK2/CD86/IRF4/SH3RF1/SOCS1/IL27/IL12RB1/RUNX1/LGALS9/ZC3H12A/CD80/JAK3/NFKBIZ/BCL6/IL18/CD83/TNFSF4/GATA3/IL12B	20
GO:0002455	humoral immune response mediated by circulating immunoglobulin	16/1918	27/11691	5.4924e-07	1.56825e-05	1.21288e-05	PTPRC/SERPING1/LTA/C1QB/C1RL/PTPN6/TNF/C2/C1S/C1R/C1QC/HLA-DQB1/C5/EXO1/C3/BCL3	16
GO:0045066	regulatory T cell differentiation	16/1918	27/11691	5.4924e-07	1.56825e-05	1.21288e-05	TGFB1/IRF1/CTLA4/SOCS1/LAG3/BTN2A2/RUNX1/IL2RA/LGALS9/VSIR/KAT2A/BCL6/LILRB2/HLA-G/TNFSF4/TNFRSF18	16
GO:0045589	regulation of regulatory T cell differentiation	16/1918	27/11691	5.4924e-07	1.56825e-05	1.21288e-05	TGFB1/IRF1/CTLA4/SOCS1/LAG3/BTN2A2/RUNX1/IL2RA/LGALS9/VSIR/KAT2A/BCL6/LILRB2/HLA-G/TNFSF4/TNFRSF18	16
GO:0050701	interleukin-1 secretion	23/1918	49/11691	5.75104e-07	1.62482e-05	1.25663e-05	P2RX7/RIPK2/GSDMD/PML/GBP5/AIM2/NOD2/PANX1/TMEM106A/LPL/CASP1/TLR4/NLRC4/LGALS9/S100A13/FZD5/TLR8/ZC3H12A/CARD16/NLRP12/LILRA5/CCL3/CARD17	23
GO:2000514	regulation of CD4-positive, alpha-beta T cell activation	23/1918	49/11691	5.75104e-07	1.62482e-05	1.25663e-05	TBX21/RIPK2/CD86/CD274/IRF4/SH3RF1/SOCS1/IL27/IL12RB1/RUNX1/PRKCQ/LGALS9/ZC3H12A/CD80/JAK3/VSIR/NFKBIZ/BCL6/IL18/CD83/TNFSF4/GATA3/IL12B	23
GO:0002698	negative regulation of immune effector process	36/1918	97/11691	6.47879e-07	1.82085e-05	1.40823e-05	TBX21/CEACAM1/PTPRC/TGFB1/SERPING1/CD47/MICB/HLA-E/SLAMF8/PTPN6/SERPINB9/TNF/IL2RA/TGFB3/HFE/HLA-F/LGALS9/RNF125/BST2/RIOK3/DHX58/HMOX1/ZC3H12A/A2M/CD22/JAK3/BCL6/FGL2/HLA-G/APOA2/IL10/TNFSF4/LILRB1/HTRA1/IL33/SERPINB4	36
GO:0045824	negative regulation of innate immune response	22/1918	46/11691	6.75019e-07	1.88724e-05	1.45958e-05	CEACAM1/NMI/TRAFD1/NLRC5/SERPING1/PARP14/HLA-E/SLAMF8/ADAR/SERPINB9/PTPN2/HLA-F/IFI16/LGALS9/DHX58/ACOD1/A2M/PPARG/HLA-G/LILRB1/MMP12/SERPINB4	22
GO:0042108	positive regulation of cytokine biosynthetic process	26/1918	60/11691	7.48828e-07	2.08275e-05	1.61079e-05	PTPRC/JAK2/CD86/IRF1/IRF4/STAT3/IL27/RELA/TLR4/TNF/CD74/PRKCQ/AKAP12/TNFRSF8/TLR8/HMOX1/IL6/CD80/TICAM1/TLR1/BCL3/APOA2/THBS1/IL12B/LBP/PRG3	26
GO:0001776	leukocyte homeostasis	29/1918	71/11691	7.90923e-07	2.18849e-05	1.69257e-05	P2RX7/TNFSF13B/TGFB1/BCL2L11/MERTK/PDE4B/PMAIP1/SOS1/IL2RA/SH2B2/CD74/GPR183/LYN/RIPK3/LGALS9/SIT1/ZC3H8/CXCR2/FCER1G/HCAR2/ADA/IL6/JAK3/SPNS2/ITPKB/CCNB2/SLC7A11/KITLG/TNFSF14	29
GO:0032660	regulation of interleukin-17 production	14/1918	22/11691	8.42516e-07	2.31929e-05	1.79373e-05	TGFB1/IL15/NOD2/MYD88/TLR4/PRKCQ/IL6/OSM/VSIR/IL18/CCL1/TNFSF4/IL36RN/IL12B	14
GO:0050715	positive regulation of cytokine secretion	38/1918	106/11691	8.80326e-07	2.40994e-05	1.86383e-05	IFNGR1/KARS1/P2RX7/RIPK2/GSDMD/CD274/AIM2/NOD2/LRRK2/PANX1/LPL/CASP1/TLR4/TNF/AKAP12/IFIH1/LGALS9/DDX58/FZD5/HTR2B/CLEC5A/TLR8/PTGER4/OSM/TLR1/C5/SRC/NLRP12/CADM1/IL10/CLEC6A/CCL1/LILRA5/CD2/CCL3/GATA3/MMP12/IL33	38
GO:0033209	tumor necrosis factor-mediated signaling pathway	47/1918	143/11691	8.84423e-07	2.40994e-05	1.86383e-05	PSMA4/KARS1/CYLD/PSME1/JAK2/PSME2/CD40/TNFSF13B/PSMA2/FOXO3/RBCK1/AIM2/CASP4/PSMB8/PSMB10/PSMB9/LTA/STAT1/ILK/TNFRSF1B/CASP8/TNFRSF11A/RELA/CASP1/PTPN2/TRAF2/TNF/LIMS1/RIPK1/ST18/PTK2B/PSMC4/LTBR/TNFRSF8/EDA/CARD16/CD70/TNFSF18/TRAIP/TNFRSF25/TNFSF14/TNFSF4/PLVAP/BIRC3/TRAF1/TNFRSF18/TNFRSF11B	47
GO:0052547	regulation of peptidase activity	82/1918	300/11691	8.99164e-07	2.42924e-05	1.87876e-05	CASP10/HGF/FAS/KARS1/PSME1/JAK2/PPM1F/PSME2/RIPK2/NOD1/TNFSF10/PZP/PML/SERPING1/BCL2L11/SH3RF1/ATP13A2/AIM2/STAT3/CASP4/PSMB8/PSMB9/GRAMD4/HERPUD1/TFAP4/MEFV/PMAIP1/CASP8/SERPINB9/CARD9/CASP1/NLRC4/TRAF2/TNF/CAST/KLF4/LYN/TNFAIP8/IFI16/LGALS9/WDR35/RIPK1/ST18/FURIN/BBC3/CPAMD8/SORL1/ROBO1/BST2/PROS1/LAMP3/XIAP/CARD16/A2M/MMP9/FYN/F3/SMAD3/CASP5/C5/VSIR/PPARG/SRC/PTGS2/TNFRSF10A/NLRP12/ANTXR1/SPIN…	82
GO:0046427	positive regulation of JAK-STAT cascade	23/1918	50/11691	9.00558e-07	2.42924e-05	1.87876e-05	JAK2/CD40/IL15/STAT3/PARP14/SOCS1/PARP9/IL10RA/TNF/LYN/PTK2B/IL6/FYN/OSM/SOCS3/TNFSF18/IL18/IL10/CCL5/TNFRSF18/AGT/IL12B/CSF2	23
GO:0071900	regulation of protein serine/threonine kinase activity	107/1918	420/11691	9.13684e-07	2.45233e-05	1.89662e-05	HGF/KARS1/PTPRC/DNAJA1/P2RX7/JAK2/CD40/RIPK2/STK3/TGFB1/NOD1/CDKN1A/KSR1/RALB/FGD2/PAK1/NOD2/MLKL/LRRK2/DTNBP1/ILK/TFAP4/SLC27A1/PTPN6/HEG1/PDCD4/AIDA/GADD45B/RAPGEF2/SMPD1/EDN1/TNFRSF11A/LATS2/SASH1/TLR4/STK38/TRAF2/TNF/CCNE1/CCNYL1/MAP3K4/TGFB3/CD74/MAP3K9/LYN/PTPN1/CCNL1/CCNE2/RIPK1/CCND2/PTK2B/CCNA1/FAM20A/SORL1/ROBO1/CDKN2C/TRIB2/FZD5/PSRC1/HTR2B/ACSL1/C5AR1/GADD45A/CXCR4/INKA1/EIF2AK2/CCNA2…	107
GO:0042113	B cell activation	56/1918	182/11691	9.44327e-07	2.51821e-05	1.94757e-05	TBX21/PTPRC/CYLD/CD40/TNFSF13B/TGFB1/CDKN1A/CTLA4/NOD2/BTK/SLAMF8/PTPN6/STAT6/CASP8/TNFRSF21/MSH2/UNG/TLR4/KLF6/PTPN2/CD38/HDAC5/CD74/RNF168/GPR183/LYN/BANK1/LIG4/CD180/MNDA/PTK2B/BST2/VCAM1/ATP11C/IL7/ADA/NOTCH2/FZD9/CD70/IL6/CD22/MFNG/TICAM1/JAK3/ZFP36L2/EXO1/DLL1/BCL6/HHEX/CHRNB2/BCL3/BATF/IL10/TNFSF4/INHBA/SFRP1	56
GO:1903409	reactive oxygen species biosynthetic process	31/1918	79/11691	9.47613e-07	2.51821e-05	1.94757e-05	CTNS/RAB27A/JAK2/FOXO3/GCH1/STAT3/CD47/EDN1/TLR4/CYP1A1/ICAM1/TNF/KLF4/P2RX4/WDR35/PTK2B/ZC3H12A/FYN/INSR/TICAM1/SMAD3/CX3CR1/MPV17L/PTGS2/SLC7A2/NQO1/IL10/PTX3/KLF2/INAVA/AGT	31
GO:0050706	regulation of interleukin-1 beta secretion	19/1918	37/11691	9.82479e-07	2.598e-05	2.00928e-05	P2RX7/RIPK2/GSDMD/PML/AIM2/NOD2/PANX1/LPL/CASP1/TLR4/LGALS9/FZD5/TLR8/ZC3H12A/CARD16/NLRP12/LILRA5/CCL3/CARD17	19
GO:0002701	negative regulation of production of molecular mediator of immune response	15/1918	25/11691	1.00374e-06	2.6412e-05	2.04269e-05	TBX21/TGFB1/TNF/TGFB3/HFE/HLA-F/BST2/HMOX1/CD22/JAK3/BCL6/APOA2/IL10/LILRB1/IL33	15
GO:0042093	T-helper cell differentiation	22/1918	47/11691	1.07339e-06	2.8107e-05	2.17378e-05	TBX21/RIPK2/CD86/IRF4/STAT3/IL27/IL12RB1/STAT6/GPR183/ZC3H12A/IL6/PTGER4/CD80/JAK3/NFKBIZ/BCL6/IL18/BCL3/BATF/TNFSF4/GATA3/IL12B	22
GO:0002709	regulation of T cell mediated immunity	26/1918	61/11691	1.1029e-06	2.87397e-05	2.22271e-05	TBX21/CEACAM1/PTPRC/P2RX7/HLA-E/RSAD2/IL12RB1/TNFRSF1B/TRAF2/HLA-B/HFE/HLA-C/RIPK3/HLA-F/NECTIN2/FZD5/B2M/HLA-A/IL6/CD1E/IL18/HLA-G/TNFSF4/GATA3/LILRB1/IL12B	26
GO:0001906	cell killing	37/1918	103/11691	1.15355e-06	2.99144e-05	2.31356e-05	CFH/RAB27A/CEACAM1/PTPRC/P2RX7/APOL1/BCL2L11/MICB/HLA-E/LAG3/STAP1/PTPN6/IL12RB1/SERPINB9/ICAM1/HLA-B/SLAMF7/HLA-C/RIPK3/HLA-F/LGALS9/CCL13/NECTIN2/CR1L/B2M/HLA-A/CD1E/IL18/CD226/HLA-G/C3/CADM1/IL18RAP/HAMP/LILRB1/IL12B/SERPINB4	37
GO:0019882	antigen processing and presentation	60/1918	203/11691	1.74005e-06	4.49066e-05	3.47305e-05	PSMA4/RAB27A/PSME1/PSME2/NOD1/PSMA2/FCGR1A/NOD2/TAP1/FCGR1B/PSMB8/TAP2/HLA-E/PSMB10/PSMB9/LAG3/SEC24A/RAB8B/LNPEP/DYNC1H1/ICAM1/CD74/HLA-B/TAPBP/HLA-DMA/HFE/HLA-C/HLA-F/IFI30/PSMC4/ERAP2/HLA-DPB1/ERAP1/B2M/FCER1G/HLA-DPA1/HLA-DRA/HLA-DOB/HLA-A/HLA-DQB1/HLA-DRB1/ITGB5/FGL2/KIF15/CD1E/LILRB2/SLC11A1/HLA-DRB5/HLA-DQA1/KIF2C/CLEC4A/HLA-G/KIF11/KIF23/CD209/ACE/CENPE/RAB33A/THBS1/HLA-DQA2	60
GO:0031348	negative regulation of defense response	50/1918	159/11691	1.76178e-06	4.52499e-05	3.4996e-05	HGF/CEACAM1/PTPRC/NMI/TRAFD1/APPL2/NLRC5/SERPING1/PARP14/MICB/HLA-E/SLAMF8/MEFV/PDCD4/TNFRSF1B/ADAR/SIGLEC10/SERPINB9/PTPN2/IL2RA/KLF4/HLA-F/IFI16/LGALS9/RNF125/RIOK3/DHX58/ADA/ACOD1/CYP19A1/ZC3H12A/A2M/PTGER4/SMAD3/PPARG/FGL2/SOCS3/NLRP12/HLA-G/ADORA1/FPR2/IL10/PBK/CNR2/GATA3/LILRB1/HTRA1/MMP12/IL12B/SERPINB4	50
GO:0002688	regulation of leukocyte chemotaxis	33/1918	89/11691	1.92315e-06	4.91594e-05	3.80196e-05	KARS1/CXCL10/C5AR2/CCR1/STAP1/SLAMF8/EDN1/CCL7/SLIT2/CD74/LYN/LGALS9/PTK2B/CXCR2/CCL2/C5AR1/CYP19A1/IL6/C5/MTUS1/PGF/FPR2/PADI2/CCL1/CXCL12/TNFSF14/CSF1/CCL5/CCL4/CCL3/THBS1/RIPOR2/LBP	33
GO:0007259	JAK-STAT cascade	34/1918	93/11691	1.96082e-06	4.98848e-05	3.85806e-05	PTPRC/JAK2/CD40/NMI/IL15/STAT3/STAT2/PARP14/SOCS1/PARP9/STAT1/IL10RA/STAT6/PTPN2/TNF/LYN/PTPN1/CCL2/STAT4/IL6/FYN/RET/JAK3/OSM/SOCS3/TNFSF18/IL18/BCL3/IL10/CCL5/TNFRSF18/AGT/IL12B/CSF2	34
GO:0050864	regulation of B cell activation	35/1918	97/11691	1.97993e-06	5.01333e-05	3.87728e-05	TBX21/PTPRC/CYLD/CD40/TNFSF13B/TGFB1/CDKN1A/CTLA4/NOD2/BTK/SLAMF8/PTPN6/STAT6/TNFRSF21/MSH2/TLR4/CD38/CD74/GPR183/LYN/BANK1/MNDA/ATP11C/IL7/ADA/IL6/CD22/TICAM1/ZFP36L2/BCL6/CHRNB2/IL10/TNFSF4/INHBA/SFRP1	35
GO:0001914	regulation of T cell mediated cytotoxicity	16/1918	29/11691	2.05462e-06	5.17803e-05	4.00466e-05	CEACAM1/PTPRC/P2RX7/HLA-E/IL12RB1/HLA-B/HLA-C/RIPK3/HLA-F/NECTIN2/B2M/HLA-A/CD1E/HLA-G/LILRB1/IL12B	16
GO:1904894	positive regulation of STAT cascade	23/1918	52/11691	2.10349e-06	5.27642e-05	4.08075e-05	JAK2/CD40/IL15/STAT3/PARP14/SOCS1/PARP9/IL10RA/TNF/LYN/PTK2B/IL6/FYN/OSM/SOCS3/TNFSF18/IL18/IL10/CCL5/TNFRSF18/AGT/IL12B/CSF2	23
GO:1903900	regulation of viral life cycle	42/1918	126/11691	2.20207e-06	5.49801e-05	4.25213e-05	TRIM25/APOBEC3F/PML/TRIM26/APOBEC3G/ISG20/RSAD2/SHFL/ADAR/PLSCR1/IFITM1/TNF/TRIM21/CCL8/CD74/IFI16/IFITM3/LGALS9/PC/NECTIN2/APOBEC3A/IFIT5/OAS3/TRIM5/IFI27/ZC3HAV1/BST2/LAMP3/MX1/ZC3H12A/STOM/IFITM2/EIF2AK2/OAS1/TOP2A/ISG15/PARP10/OASL/CHMP4C/PROX1/PTX3/CCL5	42
GO:0071496	cellular response to external stimulus	76/1918	278/11691	2.22565e-06	5.53115e-05	4.27775e-05	FAS/PTPRC/NCOA1/P2RX7/CD40/GSDMD/TGFB1/CDKN1A/IRF1/GLUL/PIM1/RALB/IL15/FOS/TLR5/LRRK2/LPL/RRAGC/CASTOR1/GOT1/SESN1/PMAIP1/CASP8/MYD88/ENG/CASP1/TLR4/DSC2/PDK2/ICAM1/GAS2L1/LYN/P2RX4/HFE/IFI16/XPR1/ATF3/KCNJ2/PDK4/BAIAP2/FOXO1/SIK1B/VCAM1/LTBR/GABARAPL1/KANK2/TNFRSF8/TLR8/BMPR2/HMOX1/GADD45A/BRIP1/ZC3H12A/EIF2AK2/PTGER4/FYN/CASP5/PPARG/MAP1LC3C/PTGS2/TNFRSF10A/NUAK2/AQP3/ADORA2B/BMP6/NAMPT/STK24/S…	76
GO:0001525	angiogenesis	95/1918	369/11691	2.30193e-06	5.69436e-05	4.40398e-05	HGF/CEACAM1/CD40/PIK3R3/AMOT/GLUL/WARS1/PML/STAT3/CXCL10/S1PR1/RNF213/CEMIP2/C1GALT1/STAT1/EPHB3/PRKX/JAG1/PLXND1/EDN1/RUNX1/SASH1/ENG/TNFAIP2/TYMP/NRP2/HDAC5/SLIT2/KLF4/AGO1/PTK2B/ROBO1/CXCR2/KLF5/FZD5/CCL2/ARHGAP22/ERAP1/BTG1/BRCA1/C5AR1/HMOX1/CXCR4/ZC3H12A/NOTCH3/MMRN2/HYAL1/IL6/COL15A1/DAB2IP/AMOTL2/F3/CX3CR1/DLL1/ADTRP/PPARG/E2F8/ANXA3/MMP2/IL18/PTGS2/HEY1/UNC5B/PLCD3/ENPP2/HHEX/E2F2/HS6ST1/…	95
GO:0001909	leukocyte mediated cytotoxicity	30/1918	78/11691	2.31642e-06	5.70392e-05	4.41138e-05	RAB27A/CEACAM1/PTPRC/P2RX7/MICB/HLA-E/LAG3/STAP1/PTPN6/IL12RB1/SERPINB9/ICAM1/HLA-B/SLAMF7/HLA-C/RIPK3/HLA-F/LGALS9/NECTIN2/B2M/HLA-A/CD1E/IL18/CD226/HLA-G/CADM1/IL18RAP/LILRB1/IL12B/SERPINB4	30
GO:0002711	positive regulation of T cell mediated immunity	20/1918	42/11691	2.36509e-06	5.79717e-05	4.48349e-05	PTPRC/P2RX7/HLA-E/RSAD2/IL12RB1/TRAF2/HLA-B/HLA-C/HLA-F/NECTIN2/FZD5/B2M/HLA-A/IL6/CD1E/IL18/HLA-G/TNFSF4/GATA3/IL12B	20
GO:0032740	positive regulation of interleukin-17 production	10/1918	13/11691	2.44727e-06	5.97133e-05	4.61819e-05	TGFB1/IL15/NOD2/MYD88/PRKCQ/IL6/OSM/IL18/CCL1/IL12B	10
GO:0071706	tumor necrosis factor superfamily cytokine production	42/1918	127/11691	2.77563e-06	6.7419e-05	5.21415e-05	IFNGR1/PTPRC/JAK2/RIPK2/NOD1/CD86/CD274/ZFP36/NOD2/LRRK2/CD47/HLA-E/C5AR2/TMEM106A/LPL/PTPN6/CARD9/TLR4/AKAP12/IFIH1/LGALS9/RIPK1/DDX58/FZD5/FCER1G/TNFRSF8/ZC3H12A/TICAM1/CX3CR1/TLR1/VSIR/CLEC4A/BCL3/IL10/LILRA5/CD2/CCL3/LILRB1/THBS1/SLAMF1/IL12B/LBP	42
GO:0050731	positive regulation of peptidyl-tyrosine phosphorylation	41/1918	123/11691	2.89783e-06	6.97559e-05	5.39488e-05	HGF/PTPRC/JAK2/CD40/RIPK2/TGFB1/FCGR1A/IL15/STAT3/PARP14/PARP9/STAP1/ICAM1/TNF/CD74/LYN/PTPN1/BANK1/PTK2B/HBEGF/IL6/FYN/CD80/OSM/SOCS3/SRC/TNFSF18/IL18/ENPP2/BMP6/ADORA1/CSPG4/ACE/KITLG/LILRA5/CCL5/TNFRSF18/AGT/CSF3/IL12B/CSF2	41
GO:1903555	regulation of tumor necrosis factor superfamily cytokine production	41/1918	123/11691	2.89783e-06	6.97559e-05	5.39488e-05	IFNGR1/PTPRC/JAK2/RIPK2/NOD1/CD86/CD274/ZFP36/NOD2/LRRK2/CD47/HLA-E/C5AR2/LPL/PTPN6/CARD9/TLR4/AKAP12/IFIH1/LGALS9/RIPK1/DDX58/FZD5/FCER1G/TNFRSF8/ZC3H12A/TICAM1/CX3CR1/TLR1/VSIR/CLEC4A/BCL3/IL10/LILRA5/CD2/CCL3/LILRB1/THBS1/SLAMF1/IL12B/LBP	41
GO:0097191	extrinsic apoptotic signaling pathway	56/1918	188/11691	2.92891e-06	7.01892e-05	5.42839e-05	HGF/FAS/PTPRC/CYLD/P2RX7/JAK2/STK3/TGFB1/FOXO3/TNFSF10/RBCK1/PML/MCL1/BCL2L11/SH3RF1/TNFRSF1B/PMAIP1/STX4/CASP8/RELA/DEPTOR/ICAM1/TRAF2/TNF/SORT1/BCL2A1/RIPK1/ATF3/IFI27/LTBR/ACVR1B/BRCA1/IL7/HMOX1/HMGB2/EYA3/TMC8/CD70/FYN/DAB2IP/RET/SMAD3/G0S2/SRC/UNC5B/TNFRSF10A/TIMP3/TNFRSF10C/KITLG/INHBA/TRAF1/THBS1/AGT/SFRP1/IL33/CSF2	56
GO:0098771	inorganic ion homeostasis	115/1918	471/11691	3.40755e-06	8.0988e-05	6.26356e-05	SLC4A7/PTPRC/P2RX7/JAK2/CD40/TGFB1/ATP1B2/C19orf12/SLC31A2/CXCL9/RAB20/PML/CAMK2D/ANK2/SLC25A28/ATP13A2/SLC30A7/CXCL10/CXCL11/S1PR1/LRRK2/SLC12A7/C5AR2/MELTF/CCR1/SNX10/CUL1/SLAMF8/HERPUD1/PTPN6/GOT1/SLC30A1/TGM2/EDN1/MCUB/SRI/PDK2/STEAP4/CCL7/TPCN1/CD38/CCL8/CDK5/SLC8A2/LYN/P2RX4/HFE/SLC46A1/CCL13/XPR1/RAB39A/KCNJ2/PTK2B/PDK4/CDH23/FAM20A/FXN/CXCR2/SLC35G1/CCRL2/B2M/HTR2B/ATP6V0D2/ATP6AP1L/C5AR1…	115
GO:0097696	STAT cascade	34/1918	95/11691	3.4097e-06	8.0988e-05	6.26356e-05	PTPRC/JAK2/CD40/NMI/IL15/STAT3/STAT2/PARP14/SOCS1/PARP9/STAT1/IL10RA/STAT6/PTPN2/TNF/LYN/PTPN1/CCL2/STAT4/IL6/FYN/RET/JAK3/OSM/SOCS3/TNFSF18/IL18/BCL3/IL10/CCL5/TNFRSF18/AGT/IL12B/CSF2	34
GO:0002793	positive regulation of peptide secretion	60/1918	207/11691	3.496e-06	8.26718e-05	6.39379e-05	IFNGR1/KARS1/P2RX7/JAK2/RIPK2/GSDMD/TGFB1/CD274/GLUL/ATP13A2/AIM2/NOD2/LRRK2/HLA-E/PANX1/LPL/SEC24A/RAB8B/STX4/SRI/CASP1/TLR4/TNF/CD38/TGFB3/AKAP12/HFE/IFIH1/LGALS9/FRMD4A/DDX58/FZD5/HTR2B/HCAR2/APBB1/CLEC5A/TLR8/MYOM1/IL6/PTGER4/OSM/TLR1/C5/CFTR/SRC/NLRP12/BMP6/CADM1/ADORA1/IL10/CLEC6A/PARD6A/CCL1/LILRA5/TNFSF4/CD2/CCL3/GATA3/MMP12/IL33	60
GO:0035456	response to interferon-beta	14/1918	24/11691	3.7232e-06	8.71287e-05	6.73848e-05	IRF1/AIM2/STAT1/PLSCR1/IFITM1/IFI16/IFITM3/MNDA/BST2/XAF1/IKBKE/ACOD1/IFITM2/PYHIN1	14
GO:0030449	regulation of complement activation	16/1918	30/11691	3.73316e-06	8.71287e-05	6.73848e-05	CFH/SERPING1/C5AR2/CFB/C1QB/C2/C1S/C1R/C1QC/CR1L/PROS1/C5AR1/A2M/C5/C3/CFP	16
GO:2000257	regulation of protein activation cascade	16/1918	30/11691	3.73316e-06	8.71287e-05	6.73848e-05	CFH/SERPING1/C5AR2/CFB/C1QB/C2/C1S/C1R/C1QC/CR1L/PROS1/C5AR1/A2M/C5/C3/CFP	16
GO:0050718	positive regulation of interleukin-1 beta secretion	15/1918	27/11691	3.8415e-06	8.92692e-05	6.90403e-05	P2RX7/RIPK2/GSDMD/AIM2/NOD2/PANX1/LPL/CASP1/TLR4/LGALS9/FZD5/TLR8/NLRP12/LILRA5/CCL3	15
GO:0002720	positive regulation of cytokine production involved in immune response	22/1918	50/11691	3.88793e-06	8.99587e-05	6.95735e-05	KARS1/NOD2/HLA-E/RSAD2/TLR4/TRAF2/CD74/HLA-F/DDX58/FZD5/B2M/FCER1G/IL6/TICAM1/IL18/CD226/HLA-G/NR4A3/TNFSF4/GATA3/LILRB1/FFAR3	22
GO:0002702	positive regulation of production of molecular mediator of immune response	30/1918	80/11691	4.26329e-06	9.82204e-05	7.59631e-05	KARS1/TBX21/PTPRC/CD40/TGFB1/NOD2/HLA-E/RSAD2/STAT6/STX4/MSH2/TLR4/TRAF2/CD74/HLA-F/DDX58/FZD5/B2M/FCER1G/IL6/TICAM1/IL18/CD226/HLA-G/NR4A3/TNFSF4/GATA3/LILRB1/FFAR3/IL33	30
GO:0002544	chronic inflammatory response	11/1918	16/11691	4.40221e-06	9.95255e-05	7.69724e-05	IDO1/LTA/TNF/VCAM1/CYP19A1/ADORA2B/IL10/VNN1/CCL5/THBS1/PTGES	11
GO:0032693	negative regulation of interleukin-10 production	11/1918	16/11691	4.40221e-06	9.95255e-05	7.69724e-05	CD274/IDO1/PDCD1LG2/TNFRSF21/TRIB2/JAK3/DLL1/VSIR/LILRB1/IL12B/EPX	11
GO:0035690	cellular response to drug	75/1918	278/11691	4.4057e-06	9.95255e-05	7.69724e-05	HGF/NCOA1/P2RX7/PPM1F/RIPK2/TGFB1/NOD1/XRN1/FOXO3/AIM2/NOD2/LRRK2/ZNF277/CD69/PLEKHA1/SLAMF8/TFAP4/CASTOR1/PDE4B/STAT6/EDN1/RELA/CCL7/ICAM1/TRAF2/TNF/SLIT2/KLF4/ANKZF1/P2RX4/TP53INP1/RIPK3/WDR35/RNF149/RIPK1/FXN/DDIT4/BAIAP2/FOXO1/B2M/PPAT/BRCA1/SMPD3/CRHBP/ACOD1/HMOX1/CXCR4/ZC3H12A/TXN/CCNA2/IL6/FYN/CBX8/MT2A/CFTR/SRC/PTGS2/SMYD3/NR4A3/CHRNB2/ADSS1/NQO1/IL18RAP/IL10/FBXO32/CIB2/BCL11A/AOC1/KLF2/…	75
GO:0002228	natural killer cell mediated immunity	19/1918	40/11691	4.43119e-06	9.95255e-05	7.69724e-05	RAB27A/CEACAM1/MICB/HLA-E/LAG3/PTPN6/SERPINB9/SLAMF7/HLA-F/LGALS9/NECTIN2/IL18/CD226/HLA-G/CADM1/IL18RAP/LILRB1/IL12B/SERPINB4	19
GO:0042267	natural killer cell mediated cytotoxicity	19/1918	40/11691	4.43119e-06	9.95255e-05	7.69724e-05	RAB27A/CEACAM1/MICB/HLA-E/LAG3/PTPN6/SERPINB9/SLAMF7/HLA-F/LGALS9/NECTIN2/IL18/CD226/HLA-G/CADM1/IL18RAP/LILRB1/IL12B/SERPINB4	19
GO:0045620	negative regulation of lymphocyte differentiation	19/1918	40/11691	4.43119e-06	9.95255e-05	7.69724e-05	TBX21/IRF1/CTLA4/SOCS1/LAG3/RUNX1/PTPN2/CD74/TMEM131L/ZC3H8/ZC3H12A/JAK3/BCL6/FGL2/GLI3/DTX1/TNFSF4/INHBA/SFRP1	19
GO:0006809	nitric oxide biosynthetic process	23/1918	54/11691	4.63093e-06	0.000103578	8.01069e-05	JAK2/GCH1/CD47/EDN1/TLR4/ICAM1/TNF/KLF4/P2RX4/WDR35/PTK2B/ZC3H12A/INSR/TICAM1/SMAD3/CX3CR1/PTGS2/SLC7A2/NQO1/IL10/PTX3/KLF2/AGT	23
GO:0001913	T cell mediated cytotoxicity	18/1918	37/11691	5.16085e-06	0.000114477	8.85359e-05	RAB27A/CEACAM1/PTPRC/P2RX7/MICB/HLA-E/IL12RB1/HLA-B/HLA-C/RIPK3/HLA-F/NECTIN2/B2M/HLA-A/CD1E/HLA-G/LILRB1/IL12B	18
GO:0042531	positive regulation of tyrosine phosphorylation of STAT protein	18/1918	37/11691	5.16085e-06	0.000114477	8.85359e-05	JAK2/CD40/IL15/STAT3/PARP14/PARP9/TNF/LYN/IL6/FYN/OSM/SOCS3/TNFSF18/IL18/CCL5/TNFRSF18/IL12B/CSF2	18
GO:0048514	blood vessel morphogenesis	105/1918	425/11691	5.2081e-06	0.00011505	8.89788e-05	HGF/CEACAM1/CD40/TGFB1/PIK3R3/AMOT/GLUL/WARS1/PML/STAT3/CXCL10/S1PR1/RNF213/CEMIP2/C1GALT1/STAT1/EPHB3/HEG1/PRKX/JAG1/PLXND1/RAPGEF2/EDN1/RUNX1/SASH1/ENG/MYO1E/SOS1/TNFAIP2/TYMP/NRP2/HDAC5/SLIT2/KLF4/AGO1/PTK2B/ROBO1/CXCR2/KLF5/FZD5/CCL2/ARHGAP22/ERAP1/BTG1/BRCA1/C5AR1/BMPR2/HMOX1/CXCR4/ZC3H12A/NOTCH3/MMRN2/HYAL1/IL6/COL15A1/DAB2IP/AMOTL2/F3/CX3CR1/DLL1/ADTRP/PPARG/E2F8/ANXA3/MMP2/LRP5/IL18/PTGS2…	105
GO:0046425	regulation of JAK-STAT cascade	29/1918	77/11691	5.55297e-06	0.000122165	9.44819e-05	PTPRC/JAK2/CD40/IL15/STAT3/PARP14/SOCS1/PARP9/IL10RA/PTPN2/TNF/CDK5/LYN/PTK2B/IL6/FYN/RET/JAK3/OSM/SOCS3/TNFSF18/IL18/BCL3/IL10/CCL5/TNFRSF18/AGT/IL12B/CSF2	29
GO:0055065	metal ion homeostasis	101/1918	406/11691	5.72137e-06	0.000125356	9.695e-05	PTPRC/P2RX7/JAK2/CD40/TGFB1/ATP1B2/C19orf12/SLC31A2/CXCL9/PML/CAMK2D/ANK2/SLC25A28/ATP13A2/SLC30A7/CXCL10/CXCL11/S1PR1/SLC12A7/C5AR2/MELTF/CCR1/SNX10/CUL1/HERPUD1/PTPN6/GOT1/SLC30A1/TGM2/EDN1/MCUB/SRI/STEAP4/CCL7/TPCN1/CD38/CCL8/CDK5/SLC8A2/LYN/P2RX4/HFE/SLC46A1/CCL13/KCNJ2/PTK2B/CDH23/FAM20A/FXN/CXCR2/SLC35G1/CCRL2/B2M/HTR2B/C5AR1/CCR5/XIAP/HMOX1/CXCR4/TMC8/FZD9/TRDN/F2RL3/SLC30A4/KCTD7/TESMIN/P…	101
GO:0045581	negative regulation of T cell differentiation	17/1918	34/11691	5.88825e-06	0.000128488	9.93722e-05	TBX21/IRF1/CTLA4/SOCS1/LAG3/RUNX1/PTPN2/CD74/TMEM131L/ZC3H8/ZC3H12A/JAK3/BCL6/FGL2/GLI3/DTX1/TNFSF4	17
GO:0002507	tolerance induction	12/1918	19/11691	5.95713e-06	0.000129465	0.000100127	TGFB1/CD274/IDO1/HLA-E/IL2RA/LYN/LGALS9/PHLPP1/ACOD1/PDCD1/LILRB2/HLA-G	12
GO:0007162	negative regulation of cell adhesion	60/1918	211/11691	6.80837e-06	0.000147368	0.000113974	TBX21/CEACAM1/PTPRC/JAK2/PPM1F/TGFB1/CD86/GBP1/CD274/IRF1/IDO1/CTLA4/SOCS1/MUC1/PDCD1LG2/MELTF/LAG3/PTPN6/BTN2A2/JAG1/FGL1/PLXND1/RUNX1/TNFRSF21/PTPN2/IL2RA/CD74/KLF4/EPB41L5/ARHGAP6/HFE/LGALS9/TMEM131L/ZC3H8/CD9/ZC3H12A/PLXNC1/CD80/JAK3/VSIR/ADTRP/BCL6/FGL2/SRC/GLI3/LILRB2/IL1RN/HLA-G/BMP6/IL10/DTX1/ADAMDEC1/CXCL12/TNFSF4/TACSTD2/LILRB1/CCM2L/THBS1/RIPOR2/MMP12	60
GO:0001916	positive regulation of T cell mediated cytotoxicity	13/1918	22/11691	6.87583e-06	0.000148231	0.000114641	PTPRC/P2RX7/HLA-E/IL12RB1/HLA-B/HLA-C/HLA-F/NECTIN2/B2M/HLA-A/CD1E/HLA-G/IL12B	13
GO:0001912	positive regulation of leukocyte mediated cytotoxicity	19/1918	41/11691	6.99411e-06	0.000149579	0.000115684	PTPRC/P2RX7/MICB/HLA-E/LAG3/STAP1/IL12RB1/HLA-B/HLA-C/HLA-F/NECTIN2/B2M/HLA-A/CD1E/CD226/HLA-G/CADM1/IL18RAP/IL12B	19
GO:0050704	regulation of interleukin-1 secretion	19/1918	41/11691	6.99411e-06	0.000149579	0.000115684	P2RX7/RIPK2/GSDMD/PML/AIM2/NOD2/PANX1/LPL/CASP1/TLR4/LGALS9/FZD5/TLR8/ZC3H12A/CARD16/NLRP12/LILRA5/CCL3/CARD17	19
GO:0032620	interleukin-17 production	14/1918	25/11691	7.18434e-06	0.000153038	0.000118359	TGFB1/IL15/NOD2/MYD88/TLR4/PRKCQ/IL6/OSM/VSIR/IL18/CCL1/TNFSF4/IL36RN/IL12B	14
GO:2000379	positive regulation of reactive oxygen species metabolic process	28/1918	74/11691	7.22814e-06	0.000153362	0.000118609	RAB27A/JAK2/TGFB1/FOXO3/CDKN1A/TMEM106A/EDN1/TLR4/ICAM1/TNF/KLF4/P2RX4/RIPK3/RIPK1/PTK2B/ACOD1/GADD45A/ZC3H12A/INSR/TICAM1/SMAD3/PID1/PTGS2/FPR2/PTX3/KLF2/THBS1/AGT	28
[truncated: 319 more rows]

## Sheet: Ctrl_vs_IL4_6
ID	Description	GeneRatio	BgRatio	pvalue	p.adjust	qvalue	geneID	Count
[truncated: 274 more rows]

[truncated: 8 more sheets: Ctrl_vs_LIL10_6, Ctrl_vs_MBP_6, Ctrl_vs_P3C_6, Ctrl_vs_PIC_6, Ctrl_vs_R848_6, Ctrl_vs_sLPS_6, Ctrl_6_vs_Prec_D0_6, Ctrl_6_vs_Prec_D2_6]
