# Supplementary material for: Gene expression QTL mapping in stimulated iPSC-derived macrophages provides insights into common complex diseases
Source: Nat Commun. 2025 Aug 27;16:7204. doi: 10.1038/s41467-025-61670-9 (PMC12391345; doi:10.1038/s41467-025-61670-9)
Supplement: Supplementary file 8 — Supplementary Data 6 [file 41467_2025_61670_MOESM8_ESM.xlsx]

## Sheet: Ctrl_vs_CIL_24
ID	Description	GeneRatio	BgRatio	pvalue	p.adjust	qvalue	geneID	Count
GO:0006614	SRP-dependent cotranslational protein targeting to membrane	77/4031	94/11691	3.04302e-21	1.69344e-17	1.32356e-17	RPLP0/RPL3/SRP54/RPL22/RPL5/RPS6/RPL7A/RPSA/RPL15/RPS23/RPL7/RPS18/RPS17/RPS3/RPL13/RPL29/RPS3A/TRAM2/RPS2/RPS8/RPL4/RPL12/RPL13A/RPL32/RPL6/RPS5/RPL10A/RPS24/RPLP2/RPL27A/RPS12/RPS4X/RPL8/RPL35/RPLP1/RPL11/RPL23A/RPL21/RPL18A/RPL30/RPL19/RPL35A/RPL14/RPL34/RPL23/RPL26/RPS15A/RPL27/RPL37A/RPL9/RPS13/RPS14/RPL36A/RPL17/RPL31/RPS15/RPL38/RPS21/RPL18/RPS7/RPS25/RPL24/RPL10/RPS10/RPS16/RPS26/RPL36/RP…	77
GO:0009617	response to bacterium	230/4031	406/11691	1.27297e-20	3.54205e-17	2.76838e-17	CFLAR/STAB1/NR1H3/SBNO2/SCARB1/PTGS2/NFKB2/EDN1/MEF2C/P2RX7/ICAM1/TREM2/JAK2/CSF2RB/NFKBIA/ACOD1/RIPK2/GSDMD/NFKBIB/DHX58/FAM20A/IL10RA/CYP27B1/RAB29/TNFAIP3/CD274/CD80/OPTN/IDO1/GCH1/CD180/CMPK2/CD36/IL1RN/CXCL9/NLRC5/TNFRSF11A/DUSP10/PRKCA/GBP5/CCR5/GBP2/GBP4/ZC3H12A/CASP3/SYK/B2M/NOD2/TNIP2/CXCL10/CXCL11/PTAFR/RNASE6/JUNB/PTGER4/RELA/LPL/THBD/TBK1/PDE4B/TRDN/CD47/SRC/IL27/PDCD1LG2/HLA-E/LTA/TN…	230
GO:0006613	cotranslational protein targeting to membrane	77/4031	98/11691	3.5696e-19	6.62161e-16	5.17529e-16	RPLP0/RPL3/SRP54/RPL22/RPL5/RPS6/RPL7A/RPSA/RPL15/RPS23/RPL7/RPS18/RPS17/RPS3/RPL13/RPL29/RPS3A/TRAM2/RPS2/RPS8/RPL4/RPL12/RPL13A/RPL32/RPL6/RPS5/RPL10A/RPS24/RPLP2/RPL27A/RPS12/RPS4X/RPL8/RPL35/RPLP1/RPL11/RPL23A/RPL21/RPL18A/RPL30/RPL19/RPL35A/RPL14/RPL34/RPL23/RPL26/RPS15A/RPL27/RPL37A/RPL9/RPS13/RPS14/RPL36A/RPL17/RPL31/RPS15/RPL38/RPS21/RPL18/RPS7/RPS25/RPL24/RPL10/RPS10/RPS16/RPS26/RPL36/RP…	77
GO:0002250	adaptive immune response	176/4031	299/11691	2.50954e-18	3.49139e-15	2.72879e-15	SLAMF7/BTN3A1/TBX21/UNG/NFKB2/LAMP3/MEF2C/PTPRC/P2RX7/ICAM1/JAK2/IL12RB1/CD40/RNF125/TLR8/TNFSF13B/RIPK2/NBN/FGL1/RELB/EBI3/BTN3A3/RNF19B/TNFAIP3/CD274/CLU/CD80/IRF1/CD70/TRAF2/NECTIN2/RSAD2/MYO1G/IL18BP/C1RL/TNFRSF11A/DUSP10/HSPD1/NFKBIZ/TNFRSF21/SERPING1/MCOLN2/CD1A/CD1C/C1R/CTSS/ZC3H12A/SYK/C2/B2M/TAP1/STAT3/C1QB/EXO1/LIG4/CD28/C1S/IL27/PDCD1LG2/TAP2/MICB/HLA-C/HLA-E/HLA-F/HLA-A/DENND1B/LTA/TN…	176
GO:0045047	protein targeting to ER	78/4031	107/11691	4.42545e-16	4.92553e-13	3.84968e-13	RPLP0/RPL3/SRP54/RPL22/RPL5/RPS6/RPL7A/RPSA/RPL15/RPS23/RPL7/RPS18/RPS17/RPS3/RPL13/RPL29/RPS3A/TRAM2/RPS2/RPS8/RPL4/RPL12/RPL13A/RPL32/RPL6/RPS5/RPL10A/RPS24/RPLP2/RPL27A/RPS12/RPS4X/RPL8/RPL35/RPLP1/RPL11/RPL23A/RPL21/RPL18A/RPL30/RPL19/RPL35A/RPL14/RPL34/RPL23/RPL26/RPS15A/RPL27/RPL37A/RPL9/RPS13/RPS14/RPL36A/RPL17/RPL31/RPS15/RPL38/RPS21/RPL18/RPS7/RPS25/RPL24/RPL10/RPS10/RPS16/RPS26/RPL36/RP…	78
GO:0006959	humoral immune response	87/4031	126/11691	2.021e-15	1.87448e-12	1.46505e-12	CFH/ST6GAL1/MEF2C/PTPRC/TREM2/ACOD1/IL7/EBI3/CD83/CLU/CXCL9/C1RL/TNFRSF21/SERPING1/C1R/C2/CXCL10/CXCL11/RNASE6/C1QB/EXO1/CD28/C1S/HLA-E/PSMB10/LTA/TNF/CFB/CCR7/H2BC21/PHB/H2BC4/IL6/C5/C1QBP/H2BC11/BCL3/TRAF3IP2/CR1L/C3AR1/H2BC12/RPL30/CD46/IL1B/TFEB/CXCL3/SLPI/CR1/CXCL2/CXCL8/SPNS2/PAX5/CCL2/A2M/C1QC/CXCL1/GPI/RPL39/GPR183/C5AR2/RPS19/RGCC/HMGN2/H2BC8/ZP3/S100A12/RNASE3/IL36RN/VSIG4/PI3/FCN1/LYZ/…	87
GO:0072599	establishment of protein localization to endoplasmic reticulum	78/4031	110/11691	5.63891e-15	4.48293e-12	3.50375e-12	RPLP0/RPL3/SRP54/RPL22/RPL5/RPS6/RPL7A/RPSA/RPL15/RPS23/RPL7/RPS18/RPS17/RPS3/RPL13/RPL29/RPS3A/TRAM2/RPS2/RPS8/RPL4/RPL12/RPL13A/RPL32/RPL6/RPS5/RPL10A/RPS24/RPLP2/RPL27A/RPS12/RPS4X/RPL8/RPL35/RPLP1/RPL11/RPL23A/RPL21/RPL18A/RPL30/RPL19/RPL35A/RPL14/RPL34/RPL23/RPL26/RPS15A/RPL27/RPL37A/RPL9/RPS13/RPS14/RPL36A/RPL17/RPL31/RPS15/RPL38/RPS21/RPL18/RPS7/RPS25/RPL24/RPL10/RPS10/RPS16/RPS26/RPL36/RP…	78
GO:0034341	response to interferon-gamma	105/4031	165/11691	1.4655e-14	1.01944e-11	7.96767e-12	NUB1/NR1H3/CD44/SP100/EDN1/ICAM1/JAK2/IL12RB1/ACOD1/MEFV/CYP27B1/STAT1/KYNU/GBP3/GBP1/NMI/IRF1/GCH1/TRIM22/CALCOCO2/PARP9/PML/NLRC5/CDC42EP2/GBP5/JAK1/GBP2/GBP4/B2M/IRF2/PTAFR/PARP14/PTPN2/SOCS1/CD47/HLA-C/HLA-E/HLA-F/HLA-A/TRIM26/HLA-B/MRC1/CCL5/CCL15/IFITM1/IRF7/SOCS3/IRF4/MT2A/SHFL/VPS26B/CAMK2G/CCL3/RPL13A/OAS1/VCAM1/CCL8/CIITA/WNT5A/STXBP1/CCL4/HCK/HLA-G/TRIM21/CCL3L1/CCL3L3/CXCL16/TRIM25/TL…	105
GO:0002237	response to molecule of bacterial origin	151/4031	266/11691	4.81344e-14	2.97631e-11	2.32621e-11	NR1H3/SBNO2/SCARB1/PTGS2/NFKB2/EDN1/MEF2C/P2RX7/ICAM1/TREM2/JAK2/CSF2RB/NFKBIA/ACOD1/RIPK2/NFKBIB/IL10RA/CYP27B1/TNFAIP3/CD274/CD80/IDO1/GCH1/CD180/CMPK2/CD36/IL1RN/CXCL9/TNFRSF11A/DUSP10/PRKCA/CCR5/ZC3H12A/CASP3/B2M/NOD2/TNIP2/CXCL10/CXCL11/PTAFR/JUNB/PTGER4/RELA/THBD/PDE4B/SRC/PDCD1LG2/LTA/TNF/LILRA2/LYN/MRC1/CCL5/CNP/IRAK2/CCR7/CARD16/LY86/CARD9/STAP1/IL6/ZFP36/MGST2/LILRB2/CCL3/PTGIR/GJB2/VCA…	151
GO:0050727	regulation of inflammatory response	157/4031	280/11691	6.30611e-14	3.50935e-11	2.74282e-11	CFH/HGF/BIRC3/NR1H3/SBNO2/KARS1/PTGS2/PTPRC/CYLD/TREM2/JAK2/PSMA6/NFKBIA/ACOD1/TRADD/MEFV/TNFAIP3/CLU/TNFAIP6/IDO1/APPL2/TNFRSF11A/DUSP10/NFKBIZ/TNIP1/SERPING1/GBP5/C1R/CD200R1/ZC3H12A/IL15/C2/NOD2/PBK/PTGER4/RELA/C1QB/PTPN2/LPL/CHID1/CD28/C1S/FFAR4/LRRK2/CD47/HLA-E/LTA/TNF/CFB/CEBPA/LYN/CCL5/SETD6/CCR7/PHB/SOCS3/MAPK13/AKNA/IL2RA/IGF1/STAP1/IL6/MGST2/MYD88/CCL3/PIK3AP1/C5/KLF4/IL22RA2/ADA/WNT5A/…	157
GO:0032496	response to lipopolysaccharide	145/4031	256/11691	1.96642e-13	9.94832e-11	7.77537e-11	NR1H3/SBNO2/SCARB1/PTGS2/NFKB2/EDN1/MEF2C/P2RX7/ICAM1/TREM2/JAK2/CSF2RB/NFKBIA/ACOD1/RIPK2/NFKBIB/IL10RA/CYP27B1/TNFAIP3/CD274/CD80/IDO1/GCH1/CD180/CMPK2/CD36/IL1RN/CXCL9/TNFRSF11A/DUSP10/PRKCA/CCR5/ZC3H12A/CASP3/NOD2/TNIP2/CXCL10/CXCL11/PTAFR/JUNB/PTGER4/RELA/THBD/PDE4B/SRC/PDCD1LG2/LTA/TNF/LILRA2/LYN/MRC1/CCL5/CNP/IRAK2/CCR7/CARD16/LY86/STAP1/IL6/ZFP36/MGST2/LILRB2/CCL3/PTGIR/GJB2/VCAM1/BCL10/W…	145
GO:0001819	positive regulation of cytokine production	192/4031	366/11691	5.92382e-13	2.74717e-10	2.14712e-10	BRCA1/HGF/BIRC3/KARS1/PTGS2/NFKB2/PTPRC/P2RX7/TREM2/JAK2/IL12RB1/CD40/RNF125/TLR8/RIPK2/IL7/GSDMD/EBI3/DHX58/PANX1/CD83/IFIH1/STAT1/CD274/CLU/CD80/IRF1/TRAF2/IDO1/RSAD2/CD36/IL1RN/HSPD1/MCOLN2/GBP5/AIM2/IL15/SYK/B2M/NOD2/STAT3/PTAFR/PTGER4/RASGRP1/RELA/LPL/CD28/TBK1/PDE4B/LRRK2/SRC/IL27/HLA-E/HLA-F/LTA/TNF/LILRA2/PRKDC/CLEC5A/CCR7/PSEN1/MAPK11/IRF7/TLR5/NOD1/CLEC6A/IRF4/DDX60/RPS3/CARD9/MAPK13/DD…	192
GO:0098542	defense response to other organism	175/4031	327/11691	6.66171e-13	2.85173e-10	2.22884e-10	STAB1/BIRC3/EXOSC5/PTPRC/P2RX7/TREM2/IL12RB1/CD40/RNF125/TLR8/COTL1/RIPK2/GSDMD/DHX58/IFIH1/STAT1/GBP3/GBP1/TNFAIP3/IFIT3/IFIT2/OPTN/IRF1/APOBEC3A/APOBEC3F/TRIM22/RSAD2/CD36/CALCOCO2/RTP4/PARP9/CXCL9/PML/NLRC5/PMAIP1/IFIT5/IFNAR2/GBP2/GBP4/AIM2/DTX3L/ZC3H12A/IL15/SERINC5/SYK/NOD2/BATF2/IRF2/CXCL10/RNASE6/TRIM56/STAT2/ISG20/RELA/TBK1/PLSCR1/IL27/MICB/HLA-E/LTA/TNF/APOBEC3G/IFITM1/IRF7/TLR5/NOD1/H2…	175
GO:0000184	nuclear-transcribed mRNA catabolic process, nonsense-mediated decay	79/4031	119/11691	1.04008e-12	4.13433e-10	3.2313e-10	RPLP0/RPL3/RPL22/RPL5/RPS6/RPL7A/RPSA/RPL15/RPS23/PPP2R2A/DCP1A/RPL7/RPS18/RPS17/RPS3/RPL13/RPL29/RPS3A/RPS2/RPS8/RPL4/RPL12/RPL13A/RPL32/RPL6/RPS5/RPL10A/RPS24/RPLP2/RPL27A/RPS12/RPS4X/RPL8/SMG1/RPL35/RPLP1/RPL11/RPL23A/RPL21/HELZ2/RPL18A/RPL30/RPL19/RPL35A/RPL14/RPL34/RPL23/RPL26/RPS15A/RPL27/RPL37A/RPL9/RPS13/RPS14/RPL36A/RPL17/RPL31/RPS15/RPL38/RPS21/RPL18/RPS7/RPS25/RPL24/RPL10/RPS10/RPS16/R…	79
GO:0002460	adaptive immune response based on somatic recombination of immune receptors built from immunoglobulin superfamily domains	117/4031	199/11691	1.43474e-12	5.32287e-10	4.16023e-10	TBX21/UNG/NFKB2/MEF2C/PTPRC/P2RX7/ICAM1/IL12RB1/CD40/TLR8/TNFSF13B/RIPK2/NBN/RELB/EBI3/BTN3A3/TNFAIP3/CD274/CLU/CD80/CD70/TRAF2/NECTIN2/RSAD2/MYO1G/IL18BP/C1RL/HSPD1/NFKBIZ/SERPING1/CD1A/CD1C/C1R/ZC3H12A/C2/B2M/STAT3/C1QB/EXO1/LIG4/CD28/C1S/IL27/MICB/HLA-C/HLA-E/HLA-F/HLA-A/DENND1B/LTA/TNF/HLA-B/ERCC1/IRF7/SEMA4A/RFTN1/NSD2/IRF4/BTN3A2/IL6/HLX/C5/HFE/BCL10/STAT6/ADA/PVR/APLF/IL20RB/C1QBP/BCL3/MSH…	117
GO:0071346	cellular response to interferon-gamma	93/4031	150/11691	4.32068e-12	1.50279e-09	1.17454e-09	NR1H3/CD44/SP100/EDN1/ICAM1/JAK2/IL12RB1/ACOD1/STAT1/GBP3/GBP1/NMI/IRF1/TRIM22/PARP9/PML/NLRC5/CDC42EP2/GBP5/JAK1/GBP2/GBP4/B2M/IRF2/PTAFR/PARP14/PTPN2/SOCS1/CD47/HLA-C/HLA-E/HLA-F/HLA-A/TRIM26/HLA-B/MRC1/CCL5/CCL15/IRF7/SOCS3/IRF4/MT2A/VPS26B/CAMK2G/CCL3/RPL13A/OAS1/VCAM1/CCL8/CIITA/WNT5A/STXBP1/CCL4/HCK/HLA-G/TRIM21/CCL3L1/CCL3L3/TRIM25/TLR2/OASL/OAS2/CCL4L1/CAMK2D/IFNGR2/OAS3/CCL18/IL12B/EVL/S…	93
GO:0050900	leukocyte migration	175/4031	335/11691	1.02202e-11	3.34562e-09	2.61486e-09	CD9/CD44/KARS1/TBX21/EDN1/ICAM1/TREM2/CXCL12/ITGA4/DUSP1/ATP1B2/P2RX4/LRCH1/MYO1G/IL1RN/CXCL9/TNFRSF11A/DOK2/MCOLN2/SLC16A1/JAML/CCR5/CD200R1/SYK/CXCL10/CXCL11/PTAFR/S1PR1/PTGER4/THBD/PDE4B/CD47/SRC/TNF/LYN/CCL5/CCL15/CCR7/MTUS1/NUP85/SLC7A8/STAP1/CD48/IL6/SDC2/EPS8/CCL3/C5/CXCR2/VCAM1/SLC7A6/CCL8/HSD3B7/ADA/WNT5A/C1QBP/CREB3/MDK/CORO1A/SDC4/WASL/CCL4/B4GALT1/HMGB1/HCK/C3AR1/PIK3R1/CCR1/CCL3L1/CC…	175
GO:0070972	protein localization to endoplasmic reticulum	83/4031	131/11691	1.19154e-11	3.68385e-09	2.87921e-09	PPP1R15A/RPLP0/RPL3/SRP54/RPL22/RPL5/RPS6/RPL7A/RPSA/RPL15/RPS23/LRRK2/RPL7/RPS18/RPS17/RPS3/RTN4/RPL13/RPL29/RPS3A/TRAM2/RPS2/RPS8/RPL4/RPL12/RPL13A/RPL32/RPL6/RPS5/RPL10A/RPS24/RPLP2/RPL27A/RPS12/RPS4X/RPL8/RPL35/RPLP1/RPL11/RPL23A/RPL21/RPL18A/RPL30/RPL19/ANK2/RPL35A/RPL14/RPL34/RPL23/RPL26/RPS15A/RPL27/RPL37A/RPL9/RPS13/RPS14/RPL36A/RPL17/RPL31/RPS15/RPL38/RPS21/RPL18/RPS7/RPS25/RPL24/RPL10/R…	83
GO:0002526	acute inflammatory response	68/4031	101/11691	1.47629e-11	4.32397e-09	3.37951e-09	CFH/PTGS2/ICAM1/CLU/APOL2/TNFRSF11A/SERPING1/C1R/C2/STAT3/C1QB/CTNNBIP1/C1S/PLSCR1/HLA-E/TNF/CFB/CCR7/PHB/IL6/C5/CXCR2/VCAM1/HFE/IL20RB/C1QBP/SELENOS/B4GALT1/CR1L/C3AR1/OGG1/CD46/FFAR2/IL1B/ACVR1/EDNRB/ADORA1/CEBPB/PTGES/CR1/SERPINA1/FCER1G/A2M/LBP/C1QC/SAA2/IL1A/F3/NUPR1/C5AR2/PIK3CG/PPARG/TRPV1/ZP3/SAA1/VSIG4/CD6/OSM/ASS1/FFAR3/OSMR/S100A8/APOA2/SERPINF2/TREM1/GATA3/ORM1/ELANE	68
GO:0060333	interferon-gamma-mediated signaling pathway	56/4031	78/11691	1.7492e-11	4.86715e-09	3.80405e-09	NR1H3/CD44/SP100/ICAM1/JAK2/STAT1/GBP1/NMI/IRF1/TRIM22/PARP9/PML/NLRC5/JAK1/GBP2/B2M/IRF2/PTAFR/PARP14/PTPN2/SOCS1/HLA-C/HLA-E/HLA-F/HLA-A/TRIM26/HLA-B/IRF7/SOCS3/IRF4/MT2A/CAMK2G/OAS1/VCAM1/CIITA/HCK/HLA-G/TRIM21/TRIM25/OASL/OAS2/CAMK2D/IFNGR2/OAS3/IRF9/TRIM5/PPARG/IRF5/HLA-DRA/IRF6/HLA-DQA1/HLA-DQB1/HLA-DRB1/HLA-DQA2/HLA-DRB5/HLA-DPA1	56
GO:0007186	G protein-coupled receptor signaling pathway	237/4031	487/11691	3.24694e-11	8.6044e-09	6.725e-09	GABRA3/DTNBP1/HOMER3/OGFR/DGKD/EDN1/JAK2/FZD3/CXCL12/RAPGEF2/PLEK/STMN1/GNA13/CCRL2/ADGRE5/MCF2L/F2RL3/ARHGEF9/PLCB2/CXCL9/PRKACB/DYNLT1/RGS18/PDE3B/PRKCA/TIAM1/CCR5/GNGT2/CXCL10/CXCL11/PTAFR/S1PR1/PTGER4/GPR82/GPR34/PLEKHG5/CYSLTR1/GNG7/SSTR2/GPR132/PDE4B/FFAR4/LRRK2/IGF2R/SRC/LGR4/ITSN1/LTB4R/CCL5/ADORA3/CCL15/CCR7/RGS10/HCAR2/HCAR3/ADGRG1/PHB/GPR31/CELSR2/PDE3A/CCL3/PTGIR/C5/CXCR2/DGKI/GNAI1/F…	237
GO:0034340	response to type I interferon	57/4031	81/11691	4.29046e-11	1.08529e-08	8.48239e-09	SP100/IFI35/STAT1/IFIT3/IFIT2/IRF1/RSAD2/NLRC5/IFNAR2/JAK1/GBP2/IRF2/TRIM56/STAT2/ISG20/PTPN2/TBK1/PTPN1/PSMB8/HLA-C/HLA-E/HLA-F/HLA-A/HLA-B/IFITM1/IRF7/IRF4/ADAR/SHFL/MYD88/OAS1/XAF1/IFI27/WNT5A/ZBP1/IFNAR1/HLA-G/USP18/SHMT2/OASL/OAS2/OAS3/IFITM3/ISG15/IRF9/MX1/ABCE1/BST2/IFITM2/IKBKE/IFI6/MX2/TRIM6/IRF5/IRF6/IFIT1/MMP12	57
GO:0060326	cell chemotaxis	123/4031	221/11691	6.53197e-11	1.58045e-08	1.23525e-08	HGF/ELMO2/KARS1/EDN1/NRP1/CXCL12/DUSP1/CCRL2/P2RX4/IL1RN/CXCL9/TNFRSF11A/TIAM1/JAML/CCR5/SYK/CXCL10/CXCL11/S1PR1/PLEKHG5/PDE4B/LYN/CCL5/CCL15/CCR7/MTUS1/NUP85/STAP1/IL6/CCL3/C5/CXCR2/VCAM1/CCL8/HSD3B7/WNT5A/C1QBP/CREB3/MDK/CORO1A/CCL4/HMGB1/C3AR1/CCR1/CCL3L1/CCL3L3/CXCL16/HBEGF/FGFR1/FFAR2/ADAM17/HMGB2/IL1B/SLAMF8/RIPOR2/TRPM4/CX3CR1/CCL4L1/EDNRB/HRH1/CXCL3/CCL18/ARRB2/CXCL2/IL36G/FPR2/TRPV4/SLC1…	123
GO:0050865	regulation of cell activation	207/4031	420/11691	1.46422e-10	3.39516e-08	2.65358e-08	CD38/CD9/NR1H3/KARS1/TBX21/MEF2C/PTPRC/CYLD/TREM2/JAK2/IL12RB1/CD40/NFATC2/TNFSF13B/RIPK2/IL7/FGL1/EBI3/KAT2A/CD83/PLEK/TNFAIP3/CD274/CD80/INHBA/CDKN1A/IRF1/CD70/NECTIN2/IDO1/DUSP10/HSPD1/NFKBIZ/TNFRSF21/PRKCA/NCK1/ZC3H12A/IL15/CASP3/SYK/NOD2/TNIP2/PTAFR/RASGRP1/PTPN2/CD28/THBD/SOCS1/PLSCR1/LRRK2/CD47/SLC39A10/SRC/IL27/PDCD1LG2/HLA-E/HLA-F/LILRA2/CEBPA/LYN/CCL5/CCR7/ZFP36L2/NSD2/IRF4/RPS3/IL2RA/M…	207
GO:0060337	type I interferon signaling pathway	54/4031	77/11691	1.71987e-10	3.68118e-08	2.87712e-08	SP100/IFI35/STAT1/IFIT3/IFIT2/IRF1/RSAD2/NLRC5/IFNAR2/JAK1/GBP2/IRF2/STAT2/ISG20/PTPN2/TBK1/PTPN1/PSMB8/HLA-C/HLA-E/HLA-F/HLA-A/HLA-B/IFITM1/IRF7/IRF4/ADAR/MYD88/OAS1/XAF1/IFI27/WNT5A/ZBP1/IFNAR1/HLA-G/USP18/OASL/OAS2/OAS3/IFITM3/ISG15/IRF9/MX1/ABCE1/BST2/IFITM2/IKBKE/IFI6/MX2/TRIM6/IRF5/IRF6/IFIT1/MMP12	54
GO:0071357	cellular response to type I interferon	54/4031	77/11691	1.71987e-10	3.68118e-08	2.87712e-08	SP100/IFI35/STAT1/IFIT3/IFIT2/IRF1/RSAD2/NLRC5/IFNAR2/JAK1/GBP2/IRF2/STAT2/ISG20/PTPN2/TBK1/PTPN1/PSMB8/HLA-C/HLA-E/HLA-F/HLA-A/HLA-B/IFITM1/IRF7/IRF4/ADAR/MYD88/OAS1/XAF1/IFI27/WNT5A/ZBP1/IFNAR1/HLA-G/USP18/OASL/OAS2/OAS3/IFITM3/ISG15/IRF9/MX1/ABCE1/BST2/IFITM2/IKBKE/IFI6/MX2/TRIM6/IRF5/IRF6/IFIT1/MMP12	54
GO:0006935	chemotaxis	213/4031	436/11691	2.16235e-10	4.45683e-08	3.48336e-08	RALA/HGF/TYMP/ELMO2/NTN1/KARS1/EDN1/TREM2/NRP1/FZD3/CXCL12/DUSP1/CCRL2/P2RX4/IL1RN/CXCL9/TNFRSF11A/DOK2/CMTM7/PRKCA/TIAM1/JAML/CCR5/SYK/CXCL10/CXCL11/PTAFR/S1PR1/PLEKHG5/CYSLTR1/PTPN2/PDE4B/SRC/LYN/CCL5/CYFIP1/CCL15/CCR7/SEMA4A/MTUS1/OPHN1/NUP85/STAP1/IL6/ETV1/ROBO1/CCL3/NRP2/C5/CXCR2/VCAM1/CCL8/HSD3B7/WNT5A/C1QBP/CREB3/MDK/PPM1F/AMOT/CORO1A/CCL4/HMGB1/LTB4R2/PLXNA2/C3AR1/PIK3R1/CCR1/PLXNA3/PLAUR…	213
GO:0030595	leukocyte chemotaxis	99/4031	171/11691	2.53528e-10	5.03886e-08	3.93826e-08	KARS1/EDN1/CXCL12/DUSP1/IL1RN/CXCL9/TNFRSF11A/JAML/CCR5/SYK/CXCL10/CXCL11/S1PR1/PDE4B/LYN/CCL5/CCL15/CCR7/MTUS1/NUP85/STAP1/IL6/CCL3/C5/CXCR2/CCL8/HSD3B7/WNT5A/C1QBP/CREB3/MDK/CORO1A/CCL4/HMGB1/C3AR1/CCR1/CCL3L1/CCL3L3/CXCL16/FFAR2/ADAM17/IL1B/SLAMF8/RIPOR2/TRPM4/CCL4L1/EDNRB/HRH1/CXCL3/CCL18/CXCL2/IL36G/FPR2/TRPV4/SLC12A2/CXCL8/CXCR5/FCER1G/CH25H/PIK3CD/CXADR/TMEM102/CCL2/LBP/CXCL1/CCL20/GPR183/…	99
GO:0032103	positive regulation of response to external stimulus	127/4031	234/11691	3.0011e-10	5.75901e-08	4.50111e-08	KARS1/PTGS2/SCARF1/EDN1/TREM2/JAK2/NRP1/NFKBIA/ACOD1/TRADD/RIPK2/CXCL12/DHX58/CYP27B1/OPTN/IDO1/CD180/P2RX4/TNFRSF11A/NFKBIZ/TNIP1/PRKCA/GBP5/TIAM1/IL15/NOD2/CXCL10/S1PR1/PTGER4/LPL/CD28/THBD/TBK1/LRRK2/CD47/HLA-E/LTA/TNF/CEBPA/CCL5/CCR7/NOD1/LY86/DDX60/NDEL1/MAPK13/STAP1/IL6/MGST2/MYD88/CCL3/CXCR2/WNT5A/C1QBP/CREB3/MDK/PPM1F/CCL4/HMGB1/TGM2/C3AR1/CCR1/CCL3L1/CCL3L3/FGFR1/FFAR2/ADAM17/IL1B/RIPOR2…	127
GO:0002694	regulation of leukocyte activation	194/4031	392/11691	3.61996e-10	6.50278e-08	5.08242e-08	CD38/NR1H3/KARS1/TBX21/MEF2C/PTPRC/CYLD/TREM2/IL12RB1/CD40/NFATC2/TNFSF13B/RIPK2/IL7/FGL1/EBI3/KAT2A/CD83/TNFAIP3/CD274/CD80/INHBA/CDKN1A/IRF1/CD70/NECTIN2/IDO1/DUSP10/HSPD1/NFKBIZ/TNFRSF21/NCK1/ZC3H12A/IL15/CASP3/SYK/NOD2/TNIP2/PTAFR/RASGRP1/PTPN2/CD28/SOCS1/PLSCR1/LRRK2/CD47/SLC39A10/SRC/IL27/PDCD1LG2/HLA-E/HLA-F/CEBPA/LYN/CCL5/CCR7/ZFP36L2/NSD2/IRF4/RPS3/IL2RA/MAP3K8/IGF1/STAP1/IL6/DTX1/LILRB2…	194
GO:0042330	taxis	213/4031	438/11691	3.6224e-10	6.50278e-08	5.08242e-08	RALA/HGF/TYMP/ELMO2/NTN1/KARS1/EDN1/TREM2/NRP1/FZD3/CXCL12/DUSP1/CCRL2/P2RX4/IL1RN/CXCL9/TNFRSF11A/DOK2/CMTM7/PRKCA/TIAM1/JAML/CCR5/SYK/CXCL10/CXCL11/PTAFR/S1PR1/PLEKHG5/CYSLTR1/PTPN2/PDE4B/SRC/LYN/CCL5/CYFIP1/CCL15/CCR7/SEMA4A/MTUS1/OPHN1/NUP85/STAP1/IL6/ETV1/ROBO1/CCL3/NRP2/C5/CXCR2/VCAM1/CCL8/HSD3B7/WNT5A/C1QBP/CREB3/MDK/PPM1F/AMOT/CORO1A/CCL4/HMGB1/LTB4R2/PLXNA2/C3AR1/PIK3R1/CCR1/PLXNA3/PLAUR…	213
GO:0070661	leukocyte proliferation	120/4031	219/11691	4.20249e-10	7.30839e-08	5.71207e-08	CD38/BTN3A1/MEF2C/PTPRC/P2RX7/TREM2/IL12RB1/CD40/NFATC2/ELF4/TNFSF13B/RIPK2/IL7/EBI3/TNFAIP3/CD274/CLU/CD80/CDKN1A/IRF1/CD70/IDO1/CD180/RPS6/HSPD1/TNFRSF21/HHEX/NCK1/IL15/CASP3/SYK/IMPDH2/CD28/TBK1/SLC39A10/IL27/PDCD1LG2/HLA-E/PSMB10/LYN/CCL5/RPS3/IL2RA/IGF1/IL6/LILRB2/VCAM1/CD320/CCL8/ADA/IL20RB/BTN2A2/CORO1A/SDC4/PRDX2/HMGB1/HLA-G/HELLS/RIPK3/CD46/PTPN22/DNAJA3/LILRB1/IL1B/PELI1/TCIRG1/BCL6/ATA…	120
GO:0042110	T cell activation	177/4031	353/11691	5.93939e-10	1.0016e-07	7.82825e-08	CD44/BTN3A1/TBX21/PTPRC/CYLD/P2RX7/ICAM1/IL12RB1/NFATC2/ELF4/TNFSF13B/RIPK2/IL7/FGL1/RELB/EBI3/KAT2A/CD83/RPL22/RAB29/CD274/CD80/IRF1/CD70/IDO1/RSAD2/RPS6/DUSP10/HSPD1/NFKBIZ/TNFRSF21/NCK1/CD1C/JAML/ZC3H12A/IL15/CASP3/SYK/B2M/NOD2/STAT3/PTGER4/RASGRP1/LIG4/PTPN2/CD28/SOCS1/CD47/SRC/IL27/PDCD1LG2/MICB/HLA-E/PSMB10/PRKDC/LYN/CCL5/CCR7/ZFP36L2/PSEN1/SEMA4A/IRF4/RPS3/IL2RA/MAP3K8/IGF1/IL6/DTX1/LILRB2…	177
GO:0006612	protein targeting to membrane	98/4031	171/11691	6.72771e-10	1.10117e-07	8.60647e-08	RPLP0/MICALL1/RPL3/SRP54/RPL22/RPL5/RTP4/RPS6/ATG3/STOM/RPL7A/RPSA/RPL15/RPS23/RPL7/RPS18/RPS17/RPS3/RPL13/RPL29/RPS3A/TRAM2/RPS2/RPS8/RPL4/RPL12/RPL13A/RPL32/NCF1/RPL6/RPS5/RPL10A/RPS24/RPLP2/RPL27A/RPS12/RPS4X/RPL8/RPL35/VPS37C/RPLP1/PARD3/RPL11/RPL23A/RPL21/RPL18A/RPL30/RPL19/RPL35A/RPL14/SDCBP/ICMT/RPL34/RPL23/RPL26/C2CD5/ADORA1/RPS15A/RPL27/RPL37A/RPL9/RPS13/RPS14/RPL36A/KCNE1/RPL17/FIS1/RPL…	98
GO:0002697	regulation of immune effector process	158/4031	310/11691	1.12232e-09	1.78448e-07	1.39471e-07	CFH/BIRC3/KARS1/TBX21/PTPRC/P2RX7/IL12RB1/CD40/RNF125/RIPK2/DHX58/STAT1/TNFAIP3/CLU/CD80/TRAF2/APOBEC3F/NECTIN2/RSAD2/CD36/APPL2/PARP9/DUSP10/HSPD1/NFKBIZ/SERPING1/CD1A/CD1C/C1R/AIM2/DTX3L/ZC3H12A/IL15/SYK/C2/B2M/NOD2/PTAFR/RASGRP1/C1QB/CD28/C1S/CD47/IL27/MICB/HLA-C/HLA-E/HLA-F/HLA-A/LTA/TNF/HLA-B/APOBEC3G/CFB/PRKDC/LYN/NSD2/PHB/IRF4/DDX60/IL2RA/DDX58/SERPINB9/IL6/CGAS/HLX/C5/HFE/BCL10/STAT6/PVR/…	158
GO:0050663	cytokine secretion	101/4031	179/11691	1.20498e-09	1.86269e-07	1.45584e-07	BTN3A1/LCP2/KARS1/P2RX7/TLR8/RIPK2/GSDMD/PANX1/IFIH1/GBP1/TNFAIP3/CD274/SRGN/CD36/PML/TNFRSF21/MCOLN2/GBP5/AIM2/CD200R1/ZC3H12A/SYK/NOD2/PTGER4/RASGRP1/LPL/SOCS1/FFAR4/LRRK2/SRC/LGR4/TNF/LILRA2/LYN/CLEC5A/CCR7/SERPINB1/MAPK11/TLR5/CLEC6A/CARD16/DDX58/BTN3A2/CCL3/C5/WNT5A/BTN2A2/MDK/HMGB1/SCAMP5/CLEC4E/PTPN22/FFAR2/LILRB1/IL1B/TCIRG1/TLR2/CSF1R/MBP/ISG15/TRPV4/IL1RAP/TLR1/LRRC32/FGR/IL1A/IL27RA/LR…	101
GO:1903037	regulation of leukocyte cell-cell adhesion	126/4031	236/11691	1.40968e-09	2.12024e-07	1.65713e-07	CD44/TBX21/PTPRC/CYLD/ICAM1/IL12RB1/TNFSF13B/RIPK2/IL7/FGL1/EBI3/CXCL12/CD83/ITGA4/CD274/CD80/IRF1/CD70/IDO1/DUSP10/HSPD1/NFKBIZ/TNFRSF21/NCK1/ZC3H12A/IL15/CASP3/SYK/NOD2/PTAFR/RASGRP1/RELA/PTPN2/CD28/SOCS1/CD47/SRC/PDCD1LG2/HLA-E/TNF/LYN/CCL5/CCR7/RPS3/IL2RA/MAP3K8/IGF1/IL6/DTX1/LILRB2/HLX/VCAM1/HFE/KLF4/ZC3H8/BCL10/ADA/IL20RB/BTN2A2/RUNX1/MDK/CORO1A/SDC4/ZMIZ1/PRDX2/HMGB1/LAG3/HLA-G/PIK3R1/CD46…	126
GO:0035690	cellular response to drug	144/4031	278/11691	1.50996e-09	2.1662e-07	1.69305e-07	CFLAR/BRCA1/HGF/KCNQ1/PTGS2/EDN1/MEF2C/P2RX7/ICAM1/TFAP4/TMEM38B/APEX1/ACOD1/RIPK2/XRN1/NFE2L2/TNFAIP3/DNMT3A/TRAP1/TRAF2/P2RX4/HNRNPA1/TXN/CCNA2/CRHBP/AIM2/ZC3H12A/FXN/B2M/NOD2/PTAFR/CDK1/RELA/PDE4B/SMYD3/LRRK2/RYR1/SRC/BLM/ZNF277/DAXX/GSTM2/TNF/NME1/BAIAP2/RGS10/CHEK2/NOD1/NR3C1/MDM2/RPS3/MAPK13/MT2A/OSER1/IL6/GJB2/MYC/EIF4EBP1/IMPACT/KLF4/GNAI1/STAT6/QDPR/CHMP5/RIPK1/PPM1F/CAD/SPHK1/PPP5C/SIGM…	144
GO:0009615	response to virus	138/4031	264/11691	1.51809e-09	2.1662e-07	1.69305e-07	BIRC3/TBX21/EXOSC5/PTPRC/IL12RB1/CD40/RNF125/TLR8/CXCL12/DHX58/IFIH1/STAT1/GBP3/GBP1/STMN1/TNFAIP3/IFIT3/IFIT2/CLU/BATF3/IRF1/APOBEC3A/APOBEC3F/TRIM22/RSAD2/RTP4/PARP9/CXCL9/PML/NLRC5/PMAIP1/IFIT5/IFNAR2/AIM2/DTX3L/ZC3H12A/IL15/SERINC5/IRF2/CXCL10/RNASE6/TRIM56/STAT2/ISG20/RELA/TBK1/PLSCR1/SRC/IL27/MICB/TNF/APOBEC3G/CCL5/IFITM1/MAPK11/IRF7/DDX60/BCL2L11/CARD9/ODC1/IL2RA/DDX58/POLR3E/ADAR/SHFL/IL6…	138
GO:0051607	defense response to virus	108/4031	196/11691	2.05133e-09	2.85392e-07	2.23055e-07	BIRC3/EXOSC5/PTPRC/IL12RB1/CD40/RNF125/TLR8/DHX58/IFIH1/STAT1/GBP3/GBP1/TNFAIP3/IFIT3/IFIT2/IRF1/APOBEC3A/APOBEC3F/TRIM22/RSAD2/RTP4/PARP9/CXCL9/PML/NLRC5/PMAIP1/IFIT5/IFNAR2/AIM2/DTX3L/ZC3H12A/IL15/SERINC5/IRF2/CXCL10/RNASE6/TRIM56/STAT2/ISG20/RELA/TBK1/PLSCR1/IL27/MICB/APOBEC3G/IFITM1/IRF7/DDX60/CARD9/IL2RA/DDX58/POLR3E/ADAR/SHFL/IL6/CGAS/OAS1/IFI27/C1QBP/HERC5/NT5C3A/TRAF3IP2/POLR3H/BIRC2/LILR…	108
GO:0050707	regulation of cytokine secretion	89/4031	154/11691	2.28941e-09	3.10745e-07	2.42871e-07	KARS1/P2RX7/TLR8/RIPK2/GSDMD/PANX1/IFIH1/GBP1/TNFAIP3/CD274/SRGN/PML/TNFRSF21/AIM2/CD200R1/ZC3H12A/SYK/NOD2/PTGER4/RASGRP1/LPL/SOCS1/FFAR4/LRRK2/SRC/LGR4/TNF/LILRA2/LYN/CLEC5A/CCR7/SERPINB1/MAPK11/TLR5/CLEC6A/CARD16/DDX58/CCL3/C5/WNT5A/BTN2A2/MDK/HMGB1/SCAMP5/CLEC4E/PTPN22/FFAR2/LILRB1/IL1B/TLR2/CSF1R/MBP/TRPV4/IL1RAP/TLR1/LRRC32/FGR/IL1A/IL27RA/LRP1/NLRP12/PYCARD/C5AR2/F2R/RGCC/FZD5/TRIM6/GAS6/C…	89
GO:0031349	positive regulation of defense response	195/4031	404/11691	4.37136e-09	5.79205e-07	4.52693e-07	BIRC3/NR1H3/PSMA4/CUL1/KARS1/PTGS2/GRAMD4/MEF2C/CYLD/WDFY1/PSME1/TREM2/JAK2/PSMA6/NFKBIA/PSME2/RNF125/TLR8/ACOD1/TRADD/RIPK2/RELB/DHX58/IFIH1/TNFAIP3/OPTN/IRF1/NECTIN2/IDO1/RSAD2/CD36/APPL2/TANK/PARP9/NLRC5/TNFRSF11A/PRKACB/HSPD1/NFKBIZ/TIFA/TNIP1/UBC/GBP5/COLEC12/CTSS/AIM2/IL15/OTUD4/SYK/NOD2/TNIP2/PTGER4/RASGRP1/RELA/LPL/CD28/TBK1/MUC1/PLSCR1/LRRK2/CD47/SRC/PSMB8/MICB/HLA-E/HLA-F/LGR4/PSMB10/LT…	195
GO:0022407	regulation of cell-cell adhesion	153/4031	303/11691	4.73967e-09	6.13401e-07	4.7942e-07	CD9/CD44/TBX21/PTPRC/CYLD/ICAM1/JAK2/IL12RB1/TNFSF13B/RIPK2/IL7/FGL1/EBI3/CXCL12/CD83/ITGA4/CD274/CD80/IRF1/CD70/IDO1/ADAM19/IL1RN/DUSP10/HSPD1/NFKBIZ/TNFRSF21/PRKCA/NCK1/ZC3H12A/IL15/CASP3/SYK/NOD2/PTAFR/RASGRP1/RELA/PTPN2/CD28/SOCS1/CD47/SRC/PDCD1LG2/HLA-E/TNF/LYN/CCL5/CCR7/ZNF703/RPS3/AKNA/IL2RA/CELSR2/MAP3K8/IGF1/IL6/DTX1/LILRB2/HLX/VCAM1/HFE/KLF4/ZC3H8/BCL10/ADA/WNT5A/IL20RB/BTN2A2/RUNX1/MDK…	153
GO:0051249	regulation of lymphocyte activation	163/4031	327/11691	4.91588e-09	6.21748e-07	4.85943e-07	CD38/TBX21/MEF2C/PTPRC/CYLD/IL12RB1/CD40/NFATC2/TNFSF13B/RIPK2/IL7/FGL1/EBI3/KAT2A/CD83/TNFAIP3/CD274/CD80/INHBA/CDKN1A/IRF1/CD70/IDO1/DUSP10/HSPD1/NFKBIZ/TNFRSF21/NCK1/ZC3H12A/IL15/CASP3/SYK/NOD2/TNIP2/RASGRP1/PTPN2/CD28/SOCS1/CD47/SLC39A10/SRC/IL27/PDCD1LG2/HLA-E/HLA-F/LYN/CCL5/CCR7/ZFP36L2/NSD2/IRF4/RPS3/IL2RA/MAP3K8/IGF1/IL6/DTX1/LILRB2/CGAS/HLX/VCAM1/HFE/ZC3H8/BCL10/CD320/STAT6/ADA/APLF/IL20…	163
GO:0007159	leukocyte cell-cell adhesion	135/4031	261/11691	5.52639e-09	6.8343e-07	5.34153e-07	CD44/TBX21/PTPRC/CYLD/ICAM1/IL12RB1/TNFSF13B/RIPK2/IL7/FGL1/EBI3/CXCL12/CD83/ITGA4/CD274/CD80/IRF1/CD70/IDO1/DUSP10/HSPD1/NFKBIZ/TNIP1/TNFRSF21/NCK1/ZC3H12A/IL15/CASP3/SYK/NOD2/PTAFR/RASGRP1/RELA/PTPN2/CD28/SOCS1/CD47/SRC/PDCD1LG2/HLA-E/TNF/LYN/CCL5/CCR7/RPS3/IL2RA/MAP3K8/IGF1/IL6/DTX1/LILRB2/HLX/VCAM1/HFE/KLF4/ZC3H8/BCL10/ADA/IL20RB/BTN2A2/RUNX1/MDK/CORO1A/SDC4/ZMIZ1/PRDX2/HMGB1/LAG3/HLA-G/PIK3R…	135
GO:0002449	lymphocyte mediated immunity	100/4031	181/11691	6.68629e-09	8.08896e-07	6.32214e-07	SLAMF7/TBX21/UNG/PTPRC/P2RX7/ICAM1/IL12RB1/CD40/TLR8/NBN/BTN3A3/CLU/CD70/TRAF2/NECTIN2/RSAD2/MYO1G/C1RL/HSPD1/SERPING1/CD1A/CD1C/C1R/C2/B2M/RASGRP1/C1QB/EXO1/LIG4/CD28/C1S/MICB/HLA-C/HLA-E/HLA-F/HLA-A/DENND1B/LTA/TNF/HLA-B/ERCC1/IRF7/RFTN1/NSD2/BTN3A2/SERPINB9/IL6/C5/HFE/BCL10/STAT6/PVR/APLF/IL20RB/C1QBP/CORO1A/BCL3/MSH2/HMGB1/LAG3/HLA-G/CD1B/RIPK3/CD46/MSH6/LILRB1/IL1B/TCIRG1/TRPM4/BCL6/CEACAM1/…	100
GO:0019083	viral transcription	96/4031	173/11691	9.8993e-09	1.17212e-06	9.16101e-07	NDC1/RPLP0/TFAP4/RPL3/RPL22/RPL5/RPS6/GTF2B/RPL7A/RPSA/RPL15/RPS23/CCL5/RPL7/NUP85/RPS18/RPS17/RPS3/NUCKS1/RPL13/RPL29/ZFP36/RPS3A/RPS2/CCL3/RPS8/RPL4/RPL12/RPL13A/RPL32/RPL6/RPS5/RPL10A/RPS24/RPLP2/RPL27A/CCL4/RPS12/NUP155/RPS4X/RPL8/RPL35/TRIM21/RPLP1/RPL11/RPL23A/RPL21/RPL18A/RPL30/RPL19/POLR2L/RPL35A/RPL14/RPL34/POLR2E/RPL23/NUP210/RPL26/TARBP2/RPS15A/TRIM32/RPL27/RPL37A/RPL9/RPS13/IFITM3/RPS…	96
GO:0002521	leukocyte differentiation	186/4031	386/11691	1.17309e-08	1.33275e-06	1.04164e-06	SBNO2/KLF6/TBX21/MEF2C/PTPRC/CYLD/SNX10/TESC/TREM2/IL12RB1/NFATC2/RIPK2/IL7/RELB/SH3PXD2A/KAT2A/CD83/ITGA4/RPL22/CD80/INHBA/BATF3/IRF1/CD101/RSAD2/RPS6/TNFRSF11A/DUSP10/LBR/NFKBIZ/HHEX/CMTM7/PRKCA/ZC3H12A/IL15/SYK/B2M/BATF2/STAT3/JUNB/PTGER4/RASGRP1/LIG4/PTPN2/CD28/CTNNBIP1/SOCS1/SIGLEC15/SRC/IL27/TNF/NME1/CEBPA/PRKDC/LYN/CCR7/ZFP36L2/PSEN1/IRF7/SEMA4A/FARP2/IRF4/IL2RA/LILRB3/IL6/DTX1/LILRB2/CCL3…	186
GO:0097529	myeloid leukocyte migration	90/4031	160/11691	1.17349e-08	1.33275e-06	1.04164e-06	CD9/KARS1/EDN1/TREM2/CXCL12/DUSP1/P2RX4/IL1RN/CXCL9/TNFRSF11A/MCOLN2/JAML/CD200R1/SYK/CXCL10/CXCL11/PTGER4/PDE4B/CD47/LYN/CCL5/CCL15/CCR7/MTUS1/NUP85/STAP1/IL6/CCL3/C5/CXCR2/CCL8/C1QBP/CREB3/MDK/CCL4/HMGB1/C3AR1/CCR1/CCL3L1/CCL3L3/IL1B/SLAMF8/RIPOR2/CX3CR1/CCL4L1/EDNRB/HRH1/CXCL3/CCL18/CXCL2/IL36G/FPR2/TRPV4/CXCL8/FCER1G/PIK3CD/CXADR/CCL2/P2RY12/LBP/CXCL1/CCL20/C5AR2/CCL23/RPS19/PIK3CG/PECAM1/ITG…	90
GO:0006413	translational initiation	101/4031	185/11691	1.30443e-08	1.45183e-06	1.13472e-06	EIF4B/EIF2B3/PPP1R15A/RPLP0/EIF3L/RPL3/MTFMT/RPL22/RPL5/RPS6/TICRR/RPL7A/NCK1/RPSA/RPL15/RXRA/RPS23/TNF/CCL5/EIF2D/RPL7/RPS18/RPS17/RPS3/RPL13/RPL29/RPS3A/NPM1/RPS2/RPS8/RPL4/RPL12/RPL13A/RPL32/EIF4EBP1/EIF4G3/IMPACT/RPL6/RPS5/RPL10A/EIF3K/RPS24/RPLP2/RPL27A/RPS12/EIF3F/RPS4X/RPL8/EIF3B/RPL35/RPLP1/RPL11/RPL23A/RPL21/RPL18A/RPL30/RPL19/RPL35A/RPL14/RPL34/MIF4GD/RPL23/RPL26/RPS15A/EIF3C/RPL27/RPL3…	101
GO:0070665	positive regulation of leukocyte proliferation	64/4031	104/11691	1.43786e-08	1.56896e-06	1.22626e-06	CD38/MEF2C/PTPRC/IL12RB1/CD40/NFATC2/TNFSF13B/RIPK2/IL7/EBI3/CD274/CD80/CDKN1A/CD70/NCK1/IL15/SYK/CD28/SLC39A10/PDCD1LG2/HLA-E/LYN/CCL5/RPS3/IL2RA/IGF1/IL6/LILRB2/VCAM1/CD320/ADA/CORO1A/HMGB1/CD46/DNAJA3/IL1B/PELI1/BCL6/ATAD5/TICAM1/JAK3/IL12B/CD209/TGFBR2/CD4/HLA-DMB/BST2/PYCARD/GPR183/CARD11/CD74/IL23A/ZP3/TFRC/CHRNB2/CSF1/CD6/TNFSF9/TNFRSF4/KITLG/IL18/PRKCQ/HLA-DPA1/OCSTAMP	64
GO:0002696	positive regulation of leukocyte activation	128/4031	248/11691	1.62316e-08	1.73709e-06	1.35767e-06	CD38/KARS1/TBX21/MEF2C/PTPRC/CYLD/TREM2/IL12RB1/CD40/NFATC2/TNFSF13B/RIPK2/IL7/EBI3/CD83/CD274/CD80/CDKN1A/CD70/NECTIN2/DUSP10/HSPD1/NFKBIZ/NCK1/IL15/SYK/NOD2/TNIP2/PTAFR/RASGRP1/CD28/SOCS1/LRRK2/CD47/SLC39A10/SRC/PDCD1LG2/HLA-E/HLA-F/CEBPA/LYN/CCL5/CCR7/NSD2/RPS3/IL2RA/MAP3K8/IGF1/STAP1/IL6/LILRB2/CCL3/HLX/VCAM1/BCL10/CD320/STAT6/ADA/WNT5A/BTN2A2/RUNX1/MDK/CORO1A/STXBP1/ZMIZ1/MSH2/HMGB1/HLA-G/PI…	128
GO:0072507	divalent inorganic cation homeostasis	156/4031	315/11691	1.84742e-08	1.93979e-06	1.51609e-06	CD38/SRI/EDN1/PTPRC/SNX10/P2RX7/TMEM38B/JAK2/CD40/SLC30A4/CXCL12/FAM20A/CYP27B1/THADA/GNA13/CCRL2/F2RL3/C19orf12/P2RX4/CD36/PLCB2/CXCL9/SLC39A8/PML/AKAP6/MCOLN2/ATP13A2/CCR5/TMC8/CXCL10/CXCL11/S1PR1/PTGER4/CYSLTR1/RASA3/TRDN/TPCN1/RYR1/SLC39A10/GSTM2/LYN/CCL5/CCL15/CCR7/PSEN1/GOT1/TMEM165/ERO1A/MT2A/CCL3/PTGIR/SLC30A1/CXCR2/CCL8/STOML2/WNT5A/CALM2/CORO1A/MT1A/HEXB/HMGB1/MCUB/TGM2/C3AR1/ADM/PTGER2…	156
GO:0050867	positive regulation of cell activation	132/4031	258/11691	1.94783e-08	1.99448e-06	1.55884e-06	CD38/KARS1/TBX21/MEF2C/PTPRC/CYLD/TREM2/JAK2/IL12RB1/CD40/NFATC2/TNFSF13B/RIPK2/IL7/EBI3/CD83/PLEK/CD274/CD80/CDKN1A/CD70/NECTIN2/DUSP10/HSPD1/NFKBIZ/NCK1/IL15/SYK/NOD2/TNIP2/PTAFR/RASGRP1/CD28/SOCS1/LRRK2/CD47/SLC39A10/SRC/PDCD1LG2/HLA-E/HLA-F/LILRA2/CEBPA/LYN/CCL5/CCR7/NSD2/RPS3/IL2RA/MAP3K8/IGF1/STAP1/IL6/LILRB2/CCL3/HLX/VCAM1/BCL10/CD320/STAT6/ADA/WNT5A/BTN2A2/RUNX1/MDK/CORO1A/STXBP1/ZMIZ1/MS…	132
GO:0071222	cellular response to lipopolysaccharide	93/4031	168/11691	1.97118e-08	1.99448e-06	1.55884e-06	NR1H3/SBNO2/SCARB1/MEF2C/ICAM1/NFKBIA/ACOD1/RIPK2/NFKBIB/TNFAIP3/CD274/CD80/CD180/CMPK2/CD36/IL1RN/CXCL9/PRKCA/CCR5/ZC3H12A/NOD2/TNIP2/CXCL10/CXCL11/PTAFR/RELA/PDE4B/SRC/PDCD1LG2/TNF/LILRA2/LYN/MRC1/CCL5/IRAK2/CARD16/LY86/STAP1/IL6/ZFP36/LILRB2/CCL3/BCL10/WNT5A/CHMP5/SELENOS/PRDX2/HMGB1/HCK/NFKB1/PTPN22/SHPK/LILRB1/HMGB2/IL1B/CX3CR1/TLR2/IL24/EDNRB/TICAM1/SASH1/CEBPB/CXCL3/IL12B/CXCL2/IL36G/CXCL8…	93
GO:0071219	cellular response to molecule of bacterial origin	96/4031	175/11691	2.15819e-08	2.09493e-06	1.63735e-06	NR1H3/SBNO2/SCARB1/MEF2C/ICAM1/TREM2/NFKBIA/ACOD1/RIPK2/NFKBIB/TNFAIP3/CD274/CD80/CD180/CMPK2/CD36/IL1RN/CXCL9/PRKCA/CCR5/ZC3H12A/NOD2/TNIP2/CXCL10/CXCL11/PTAFR/RELA/PDE4B/SRC/PDCD1LG2/TNF/LILRA2/LYN/MRC1/CCL5/IRAK2/CARD16/LY86/STAP1/IL6/ZFP36/LILRB2/CCL3/BCL10/WNT5A/CHMP5/SELENOS/PRDX2/HMGB1/HCK/NFKB1/PTPN22/SHPK/LILRB1/HMGB2/IL1B/CX3CR1/TLR2/IL24/EDNRB/TICAM1/SASH1/CEBPB/CXCL3/IL12B/CXCL2/IL36G…	96
GO:1903039	positive regulation of leukocyte cell-cell adhesion	96/4031	175/11691	2.15819e-08	2.09493e-06	1.63735e-06	CD44/PTPRC/CYLD/ICAM1/IL12RB1/TNFSF13B/RIPK2/IL7/EBI3/CD83/ITGA4/CD274/CD80/CD70/DUSP10/HSPD1/NFKBIZ/NCK1/IL15/SYK/NOD2/PTAFR/RASGRP1/RELA/CD28/SOCS1/CD47/SRC/PDCD1LG2/HLA-E/TNF/LYN/CCL5/CCR7/RPS3/IL2RA/MAP3K8/IGF1/IL6/LILRB2/HLX/VCAM1/BCL10/ADA/BTN2A2/RUNX1/MDK/CORO1A/ZMIZ1/HMGB1/HLA-G/PIK3R1/CD46/DNAJA3/LILRB1/IL1B/LILRB4/BCL6/JAK3/NR4A3/IL12B/CD209/TGFBR2/NFAT5/RARA/CCL2/CD4/HLA-DMB/PYCARD/ITP…	96
GO:0072503	cellular divalent inorganic cation homeostasis	152/4031	306/11691	2.1834e-08	2.09493e-06	1.63735e-06	CD38/SRI/EDN1/PTPRC/P2RX7/TMEM38B/JAK2/CD40/SLC30A4/CXCL12/THADA/GNA13/CCRL2/F2RL3/C19orf12/P2RX4/CD36/PLCB2/CXCL9/SLC39A8/PML/AKAP6/MCOLN2/ATP13A2/CCR5/CXCL10/CXCL11/S1PR1/PTGER4/CYSLTR1/RASA3/TRDN/TPCN1/RYR1/SLC39A10/GSTM2/LYN/CCL5/CCL15/CCR7/PSEN1/GOT1/TMEM165/ERO1A/MT2A/CCL3/PTGIR/SLC30A1/CXCR2/CCL8/STOML2/WNT5A/CALM2/CORO1A/MT1A/HEXB/HMGB1/MCUB/TGM2/C3AR1/ADM/PTGER2/UBASH3B/ABL2/CCR1/ANXA6/A…	152
GO:0002683	negative regulation of immune system process	171/4031	352/11691	2.23267e-08	2.1059e-06	1.64592e-06	NR1H3/TBX21/GRAMD4/PTPRC/NFKBIA/RNF125/ACOD1/FGL1/CXCL12/DHX58/NFE2L2/GBP1/TNFAIP3/DUSP1/CD274/CD80/INHBA/NMI/IRF1/IDO1/TRAFD1/LRCH1/NLRC5/DUSP10/TNFRSF21/NCAPG2/SERPING1/H4C8/CD200R1/ZC3H12A/OTUD4/CASP3/PTGER4/PARP14/PTPN2/SOCS1/CD47/PDCD1LG2/MICB/HLA-E/HLA-F/LGR4/TNF/NME1/LILRA2/PRKDC/LYN/HLA-DOB/IRF4/TAPBPL/IL2RA/ADAR/LILRB3/STAP1/SERPINB9/ZFP36/DTX1/LILRB2/CCL3/MYC/HLX/C5/CXCR2/HFE/TAL1/ZC3H8…	171
GO:0070663	regulation of leukocyte proliferation	94/4031	171/11691	2.63575e-08	2.44466e-06	1.91069e-06	CD38/MEF2C/PTPRC/IL12RB1/CD40/NFATC2/TNFSF13B/RIPK2/IL7/EBI3/TNFAIP3/CD274/CD80/CDKN1A/IRF1/CD70/IDO1/TNFRSF21/HHEX/NCK1/IL15/CASP3/SYK/CD28/SLC39A10/IL27/PDCD1LG2/HLA-E/LYN/CCL5/RPS3/IL2RA/IGF1/IL6/LILRB2/VCAM1/CD320/CCL8/ADA/IL20RB/BTN2A2/CORO1A/SDC4/HMGB1/HLA-G/RIPK3/CD46/PTPN22/DNAJA3/LILRB1/IL1B/PELI1/BCL6/ATAD5/GPNMB/CD22/TICAM1/JAK3/CEBPB/INPP5D/IL12B/SPN/CD209/TGFBR2/CD4/HLA-DMB/AHR/LRRC3…	94
GO:0008015	blood circulation	156/4031	317/11691	3.16575e-08	2.8881e-06	2.25727e-06	CD38/NISCH/KCNQ1/PTGS2/SRI/EDN1/SNX5/ICAM1/TMEM38B/JAK2/CXCL12/STAT1/EPAS1/TMIGD3/KCNJ2/ATP1B2/GCH1/P2RX4/MYOF/SERPING1/GPD1L/ZC3H12A/CXCL10/PTAFR/CTNNBIP1/PDE4B/TRDN/RYR1/SRC/GSTM2/SMTNL1/ADORA3/MDM2/BIN1/PTP4A3/DSC2/PDE3A/CXCR2/FGFBP3/ERAP2/ADA/CALM2/WDR35/NUP155/CACNA2D3/C3AR1/ADM/KCNJ5/PTGER2/MAP2K6/RNF207/NAMPT/SCPEP1/HBEGF/GPX1/ANK2/HTR7/MAP2K3/THRA/TRPM4/CEACAM1/ADORA2B/EDNRB/ADORA1/CAMK2D…	156
GO:0050863	regulation of T cell activation	126/4031	246/11691	3.75413e-08	3.36963e-06	2.63363e-06	TBX21/PTPRC/CYLD/IL12RB1/NFATC2/TNFSF13B/RIPK2/IL7/FGL1/EBI3/KAT2A/CD83/CD274/CD80/IRF1/CD70/IDO1/DUSP10/HSPD1/NFKBIZ/TNFRSF21/NCK1/ZC3H12A/IL15/CASP3/SYK/NOD2/RASGRP1/PTPN2/CD28/SOCS1/CD47/SRC/IL27/PDCD1LG2/HLA-E/LYN/CCL5/CCR7/IRF4/RPS3/IL2RA/MAP3K8/IGF1/IL6/DTX1/LILRB2/CGAS/HLX/VCAM1/HFE/ZC3H8/BCL10/ADA/IL20RB/BTN2A2/FANCA/RUNX1/MDK/CORO1A/SDC4/ZMIZ1/FANCD2/PRDX2/HMGB1/LAG3/HLA-G/PIK3R1/SIT1/RI…	126
GO:0030593	neutrophil chemotaxis	51/4031	79/11691	4.4271e-08	3.9106e-06	3.05643e-06	EDN1/IL1RN/CXCL9/JAML/SYK/CXCL10/CXCL11/PDE4B/CCL5/CCL15/CCR7/CCL3/CXCR2/CCL8/C1QBP/MDK/CCL4/C3AR1/CCL3L1/CCL3L3/IL1B/RIPOR2/CCL4L1/CXCL3/CCL18/CXCL2/IL36G/CXCL8/FCER1G/PIK3CD/CXADR/CCL2/LBP/CXCL1/CCL20/C5AR2/CCL23/PIK3CG/ITGA1/CD74/CCL24/CCL7/IL23A/JAM3/S100A12/SAA1/SLIT2/IL36RN/S100A8/PF4V1/PPBP	51
GO:0055074	calcium ion homeostasis	142/4031	285/11691	4.98106e-08	4.33118e-06	3.38515e-06	CD38/SRI/EDN1/PTPRC/SNX10/P2RX7/TMEM38B/JAK2/CD40/CXCL12/FAM20A/CYP27B1/THADA/GNA13/CCRL2/F2RL3/C19orf12/P2RX4/CD36/PLCB2/CXCL9/PML/AKAP6/MCOLN2/ATP13A2/CCR5/CXCL10/CXCL11/S1PR1/PTGER4/CYSLTR1/RASA3/TRDN/TPCN1/RYR1/GSTM2/LYN/CCL5/CCL15/CCR7/PSEN1/GOT1/TMEM165/ERO1A/CCL3/PTGIR/SLC30A1/CXCR2/CCL8/STOML2/WNT5A/CALM2/CORO1A/HEXB/HMGB1/MCUB/TGM2/C3AR1/ADM/PTGER2/UBASH3B/ABL2/CCR1/ANXA6/ANK2/PLCG1/TCIR…	142
GO:0032943	mononuclear cell proliferation	108/4031	205/11691	5.31379e-08	4.54942e-06	3.55572e-06	CD38/BTN3A1/MEF2C/PTPRC/P2RX7/IL12RB1/CD40/NFATC2/ELF4/TNFSF13B/RIPK2/IL7/EBI3/CD274/CD80/CDKN1A/IRF1/CD70/IDO1/CD180/RPS6/HSPD1/TNFRSF21/NCK1/IL15/CASP3/SYK/IMPDH2/CD28/TBK1/SLC39A10/IL27/PDCD1LG2/HLA-E/PSMB10/LYN/CCL5/RPS3/IL2RA/IGF1/IL6/LILRB2/VCAM1/CD320/ADA/IL20RB/BTN2A2/CORO1A/SDC4/PRDX2/HMGB1/HLA-G/HELLS/RIPK3/CD46/PTPN22/DNAJA3/LILRB1/IL1B/PELI1/BCL6/ATAD5/GPNMB/CD22/TICAM1/CTPS1/JAK3/CEB…	108
GO:0042742	defense response to bacterium	73/4031	126/11691	5.397e-08	4.55065e-06	3.55669e-06	STAB1/P2RX7/TREM2/RIPK2/GSDMD/OPTN/CD36/GBP2/GBP4/SYK/NOD2/RNASE6/TBK1/HLA-E/LTA/TNF/TLR5/NOD1/H2BC21/H2BC4/CARD9/IL6/MYD88/ANXA3/H2BC11/BCL3/H2BC12/CLEC4E/RPL30/ADAM17/HMGB2/SLAMF8/TLR2/CEBPB/SLPI/IL12B/ISG15/FPR2/MICA/FCER1G/SPN/CD4/LBP/CCL20/FGR/RPL39/IL27RA/PYCARD/LYG1/SIGLEC11/RPS19/ACP5/H2BC8/IL23A/S100A12/RNASE3/SYT11/LYZ/COCH/AZU1/S100A8/CD160/F2RL1/CEBPE/CTSG/MPO/DEFB131B/ADAMTS5/BPI/DEF…	73
GO:0003013	circulatory system process	158/4031	324/11691	5.57428e-08	4.62998e-06	3.61868e-06	CD38/NISCH/KCNQ1/PTGS2/SRI/EDN1/SNX5/ICAM1/TMEM38B/JAK2/CXCL12/STAT1/EPAS1/TMIGD3/KCNJ2/ATP1B2/GCH1/P2RX4/MYOF/SERPING1/GPD1L/ZC3H12A/CXCL10/PTAFR/CTNNBIP1/PDE4B/TRDN/RYR1/SRC/GSTM2/SMTNL1/ADORA3/MDM2/BIN1/PTP4A3/DSC2/PDE3A/CXCR2/FGFBP3/ERAP2/ADA/CALM2/WDR35/NUP155/CACNA2D3/C3AR1/ADM/KCNJ5/PTGER2/HEG1/MAP2K6/RNF207/NAMPT/SCPEP1/HBEGF/GPX1/ANK2/HTR7/MAP2K3/THRA/TRPM4/CEACAM1/ADORA2B/EDNRB/ADORA1/C…	158
GO:0019080	viral gene expression	100/4031	187/11691	6.2248e-08	5.09427e-06	3.98156e-06	NDC1/RPLP0/TFAP4/EIF3L/RPL3/RPL22/RPL5/RPS6/GTF2B/RPL7A/RPSA/RPL15/RPS23/CCL5/EIF2D/RPL7/NUP85/RPS18/RPS17/RPS3/NUCKS1/RPL13/RPL29/ZFP36/RPS3A/RPS2/CCL3/RPS8/RPL4/RPL12/RPL13A/RPL32/RPL6/RPS5/RPL10A/RPS24/RPLP2/RPL27A/CCL4/RPS12/NUP155/EIF3F/RPS4X/RPL8/EIF3B/RPL35/TRIM21/RPLP1/RPL11/RPL23A/RPL21/RPL18A/RPL30/RPL19/POLR2L/RPL35A/RPL14/RPL34/POLR2E/RPL23/NUP210/RPL26/TARBP2/RPS15A/TRIM32/RPL27/RPL3…	100
GO:0019730	antimicrobial humoral response	37/4031	52/11691	7.17846e-08	5.78958e-06	4.525e-06	ACOD1/CLU/CXCL9/CXCL10/CXCL11/RNASE6/HLA-E/H2BC21/H2BC4/H2BC11/BCL3/H2BC12/RPL30/CXCL3/SLPI/CXCL2/CXCL8/CXCL1/RPL39/RPS19/HMGN2/H2BC8/S100A12/RNASE3/IL36RN/PI3/LYZ/AZU1/S100A8/PF4V1/CTSG/BPI/DEFA4/PPBP/PRTN3/ELANE/DEFA3	37
GO:1903530	regulation of secretion by cell	228/4031	499/11691	8.05326e-08	6.40234e-06	5.00392e-06	CD38/RALA/NR1H3/DTNBP1/KARS1/SRI/EDN1/MEF2C/ACHE/P2RX7/TREM2/JAK2/CD40/TLR8/RIPK2/GSDMD/CXCL12/SEPTIN4/PANX1/ASIC1/SEC24A/IFIH1/GBP1/TNFAIP3/CD274/INHBA/SRGN/TRAF2/RAB2B/RHBDF2/SYT6/RSAD2/DNAJC1/HADH/PML/RALB/CRHBP/TNFRSF21/DOC2A/PRKCA/SLC16A1/TIAM1/ATP13A2/AIM2/CD200R1/ZC3H12A/SYK/NOD2/PTAFR/PTGER4/RASGRP1/LPL/SOCS1/FFAR4/BACE1/LRRK2/SRC/PIM3/GRIN3A/HLA-E/HLA-F/LGR4/ITSN1/TNF/LILRA2/LYN/CLEC5A/C…	228
GO:0006874	cellular calcium ion homeostasis	139/4031	280/11691	9.13557e-08	7.16049e-06	5.59647e-06	CD38/SRI/EDN1/PTPRC/P2RX7/TMEM38B/JAK2/CD40/CXCL12/THADA/GNA13/CCRL2/F2RL3/C19orf12/P2RX4/CD36/PLCB2/CXCL9/PML/AKAP6/MCOLN2/ATP13A2/CCR5/CXCL10/CXCL11/S1PR1/PTGER4/CYSLTR1/RASA3/TRDN/TPCN1/RYR1/GSTM2/LYN/CCL5/CCL15/CCR7/PSEN1/GOT1/TMEM165/ERO1A/CCL3/PTGIR/SLC30A1/CXCR2/CCL8/STOML2/WNT5A/CALM2/CORO1A/HEXB/HMGB1/MCUB/TGM2/C3AR1/ADM/PTGER2/UBASH3B/ABL2/CCR1/ANXA6/ANK2/PLCG1/TCIRG1/TRPM4/CX3CR1/CIB2/…	139
GO:0050729	positive regulation of inflammatory response	66/4031	112/11691	9.53802e-08	7.3721e-06	5.76186e-06	KARS1/PTGS2/TREM2/JAK2/NFKBIA/TRADD/IDO1/TNFRSF11A/NFKBIZ/TNIP1/GBP5/IL15/NOD2/PTGER4/LPL/CD28/LRRK2/CD47/HLA-E/LTA/TNF/CEBPA/CCR7/MAPK13/STAP1/IL6/MGST2/MYD88/CCL3/WNT5A/MDK/TGM2/CCL3L1/CCL3L3/FFAR2/IL1B/ADORA2B/TLR2/TICAM1/CEBPB/CCL18/IL12B/TRPV4/FCER1G/SUCNR1/LBP/NEAT1/NLRP12/NUPR1/RPS19/PIK3CG/CCL24/IL23A/ZP3/S100A12/CD6/OSM/FFAR3/LILRA5/OSMR/ETS1/S100A8/GPRC5B/IL18/FABP4/IL33	66
GO:0008285	negative regulation of cell proliferation	226/4031	495/11691	9.9117e-08	7.55597e-06	5.90557e-06	CD9/KARS1/PTGS2/MEF2C/TESC/TFAP4/CDC6/JAK2/CDKN3/E2F1/STK3/TGFBR1/PMP22/RAPGEF2/CYP27B1/STAT1/WDR77/TNFAIP3/IFIT3/DUSP1/CD274/CD80/FABP3/TMIGD3/INHBA/CDKN2C/MXD4/CDKN1A/IRF1/IDO1/PEMT/PLAAT4/BTG1/APPL2/SPRY2/ABI1/IFT172/WARS1/PML/DUSP10/TNFRSF21/SAV1/SKI/HPGDS/IL15/CASP3/B2M/STAT3/ATF5/PTPN2/CTNNBIP1/SSTR2/ASCL2/PDCD1LG2/LTA/TNF/NME1/CEBPA/LYN/ADORA3/IFITM1/MAPK11/NUDT6/BTG3/ZNF503/ADGRG1/PHB/ZBT…	226
GO:0032675	regulation of interleukin-6 production	65/4031	110/11691	1.03044e-07	7.74921e-06	6.0566e-06	HGF/P2RX7/TREM2/TLR8/RIPK2/IFIH1/TNFAIP3/CD36/IL1RN/HSPD1/CD200R1/ZC3H12A/SYK/NOD2/STAT3/PTAFR/LPL/CD47/TNF/LILRA2/NOD1/CARD9/MAPK13/DDX58/IL6/LILRB2/MYD88/SLAMF1/WNT5A/SELENOS/HMGB1/PTPN22/IL1B/ADORA2B/TLR2/TICAM1/CEBPB/MBP/ARHGEF2/ARRB2/INPP5D/IL36G/TRPV4/IL1RAP/FCER1G/GBA/TLR1/LBP/IL27RA/NLRP12/PYCARD/C5AR2/F2R/CD74/GAS6/IL36RN/BANK1/SYT11/LILRA5/KLF2/F2RL1/INAVA/ORM1/BPI/IL33	65
GO:0051480	regulation of cytosolic calcium ion concentration	107/4031	205/11691	1.14731e-07	8.51304e-06	6.6536e-06	CD38/SRI/EDN1/PTPRC/P2RX7/TMEM38B/JAK2/GNA13/CCRL2/F2RL3/P2RX4/CD36/PLCB2/CXCL9/PML/AKAP6/MCOLN2/CCR5/CXCL10/CXCL11/S1PR1/PTGER4/CYSLTR1/RASA3/TRDN/TPCN1/RYR1/GSTM2/LYN/CCR7/GOT1/ERO1A/CCL3/PTGIR/CXCR2/WNT5A/CALM2/CORO1A/HMGB1/TGM2/C3AR1/ADM/PTGER2/UBASH3B/ABL2/CCR1/ANK2/PLCG1/TRPM4/CX3CR1/CIB2/EDNRB/ADORA1/CAMK2D/LETM1/C1QTNF1/FIS1/FPR2/TRPV4/GTF2I/GPR157/ITPR1/CXCR5/P2RX1/FZD9/CD4/OPRL1/PROK2/C…	107
GO:1990266	neutrophil migration	55/4031	89/11691	1.20511e-07	8.82427e-06	6.89684e-06	EDN1/IL1RN/CXCL9/MCOLN2/JAML/SYK/CXCL10/CXCL11/PDE4B/CCL5/CCL15/CCR7/CCL3/CXCR2/CCL8/C1QBP/MDK/CCL4/C3AR1/CCL3L1/CCL3L3/IL1B/SLAMF8/RIPOR2/CCL4L1/CXCL3/CCL18/CXCL2/IL36G/CXCL8/FCER1G/PIK3CD/CXADR/CCL2/LBP/CXCL1/CCL20/C5AR2/CCL23/PIK3CG/PECAM1/ITGA1/CD74/CCL24/CCL7/IL23A/JAM3/S100A12/SAA1/SLIT2/IL36RN/S100A8/PF4V1/PPBP/PRTN3	55
GO:0050830	defense response to Gram-positive bacterium	34/4031	47/11691	1.27259e-07	9.11291e-06	7.12244e-06	P2RX7/RIPK2/GSDMD/CD36/GBP2/GBP4/RNASE6/TBK1/HLA-E/LTA/TNF/NOD1/H2BC21/H2BC4/CARD9/IL6/MYD88/H2BC11/H2BC12/ADAM17/HMGB2/TLR2/LBP/FGR/RPL39/IL27RA/LYG1/ACP5/H2BC8/RNASE3/LYZ/CTSG/DEFA4/DEFA3	34
GO:0046651	lymphocyte proliferation	106/4031	203/11691	1.27781e-07	9.11291e-06	7.12244e-06	CD38/BTN3A1/MEF2C/PTPRC/P2RX7/IL12RB1/CD40/NFATC2/ELF4/TNFSF13B/RIPK2/IL7/EBI3/CD274/CD80/CDKN1A/IRF1/CD70/IDO1/CD180/RPS6/HSPD1/TNFRSF21/NCK1/IL15/CASP3/SYK/IMPDH2/CD28/TBK1/SLC39A10/IL27/PDCD1LG2/HLA-E/PSMB10/LYN/CCL5/RPS3/IL2RA/IGF1/IL6/LILRB2/VCAM1/CD320/ADA/IL20RB/BTN2A2/CORO1A/SDC4/PRDX2/HMGB1/HLA-G/HELLS/RIPK3/CD46/PTPN22/DNAJA3/LILRB1/IL1B/PELI1/BCL6/ATAD5/GPNMB/CD22/TICAM1/CTPS1/JAK3/CEB…	106
GO:0032635	interleukin-6 production	68/4031	117/11691	1.29366e-07	9.11291e-06	7.12244e-06	HGF/P2RX7/TREM2/TLR8/RIPK2/IFIH1/TNFAIP3/CD36/IL1RN/HSPD1/CD200R1/ZC3H12A/SYK/NOD2/STAT3/PTAFR/LPL/CD47/TNF/LILRA2/NOD1/CARD9/MAPK13/DDX58/IL6/LILRB2/MYD88/SLAMF1/BCL10/WNT5A/SELENOS/HMGB1/PTPN22/IL1B/ADORA2B/TLR2/TICAM1/CEBPB/MBP/ARHGEF2/ARRB2/INPP5D/IL36G/TRPV4/IL1RAP/FCER1G/GBA/TLR1/LBP/IL27RA/NLRP12/PYCARD/C5AR2/F2R/CD74/GAS6/IL36RN/BANK1/SYT11/LILRA5/KLF2/IL18/F2RL1/IL18RAP/INAVA/ORM1/BPI/IL…	68
GO:0032946	positive regulation of mononuclear cell proliferation	60/4031	100/11691	1.4877e-07	1.03488e-05	8.0884e-06	CD38/MEF2C/PTPRC/IL12RB1/CD40/NFATC2/TNFSF13B/RIPK2/IL7/EBI3/CD274/CD80/CDKN1A/CD70/NCK1/IL15/SYK/CD28/SLC39A10/PDCD1LG2/HLA-E/CCL5/RPS3/IL2RA/IGF1/IL6/LILRB2/VCAM1/CD320/ADA/CORO1A/HMGB1/CD46/DNAJA3/IL1B/PELI1/BCL6/ATAD5/TICAM1/JAK3/IL12B/CD209/TGFBR2/CD4/HLA-DMB/PYCARD/GPR183/CARD11/CD74/IL23A/ZP3/TFRC/CHRNB2/CSF1/CD6/TNFSF9/TNFRSF4/IL18/PRKCQ/HLA-DPA1	60
GO:0007204	positive regulation of cytosolic calcium ion concentration	98/4031	185/11691	1.54082e-07	1.0586e-05	8.27376e-06	CD38/SRI/EDN1/PTPRC/P2RX7/TMEM38B/JAK2/GNA13/CCRL2/F2RL3/P2RX4/CD36/PLCB2/CXCL9/PML/AKAP6/MCOLN2/CCR5/CXCL10/CXCL11/S1PR1/PTGER4/CYSLTR1/RASA3/TRDN/TPCN1/RYR1/GSTM2/LYN/CCR7/ERO1A/CCL3/PTGIR/CXCR2/CALM2/CORO1A/HMGB1/TGM2/C3AR1/ADM/PTGER2/UBASH3B/ABL2/CCR1/ANK2/PLCG1/TRPM4/CX3CR1/CIB2/EDNRB/CAMK2D/LETM1/C1QTNF1/FIS1/FPR2/TRPV4/GPR157/ITPR1/CXCR5/CD4/OPRL1/PROK2/CD52/LPAR1/LRP1/NOL3/NMB/EDNRA/C5AR2…	98
GO:0002791	regulation of peptide secretion	164/4031	343/11691	1.64574e-07	1.11689e-05	8.72938e-06	CD38/NR1H3/KARS1/SRI/ACHE/P2RX7/TREM2/JAK2/CD40/TLR8/RIPK2/GSDMD/PANX1/SEC24A/IFIH1/GBP1/TNFAIP3/CD274/SRGN/TRAF2/RHBDF2/RSAD2/DNAJC1/HADH/PML/CRHBP/TNFRSF21/PRKCA/SLC16A1/TIAM1/ATP13A2/AIM2/CD200R1/ZC3H12A/SYK/NOD2/PTGER4/RASGRP1/LPL/SOCS1/FFAR4/LRRK2/SRC/PIM3/HLA-E/LGR4/ITSN1/TNF/LILRA2/LYN/CLEC5A/CCL5/CCR7/SERPINB1/MAPK11/TLR5/HCAR2/CLEC6A/CARD16/GLUL/DDX58/IGF1/IL6/IDH2/CCL3/C5/HFE/NADK/WNT5A…	164
GO:0030217	T cell differentiation	96/4031	181/11691	1.90471e-07	1.27708e-05	9.98133e-06	TBX21/PTPRC/CYLD/IL12RB1/NFATC2/RIPK2/IL7/RELB/KAT2A/CD83/RPL22/CD80/IRF1/RSAD2/RPS6/DUSP10/NFKBIZ/ZC3H12A/IL15/SYK/B2M/STAT3/PTGER4/RASGRP1/LIG4/PTPN2/CD28/SOCS1/IL27/PRKDC/CCR7/ZFP36L2/SEMA4A/IRF4/IL2RA/IL6/DTX1/LILRB2/HLX/ZC3H8/STAT6/ADA/BTN2A2/FANCA/RUNX1/MDK/ZMIZ1/FANCD2/PRDX2/BCL3/HMGB1/LAG3/HLA-G/CLEC4E/RIPK3/CD46/PTPN22/DNAJA3/MAFB/ADAM17/LILRB4/TCIRG1/BCL6/JAK3/CR1/IL12B/PRDM1/SATB1/FCER…	96
GO:0002699	positive regulation of immune effector process	92/4031	172/11691	2.04882e-07	1.35734e-05	1.06087e-05	KARS1/TBX21/PTPRC/P2RX7/IL12RB1/CD40/RIPK2/DHX58/CD80/TRAF2/NECTIN2/RSAD2/CD36/APPL2/HSPD1/NFKBIZ/CD1A/CD1C/SYK/B2M/NOD2/PTAFR/RASGRP1/CD28/MICB/HLA-C/HLA-E/HLA-F/HLA-A/LTA/TNF/HLA-B/LYN/NSD2/PHB/DDX60/DDX58/IL6/HLX/BCL10/STAT6/PVR/WNT5A/STXBP1/MSH2/LAG3/HLA-G/CD1B/CD46/FFAR2/LILRB1/IL1B/ATAD5/ADORA2B/TICAM1/NR4A3/IL12B/MICA/CD1E/FCER1G/RBP4/RARA/LBP/HLA-DMB/GPI/FGR/PTPRJ/PAXIP1/TNFSF13/RPS19/SHL…	92
GO:0032944	regulation of mononuclear cell proliferation	88/4031	163/11691	2.17011e-07	1.41068e-05	1.10256e-05	CD38/MEF2C/PTPRC/IL12RB1/CD40/NFATC2/TNFSF13B/RIPK2/IL7/EBI3/CD274/CD80/CDKN1A/IRF1/CD70/IDO1/TNFRSF21/NCK1/IL15/CASP3/SYK/CD28/SLC39A10/IL27/PDCD1LG2/HLA-E/LYN/CCL5/RPS3/IL2RA/IGF1/IL6/LILRB2/VCAM1/CD320/ADA/IL20RB/BTN2A2/CORO1A/SDC4/HMGB1/HLA-G/RIPK3/CD46/PTPN22/DNAJA3/LILRB1/IL1B/PELI1/BCL6/ATAD5/GPNMB/CD22/TICAM1/JAK3/CEBPB/INPP5D/IL12B/SPN/CD209/TGFBR2/CD4/HLA-DMB/AHR/LRRC32/PYCARD/GPR183/CA…	88
GO:0048247	lymphocyte chemotaxis	31/4031	42/11691	2.18003e-07	1.41068e-05	1.10256e-05	CXCL10/CXCL11/CCL5/CCL15/CCL3/CCL8/HSD3B7/WNT5A/CCL4/CCL3L1/CCL3L3/CXCL16/ADAM17/CCL4L1/CCL18/SLC12A2/CH25H/PIK3CD/TMEM102/CCL2/CCL20/GPR183/CCL23/PIK3CG/CCL24/GAS6/CCL7/SAA1/STK39/TNFSF14/PADI2	31
GO:0050671	positive regulation of lymphocyte proliferation	59/4031	99/11691	2.62663e-07	1.68014e-05	1.31316e-05	CD38/MEF2C/PTPRC/IL12RB1/CD40/NFATC2/TNFSF13B/RIPK2/IL7/EBI3/CD274/CD80/CDKN1A/CD70/NCK1/IL15/SYK/CD28/SLC39A10/PDCD1LG2/HLA-E/CCL5/RPS3/IL2RA/IGF1/IL6/LILRB2/VCAM1/CD320/ADA/CORO1A/HMGB1/CD46/DNAJA3/IL1B/PELI1/BCL6/ATAD5/TICAM1/JAK3/IL12B/CD209/TGFBR2/CD4/HLA-DMB/PYCARD/GPR183/CARD11/CD74/IL23A/ZP3/TFRC/CHRNB2/CD6/TNFSF9/TNFRSF4/IL18/PRKCQ/HLA-DPA1	59
GO:0042089	cytokine biosynthetic process	58/4031	97/11691	2.82385e-07	1.78576e-05	1.39571e-05	PTPRC/JAK2/TLR8/EBI3/CD80/INHBA/NMI/IRF1/SYK/STAT3/PTAFR/RELA/CD28/TBK1/IL27/TNF/PSEN1/IRF7/NOD1/IRF4/CARD9/IL6/ZFP36/KLF4/BCL10/WNT5A/BCL3/LAG3/NFKB1/LILRB1/MAP2K3/IL1B/CX3CR1/TICAM1/CEBPB/INPP5D/IL12B/TRIB2/IL1RAP/SPN/PCSK5/TLR1/CD4/LBP/IL1A/NLRP12/CARD11/CD74/RNF128/HSPB1/AZU1/APOA2/IL18/PRKCQ/CEBPE/GATA3/THBS1/ELANE	58
GO:0071621	granulocyte chemotaxis	56/4031	93/11691	3.24832e-07	2.03111e-05	1.58747e-05	KARS1/EDN1/IL1RN/CXCL9/JAML/SYK/CXCL10/CXCL11/PDE4B/CCL5/CCL15/CCR7/CCL3/CXCR2/CCL8/C1QBP/MDK/CCL4/C3AR1/CCL3L1/CCL3L3/IL1B/RIPOR2/CCL4L1/HRH1/CXCL3/CCL18/CXCL2/IL36G/TRPV4/CXCL8/FCER1G/PIK3CD/CXADR/CCL2/LBP/CXCL1/CCL20/C5AR2/CCL23/PIK3CG/ITGA1/CD74/CCL24/CCL7/IL23A/JAM3/S100A12/SAA1/SLIT2/IL36RN/CSF1/S100A8/PF4V1/THBS1/PPBP	56
GO:0050715	positive regulation of cytokine secretion	62/4031	106/11691	3.36115e-07	2.05547e-05	1.60651e-05	KARS1/P2RX7/TLR8/RIPK2/GSDMD/PANX1/IFIH1/CD274/AIM2/SYK/NOD2/PTGER4/RASGRP1/LPL/LRRK2/SRC/TNF/LILRA2/CLEC5A/MAPK11/CLEC6A/DDX58/CCL3/C5/WNT5A/MDK/HMGB1/SCAMP5/CLEC4E/PTPN22/FFAR2/IL1B/TLR2/CSF1R/MBP/TRPV4/IL1RAP/TLR1/FGR/IL1A/LRP1/NLRP12/PYCARD/F2R/RGCC/FZD5/TRIM6/CD244/SAA1/PANX2/OSM/FCN1/LILRA5/CD160/USP50/F2RL1/GATA3/CD2/MMP12/ORM1/POSTN/IL33	62
GO:0097530	granulocyte migration	62/4031	106/11691	3.36115e-07	2.05547e-05	1.60651e-05	KARS1/EDN1/IL1RN/CXCL9/MCOLN2/JAML/SYK/CXCL10/CXCL11/PTGER4/PDE4B/CCL5/CCL15/CCR7/CCL3/CXCR2/CCL8/C1QBP/MDK/CCL4/C3AR1/CCL3L1/CCL3L3/IL1B/SLAMF8/RIPOR2/CCL4L1/HRH1/CXCL3/CCL18/CXCL2/IL36G/TRPV4/CXCL8/FCER1G/PIK3CD/CXADR/CCL2/LBP/CXCL1/CCL20/C5AR2/CCL23/PIK3CG/PECAM1/ITGA1/CD74/CCL24/CCL7/IL23A/JAM3/S100A12/SAA1/SLIT2/IL36RN/CSF1/CD300A/S100A8/PF4V1/THBS1/PPBP/PRTN3	62
GO:0050670	regulation of lymphocyte proliferation	87/4031	162/11691	3.45396e-07	2.08927e-05	1.63292e-05	CD38/MEF2C/PTPRC/IL12RB1/CD40/NFATC2/TNFSF13B/RIPK2/IL7/EBI3/CD274/CD80/CDKN1A/IRF1/CD70/IDO1/TNFRSF21/NCK1/IL15/CASP3/SYK/CD28/SLC39A10/IL27/PDCD1LG2/HLA-E/LYN/CCL5/RPS3/IL2RA/IGF1/IL6/LILRB2/VCAM1/CD320/ADA/IL20RB/BTN2A2/CORO1A/SDC4/HMGB1/HLA-G/RIPK3/CD46/PTPN22/DNAJA3/LILRB1/IL1B/PELI1/BCL6/ATAD5/GPNMB/CD22/TICAM1/JAK3/CEBPB/INPP5D/IL12B/SPN/CD209/TGFBR2/CD4/HLA-DMB/AHR/LRRC32/PYCARD/GPR183/CA…	87
GO:0022409	positive regulation of cell-cell adhesion	102/4031	197/11691	3.74969e-07	2.24376e-05	1.75367e-05	CD44/PTPRC/CYLD/ICAM1/IL12RB1/TNFSF13B/RIPK2/IL7/EBI3/CD83/ITGA4/CD274/CD80/CD70/ADAM19/DUSP10/HSPD1/NFKBIZ/NCK1/IL15/SYK/NOD2/PTAFR/RASGRP1/RELA/CD28/SOCS1/CD47/SRC/PDCD1LG2/HLA-E/TNF/LYN/CCL5/CCR7/RPS3/IL2RA/MAP3K8/IGF1/IL6/LILRB2/HLX/VCAM1/BCL10/ADA/WNT5A/BTN2A2/RUNX1/MDK/CORO1A/ZMIZ1/HMGB1/HLA-G/PIK3R1/CD46/DNAJA3/LILRB1/IL1B/LILRB4/KIF26B/BCL6/JAK3/NR4A3/IL12B/PTPRU/CD209/TGFBR2/NFAT5/RARA/C…	102
GO:0002824	positive regulation of adaptive immune response based on somatic recombination of immune receptors built from immunoglobulin superfamily domains	52/4031	85/11691	4.20379e-07	2.46254e-05	1.92466e-05	TBX21/PTPRC/P2RX7/IL12RB1/CD40/TNFSF13B/RIPK2/CD274/CD80/TRAF2/NECTIN2/RSAD2/HSPD1/NFKBIZ/CD1A/CD1C/B2M/CD28/HLA-C/HLA-E/HLA-F/HLA-A/LTA/TNF/HLA-B/NSD2/IL6/HLX/STAT6/ADA/PVR/MSH2/HLA-G/CD1B/IL1B/ATAD5/IL12B/CD1E/FCER1G/CD4/IL27RA/PAXIP1/TNFSF13/SHLD1/FZD5/IL23A/ZP3/TFRC/IL18R1/IL18/PRKCQ/GATA3	52
GO:0032609	interferon-gamma production	52/4031	85/11691	4.20379e-07	2.46254e-05	1.92466e-05	BTN3A1/IL12RB1/TLR8/RIPK2/EBI3/CD274/INHBA/HSPD1/ZC3H12A/RASGRP1/PDE4B/CD47/IL27/PDCD1LG2/LTA/TNF/CCR7/BTN3A2/WNT5A/IL20RB/C1QBP/BCL3/HMGB1/RIPK3/PTPN22/LILRB1/IL1B/TCIRG1/IL12B/ISG15/SPN/RARA/IL27RA/PYCARD/AVPR2/FZD5/GAS6/IL23A/ZP3/CD244/IL36RN/SLAMF6/VSIR/IL18R1/CD160/IL18/F2RL1/HLA-DPA1/IL18RAP/GATA3/CD2/IL33	52
GO:0051251	positive regulation of lymphocyte activation	109/4031	214/11691	4.41651e-07	2.56019e-05	2.00099e-05	CD38/TBX21/MEF2C/PTPRC/CYLD/IL12RB1/CD40/NFATC2/TNFSF13B/RIPK2/IL7/EBI3/CD83/CD274/CD80/CDKN1A/CD70/DUSP10/HSPD1/NFKBIZ/NCK1/IL15/SYK/NOD2/TNIP2/RASGRP1/CD28/SOCS1/CD47/SLC39A10/SRC/PDCD1LG2/HLA-E/HLA-F/LYN/CCL5/CCR7/NSD2/RPS3/IL2RA/MAP3K8/IGF1/IL6/LILRB2/HLX/VCAM1/BCL10/CD320/STAT6/ADA/BTN2A2/RUNX1/MDK/CORO1A/ZMIZ1/MSH2/HMGB1/HLA-G/PIK3R1/CD46/DNAJA3/LILRB1/IL1B/PELI1/LILRB4/BCL6/ATAD5/TICAM1/JA…	109
GO:0042107	cytokine metabolic process	58/4031	98/11691	4.60703e-07	2.64311e-05	2.06579e-05	PTPRC/JAK2/TLR8/EBI3/CD80/INHBA/NMI/IRF1/SYK/STAT3/PTAFR/RELA/CD28/TBK1/IL27/TNF/PSEN1/IRF7/NOD1/IRF4/CARD9/IL6/ZFP36/KLF4/BCL10/WNT5A/BCL3/LAG3/NFKB1/LILRB1/MAP2K3/IL1B/CX3CR1/TICAM1/CEBPB/INPP5D/IL12B/TRIB2/IL1RAP/SPN/PCSK5/TLR1/CD4/LBP/IL1A/NLRP12/CARD11/CD74/RNF128/HSPB1/AZU1/APOA2/IL18/PRKCQ/CEBPE/GATA3/THBS1/ELANE	58
GO:1902105	regulation of leukocyte differentiation	107/4031	210/11691	5.49626e-07	3.12109e-05	2.43937e-05	TBX21/PTPRC/CYLD/TESC/TREM2/IL12RB1/NFATC2/RIPK2/IL7/KAT2A/CD83/CD80/INHBA/IRF1/CD101/DUSP10/NFKBIZ/PRKCA/ZC3H12A/IL15/SYK/RASGRP1/PTPN2/CD28/CTNNBIP1/SOCS1/SIGLEC15/IL27/TNF/NME1/LYN/ZFP36L2/IRF7/IRF4/IL2RA/LILRB3/DTX1/LILRB2/CCL3/MYC/HLX/TAL1/ZC3H8/ADA/BTN2A2/FANCA/RUNX1/RIPK1/MDK/NOTCH2/ZMIZ1/FANCD2/PRDX2/HMGB1/LAG3/HLA-G/HMGB3/PIK3R1/UBASH3B/CCR1/CD46/MAFB/LILRB1/LILRB4/SLAMF8/FOS/BCL6/CEACAM…	107
GO:0043410	positive regulation of MAPK cascade	179/4031	386/11691	6.17764e-07	3.47258e-05	2.71409e-05	CFLAR/HGF/CD44/KARS1/HACD3/EDN1/PTPRC/P2RX7/ICAM1/TREM2/JAK2/NRP1/GADD45B/CD40/RIPK2/STK3/TGFBR1/RAPGEF2/TRAF2/GADD45G/CD36/SPRY2/IL1RN/DUSP5/TNFRSF11A/UBC/PRKCA/TIAM1/ZC3H12A/DUSP7/SYK/NOD2/CDK1/RASGRP1/SH3RF3/IQGAP3/FFAR4/LRRK2/PTPN1/SRC/DAXX/TNF/CCL5/CCL15/IRAK2/CCR7/PSEN1/MAPK11/NOD1/PHB/RPS3/CARD9/PHB2/ILK/MAP3K8/IGF1/IL6/ROBO1/CCL3/NCF1/C5/ARL6IP5/GLIPR2/PDGFC/SLAMF1/CCL8/WNT5A/RIPK1/FGD2/S…	179
GO:0042273	ribosomal large subunit biogenesis	43/4031	67/11691	6.40985e-07	3.49714e-05	2.73328e-05	RPLP0/SNU13/RPL3/MDN1/RPL5/WDR12/NHP2/RPL7A/HEATR3/RRS1/SURF6/MRTO4/RPL7/LAS1L/NLE1/PAK1IP1/NPM1/RPL12/RPL6/GTF3A/EBNA1BP2/RPL10A/NOL9/RPF2/NOC2L/RPL35/MRPL11/RPL11/RPL23A/PPAN/RPL35A/RPL14/RPL26/URB1/MRPL1/DDX18/NOP2/RPL38/BRIX1/NOP16/RPL24/RPL10/BOP1	43
GO:1990868	response to chemokine	43/4031	67/11691	6.40985e-07	3.49714e-05	2.73328e-05	EDN1/TREM2/CXCL12/DUSP1/CCRL2/LRCH1/CXCL9/CCR5/ZC3H12A/CXCL10/CXCL11/CCL5/CCL15/CCR7/ROBO1/CCL3/CXCR2/CCL8/CCL4/CCR1/CCL3L1/CCL3L3/RIPOR2/CX3CR1/CCL4L1/CXCL3/CCL18/CXCL2/SLC12A2/CXCL8/CXCR5/CCL2/CXCL1/CCL20/SLIT3/CCL23/CCL24/CCL7/SLIT2/STK39/PF4V1/PADI2/PPBP	43
GO:1990869	cellular response to chemokine	43/4031	67/11691	6.40985e-07	3.49714e-05	2.73328e-05	EDN1/TREM2/CXCL12/DUSP1/CCRL2/LRCH1/CXCL9/CCR5/ZC3H12A/CXCL10/CXCL11/CCL5/CCL15/CCR7/ROBO1/CCL3/CXCR2/CCL8/CCL4/CCR1/CCL3L1/CCL3L3/RIPOR2/CX3CR1/CCL4L1/CXCL3/CCL18/CXCL2/SLC12A2/CXCL8/CXCR5/CCL2/CXCL1/CCL20/SLIT3/CCL23/CCL24/CCL7/SLIT2/STK39/PF4V1/PADI2/PPBP	43
GO:0050708	regulation of protein secretion	155/4031	327/11691	6.96658e-07	3.76398e-05	2.94184e-05	CD38/NR1H3/KARS1/SRI/ACHE/P2RX7/TREM2/JAK2/CD40/TLR8/RIPK2/GSDMD/PANX1/SEC24A/IFIH1/GBP1/TNFAIP3/CD274/SRGN/TRAF2/RHBDF2/RSAD2/DNAJC1/HADH/PML/TNFRSF21/PRKCA/SLC16A1/TIAM1/ATP13A2/AIM2/CD200R1/ZC3H12A/SYK/NOD2/PTGER4/RASGRP1/LPL/SOCS1/FFAR4/LRRK2/SRC/PIM3/HLA-E/LGR4/TNF/LILRA2/LYN/CLEC5A/CCL5/CCR7/SERPINB1/MAPK11/TLR5/HCAR2/CLEC6A/CARD16/GLUL/DDX58/IGF1/IL6/IDH2/CCL3/C5/NADK/WNT5A/BTN2A2/MDK/SIDT…	155
GO:0045066	regulatory T cell differentiation	22/4031	27/11691	7.14072e-07	3.78458e-05	2.95794e-05	NFATC2/KAT2A/IRF1/DUSP10/CD28/SOCS1/IL2RA/LILRB2/BTN2A2/FANCA/RUNX1/MDK/FANCD2/LAG3/HLA-G/CD46/LILRB4/BCL6/CR1/CTLA4/VSIR/TNFRSF18	22
GO:0045589	regulation of regulatory T cell differentiation	22/4031	27/11691	7.14072e-07	3.78458e-05	2.95794e-05	NFATC2/KAT2A/IRF1/DUSP10/CD28/SOCS1/IL2RA/LILRB2/BTN2A2/FANCA/RUNX1/MDK/FANCD2/LAG3/HLA-G/CD46/LILRB4/BCL6/CR1/CTLA4/VSIR/TNFRSF18	22
GO:0006875	cellular metal ion homeostasis	170/4031	365/11691	8.40095e-07	4.4105e-05	3.44714e-05	CD38/CUL1/SRI/SLC46A1/EDN1/PTPRC/P2RX7/TMEM38B/JAK2/CD40/SLC30A4/CXCL12/THADA/ABCG2/GNA13/CCRL2/KCNJ2/F2RL3/ATP1B2/C19orf12/P2RX4/CD36/SLC31A2/PLCB2/CXCL9/SLC39A8/PML/AKAP6/MCOLN2/ATP13A2/CCR5/FXN/CXCL10/CXCL11/S1PR1/PTGER4/CYSLTR1/RASA3/TRDN/TPCN1/RYR1/SLC39A10/GSTM2/LYN/CCL5/CCL15/CCR7/PSEN1/GOT1/TMEM165/ERO1A/MT2A/SLC40A1/CCL3/PTGIR/MYC/SLC30A1/CXCR2/HFE/CCDC115/CCL8/STOML2/WNT5A/NCOA4/CALM2/C…	170
GO:0001818	negative regulation of cytokine production	111/4031	221/11691	8.55027e-07	4.44694e-05	3.47562e-05	HGF/HOMER3/TBX21/PTPRC/CYLD/TREM2/RNF125/TLR8/ACOD1/MEFV/LAPTM4B/RELB/DHX58/CD83/IFIH1/GBP1/TNFAIP3/CD274/INHBA/SRGN/NMI/IDO1/APPL2/PML/NLRC5/TNFRSF21/UBE2L6/CD200R1/ZC3H12A/PTGER4/CHID1/TBK1/FFAR4/PDCD1LG2/HLA-F/LGR4/TNF/SERPINB1/CARD16/TRAIP/DDX58/IGF1/IL6/ZFP36/HFE/KLF4/SLAMF1/IL20RB/C1QBP/HERC5/BTN2A2/SELENOS/BCL3/HMGB1/LAG3/NFKB1/PTPN22/FGFR1/LILRB1/TRIM25/BCL6/CEACAM1/CX3CR1/GPNMB/CLEC4A/JA…	111
GO:0002822	regulation of adaptive immune response based on somatic recombination of immune receptors built from immunoglobulin superfamily domains	69/4031	124/11691	1.00345e-06	5.17054e-05	4.04117e-05	TBX21/MEF2C/PTPRC/P2RX7/IL12RB1/CD40/TNFSF13B/RIPK2/TNFAIP3/CD274/CD80/TRAF2/NECTIN2/RSAD2/HSPD1/NFKBIZ/CD1A/CD1C/ZC3H12A/B2M/CD28/IL27/HLA-C/HLA-E/HLA-F/HLA-A/LTA/TNF/HLA-B/NSD2/IL6/HLX/HFE/STAT6/ADA/PVR/APLF/IL20RB/MSH2/HMGB1/HLA-G/CD1B/RIPK3/LILRB1/IL1B/TRPM4/BCL6/CEACAM1/ATAD5/JAK3/CR1/IL12B/CD1E/FCER1G/CD4/IL27RA/PAXIP1/TNFSF13/IL7R/SHLD1/FZD5/IL23A/ZP3/TFRC/IL18R1/IL18/PRKCQ/GATA3/IL33	69
GO:0055065	metal ion homeostasis	186/4031	406/11691	1.02946e-06	5.25591e-05	4.1079e-05	CD38/CUL1/SRI/SLC46A1/EDN1/PTPRC/SNX10/SNX5/P2RX7/TMEM38B/JAK2/CD40/SLC30A4/CXCL12/FAM20A/CYP27B1/THADA/EPAS1/ABCG2/GNA13/CCRL2/KCNJ2/F2RL3/ATP1B2/C19orf12/P2RX4/CD36/SLC31A2/PLCB2/CXCL9/SLC39A8/PML/AKAP6/MCOLN2/SLC25A28/ATP13A2/CCR5/FXN/B2M/TMC8/CXCL10/CXCL11/S1PR1/PTGER4/CYSLTR1/RASA3/TRDN/TPCN1/RYR1/SLC39A10/GSTM2/LYN/CCL5/CCL15/CCR7/PSEN1/SLC7A8/MLLT6/GOT1/TMEM165/ERO1A/MT2A/SLC40A1/CCL3/PTGI…	186
GO:0045088	regulation of innate immune response	170/4031	366/11691	1.04136e-06	5.26833e-05	4.11761e-05	BIRC3/NR1H3/PSMA4/CUL1/GRAMD4/CYLD/WDFY1/PSME1/TREM2/JAK2/PSMA6/NFKBIA/PSME2/RNF125/TLR8/ACOD1/RIPK2/RELB/DHX58/IFIH1/STAT1/TNFAIP3/NMI/IRF1/NECTIN2/RSAD2/TRAFD1/CD36/APPL2/TANK/PARP9/NLRC5/PRKACB/DUSP10/HSPD1/TIFA/TNIP1/SERPING1/UBC/GBP5/COLEC12/IFNAR2/JAK1/CTSS/AIM2/OTUD4/SYK/NOD2/TNIP2/RASGRP1/RELA/PARP14/PTPN2/TBK1/SOCS1/MUC1/PLSCR1/PTPN1/SRC/PSMB8/MICB/HLA-E/HLA-F/LGR4/PSMB10/LILRA2/PSMB9/PR…	170
GO:0002821	positive regulation of adaptive immune response	53/4031	89/11691	1.09131e-06	5.4713e-05	4.27624e-05	TBX21/PTPRC/P2RX7/IL12RB1/CD40/TNFSF13B/RIPK2/CD274/CD80/TRAF2/NECTIN2/RSAD2/HSPD1/NFKBIZ/CD1A/CD1C/B2M/CD28/HLA-C/HLA-E/HLA-F/HLA-A/LTA/TNF/HLA-B/NSD2/IL6/HLX/STAT6/ADA/PVR/MSH2/HLA-G/CD1B/IL1B/ATAD5/IL12B/CD1E/FCER1G/CD4/IL27RA/PAXIP1/PYCARD/TNFSF13/SHLD1/FZD5/IL23A/ZP3/TFRC/IL18R1/IL18/PRKCQ/GATA3	53
GO:0032613	interleukin-10 production	31/4031	44/11691	1.18522e-06	5.87156e-05	4.58908e-05	HGF/TREM2/CD83/CD274/IDO1/HSPD1/TNFRSF21/SYK/NOD2/CD28/CD47/PDCD1LG2/IRF4/IL20RB/BCL3/HMGB1/CD46/LILRB1/TLR2/JAK3/IL12B/ISG15/TRIB2/FCER1G/PYCARD/IL23A/LILRA5/VSIR/DLL1/F2RL1/INAVA	31
GO:0002819	regulation of adaptive immune response	75/4031	138/11691	1.19225e-06	5.87156e-05	4.58908e-05	TBX21/MEF2C/PTPRC/P2RX7/IL12RB1/CD40/TNFSF13B/RIPK2/TNFAIP3/CD274/CD80/IRF1/TRAF2/NECTIN2/RSAD2/DUSP10/HSPD1/NFKBIZ/CD1A/CD1C/ZC3H12A/B2M/CD28/IL27/HLA-C/HLA-E/HLA-F/HLA-A/LTA/TNF/HLA-B/IRF7/NSD2/CD48/IL6/HLX/HFE/STAT6/ADA/PVR/APLF/IL20RB/MSH2/HMGB1/HLA-G/CD1B/RIPK3/LILRB1/IL1B/TRPM4/BCL6/CEACAM1/ATAD5/JAK3/CR1/IL12B/CD1E/FCER1G/CD4/IL27RA/PAXIP1/PYCARD/TNFSF13/IL7R/SHLD1/FZD5/IL23A/ZP3/TFRC/IL18…	75
GO:0045580	regulation of T cell differentiation	62/4031	109/11691	1.28402e-06	6.26803e-05	4.89895e-05	TBX21/PTPRC/CYLD/IL12RB1/NFATC2/RIPK2/IL7/KAT2A/CD83/CD80/IRF1/DUSP10/NFKBIZ/ZC3H12A/IL15/SYK/RASGRP1/PTPN2/CD28/SOCS1/IL27/IRF4/IL2RA/DTX1/LILRB2/HLX/ZC3H8/ADA/BTN2A2/FANCA/RUNX1/MDK/ZMIZ1/FANCD2/PRDX2/HMGB1/LAG3/HLA-G/CD46/LILRB4/BCL6/JAK3/CR1/IL12B/PRDM1/TGFBR2/RARA/ITPKB/IL7R/CARD11/CD74/IL23A/CTLA4/TNFSF9/GLI3/VSIR/BMP4/IL18/GATA3/EGR3/CD2/TNFRSF18	62
GO:0072676	lymphocyte migration	49/4031	81/11691	1.44634e-06	6.99902e-05	5.47027e-05	TBX21/ICAM1/CXCL12/ITGA4/LRCH1/MYO1G/CD200R1/CXCL10/CXCL11/S1PR1/CCL5/CCL15/CCR7/CCL3/CCL8/HSD3B7/WNT5A/WASL/CCL4/CCL3L1/CCL3L3/RIPK3/CXCL16/ADAM17/RIPOR2/CCL4L1/RET/CCL18/SLC12A2/SPNS2/CH25H/PIK3CD/SPN/TMEM102/CCL2/CCL20/IL27RA/PYCARD/GPR183/CCL23/PIK3CG/CCL24/GAS6/CCL7/SAA1/STK39/TNFSF14/PADI2/GATA3	49
GO:0002790	peptide secretion	197/4031	436/11691	1.59922e-06	7.67211e-05	5.99634e-05	CD38/NR1H3/BTN3A1/LCP2/KARS1/SRI/EDN1/ACHE/P2RX7/TREM2/JAK2/CD40/TLR8/TNFSF13B/RIPK2/GSDMD/PANX1/SEC24A/IFIH1/PLEK/GBP1/TNFAIP3/CD274/SRGN/NECAB3/TRAF2/RHBDF2/RSAD2/CD36/IL1RN/DNAJC1/HADH/PML/CRHBP/TNFRSF21/MCOLN2/PRKCA/GBP5/SLC16A1/TIAM1/ATP13A2/AIM2/CD200R1/ZC3H12A/SYK/NOD2/PTGER4/RASGRP1/LPL/SOCS1/FFAR4/LRRK2/SRC/PIM3/HLA-E/LGR4/ITSN1/TNF/LILRA2/LYN/CLEC5A/CCL5/CCR7/SERPINB1/MAPK11/TLR5/HCAR2/…	197
GO:0071887	leukocyte apoptotic process	54/4031	92/11691	1.63406e-06	7.76012e-05	6.06513e-05	MEF2C/P2RX7/CXCL12/RAPGEF2/CD274/IDO1/RPS6/TNFRSF21/CCR5/CASP3/NOD2/GIMAP8/AURKB/SLC39A10/LYN/CCL5/CCR7/IRF7/HCAR2/BCL2L11/IL2RA/IL6/CTSL/CXCR2/ZC3H8/BCL10/ADA/WNT5A/RIPK1/SELENOS/TRAF3IP2/NOC2L/RIPK3/DNAJA3/ADAM17/LILRB1/BCL6/JAK3/NR4A3/MERTK/FCER1G/PIK3CD/BIRC7/ITPKB/IL7R/PTCRA/CD74/GAS6/GLI3/BMP4/KITLG/PRKCQ/EFNA1/PDCD1	54
GO:0050731	positive regulation of peptidyl-tyrosine phosphorylation	68/4031	123/11691	1.64545e-06	7.76012e-05	6.06513e-05	HGF/CD44/PTPRC/ICAM1/TREM2/JAK2/NRP1/CD40/RIPK2/CD80/CD36/ABI1/PARP9/NCAPG2/IL15/SYK/STAT3/PARP14/PTPN1/SRC/TNF/LYN/CCL5/CASS4/SOCS3/IGF1/STAP1/IL6/NCF1/TAL1/HBEGF/ADAM17/ACVR1/CSF1R/IL24/ADORA1/ITGA5/ARHGEF2/ARRB2/IL12B/ENPP2/CD4/PTPRJ/SEMA4D/PECAM1/DOCK3/CD74/GAS6/CSF3/IL23A/PDGFB/LIF/ACE/NEDD9/BANK1/OSM/LILRA5/GPRC5B/KITLG/IL18/FYN/ALKAL1/EFNA1/TNFRSF18/IL11/EGF/CSF2/TNFSF18	68
GO:0046631	alpha-beta T cell activation	59/4031	103/11691	1.68244e-06	7.83255e-05	6.12174e-05	TBX21/PTPRC/IL12RB1/ELF4/RIPK2/RELB/EBI3/CD83/RPL22/CD274/CD80/IRF1/RSAD2/NFKBIZ/ZC3H12A/IL15/SYK/STAT3/PTGER4/CD28/SOCS1/IL27/HLA-E/SEMA4A/IRF4/IL6/HLX/HFE/STAT6/ADA/STOML2/RUNX1/BCL3/HMGB1/LILRB1/TCIRG1/BCL6/CLEC4A/JAK3/IL12B/PRDM1/SATB1/SPN/TGFBR2/RARA/CDH26/ITPKB/GPR183/IL23A/GPR18/CD300A/SLAMF6/GLI3/VSIR/IL18R1/CD160/IL18/PRKCQ/GATA3	59
GO:0050870	positive regulation of T cell activation	85/4031	162/11691	1.69685e-06	7.83255e-05	6.12174e-05	PTPRC/CYLD/IL12RB1/TNFSF13B/RIPK2/IL7/EBI3/CD83/CD274/CD80/CD70/DUSP10/HSPD1/NFKBIZ/NCK1/IL15/SYK/NOD2/RASGRP1/CD28/SOCS1/CD47/SRC/PDCD1LG2/HLA-E/LYN/CCL5/CCR7/RPS3/IL2RA/MAP3K8/IGF1/IL6/LILRB2/HLX/VCAM1/BCL10/ADA/BTN2A2/RUNX1/MDK/CORO1A/ZMIZ1/HMGB1/HLA-G/PIK3R1/CD46/DNAJA3/LILRB1/IL1B/LILRB4/BCL6/JAK3/IL12B/CD209/TGFBR2/RARA/CCL2/CD4/HLA-DMB/PYCARD/ITPKB/FLOT2/IL7R/CARD11/CD74/IL23A/ZP3/TFRC/CD6…	85
GO:0002253	activation of immune response	213/4031	477/11691	1.70303e-06	7.83255e-05	6.12174e-05	CFH/CD38/BIRC3/NR1H3/BTN3A1/PSMA4/LCP2/CUL1/ELMO2/EIF2B3/GRAMD4/MEF2C/PTPRC/CYLD/WDFY1/PSME1/PSMA6/NFKBIA/PSME2/NFATC2/RNF125/TLR8/ACOD1/RIPK2/RELB/DHX58/BTN3A3/BTN2A1/IFIH1/GBP1/RAB29/TNFAIP3/CLU/IRF1/RBCK1/NECTIN2/RSAD2/CD36/APPL2/MYO1G/TANK/ABI1/C1RL/PRKACB/HSPD1/NFKBIZ/TIFA/TNIP1/TNFRSF21/SERPING1/UBC/NCK1/COLEC12/C1R/CTSS/AIM2/ZC3H12A/OTUD4/SYK/C2/NOD2/TNIP2/RELA/C1QB/PTPN2/CD28/C1S/TBK1/PDE…	213
GO:0019883	antigen processing and presentation of endogenous antigen	18/4031	21/11691	1.89023e-06	8.62222e-05	6.73893e-05	CD1A/CD1C/B2M/TAP1/TAP2/HLA-C/HLA-E/HLA-F/HLA-A/TAPBP/HLA-B/HFE/ERAP2/HLA-G/CD1B/CD1E/ERAP1/CD74	18
GO:0019724	B cell mediated immunity	51/4031	86/11691	2.06575e-06	9.34628e-05	7.30483e-05	TBX21/UNG/PTPRC/CD40/TLR8/NBN/CLU/CD70/NECTIN2/C1RL/HSPD1/SERPING1/C1R/C2/C1QB/EXO1/LIG4/CD28/C1S/HLA-E/LTA/TNF/ERCC1/IRF7/NSD2/C5/BCL10/STAT6/APLF/C1QBP/BCL3/MSH2/HLA-G/CD46/MSH6/TCIRG1/BCL6/ATAD5/CR1/INPP5D/FCER1G/C1QC/IL27RA/PAXIP1/TNFSF13/SHLD1/CD74/ZP3/TFRC/HLA-DQB1/GAPT	51
GO:0002573	myeloid leukocyte differentiation	86/4031	165/11691	2.11651e-06	9.49871e-05	7.42397e-05	SBNO2/MEF2C/SNX10/TESC/TREM2/RELB/SH3PXD2A/INHBA/BATF3/CD101/TNFRSF11A/LBR/PRKCA/IL15/BATF2/JUNB/PTPN2/CTNNBIP1/SIGLEC15/SRC/TNF/NME1/CEBPA/LYN/CCR7/PSEN1/IRF7/FARP2/IRF4/LILRB3/CCL3/MYC/TAL1/RUNX1/RIPK1/NOTCH2/FASN/PIK3R1/UBASH3B/CCR1/PARP1/MAFB/LILRB1/LILRB4/TCIRG1/FOS/CEACAM1/TLR2/CSF1R/NRROS/CEBPB/ZBTB46/INPP5D/IL12B/FCER1G/PIK3CD/TGFBR2/RARA/KLF10/CD4/C1QC/GPR183/MT1G/OSCAR/CD74/PPARG/FES/CS…	86
GO:0071216	cellular response to biotic stimulus	100/4031	198/11691	2.14035e-06	9.52885e-05	7.44752e-05	NR1H3/SBNO2/SCARB1/MEF2C/ICAM1/TREM2/NFKBIA/ACOD1/RIPK2/NFKBIB/TNFAIP3/CD274/CD80/CD180/CMPK2/CD36/IL1RN/CXCL9/PRKCA/EME1/CCR5/ZC3H12A/SYK/NOD2/TNIP2/CXCL10/CXCL11/PTAFR/RELA/PDE4B/SRC/PDCD1LG2/TNF/LILRA2/LYN/MRC1/CCL5/IRAK2/CARD16/LY86/BCL2L11/STAP1/IL6/ZFP36/LILRB2/CCL3/BCL10/WNT5A/CHMP5/SELENOS/PRDX2/HMGB1/HCK/NFKB1/PTPN22/SHPK/LILRB1/HMGB2/IL1B/CX3CR1/TLR2/IL24/EDNRB/TICAM1/SASH1/CEBPB/CXCL3/…	100
GO:0032653	regulation of interleukin-10 production	29/4031	41/11691	2.31779e-06	0.000102369	8.00092e-05	HGF/TREM2/CD83/CD274/IDO1/HSPD1/TNFRSF21/SYK/NOD2/CD28/CD47/PDCD1LG2/IRF4/IL20RB/BCL3/HMGB1/CD46/LILRB1/TLR2/JAK3/IL12B/TRIB2/FCER1G/PYCARD/IL23A/LILRA5/VSIR/DLL1/INAVA	29
GO:0002708	positive regulation of lymphocyte mediated immunity	49/4031	82/11691	2.397e-06	0.000105034	8.20919e-05	TBX21/PTPRC/P2RX7/IL12RB1/CD40/TRAF2/NECTIN2/RSAD2/HSPD1/CD1A/CD1C/B2M/RASGRP1/CD28/MICB/HLA-C/HLA-E/HLA-F/HLA-A/LTA/TNF/HLA-B/NSD2/IL6/STAT6/PVR/MSH2/LAG3/HLA-G/CD1B/IL1B/ATAD5/IL12B/MICA/CD1E/FCER1G/PAXIP1/TNFSF13/SHLD1/FZD5/IL23A/ZP3/TFRC/SLAMF6/IL18R1/CD160/IL18/IL18RAP/GATA3	49
GO:0002673	regulation of acute inflammatory response	38/4031	59/11691	2.51962e-06	0.000108695	8.49537e-05	CFH/PTGS2/CLU/TNFRSF11A/SERPING1/C1R/C2/C1QB/C1S/HLA-E/TNF/CFB/CCR7/PHB/IL6/C5/IL20RB/C1QBP/SELENOS/CR1L/C3AR1/CD46/FFAR2/IL1B/EDNRB/ADORA1/CR1/FCER1G/A2M/C1QC/C5AR2/PIK3CG/PPARG/ZP3/VSIG4/OSM/FFAR3/OSMR	38
GO:0070098	chemokine-mediated signaling pathway	38/4031	59/11691	2.51962e-06	0.000108695	8.49537e-05	EDN1/TREM2/CXCL12/CCRL2/CXCL9/CCR5/CXCL10/CXCL11/CCL5/CCL15/CCR7/ROBO1/CCL3/CXCR2/CCL8/CCL4/CCR1/CCL3L1/CCL3L3/CX3CR1/CCL4L1/CXCL3/CCL18/CXCL2/CXCL8/CXCR5/CCL2/CXCL1/CCL20/SLIT3/CCL23/CCL24/CCL7/SLIT2/STK39/PF4V1/PADI2/PPBP	38
GO:0031649	heat generation	12/4031	12/11691	2.79299e-06	0.000119561	9.34463e-05	PTGS2/TNFRSF11A/TNF/SLC27A1/IL1B/EDNRB/IL1A/ADRB2/ABAT/TRPV1/ARRDC3/ADRB1	12
GO:0045619	regulation of lymphocyte differentiation	70/4031	129/11691	2.88418e-06	0.000122523	9.57608e-05	TBX21/PTPRC/CYLD/IL12RB1/NFATC2/RIPK2/IL7/KAT2A/CD83/CD80/INHBA/IRF1/DUSP10/NFKBIZ/ZC3H12A/IL15/SYK/RASGRP1/PTPN2/CD28/SOCS1/IL27/ZFP36L2/IRF4/IL2RA/DTX1/LILRB2/HLX/ZC3H8/ADA/BTN2A2/FANCA/RUNX1/MDK/ZMIZ1/FANCD2/PRDX2/HMGB1/LAG3/HLA-G/HMGB3/CD46/LILRB4/SLAMF8/BCL6/JAK3/CR1/INPP5D/IL12B/PRDM1/TGFBR2/RARA/ITPKB/IL7R/CARD11/CD74/GAS6/NFAM1/IL23A/CTLA4/TNFSF9/GLI3/VSIR/BMP4/IL18/SFRP1/GATA3/EGR3/CD2/T…	70
GO:0032680	regulation of tumor necrosis factor production	66/4031	120/11691	2.96365e-06	0.000124945	9.7654e-05	PTPRC/TREM2/JAK2/RIPK2/IFIH1/TNFAIP3/CLU/CD36/ZC3H12A/SYK/NOD2/PTAFR/RASGRP1/LPL/LRRK2/CD47/HLA-E/LILRA2/PSEN1/NOD1/CARD9/DDX58/IGF1/ZFP36/CCL3/SLAMF1/WNT5A/RIPK1/SELENOS/BCL3/HMGB1/PIK3R1/PTPN22/LILRB1/CX3CR1/GPNMB/TLR2/TICAM1/CLEC4A/ARHGEF2/ARRB2/IL12B/FCER1G/SPN/RARA/TLR1/LBP/PTPRJ/IL27RA/PYCARD/C5AR2/ACP5/LY96/FZD5/GAS6/IL23A/HSPB1/GPR18/SYT11/LILRA5/VSIR/AZU1/CD2/THBS1/ORM1/BPI	66
GO:0042035	regulation of cytokine biosynthetic process	52/4031	89/11691	3.06821e-06	0.000128381	0.000100339	PTPRC/JAK2/TLR8/EBI3/CD80/INHBA/NMI/IRF1/SYK/STAT3/PTAFR/RELA/CD28/TBK1/IL27/TNF/PSEN1/IRF4/CARD9/IL6/ZFP36/KLF4/BCL10/WNT5A/BCL3/LAG3/NFKB1/LILRB1/MAP2K3/IL1B/CX3CR1/TICAM1/CEBPB/INPP5D/IL12B/TRIB2/SPN/TLR1/CD4/LBP/IL1A/NLRP12/CARD11/CD74/RNF128/HSPB1/AZU1/APOA2/PRKCQ/GATA3/THBS1/ELANE	52
GO:0061844	antimicrobial humoral immune response mediated by antimicrobial peptide	24/4031	32/11691	3.30034e-06	0.000137063	0.000107125	CXCL9/CXCL10/CXCL11/RNASE6/H2BC21/H2BC4/H2BC11/H2BC12/RPL30/CXCL3/CXCL2/CXCL8/CXCL1/RPL39/RPS19/HMGN2/H2BC8/S100A12/RNASE3/PF4V1/DEFA4/PPBP/ELANE/DEFA3	24
GO:0098771	inorganic ion homeostasis	209/4031	471/11691	3.61269e-06	0.000148028	0.000115695	CD38/SLC4A7/CUL1/SRI/SLC46A1/EDN1/PTPRC/SNX10/SNX5/P2RX7/TMEM38B/JAK2/CD40/SLC30A4/CXCL12/FAM20A/CYP27B1/THADA/EPAS1/ABCG2/GNA13/CCRL2/KCNJ2/F2RL3/ATP1B2/C19orf12/P2RX4/CD36/SLC31A2/PLCB2/CXCL9/SLC39A8/PML/ATP6V0D2/AKAP6/MCOLN2/SLC25A28/ATP13A2/CCR5/FXN/B2M/TMC8/CXCL10/CXCL11/S1PR1/ATP6V0E2/PTGER4/CYSLTR1/RAB39A/RASA3/TRDN/TPCN1/LRRK2/RYR1/SLC39A10/GSTM2/LYN/CCL5/CCL15/CCR7/PSEN1/SLC9A8/SLC7A8/ML…	209
GO:0002706	regulation of lymphocyte mediated immunity	64/4031	116/11691	3.61757e-06	0.000148028	0.000115695	TBX21/PTPRC/P2RX7/IL12RB1/CD40/TRAF2/NECTIN2/RSAD2/HSPD1/CD1A/CD1C/B2M/RASGRP1/CD28/MICB/HLA-C/HLA-E/HLA-F/HLA-A/LTA/TNF/HLA-B/NSD2/SERPINB9/IL6/HFE/STAT6/PVR/APLF/IL20RB/MSH2/HMGB1/LAG3/HLA-G/CD1B/RIPK3/LILRB1/IL1B/TRPM4/BCL6/CEACAM1/ATAD5/ARRB2/CR1/IL12B/MICA/CD1E/FCER1G/IL27RA/PAXIP1/TNFSF13/IL7R/SHLD1/FZD5/IL23A/ZP3/TFRC/SLAMF6/IL18R1/CD160/IL18/SERPINB4/IL18RAP/GATA3	64
GO:0016064	immunoglobulin mediated immune response	49/4031	83/11691	3.90332e-06	0.000157101	0.000122786	TBX21/UNG/PTPRC/CD40/TLR8/NBN/CLU/NECTIN2/C1RL/HSPD1/SERPING1/C1R/C2/C1QB/EXO1/LIG4/CD28/C1S/HLA-E/LTA/TNF/ERCC1/IRF7/NSD2/C5/BCL10/STAT6/APLF/C1QBP/BCL3/MSH2/CD46/MSH6/TCIRG1/BCL6/ATAD5/CR1/INPP5D/FCER1G/C1QC/IL27RA/PAXIP1/TNFSF13/SHLD1/CD74/ZP3/TFRC/HLA-DQB1/GAPT	49
GO:1903555	regulation of tumor necrosis factor superfamily cytokine production	67/4031	123/11691	3.92046e-06	0.000157101	0.000122786	PTPRC/TREM2/JAK2/RIPK2/IFIH1/TNFAIP3/CD274/CLU/CD36/ZC3H12A/SYK/NOD2/PTAFR/RASGRP1/LPL/LRRK2/CD47/HLA-E/LILRA2/PSEN1/NOD1/CARD9/DDX58/IGF1/ZFP36/CCL3/SLAMF1/WNT5A/RIPK1/SELENOS/BCL3/HMGB1/PIK3R1/PTPN22/LILRB1/CX3CR1/GPNMB/TLR2/TICAM1/CLEC4A/ARHGEF2/ARRB2/IL12B/FCER1G/SPN/RARA/TLR1/LBP/PTPRJ/IL27RA/PYCARD/C5AR2/ACP5/LY96/FZD5/GAS6/IL23A/HSPB1/GPR18/SYT11/LILRA5/VSIR/AZU1/CD2/THBS1/ORM1/BPI	67
GO:0006633	fatty acid biosynthetic process	59/4031	105/11691	3.93879e-06	0.000157101	0.000122786	BRCA1/NR1H3/TBXAS1/PTGS2/HACD3/EDN1/MECR/INSIG2/ACOT11/HPGDS/ELOVL7/LPL/HSD17B8/ACACA/LTA4H/HACD2/ERLIN2/ALOX5AP/LTC4S/TECR/MCAT/FASN/ACOT4/LIAS/ABCD3/LPGAT1/IL1B/MLXIPL/PDK4/CEACAM1/PRKAG2/APOC1/PTGES/DECR2/SCD/MGLL/NDUFAB1/GSTM4/PTGS1/FADS3/ABCD1/HACD1/FADS1/CYP1A1/ACSM5/CD74/SLC45A3/ALOX5/INSIG1/HACD4/FADS2/TRIB3/LIPG/SCD5/CYP2D6/ACSM4/ELOVL6/THNSL2/ELOVL4	59
GO:0019932	second-messenger-mediated signaling	119/4031	246/11691	3.95222e-06	0.000157101	0.000122786	HOMER3/SRI/DGKD/EDN1/PTPRC/P2RX7/TMEM38B/TREM2/NFATC2/RAPGEF2/PLEK/GBP1/GNA13/PPP3CC/CCRL2/ADGRE5/P2RX4/CD36/CXCL9/AKAP6/PDE3B/PRKCA/CCR5/SYK/CXCL10/CXCL11/PTGER4/TRDN/LRRK2/LGR4/GSTM2/TNF/CCR7/ADGRG1/MYOZ2/MT2A/MCTP1/IGF1/PRKAR2A/PDE3A/CCL3/PTGIR/CGAS/CXCR2/VCAM1/GNAI1/ADA/ADGRE1/SPHK1/CALM2/CCL4/RXFP1/ADM/PTGER2/CCR1/GPR3/ANK2/PLCG1/NFATC3/TRPM4/CX3CR1/DYRK2/ADORA2B/CD22/EDNRB/CAMK2D/HRH1/PPP3C…	119
GO:0050920	regulation of chemotaxis	82/4031	158/11691	4.50501e-06	0.000177804	0.000138968	KARS1/EDN1/TREM2/NRP1/CXCL12/DUSP1/P2RX4/TIAM1/CXCL10/S1PR1/PTPN2/LYN/CCL5/CCR7/SEMA4A/MTUS1/STAP1/IL6/ROBO1/CCL3/C5/CXCR2/WNT5A/C1QBP/CREB3/MDK/PPM1F/CCL4/HMGB1/C3AR1/CCR1/PLXNA3/FGFR1/ADAM17/ZSWIM4/SLAMF8/RIPOR2/SEMA4C/FPR2/MEGF8/TRPV4/RYK/CXCL8/SUCNR1/TMEM102/CCL2/P2RY12/SEMA6B/LBP/LPAR1/ADGRA2/F3/GPR183/C5AR2/SEMA4D/CD74/GAS6/CCL7/IL23A/JAM3/PDGFB/CYP19A1/VEGFB/SEMA4B/HSPB1/SLIT2/SEMA3B/GPR18…	82
GO:0030098	lymphocyte differentiation	122/4031	254/11691	4.67361e-06	0.000183159	0.000143153	KLF6/TBX21/PTPRC/CYLD/IL12RB1/NFATC2/RIPK2/IL7/RELB/KAT2A/CD83/ITGA4/RPL22/CD80/INHBA/IRF1/RSAD2/RPS6/DUSP10/NFKBIZ/HHEX/CMTM7/ZC3H12A/IL15/SYK/B2M/STAT3/PTGER4/RASGRP1/LIG4/PTPN2/CD28/SOCS1/IL27/PRKDC/CCR7/ZFP36L2/SEMA4A/IRF4/IL2RA/IL6/DTX1/LILRB2/HLX/VCAM1/ZC3H8/STAT6/ADA/BTN2A2/FANCA/RUNX1/MDK/NOTCH2/MFNG/ZMIZ1/FANCD2/PRDX2/BCL3/MSH2/HMGB1/LAG3/HLA-G/HMGB3/PIK3R1/CLEC4E/RIPK3/LYL1/CD46/PTPN22/…	122
GO:0006271	DNA strand elongation involved in DNA replication	17/4031	20/11691	4.73302e-06	0.000184191	0.000143959	GINS1/MCM4/POLD2/GINS2/RFC3/RFC4/MCM7/FEN1/MCM3/POLA1/POLE/LIG1/GINS4/DNA2/GINS3/RNASEH2A/PCNA	17
GO:2000107	negative regulation of leukocyte apoptotic process	28/4031	40/11691	4.81258e-06	0.000185986	0.000145363	CXCL12/IDO1/CCR5/NOD2/AURKB/SLC39A10/CCL5/CCR7/IRF7/CXCR2/BCL10/ADA/SELENOS/NOC2L/LILRB1/BCL6/JAK3/MERTK/FCER1G/ITPKB/IL7R/PTCRA/CD74/GAS6/BMP4/KITLG/PRKCQ/EFNA1	28
GO:0042113	B cell activation	92/4031	182/11691	5.14604e-06	0.000197501	0.000154362	CD38/KLF6/TBX21/UNG/MEF2C/PTPRC/CYLD/CD40/NFATC2/TNFSF13B/NBN/IL7/ITGA4/TNFAIP3/INHBA/CDKN1A/CD70/CD180/HSPD1/TNFRSF21/HHEX/CMTM7/CASP3/SYK/NOD2/TNIP2/EXO1/LIG4/PTPN2/CD28/SLC39A10/PRKDC/LYN/ERCC1/ZFP36L2/NSD2/IL6/VCAM1/CD320/STAT6/ADA/APLF/NOTCH2/MFNG/BCL3/MSH2/HMGB3/PIK3R1/LYL1/MSH6/ADAM17/PELI1/TCIRG1/SLAMF8/BCL6/ATAD5/ITFG2/CD22/TCF3/TICAM1/CTPS1/JAK3/INPP5D/CXCR5/PIK3CD/FZD9/AHR/PTPRJ/BST2/I…	92
GO:0034612	response to tumor necrosis factor	121/4031	252/11691	5.20874e-06	0.000198538	0.000155173	BRCA1/NUB1/BIRC3/PSMA4/TRAF1/KARS1/PTGS2/EDN1/CYLD/ICAM1/PSME1/JAK2/PSMA6/NFKBIA/PSME2/CD40/TNFSF13B/ACOD1/TRADD/KAT2A/STAT1/NFE2L2/GBP3/GBP1/TNFAIP3/CD70/RBCK1/TRAF2/GCH1/TANK/SPPL2A/TNFRSF11A/CRHBP/TNFRSF21/GBP2/AIM2/ZC3H12A/CASP3/SYK/RELA/PTPN2/CASP4/PSMB8/PSMB10/TNFRSF25/LTA/TNF/PSMB9/CEBPA/CCL5/CCL15/ZFP36L2/CARD16/TRAIP/RPS3/PID1/ILK/ZFP36/CCL3/VCAM1/CCL8/RIPK1/H2BC11/SPHK1/WDR35/CCL4/NKX3-…	121
GO:0071396	cellular response to lipid	198/4031	445/11691	5.25194e-06	0.000198824	0.000155396	CFLAR/BRCA1/NR1H3/SBNO2/SCARB1/EDN1/MEF2C/DNAJA1/TESC/GRAMD1A/ICAM1/TFAP4/JAK2/NFKBIA/E2F1/ACOD1/TRIP4/RIPK2/NFKBIB/CYP27B1/TNFAIP3/CD274/CLU/CD80/INHBA/YWHAH/CCNB1/CD180/CMPK2/CD36/IL1RN/CXCL9/CCNA2/CRHBP/DAB2/PRKCA/CCR5/ZC3H12A/IL15/NOD2/TNIP2/CXCL10/CXCL11/PTAFR/PTGER4/RELA/LPL/SSTR2/PDE4B/SMYD3/RXRA/SRC/PDCD1LG2/DAXX/LBH/TNF/NME1/LILRA2/LYN/MRC1/CCL5/ACACA/IRAK2/ZFP36L2/GPAM/CARD16/LY86/PHB/N…	198
GO:0002440	production of molecular mediator of immune response	83/4031	161/11691	5.5492e-06	0.000208657	0.000163082	POLQ/KARS1/TBX21/UNG/PTPRC/CD40/TNFSF13B/NBN/TRAF2/CTNNBL1/RSAD2/CD36/HSPD1/B2M/NOD2/EXO1/LIG4/CD28/HLA-E/HLA-F/DENND1B/TNF/PRKDC/ERCC1/NSD2/DDX58/IL6/CGAS/HFE/BCL10/STAT6/APLF/WNT5A/MSH2/TRAF3IP2/HLA-G/MSH6/FFAR2/LILRB1/IL1B/TCIRG1/TRPM4/BCL6/ATAD5/TLR2/CD22/TCF3/TICAM1/JAK3/NR4A3/IL12B/FCER1G/RBP4/GPI/BST2/IL27RA/PAXIP1/TNFSF13/IL7R/SHLD1/CARD11/CD74/FZD5/TRIM6/GAS6/CD244/TFRC/GALNT2/FFAR3/TNFR…	83
GO:0002456	T cell mediated immunity	49/4031	84/11691	6.25007e-06	0.000232021	0.000181342	TBX21/PTPRC/P2RX7/ICAM1/IL12RB1/BTN3A3/CD70/TRAF2/NECTIN2/RSAD2/MYO1G/HSPD1/CD1A/CD1C/B2M/MICB/HLA-C/HLA-E/HLA-F/HLA-A/DENND1B/HLA-B/RFTN1/BTN3A2/IL6/HFE/PVR/IL20RB/HMGB1/HLA-G/CD1B/RIPK3/CD46/LILRB1/IL1B/TRPM4/CEACAM1/IL12B/MICA/CD1E/JAG1/IL7R/FZD5/IL23A/ZP3/IL18R1/IL18/IL18RAP/GATA3	49
GO:0001914	regulation of T cell mediated cytotoxicity	22/4031	29/11691	6.25393e-06	0.000232021	0.000181342	PTPRC/P2RX7/IL12RB1/NECTIN2/CD1A/CD1C/B2M/HLA-C/HLA-E/HLA-F/HLA-A/HLA-B/PVR/HLA-G/CD1B/RIPK3/LILRB1/CEACAM1/IL12B/CD1E/IL7R/IL23A	22
GO:0071356	cellular response to tumor necrosis factor	114/4031	236/11691	6.81024e-06	0.000249362	0.000194896	BRCA1/BIRC3/PSMA4/TRAF1/KARS1/EDN1/CYLD/ICAM1/PSME1/JAK2/PSMA6/NFKBIA/PSME2/CD40/TNFSF13B/ACOD1/TRADD/KAT2A/STAT1/NFE2L2/GBP3/GBP1/TNFAIP3/CD70/RBCK1/TRAF2/TANK/SPPL2A/TNFRSF11A/CRHBP/TNFRSF21/GBP2/AIM2/ZC3H12A/SYK/RELA/PTPN2/CASP4/PSMB8/PSMB10/TNFRSF25/LTA/TNF/PSMB9/CEBPA/CCL5/CCL15/ZFP36L2/CARD16/TRAIP/RPS3/PID1/ILK/ZFP36/CCL3/VCAM1/CCL8/RIPK1/H2BC11/SPHK1/WDR35/CCL4/NKX3-1/EDA/CDIP1/BIRC2/MADD…	114
GO:0002285	lymphocyte activation involved in immune response	72/4031	136/11691	6.81097e-06	0.000249362	0.000194896	TBX21/UNG/PTPRC/ICAM1/IL12RB1/CD40/RIPK2/NBN/RELB/CD80/CD180/RPS6/HSPD1/NFKBIZ/CD1C/ZC3H12A/STAT3/PTGER4/EXO1/LIG4/CD28/IL27/HLA-F/ERCC1/PSEN1/SEMA4A/NSD2/IRF4/IL6/HLX/STAT6/ADA/APLF/MDK/CORO1A/NOTCH2/MFNG/BCL3/MSH2/HMGB1/CLEC4E/CD46/MSH6/LILRB1/BCL6/CEACAM1/ATAD5/ITFG2/JAK3/IL12B/FCER1G/SPN/RARA/HLA-DMB/IL27RA/PAXIP1/LCP1/GPR183/TNFSF13/SHLD1/IL23A/CD244/ITGAL/TFRC/SLAMF6/IL18R1/DLL1/IL18/GAPT/F…	72
GO:0001916	positive regulation of T cell mediated cytotoxicity	18/4031	22/11691	7.0237e-06	0.00025547	0.000199669	PTPRC/P2RX7/IL12RB1/NECTIN2/CD1A/CD1C/B2M/HLA-C/HLA-E/HLA-F/HLA-A/HLA-B/PVR/HLA-G/CD1B/IL12B/CD1E/IL23A	18
GO:0006873	cellular ion homeostasis	191/4031	429/11691	7.33161e-06	0.000263408	0.000205874	CD38/SLC4A7/CUL1/SRI/SLC46A1/EDN1/PTPRC/P2RX7/TMEM38B/JAK2/CD40/SLC30A4/CXCL12/THADA/ABCG2/GNA13/CCRL2/KCNJ2/F2RL3/ATP1B2/C19orf12/P2RX4/CD36/SLC31A2/PLCB2/CXCL9/SLC39A8/PML/ATP6V0D2/AKAP6/MCOLN2/ATP13A2/CCR5/FXN/CXCL10/CXCL11/S1PR1/ATP6V0E2/PTGER4/CYSLTR1/RAB39A/RASA3/TRDN/TPCN1/LRRK2/RYR1/SLC39A10/GSTM2/LYN/CCL5/CCL15/CCR7/PSEN1/SLC9A8/GOT1/TMEM165/ERO1A/MT2A/SLC40A1/CCL3/PTGIR/MYC/SLC30A1/CXCR…	191
GO:0071706	tumor necrosis factor superfamily cytokine production	68/4031	127/11691	7.33661e-06	0.000263408	0.000205874	PTPRC/TREM2/JAK2/RIPK2/IFIH1/TNFAIP3/CD274/CLU/CD36/ZC3H12A/SYK/NOD2/PTAFR/RASGRP1/LPL/LRRK2/CD47/HLA-E/LILRA2/PSEN1/NOD1/CARD9/DDX58/IGF1/ZFP36/CCL3/SLAMF1/BCL10/WNT5A/RIPK1/SELENOS/BCL3/HMGB1/PIK3R1/PTPN22/LILRB1/CX3CR1/GPNMB/TLR2/TICAM1/CLEC4A/ARHGEF2/ARRB2/IL12B/FCER1G/SPN/RARA/TLR1/LBP/PTPRJ/IL27RA/PYCARD/C5AR2/ACP5/LY96/FZD5/GAS6/IL23A/HSPB1/GPR18/SYT11/LILRA5/VSIR/AZU1/CD2/THBS1/ORM1/BPI	68
GO:0090150	establishment of protein localization to membrane	134/4031	286/11691	8.24334e-06	0.000294065	0.000229834	AGK/REEP1/RPLP0/MICALL1/RPL3/SAMM50/SRP54/E2F1/RPL22/BLZF1/PPP3CC/RPL5/OPTN/YWHAH/RTP4/RPS6/PMAIP1/TP53BP2/ATG3/STOM/RPL7A/OXA1L/RPSA/VAMP5/RPL15/RPS23/CLIP1/TOMM22/RPL7/RFTN1/RPS18/BCL2L11/RPS17/C16orf70/RPS3/RPL13/RPL29/RPS3A/TRAM2/RPS2/RPS8/RPL4/RPL12/RPL13A/RPL32/NCF1/RPL6/RPS5/TIMM13/RPL10A/TFDP1/RPS24/RPLP2/BBC3/RPL27A/RPS12/PREPL/RPS4X/RPL8/TIMM9/UBL4A/RPL35/VPS37C/COX18/RPLP1/GGA2/PARD3/R…	134
GO:0032649	regulation of interferon-gamma production	45/4031	76/11691	8.61978e-06	0.000305536	0.000238799	IL12RB1/TLR8/RIPK2/EBI3/CD274/INHBA/HSPD1/ZC3H12A/RASGRP1/PDE4B/CD47/IL27/PDCD1LG2/LTA/TNF/CCR7/WNT5A/IL20RB/C1QBP/BCL3/HMGB1/RIPK3/PTPN22/LILRB1/IL1B/IL12B/ISG15/RARA/IL27RA/PYCARD/FZD5/GAS6/IL23A/ZP3/CD244/IL36RN/SLAMF6/VSIR/IL18R1/CD160/IL18/HLA-DPA1/GATA3/CD2/IL33	45
GO:0032640	tumor necrosis factor production	66/4031	123/11691	9.04888e-06	0.000318485	0.00024892	PTPRC/TREM2/JAK2/RIPK2/IFIH1/TNFAIP3/CLU/CD36/ZC3H12A/SYK/NOD2/PTAFR/RASGRP1/LPL/LRRK2/CD47/HLA-E/LILRA2/PSEN1/NOD1/CARD9/DDX58/IGF1/ZFP36/CCL3/SLAMF1/WNT5A/RIPK1/SELENOS/BCL3/HMGB1/PIK3R1/PTPN22/LILRB1/CX3CR1/GPNMB/TLR2/TICAM1/CLEC4A/ARHGEF2/ARRB2/IL12B/FCER1G/SPN/RARA/TLR1/LBP/PTPRJ/IL27RA/PYCARD/C5AR2/ACP5/LY96/FZD5/GAS6/IL23A/HSPB1/GPR18/SYT11/LILRA5/VSIR/AZU1/CD2/THBS1/ORM1/BPI	66
GO:0002483	antigen processing and presentation of endogenous peptide antigen	13/4031	14/11691	9.1568e-06	0.000318485	0.00024892	B2M/TAP1/TAP2/HLA-C/HLA-E/HLA-F/HLA-A/TAPBP/HLA-B/HFE/ERAP2/HLA-G/ERAP1	13
GO:0019885	antigen processing and presentation of endogenous peptide antigen via MHC class I	13/4031	14/11691	9.1568e-06	0.000318485	0.00024892	B2M/TAP1/TAP2/HLA-C/HLA-E/HLA-F/HLA-A/TAPBP/HLA-B/HFE/ERAP2/HLA-G/ERAP1	13
GO:0009636	response to toxic substance	164/4031	362/11691	9.84048e-06	0.000338158	0.000264296	HGF/PTGS2/EDN1/ICAM1/APEX1/SLC30A4/NUCB1/ASIC1/XRN1/STAT1/NFE2L2/TNFAIP3/ABCG2/DNMT3A/DUSP1/CDKN1A/GOT2/TRAP1/GCH1/PEMT/CCNB1/CD36/HNRNPA1/TXN/CRHBP/ZC3H12A/CASP3/FXN/ABTB2/B2M/STAT3/CDK1/RELA/TYMS/TUFM/LRRK2/SRC/GRIN3A/ZNF277/DAXX/GSTM2/TNF/LYN/CCL5/CNP/IPCEF1/PON2/RGS10/DHFR/SLC7A8/MDM2/RPS3/MAPK13/MT2A/ALOX5AP/OSER1/IL6/MGST2/CHRNB1/EPS8/CCL3/SLC30A1/EIF4EBP1/BPHL/VCAM1/IMPACT/KLF4/STAT6/ADA/R…	164
GO:0055080	cation homeostasis	204/4031	464/11691	9.84394e-06	0.000338158	0.000264296	CD38/SLC4A7/CUL1/SRI/SLC46A1/EDN1/PTPRC/SNX10/SNX5/P2RX7/TMEM38B/JAK2/CD40/SLC30A4/CXCL12/FAM20A/CYP27B1/THADA/EPAS1/ABCG2/GNA13/CCRL2/KCNJ2/F2RL3/ATP1B2/C19orf12/P2RX4/CD36/SLC31A2/PLCB2/CXCL9/SLC39A8/PML/ATP6V0D2/AKAP6/MCOLN2/SLC25A28/ATP13A2/CCR5/FXN/B2M/TMC8/CXCL10/CXCL11/S1PR1/ATP6V0E2/PTGER4/CYSLTR1/RAB39A/RASA3/TRDN/TPCN1/LRRK2/RYR1/SLC39A10/GSTM2/LYN/CCL5/CCL15/CCR7/PSEN1/SLC9A8/SLC7A8/ML…	204
GO:0032755	positive regulation of interleukin-6 production	43/4031	72/11691	1.0026e-05	0.00034021	0.0002659	P2RX7/TLR8/RIPK2/IFIH1/CD36/IL1RN/HSPD1/SYK/NOD2/STAT3/PTAFR/LPL/TNF/LILRA2/NOD1/CARD9/MAPK13/DDX58/IL6/LILRB2/MYD88/WNT5A/HMGB1/IL1B/ADORA2B/TLR2/TICAM1/MBP/ARHGEF2/IL36G/TRPV4/IL1RAP/FCER1G/TLR1/LBP/PYCARD/F2R/CD74/IL36RN/LILRA5/F2RL1/INAVA/IL33	43
GO:2000106	regulation of leukocyte apoptotic process	43/4031	72/11691	1.0026e-05	0.00034021	0.0002659	MEF2C/P2RX7/CXCL12/RAPGEF2/CD274/IDO1/CCR5/NOD2/GIMAP8/AURKB/SLC39A10/LYN/CCL5/CCR7/IRF7/HCAR2/CXCR2/ZC3H8/BCL10/ADA/WNT5A/SELENOS/NOC2L/RIPK3/ADAM17/LILRB1/BCL6/JAK3/NR4A3/MERTK/FCER1G/PIK3CD/BIRC7/ITPKB/IL7R/PTCRA/CD74/GAS6/BMP4/KITLG/PRKCQ/EFNA1/PDCD1	43
GO:0050704	regulation of interleukin-1 secretion	28/4031	41/11691	1.0186e-05	0.000343546	0.000268507	P2RX7/TLR8/RIPK2/GSDMD/PANX1/TNFAIP3/PML/AIM2/ZC3H12A/NOD2/LPL/LILRA2/CCR7/SERPINB1/CARD16/CCL3/WNT5A/HMGB1/NLRP12/PYCARD/FZD5/GAS6/SAA1/PANX2/CARD17/LILRA5/USP50/ORM1	28
GO:0007200	phospholipase C-activating G protein-coupled receptor signaling pathway	30/4031	45/11691	1.03866e-05	0.000346117	0.000270517	EDN1/F2RL3/S1PR1/LTB4R/CXCR2/TGM2/C3AR1/CX3CR1/EDNRB/HRH1/BICD1/FPR2/GPR157/P2RY12/OPRL1/LPAR1/GPR27/C5AR2/F2R/P2RY11/LPAR6/SLC9A3R1/F2RL2/GPR18/ESR1/GRPR/FPR1/FPR3/F2RL1/GPR4	30
GO:0050918	positive chemotaxis	30/4031	45/11691	1.03866e-05	0.000346117	0.000270517	HGF/NRP1/CXCL12/CXCL10/S1PR1/CCL5/CCL15/CCL3/WNT5A/CORO1A/HMGB1/HMGB2/GPNMB/FPR2/CXCL8/SAA2/PTPRJ/F3/LRP1/PDGFB/VEGFB/SAA1/SEMA5A/BMP4/VEGFC/AZU1/MET/F2RL1/FGF2/PLXNB3	30
GO:0009306	protein secretion	185/4031	416/11691	1.10779e-05	0.000366957	0.000286805	CD38/NR1H3/BTN3A1/LCP2/KARS1/SRI/ACHE/P2RX7/TREM2/JAK2/CD40/TLR8/TNFSF13B/RIPK2/GSDMD/PANX1/SEC24A/IFIH1/PLEK/GBP1/TNFAIP3/CD274/SRGN/NECAB3/TRAF2/RHBDF2/RSAD2/CD36/IL1RN/DNAJC1/HADH/PML/TNFRSF21/MCOLN2/PRKCA/GBP5/SLC16A1/TIAM1/ATP13A2/AIM2/CD200R1/ZC3H12A/SYK/NOD2/PTGER4/RASGRP1/LPL/SOCS1/FFAR4/LRRK2/SRC/PIM3/HLA-E/LGR4/TNF/LILRA2/LYN/CLEC5A/CCL5/CCR7/SERPINB1/MAPK11/TLR5/HCAR2/CLEC6A/CARD16/GLU…	185
GO:0006953	acute-phase response	20/4031	26/11691	1.17567e-05	0.000387137	0.000302577	PTGS2/APOL2/TNFRSF11A/STAT3/PLSCR1/TNF/IL6/HFE/IL1B/EDNRB/CEBPB/SERPINA1/LBP/SAA2/IL1A/TRPV1/SAA1/ASS1/SERPINF2/ORM1	20
GO:0002764	immune response-regulating signaling pathway	201/4031	458/11691	1.31266e-05	0.000429703	0.000335846	CD38/BIRC3/NR1H3/BTN3A1/PSMA4/LCP2/CUL1/ELMO2/EIF2B3/GRAMD4/MEF2C/PTPRC/CYLD/WDFY1/PSME1/PSMA6/NFKBIA/PSME2/CD40/NFATC2/RNF125/TLR8/ACOD1/RIPK2/RELB/DHX58/BTN3A3/BTN2A1/IFIH1/GBP1/RAB29/TNFAIP3/IRF1/RBCK1/NECTIN2/RSAD2/CD36/APPL2/MYO1G/TANK/ABI1/PRKACB/HSPD1/NFKBIZ/TIFA/TNIP1/TNFRSF21/UBC/NCK1/COLEC12/CTSS/CD200R1/ZC3H12A/OTUD4/SYK/NOD2/TNIP2/RELA/PTPN2/CD28/TBK1/PDE4B/MUC1/PLSCR1/CD47/SLC39A10/S…	201
GO:0071674	mononuclear cell migration	39/4031	64/11691	1.32239e-05	0.000430357	0.000336357	KARS1/CXCL12/DUSP1/TNFRSF11A/JAML/CXCL10/CD47/TNF/LYN/CCL5/CCL15/IL6/CCL3/CCL8/CREB3/MDK/CCL4/HMGB1/C3AR1/CCR1/CCL3L1/CCL3L3/SLAMF8/CCL4L1/CCL18/FPR2/TRPV4/CCL2/CCL20/CCL23/RPS19/PECAM1/CCL24/CCL7/PDGFB/S100A12/SLIT2/CSF1/THBS1	39
GO:0002757	immune response-activating signal transduction	190/4031	430/11691	1.36864e-05	0.000442819	0.000346097	CD38/BIRC3/NR1H3/BTN3A1/PSMA4/LCP2/CUL1/ELMO2/EIF2B3/GRAMD4/MEF2C/PTPRC/CYLD/WDFY1/PSME1/PSMA6/NFKBIA/PSME2/NFATC2/RNF125/TLR8/ACOD1/RIPK2/RELB/DHX58/BTN3A3/BTN2A1/IFIH1/GBP1/RAB29/TNFAIP3/IRF1/RBCK1/NECTIN2/RSAD2/CD36/APPL2/MYO1G/TANK/ABI1/PRKACB/HSPD1/NFKBIZ/TIFA/TNIP1/TNFRSF21/UBC/NCK1/COLEC12/CTSS/ZC3H12A/OTUD4/SYK/NOD2/TNIP2/RELA/PTPN2/CD28/TBK1/PDE4B/MUC1/PLSCR1/CD47/SLC39A10/SRC/PSMB8/MICB…	190
GO:0032611	interleukin-1 beta production	45/4031	77/11691	1.3852e-05	0.000445587	0.000348261	P2RX7/TREM2/JAK2/TLR8/MEFV/RIPK2/GSDMD/PANX1/TNFAIP3/CD36/PML/GBP5/AIM2/ZC3H12A/NOD2/LPL/LILRA2/CCR7/SERPINB1/NOD1/CARD16/IGF1/CCL3/WNT5A/SPHK1/HMGB1/IL1B/CX3CR1/ARRB2/SUCNR1/NLRP12/PYCARD/F2R/ACP5/FZD5/HSPB1/CARD17/LILRA5/AZU1/S1PR3/MNDA/USP50/F2RL1/INAVA/ORM1	45
GO:0051272	positive regulation of cellular component movement	188/4031	425/11691	1.3983e-05	0.000447216	0.000349533	RUFY3/HGF/NTN1/KARS1/SCARB1/PTGS2/GTSE1/EDN1/PTPRC/ICAM1/TREM2/JAK2/NRP1/CD40/TRADD/TGFBR1/CXCL12/RAPGEF2/ITGA4/NFE2L2/STMN1/CD274/TNFAIP6/STAT5A/P2RX4/SPRY2/KIF20B/MGAT5/DAB2/PRKCA/TIAM1/ZC3H12A/STAT3/CXCL10/PTAFR/S1PR1/SRC/TNF/LYN/CCL5/CCR7/SEMA4A/CASS4/MDM2/ZNF703/RTN4/ILK/IGF1/IL6/CCL3/NRP2/CXCR2/ARHGEF39/ANXA3/GLIPR2/PDGFC/CCL8/WNT5A/C1QBP/CREB3/MDK/PPM1F/SPHK1/CORO1A/CCL4/HMGB1/C3AR1/PIK3R1…	188
GO:1903522	regulation of blood circulation	80/4031	157/11691	1.425e-05	0.00045208	0.000353335	CD38/KCNQ1/PTGS2/SRI/EDN1/ICAM1/TMEM38B/JAK2/EPAS1/TMIGD3/KCNJ2/ATP1B2/GCH1/P2RX4/GPD1L/ZC3H12A/PTAFR/PDE4B/TRDN/RYR1/GSTM2/SMTNL1/ADORA3/MDM2/BIN1/DSC2/ADA/CALM2/NUP155/CACNA2D3/ADM/KCNJ5/PTGER2/RNF207/HBEGF/ANK2/THRA/TRPM4/ADORA1/CAMK2D/HRH1/HRH2/KCNK6/KCNE1/ITPR1/ASPH/P2RX1/CXADR/GJC1/ATP5PF/SLC8A2/KCNMB4/ECE1/AVPR2/F2R/PIK3CG/TRPV1/ATP1B1/ITPR3/GJD3/ATP2A3/CACNA2D4/ACE/ATP2B4/KCNE5/CLIC2/KCND…	80
GO:0002705	positive regulation of leukocyte mediated immunity	58/4031	106/11691	1.42976e-05	0.00045208	0.000353335	TBX21/PTPRC/P2RX7/IL12RB1/CD40/TRAF2/NECTIN2/RSAD2/HSPD1/CD1A/CD1C/SYK/B2M/NOD2/PTAFR/RASGRP1/CD28/MICB/HLA-C/HLA-E/HLA-F/HLA-A/LTA/TNF/HLA-B/NSD2/DDX58/IL6/STAT6/PVR/STXBP1/MSH2/LAG3/HLA-G/CD1B/IL1B/ATAD5/ADORA2B/TICAM1/IL12B/MICA/CD1E/FCER1G/FGR/PAXIP1/TNFSF13/SHLD1/FZD5/IL23A/ZP3/TFRC/SLAMF6/IL18R1/CD160/IL18/F2RL1/IL18RAP/GATA3	58
GO:0032102	negative regulation of response to external stimulus	113/4031	237/11691	1.57324e-05	0.000494637	0.000386597	CD9/HGF/NR1H3/EDN1/PTPRC/NRP1/RNF125/ACOD1/MEFV/DHX58/TNFAIP3/DUSP1/TNFAIP6/CDKN1A/APPL2/DUSP10/SERPING1/CD200R1/ZC3H12A/PBK/PTGER4/PTPN2/CHID1/THBD/FFAR4/BACE1/GRIN3A/MICB/LILRA2/SEMA4A/CARD16/SOCS3/IL2RA/IGF1/STAP1/ROBO1/C5/KLF4/IL22RA2/ADA/WNT5A/IL20RB/C1QBP/KREMEN1/SELENOS/MDK/KANK2/PRDX2/UBASH3B/NFKB1/PLXNA3/PLAUR/GPX1/SLAMF8/CEACAM1/SEMA4C/ADORA1/TARBP2/C1QTNF1/IL12B/FPR2/RNF26/RYK/INPP5F/G…	113
GO:2001236	regulation of extrinsic apoptotic signaling pathway	67/4031	127/11691	1.63358e-05	0.000510722	0.000399168	CFLAR/BRCA1/HGF/FAS/TRAF1/SP100/PTPRC/CYLD/ICAM1/NRP1/TRADD/STK3/IL7/TGFBR1/TNFAIP3/TNFSF10/INHBA/RBCK1/TRAF2/TMBIM1/PML/PMAIP1/MCL1/DEPTOR/ATF3/PDIA3/TMC8/RELA/SRC/TNF/IGF1/BCL10/RIPK1/PRDX2/MADD/SRPX/GPX1/FAF1/FGFR1/HMGB2/IL1B/ACVR1/TIMP3/RET/ITPRIP/ARHGEF2/RFFL/CTTN/IL1A/NOL3/PYCARD/UNC5B/ITM2C/GCLM/EYA2/ITGAV/HSPA1B/IFI6/TNFRSF10A/GCLC/TNFSF12/GPER1/BMP4/SFRP1/FYN/THBS1/CSF2	67
GO:0030003	cellular cation homeostasis	186/4031	421/11691	1.69815e-05	0.000527945	0.00041263	CD38/SLC4A7/CUL1/SRI/SLC46A1/EDN1/PTPRC/P2RX7/TMEM38B/JAK2/CD40/SLC30A4/CXCL12/THADA/ABCG2/GNA13/CCRL2/KCNJ2/F2RL3/ATP1B2/C19orf12/P2RX4/CD36/SLC31A2/PLCB2/CXCL9/SLC39A8/PML/ATP6V0D2/AKAP6/MCOLN2/ATP13A2/CCR5/FXN/CXCL10/CXCL11/S1PR1/ATP6V0E2/PTGER4/CYSLTR1/RAB39A/RASA3/TRDN/TPCN1/LRRK2/RYR1/SLC39A10/GSTM2/LYN/CCL5/CCL15/CCR7/PSEN1/SLC9A8/GOT1/TMEM165/ERO1A/MT2A/SLC40A1/CCL3/PTGIR/MYC/SLC30A1/CXCR…	186
GO:0070371	ERK1 and ERK2 cascade	103/4031	213/11691	1.75705e-05	0.000543221	0.000424569	CFLAR/CD44/KARS1/PTPRC/ICAM1/TREM2/NRP1/FAM83D/RIPK2/RAPGEF2/GBP1/DUSP1/CD36/SPRY2/TNFRSF11A/DUSP10/TNIP1/PRKCA/TIAM1/ATF3/SYK/NOD2/PTGER4/RASGRP1/PTPN2/IQGAP3/FFAR4/PTPN1/SRC/TNF/LYN/CCL5/CCL15/CCR7/ZFP36L2/NOD1/PHB/PHB2/IGF1/CCL3/MYC/KLF4/GLIPR2/PDGFC/SLAMF1/CCL8/BTN2A2/NOTCH2/CCL4/HMGB1/RRAS/CCR1/CCL3L1/CCL3L3/NECAB2/PTPN22/IL1B/CEACAM1/TIMP3/GPNMB/CSF1R/CCL4L1/CCL18/ARRB2/C3orf33/FPR2/TRPV4/P…	103
GO:0019731	antibacterial humoral response	14/4031	16/11691	1.8309e-05	0.000562925	0.000439969	RNASE6/HLA-E/H2BC21/H2BC4/H2BC11/H2BC12/SLPI/RPL39/H2BC8/RNASE3/CTSG/DEFA4/ELANE/DEFA3	14
GO:0002702	positive regulation of production of molecular mediator of immune response	46/4031	80/11691	2.00229e-05	0.000612239	0.000478512	KARS1/TBX21/PTPRC/CD40/TRAF2/RSAD2/CD36/B2M/NOD2/CD28/HLA-E/HLA-F/NSD2/DDX58/IL6/BCL10/STAT6/WNT5A/MSH2/HLA-G/FFAR2/LILRB1/IL1B/ATAD5/TICAM1/NR4A3/FCER1G/RBP4/GPI/PAXIP1/TNFSF13/SHLD1/CD74/FZD5/TRIM6/CD244/TFRC/FFAR3/TNFRSF4/IL18R1/GPRC5B/CD160/IL18/F2RL1/GATA3/IL33	46
GO:0002920	regulation of humoral immune response	27/4031	40/11691	2.04483e-05	0.000618183	0.000483157	CFH/PTPRC/ACOD1/CLU/SERPING1/C1R/C2/C1QB/C1S/LTA/TNF/CFB/CCR7/PHB/C5/C1QBP/CR1L/C3AR1/CD46/IL1B/CR1/SPNS2/A2M/C1QC/C5AR2/ZP3/VSIG4	27
GO:0002711	positive regulation of T cell mediated immunity	28/4031	42/11691	2.05153e-05	0.000618183	0.000483157	PTPRC/P2RX7/IL12RB1/TRAF2/NECTIN2/RSAD2/HSPD1/CD1A/CD1C/B2M/HLA-C/HLA-E/HLA-F/HLA-A/HLA-B/IL6/PVR/HLA-G/CD1B/IL1B/IL12B/CD1E/FZD5/IL23A/ZP3/IL18R1/IL18/GATA3	28
GO:0032651	regulation of interleukin-1 beta production	40/4031	67/11691	2.05505e-05	0.000618183	0.000483157	P2RX7/TREM2/JAK2/TLR8/MEFV/RIPK2/GSDMD/PANX1/TNFAIP3/PML/AIM2/ZC3H12A/NOD2/LPL/LILRA2/CCR7/SERPINB1/NOD1/CARD16/IGF1/CCL3/WNT5A/SPHK1/HMGB1/CX3CR1/ARRB2/NLRP12/PYCARD/F2R/ACP5/FZD5/HSPB1/CARD17/LILRA5/AZU1/S1PR3/MNDA/USP50/INAVA/ORM1	40
GO:0007600	sensory perception	123/4031	263/11691	2.12292e-05	0.000635163	0.000496428	KCNQ1/PTGS2/EDN1/P2RX7/BIRC5/ICAM1/CRYBB1/CXCL12/ASIC1/EPAS1/P2RX4/CD36/SPRY2/RTP4/PLCB2/CASP3/ALDH7A1/FXN/PTAFR/FFAR4/BACE1/PKD1L3/CEP250/ATPSCKMT/SOBP/CCL3/MYO7A/PIGR/GJB2/OTOA/MARVELD2/ATXN7/TIMM13/SPATA7/TGFBI/PPT1/TRPV2/HEXB/TIMM9/OAT/ZFHX2/GPX1/FGFR1/TTC8/RIPOR2/TIMP3/PITPNA/EDNRB/ADORA1/RAB3A/DHRS3/SCN9A/RETREG1/CDKN2D/SLC1A3/MBP/REEP6/ARRB2/IL12B/KCNE1/RDH10/RBP4/RPL38/MGLL/TIMM10/PDZD7/H…	123
GO:0002685	regulation of leukocyte migration	79/4031	156/11691	2.14374e-05	0.000637965	0.000498618	CD9/KARS1/EDN1/ICAM1/TREM2/CXCL12/ITGA4/DUSP1/P2RX4/LRCH1/CD200R1/CXCL10/PTAFR/PTGER4/TNF/LYN/CCL5/CCR7/MTUS1/STAP1/IL6/CCL3/C5/CXCR2/CCL8/ADA/WNT5A/C1QBP/CREB3/MDK/WASL/CCL4/HMGB1/C3AR1/CCR1/RIPK3/ADAM17/SLAMF8/RIPOR2/CX3CR1/ADORA1/FPR2/TRPV4/CXCL8/SPN/TMEM102/CCL2/P2RY12/LBP/CCL20/IL27RA/PYCARD/C5AR2/CD74/CCL24/GAS6/CCL7/IL23A/JAM3/ZP3/CYP19A1/VEGFB/SLIT2/GPR18/STK39/CSF1/CD300A/PLVAP/VEGFC/TNF…	79
GO:0006323	DNA packaging	76/4031	149/11691	2.20935e-05	0.00065399	0.000511144	MCM2/CENPM/CENPI/OIP5/NCAPG/CENPA/NCAPH/CENPK/HJURP/TOP2A/CCNB1/SMC2/NUSAP1/KNL1/CDCA5/NCAPG2/POLE3/NCAPD3/H4C8/CDK1/SMYD3/CENPP/DAXX/M1AP/H2BC21/CHAF1B/H2BC4/CENPN/MIS18A/H2BC18/ASF1B/H1-0/CENPH/NCAPD2/PARP10/NPM1/H2AX/RUVBL1/CHAF1A/H2BC11/CENPU/NOC2L/H2BC12/AIFM1/HELLS/CENPW/HMGB2/ASF1A/H2BC5/H4C9/SMC4/SMCHD1/BANF1/HMGA2/H3C10/ITGB3BP/GRWD1/CENPO/CENPV/NAA10/H2BC8/SOX9/CENPS/H1-2/GPER1/H4C3/H3C…	76
GO:0032612	interleukin-1 production	49/4031	87/11691	2.33459e-05	0.000687406	0.00053726	P2RX7/TREM2/JAK2/TLR8/MEFV/RIPK2/GSDMD/PANX1/TNFAIP3/CD36/PML/GBP5/AIM2/ZC3H12A/NOD2/LPL/LILRA2/CCR7/SERPINB1/NOD1/CARD16/IGF1/CCL3/WNT5A/SPHK1/HMGB1/IL1B/CEACAM1/CX3CR1/ARRB2/SUCNR1/NLRP12/PYCARD/F2R/ACP5/FZD5/GAS6/SAA1/PANX2/HSPB1/CARD17/LILRA5/AZU1/S1PR3/MNDA/USP50/F2RL1/INAVA/ORM1	49
GO:0006334	nucleosome assembly	53/4031	96/11691	2.36624e-05	0.00069306	0.000541679	MCM2/CENPM/CENPI/OIP5/CENPA/CENPK/HJURP/KNL1/POLE3/H4C8/SMYD3/CENPP/DAXX/H2BC21/CHAF1B/H2BC4/CENPN/MIS18A/H2BC18/ASF1B/H1-0/CENPH/NPM1/H2AX/RUVBL1/CHAF1A/H2BC11/CENPU/H2BC12/CENPW/HMGB2/ASF1A/H2BC5/H4C9/H3C10/ITGB3BP/GRWD1/CENPO/H2BC8/SOX9/CENPS/H1-2/H4C3/H3C6/MACROH2A2/H4C5/H4C12/H3C13/H2BC14/H4C1/H3C11/H4C2/PADI4	53
GO:0032652	regulation of interleukin-1 production	44/4031	76/11691	2.38625e-05	0.00069526	0.000543399	P2RX7/TREM2/JAK2/TLR8/MEFV/RIPK2/GSDMD/PANX1/TNFAIP3/PML/AIM2/ZC3H12A/NOD2/LPL/LILRA2/CCR7/SERPINB1/NOD1/CARD16/IGF1/CCL3/WNT5A/SPHK1/HMGB1/CEACAM1/CX3CR1/ARRB2/NLRP12/PYCARD/F2R/ACP5/FZD5/GAS6/SAA1/PANX2/HSPB1/CARD17/LILRA5/AZU1/S1PR3/MNDA/USP50/INAVA/ORM1	44
GO:0045596	negative regulation of cell differentiation	203/4031	467/11691	2.45917e-05	0.000712775	0.000557088	CFLAR/CD38/RUFY3/NR1H3/NTN1/ASPM/TBX21/MBNL3/NRP1/NFKBIA/NFATC2/E2F1/TGFBR1/PMP22/RAPGEF2/STAT1/NFE2L2/GBP1/RAB29/INHBA/IRF1/YWHAH/APPL2/DUSP10/DYNLT1/NCAPG2/SKI/H4C8/ZC3H12A/BAG5/B2M/STAT3/LDLRAD4/CXCL10/PTPN2/RFLNB/ASCL2/DENND5A/SOCS1/LRRK2/LBH/TNF/NME1/LYN/ZFP36L2/PSEN1/DNMT1/SEMA4A/ADGRG1/MDM2/RTN4/LILRB3/IGF1/STAP1/IL6/ZFP36/IDH2/DTX1/CCL3/MYC/HLX/RCC2/TAL1/ZC3H8/WNT5A/CCDC85B/RUNX1/WDR61/KR…	203
GO:0046394	carboxylic acid biosynthetic process	151/4031	334/11691	2.50387e-05	0.000721971	0.000564276	BRCA1/NR1H3/NDC1/TBXAS1/PFKP/PTGS2/HACD3/EDN1/P2RX7/MTAP/DSE/ABCC5/KYNU/MECR/GOT2/INSIG2/GAMT/IDO1/GCH1/PFKM/ADPGK/SLC2A6/JMJD8/ACOT11/HPGDS/ELOVL7/SERINC5/SYK/ACOX2/STAT3/GATM/BPGM/LPL/SHMT1/HSD17B8/ACACA/LTA4H/HACD2/PSEN1/DHFR/NAT8L/MTHFD1L/NUP85/GLUL/GOT1/ERLIN2/ALOX5AP/IGF1/MGST2/ATIC/HSD3B7/UROS/LTC4S/CAD/NUP155/TECR/MCAT/KYAT1/FASN/OAT/OSBPL7/PFKFB3/PSPH/NFKB1/ACOT4/LIAS/ABCD3/PYCR3/LPGAT1/…	151
GO:0002709	regulation of T cell mediated immunity	37/4031	61/11691	2.54198e-05	0.000729182	0.000569911	TBX21/PTPRC/P2RX7/IL12RB1/TRAF2/NECTIN2/RSAD2/HSPD1/CD1A/CD1C/B2M/HLA-C/HLA-E/HLA-F/HLA-A/HLA-B/IL6/HFE/PVR/IL20RB/HMGB1/HLA-G/CD1B/RIPK3/LILRB1/IL1B/TRPM4/CEACAM1/IL12B/CD1E/IL7R/FZD5/IL23A/ZP3/IL18R1/IL18/GATA3	37
GO:0031348	negative regulation of defense response	80/4031	159/11691	2.57246e-05	0.00073414	0.000573786	HGF/NR1H3/PTPRC/RNF125/ACOD1/MEFV/DHX58/TNFAIP3/NMI/TNFAIP6/TRAFD1/APPL2/NLRC5/DUSP10/SERPING1/CD200R1/ZC3H12A/PBK/PTGER4/PARP14/PTPN2/CHID1/FFAR4/MICB/HLA-E/HLA-F/SOCS3/IL2RA/ADAR/IGF1/SERPINB9/KLF4/IL22RA2/ADA/IL20RB/C1QBP/SELENOS/MDK/HLA-G/NFKB1/GPX1/LILRB1/SLAMF8/CEACAM1/ADORA1/TARBP2/ARRB2/CR1/IL12B/FPR2/MICA/RNF26/GBA/HTRA1/A2M/ABCD1/NLRP12/PYCARD/SIGLEC11/RPS19/MVK/PPARD/ACP5/PPARG/FOXF1/C…	80
GO:0030335	positive regulation of cell migration	179/4031	406/11691	2.8161e-05	0.00079957	0.000624925	RUFY3/HGF/KARS1/SCARB1/PTGS2/GTSE1/EDN1/PTPRC/ICAM1/TREM2/JAK2/NRP1/CD40/TRADD/TGFBR1/CXCL12/RAPGEF2/ITGA4/NFE2L2/CD274/TNFAIP6/STAT5A/P2RX4/SPRY2/KIF20B/MGAT5/DAB2/PRKCA/TIAM1/ZC3H12A/STAT3/CXCL10/PTAFR/S1PR1/SRC/TNF/LYN/CCL5/CCR7/SEMA4A/CASS4/MDM2/ZNF703/RTN4/ILK/IGF1/IL6/CCL3/NRP2/CXCR2/ARHGEF39/ANXA3/GLIPR2/PDGFC/CCL8/WNT5A/C1QBP/CREB3/MDK/PPM1F/SPHK1/CORO1A/CCL4/HMGB1/C3AR1/PIK3R1/CCR1/FGFR1…	179
GO:0042098	T cell proliferation	76/4031	150/11691	2.9811e-05	0.000842124	0.000658184	BTN3A1/PTPRC/P2RX7/IL12RB1/ELF4/TNFSF13B/RIPK2/EBI3/CD274/CD80/IRF1/CD70/IDO1/RPS6/TNFRSF21/NCK1/IL15/CASP3/SYK/CD28/IL27/PDCD1LG2/HLA-E/PSMB10/CCL5/RPS3/IL2RA/IGF1/IL6/LILRB2/VCAM1/IL20RB/BTN2A2/CORO1A/SDC4/PRDX2/HMGB1/HLA-G/RIPK3/CD46/DNAJA3/LILRB1/IL1B/PELI1/GPNMB/CTPS1/JAK3/CEBPB/IL12B/SATB1/SPN/CD209/TGFBR2/CD4/HLA-DMB/LRRC32/PYCARD/PIK3CG/CARD11/IL23A/ZP3/TFRC/VSIG4/CD6/CTLA4/TNFSF9/VSIR/BM…	76
GO:0016053	organic acid biosynthetic process	151/4031	335/11691	3.02716e-05	0.000850815	0.000664977	BRCA1/NR1H3/NDC1/TBXAS1/PFKP/PTGS2/HACD3/EDN1/P2RX7/MTAP/DSE/ABCC5/KYNU/MECR/GOT2/INSIG2/GAMT/IDO1/GCH1/PFKM/ADPGK/SLC2A6/JMJD8/ACOT11/HPGDS/ELOVL7/SERINC5/SYK/ACOX2/STAT3/GATM/BPGM/LPL/SHMT1/HSD17B8/ACACA/LTA4H/HACD2/PSEN1/DHFR/NAT8L/MTHFD1L/NUP85/GLUL/GOT1/ERLIN2/ALOX5AP/IGF1/MGST2/ATIC/HSD3B7/UROS/LTC4S/CAD/NUP155/TECR/MCAT/KYAT1/FASN/OAT/OSBPL7/PFKFB3/PSPH/NFKB1/ACOT4/LIAS/ABCD3/PYCR3/LPGAT1/…	151
GO:0000027	ribosomal large subunit assembly	20/4031	27/11691	3.06067e-05	0.000851631	0.000665615	RPLP0/RPL3/MDN1/RPL5/RRS1/MRTO4/NLE1/RPL12/RPL6/RPF2/MRPL11/RPL11/RPL23A/PPAN/NOP2/RPL38/BRIX1/RPL24/RPL10/BOP1	20
GO:0032733	positive regulation of interleukin-10 production	20/4031	27/11691	3.06067e-05	0.000851631	0.000665615	HGF/TREM2/CD83/CD274/HSPD1/SYK/NOD2/CD28/IRF4/IL20RB/BCL3/HMGB1/CD46/TLR2/IL12B/FCER1G/PYCARD/IL23A/LILRA5/INAVA	20
GO:0033002	muscle cell proliferation	70/4031	136/11691	3.13359e-05	0.000863288	0.000674726	CFLAR/PTGS2/EDN1/MEF2C/JAK2/TGFBR1/STAT1/TNFAIP3/CDKN1A/CCNB1/SAV1/IL15/STAT3/PTAFR/CDK1/S1PR1/CTNNBIP1/RXRA/TNF/PRKDC/CCL5/MAPK11/DNMT1/MDM2/ILK/IGF1/IL6/PTGIR/KLF4/RIPK1/JARID2/OGN/TGM2/NAMPT/HBEGF/FGFR1/PIM1/SOD2/SKP2/NR4A3/IL12B/RBP4/TGFBR2/LDLRAP1/NDRG2/MEF2D/ABCC4/GLI1/PPARD/SIX5/PPARG/PDGFB/MMP2/IGFBP3/NDRG4/NOTCH3/GPER1/MMP9/CALCRL/BMP4/SERPINF2/IL18/FGF2/TBX20/RBPMS2/GJA1/THBS1/ADAMTS1/I…	70
GO:0070374	positive regulation of ERK1 and ERK2 cascade	70/4031	136/11691	3.13359e-05	0.000863288	0.000674726	CFLAR/CD44/KARS1/PTPRC/ICAM1/TREM2/NRP1/RIPK2/RAPGEF2/CD36/SPRY2/TNFRSF11A/PRKCA/NOD2/RASGRP1/FFAR4/SRC/TNF/CCL5/CCL15/CCR7/NOD1/PHB/PHB2/CCL3/GLIPR2/PDGFC/SLAMF1/CCL8/NOTCH2/CCL4/HMGB1/CCR1/CCL3L1/CCL3L3/NECAB2/PTPN22/GPNMB/CSF1R/CCL4L1/CCL18/ARRB2/FPR2/TRPV4/CCL2/CD4/CCL20/TNFAIP8L3/LRP1/PYCARD/GPR183/C5AR2/F2R/CCL23/CD74/CCL24/GAS6/CCL7/CHI3L1/PDGFB/NDRG4/GPER1/BMP4/PDGFA/BMP2/SERPINF2/F2RL1/F…	70
GO:0045089	positive regulation of innate immune response	141/4031	310/11691	3.19058e-05	0.000874658	0.000683612	BIRC3/NR1H3/PSMA4/CUL1/GRAMD4/CYLD/WDFY1/PSME1/PSMA6/NFKBIA/PSME2/RNF125/TLR8/ACOD1/RIPK2/RELB/DHX58/IFIH1/TNFAIP3/IRF1/NECTIN2/RSAD2/CD36/APPL2/TANK/PARP9/NLRC5/PRKACB/HSPD1/TIFA/TNIP1/UBC/GBP5/COLEC12/CTSS/AIM2/OTUD4/SYK/NOD2/TNIP2/RASGRP1/RELA/TBK1/MUC1/PLSCR1/SRC/PSMB8/MICB/HLA-E/HLA-F/LGR4/PSMB10/LILRA2/PSMB9/PRKDC/LYN/CCL5/IRAK2/IRF7/TLR5/NOD1/CLEC6A/RFTN1/IRF4/DDX60/CARD9/RTN4/DDX58/CTSL/M…	141
GO:0052548	regulation of endopeptidase activity	129/4031	280/11691	3.28417e-05	0.000895902	0.000700216	CFLAR/HGF/BIRC3/FAS/CD44/PTGS2/GRAMD4/LAMP3/BIRC5/TFAP4/PSME1/JAK2/PSME2/TRADD/MEFV/RIPK2/TNFSF10/TRAF2/PML/PMAIP1/HSPD1/TNFAIP8/SERPING1/CAST/UBE2Z/ATP13A2/AIM2/SYK/BEX3/STAT3/CASP4/SRC/PSMB8/TNF/PSMB9/LYN/SERPINB1/NOD1/CARD16/UCHL5/MDM2/BCL2L11/RPS3/CARD9/NLE1/BIN1/SERPINB9/ROBO1/MYC/C5/ARL6IP5/KLF4/BCL10/RIPK1/PPM1F/WDR35/BBC3/NKX3-1/HMGB1/BIRC2/HSPE1/PLAUR/AIFM1/DAP/GPX1/CASP10/TIMP2/PEBP1/TI…	129
GO:0000956	nuclear-transcribed mRNA catabolic process	97/4031	201/11691	3.37718e-05	0.000916782	0.000716535	EXOSC5/RPLP0/RPL3/XRN1/RPL22/RPL5/EXOSC2/RPS6/RPL7A/ZC3H12A/RPSA/RPL15/RPS23/PPP2R2A/DCP1A/ZFP36L2/MRTO4/RPL7/RPS18/RPS17/RPS3/RPL13/RPL29/ZFP36/RPS3A/RPS2/RPS8/RPL4/RPL12/RPL13A/RPL32/RPL6/RPS5/RPL10A/WDR61/RPS24/RPLP2/RPL27A/RPS12/RPS4X/RPL8/SMG1/RPL35/RPLP1/RPL11/RPL23A/RPL21/HELZ2/SAMD4A/RPL18A/RPL30/RPL19/RPL35A/AGO1/RPL14/RPL34/LSM4/RPL23/RPL26/EXOSC7/DCPS/RPS15A/RPL27/RPL37A/LSM5/RPL9/RPS1…	97
GO:0071900	regulation of protein serine/threonine kinase activity	184/4031	420/11691	3.41785e-05	0.000923317	0.000721643	HGF/DTNBP1/KARS1/HACD3/EDN1/PTPRC/DNAJA1/P2RX7/TFAP4/CDC6/JAK2/GADD45B/CDKN3/CD40/RIPK2/STK3/TGFBR1/FAM20A/RAPGEF2/STK38/TNFAIP3/DUSP1/CDKN2C/CDKN1A/TRAF2/PKMYT1/GADD45G/CCNA1/CCNB1/CAMK1/SPRY2/DUSP5/TNFRSF11A/DUSP10/RALB/CCNA2/UBC/ACSL1/HHEX/TIAM1/CCNB2/CDC25C/CCNF/CDC25A/DUSP7/CASP3/SYK/PLK1/NOD2/CDK1/RASGRP1/CCNE2/IQGAP3/AIDA/LRRK2/PTPN1/SRC/BLM/DAXX/TNF/CEBPA/LYN/IRAK2/PSEN1/MAPK11/NOD1/RPS3/…	184
GO:0050864	regulation of B cell activation	53/4031	97/11691	3.48065e-05	0.00093574	0.000731353	CD38/TBX21/MEF2C/PTPRC/CYLD/CD40/NFATC2/TNFSF13B/IL7/TNFAIP3/INHBA/CDKN1A/TNFRSF21/CASP3/SYK/NOD2/TNIP2/CD28/SLC39A10/LYN/ZFP36L2/NSD2/IL6/CD320/STAT6/ADA/APLF/MSH2/HMGB3/PELI1/SLAMF8/BCL6/ATAD5/CD22/TICAM1/INPP5D/AHR/IL27RA/PAXIP1/GPR183/TNFSF13/SHLD1/CARD11/CD74/NFAM1/TFRC/CHRNB2/BANK1/CD300A/CTLA4/TNFRSF4/MNDA/SFRP1	53
GO:0050701	interleukin-1 secretion	31/4031	49/11691	3.56855e-05	0.00095476	0.000746218	P2RX7/TLR8/RIPK2/GSDMD/PANX1/TNFAIP3/CD36/PML/GBP5/AIM2/ZC3H12A/NOD2/LPL/LILRA2/CCR7/SERPINB1/CARD16/CCL3/WNT5A/HMGB1/NLRP12/PYCARD/FZD5/GAS6/SAA1/PANX2/CARD17/LILRA5/USP50/F2RL1/ORM1	31
GO:0008217	regulation of blood pressure	56/4031	104/11691	3.6974e-05	0.000984499	0.000769461	NISCH/PTGS2/EDN1/SNX5/GCH1/P2RX4/PTAFR/ERAP2/ADM/NAMPT/SCPEP1/EDNRB/ADORA1/SOD2/KCNK6/LRP5/P2RX1/SUCNR1/PCSK5/PTGS1/OPRL1/ATP6AP2/ATP5PF/ECE1/ACVRL1/AVPR2/EDNRA/ADRB2/ADM2/F2R/ERAP1/CES1/ABAT/GAS6/PPARG/TRPV1/GRIP2/GUCY1A1/PDGFB/SLC2A5/STK39/ACE/ACTA2/FFAR3/NPR2/VEGFC/SERPINF2/DLL1/ADRB1/F2RL1/CTSG/BDKRB1/GJA1/MME/POSTN/NR2F2	56
GO:0030574	collagen catabolic process	23/4031	33/11691	3.86076e-05	0.0010231	0.000799632	CTSS/CTSL/PEPD/ADAM15/MMP13/MMP15/MRC2/ADAMTS2/MMP25/MMP10/CTSD/MMP2/ADAMTS14/MMP19/CTSK/MMP9/VSIR/MMP1/MMP16/MMP7/MMP3/MMP12/PRTN3	23
GO:0046717	acid secretion	38/4031	64/11691	3.91065e-05	0.00103141	0.000806127	KCNQ1/EDN1/SNX10/P2RX7/P2RX4/TNFRSF11A/SLC51A/SYK/SYT1/STXBP1/AQP9/MAP2K6/IL1B/PLA2G12A/ADORA1/APBA1/RAB3A/HRH2/SLC1A3/DRD4/PLA2G4A/OPRL1/ATP5PF/SLC38A2/NMB/ABCC4/PPFIA3/SLC9A3R1/ABAT/STARD10/TRPV1/ABCC2/CPLX1/KMO/SYT4/ACE/TSPOAP1/SLC17A7	38
GO:0031055	chromatin remodeling at centromere	28/4031	43/11691	3.94987e-05	0.00103684	0.000810371	CENPM/CENPI/OIP5/CENPA/CENPK/HJURP/KNL1/POLE3/H4C8/CENPP/CENPN/MIS18A/CENPH/NPM1/RUVBL1/CENPU/HELLS/CENPW/H4C9/ITGB3BP/CENPO/CENPV/CENPS/H4C3/H4C5/H4C12/H4C1/H4C2	28
GO:0050691	regulation of defense response to virus by host	24/4031	35/11691	3.98621e-05	0.00104004	0.00081287	IL12RB1/STAT1/TNFAIP3/APOBEC3F/PARP9/AIM2/DTX3L/ZC3H12A/IL15/IL27/MICB/APOBEC3G/DDX58/CGAS/TRAF3IP2/LILRB1/IL1B/TARBP2/IL12B/PYCARD/TRIM6/IL23A/STING1/MMP12	24
GO:0001912	positive regulation of leukocyte mediated cytotoxicity	27/4031	41/11691	4.024e-05	0.00104004	0.00081287	PTPRC/P2RX7/IL12RB1/NECTIN2/CD1A/CD1C/B2M/RASGRP1/MICB/HLA-C/HLA-E/HLA-F/HLA-A/HLA-B/STAP1/PVR/LAG3/HLA-G/CD1B/IL12B/MICA/CD1E/IL23A/SLAMF6/CD160/F2RL1/IL18RAP	27
GO:0050706	regulation of interleukin-1 beta secretion	25/4031	37/11691	4.05006e-05	0.00104004	0.00081287	P2RX7/TLR8/RIPK2/GSDMD/PANX1/TNFAIP3/PML/AIM2/ZC3H12A/NOD2/LPL/LILRA2/CCR7/SERPINB1/CARD16/CCL3/WNT5A/HMGB1/NLRP12/PYCARD/FZD5/CARD17/LILRA5/USP50/ORM1	25
GO:0034080	CENP-A containing nucleosome assembly	26/4031	39/11691	4.06e-05	0.00104004	0.00081287	CENPM/CENPI/OIP5/CENPA/CENPK/HJURP/KNL1/POLE3/H4C8/CENPP/CENPN/MIS18A/CENPH/NPM1/RUVBL1/CENPU/CENPW/H4C9/ITGB3BP/CENPO/CENPS/H4C3/H4C5/H4C12/H4C1/H4C2	26
GO:0061641	CENP-A containing chromatin organization	26/4031	39/11691	4.06e-05	0.00104004	0.00081287	CENPM/CENPI/OIP5/CENPA/CENPK/HJURP/KNL1/POLE3/H4C8/CENPP/CENPN/MIS18A/CENPH/NPM1/RUVBL1/CENPU/CENPW/H4C9/ITGB3BP/CENPO/CENPS/H4C3/H4C5/H4C12/H4C1/H4C2	26
GO:0002286	T cell activation involved in immune response	43/4031	75/11691	4.07419e-05	0.00104004	0.00081287	TBX21/ICAM1/IL12RB1/RIPK2/RELB/CD80/RPS6/NFKBIZ/CD1C/ZC3H12A/STAT3/PTGER4/IL27/PSEN1/SEMA4A/IRF4/IL6/HLX/STAT6/MDK/BCL3/HMGB1/CLEC4E/CD46/LILRB1/BCL6/CEACAM1/JAK3/IL12B/FCER1G/SPN/RARA/HLA-DMB/LCP1/GPR183/IL23A/ITGAL/SLAMF6/IL18R1/IL18/F2RL1/GATA3/TNFSF18	43
GO:0032760	positive regulation of tumor necrosis factor production	42/4031	73/11691	4.4564e-05	0.00112727	0.000881045	PTPRC/JAK2/RIPK2/IFIH1/CLU/CD36/SYK/NOD2/PTAFR/RASGRP1/LPL/LRRK2/HLA-E/LILRA2/PSEN1/NOD1/CARD9/DDX58/CCL3/WNT5A/RIPK1/HMGB1/PIK3R1/TLR2/TICAM1/ARHGEF2/IL12B/FCER1G/SPN/TLR1/LBP/PTPRJ/PYCARD/LY96/FZD5/IL23A/HSPB1/LILRA5/AZU1/CD2/THBS1/ORM1	42
GO:0042102	positive regulation of T cell proliferation	42/4031	73/11691	4.4564e-05	0.00112727	0.000881045	PTPRC/IL12RB1/TNFSF13B/RIPK2/EBI3/CD274/CD80/CD70/NCK1/IL15/SYK/CD28/PDCD1LG2/HLA-E/CCL5/RPS3/IL2RA/IGF1/IL6/LILRB2/VCAM1/CORO1A/HMGB1/CD46/DNAJA3/IL1B/JAK3/IL12B/CD209/TGFBR2/CD4/HLA-DMB/PYCARD/CARD11/IL23A/ZP3/TFRC/CD6/TNFSF9/IL18/PRKCQ/HLA-DPA1	42
GO:0042100	B cell proliferation	36/4031	60/11691	4.54441e-05	0.00113412	0.000886405	CD38/MEF2C/PTPRC/CD40/NFATC2/TNFSF13B/IL7/CDKN1A/CD70/CD180/HSPD1/TNFRSF21/CASP3/SLC39A10/LYN/CD320/ADA/PELI1/BCL6/ATAD5/CD22/TICAM1/CTPS1/INPP5D/AHR/GPR183/IL7R/CARD11/CD74/TFRC/CHRNB2/CD300A/CTLA4/TNFRSF4/MNDA/GAPT	36
GO:0042108	positive regulation of cytokine biosynthetic process	36/4031	60/11691	4.54441e-05	0.00113412	0.000886405	PTPRC/JAK2/TLR8/EBI3/CD80/IRF1/SYK/STAT3/PTAFR/RELA/CD28/TBK1/IL27/TNF/PSEN1/IRF4/IL6/BCL10/WNT5A/BCL3/IL1B/TICAM1/IL12B/SPN/TLR1/CD4/LBP/IL1A/CARD11/CD74/HSPB1/AZU1/APOA2/PRKCQ/THBS1/ELANE	36
GO:2000147	positive regulation of cell motility	181/4031	414/11691	4.54465e-05	0.00113412	0.000886405	RUFY3/HGF/NTN1/KARS1/SCARB1/PTGS2/GTSE1/EDN1/PTPRC/ICAM1/TREM2/JAK2/NRP1/CD40/TRADD/TGFBR1/CXCL12/RAPGEF2/ITGA4/NFE2L2/CD274/TNFAIP6/STAT5A/P2RX4/SPRY2/KIF20B/MGAT5/DAB2/PRKCA/TIAM1/ZC3H12A/STAT3/CXCL10/PTAFR/S1PR1/SRC/TNF/LYN/CCL5/CCR7/SEMA4A/CASS4/MDM2/ZNF703/RTN4/ILK/IGF1/IL6/CCL3/NRP2/CXCR2/ARHGEF39/ANXA3/GLIPR2/PDGFC/CCL8/WNT5A/C1QBP/CREB3/MDK/PPM1F/SPHK1/CORO1A/CCL4/HMGB1/C3AR1/PIK3R1/CCR1/…	181
GO:0002385	mucosal immune response	13/4031	15/11691	4.67859e-05	0.00116234	0.000908455	H2BC21/H2BC4/PIGR/H2BC11/H2BC12/FFAR2/RPL39/H2BC8/RNASE3/FFAR3/CD160/DEFA4/DEFA3	13
GO:0007187	G protein-coupled receptor signaling pathway, coupled to cyclic nucleotide second messenger	57/4031	107/11691	4.7522e-05	0.00117538	0.000918648	EDN1/RAPGEF2/GNA13/ADGRE5/CXCL9/PRKACB/PRKCA/CXCL10/CXCL11/S1PR1/PTGER4/SSTR2/LGR4/ADGRG1/PTGIR/GNAI1/ADGRE1/RXFP1/ADM/PTGER2/CCR1/GPR3/HTR7/ADORA2B/ADORA1/HRH1/HRH2/FPR2/PRMT5/DRD4/CCL2/INSL3/P2RY12/OPRL1/LPAR1/ADCY1/AVPR2/EDNRA/ADRB2/ADM2/GABBR1/SLC9A3R1/GNG2/ARRDC3/RGS1/CNR2/ATP2B4/ADGRG6/GPER1/CALCRL/FFAR3/S1PR3/GRK5/FPR1/RAMP1/ADRB1/ADGRE3	57
GO:0031497	chromatin assembly	60/4031	114/11691	4.85938e-05	0.00119143	0.000931193	MCM2/CENPM/CENPI/OIP5/CENPA/CENPK/HJURP/KNL1/POLE3/H4C8/SMYD3/CENPP/DAXX/M1AP/H2BC21/CHAF1B/H2BC4/CENPN/MIS18A/H2BC18/ASF1B/H1-0/CENPH/PARP10/NPM1/H2AX/RUVBL1/CHAF1A/H2BC11/CENPU/NOC2L/H2BC12/HELLS/CENPW/HMGB2/ASF1A/H2BC5/H4C9/SMCHD1/HMGA2/H3C10/ITGB3BP/GRWD1/CENPO/CENPV/H2BC8/SOX9/CENPS/H1-2/H4C3/H3C6/MACROH2A2/H4C5/H4C12/H3C13/H2BC14/H4C1/H3C11/H4C2/PADI4	60
GO:0035710	CD4-positive, alpha-beta T cell activation	41/4031	71/11691	4.86909e-05	0.00119143	0.000931193	TBX21/IL12RB1/RIPK2/RELB/CD83/CD274/CD80/RSAD2/NFKBIZ/ZC3H12A/STAT3/PTGER4/SOCS1/IL27/SEMA4A/IRF4/IL6/HLX/STAT6/STOML2/RUNX1/BCL3/HMGB1/TCIRG1/BCL6/JAK3/IL12B/SATB1/SPN/TGFBR2/RARA/CDH26/GPR183/IL23A/SLAMF6/VSIR/IL18R1/CD160/IL18/PRKCQ/GATA3	41
GO:0001910	regulation of leukocyte mediated cytotoxicity	35/4031	58/11691	4.88132e-05	0.00119143	0.000931193	PTPRC/P2RX7/ICAM1/IL12RB1/NECTIN2/CD1A/CD1C/B2M/RASGRP1/MICB/HLA-C/HLA-E/HLA-F/HLA-A/HLA-B/STAP1/SERPINB9/PVR/LAG3/HLA-G/CD1B/RIPK3/LILRB1/CEACAM1/ARRB2/IL12B/MICA/CD1E/IL7R/IL23A/SLAMF6/CD160/SERPINB4/F2RL1/IL18RAP	35
GO:0070372	regulation of ERK1 and ERK2 cascade	95/4031	198/11691	5.36817e-05	0.00130453	0.00101959	CFLAR/CD44/KARS1/PTPRC/ICAM1/TREM2/NRP1/FAM83D/RIPK2/RAPGEF2/GBP1/DUSP1/CD36/SPRY2/TNFRSF11A/DUSP10/TNIP1/PRKCA/TIAM1/ATF3/SYK/NOD2/RASGRP1/PTPN2/FFAR4/PTPN1/SRC/TNF/LYN/CCL5/CCL15/CCR7/NOD1/PHB/PHB2/CCL3/KLF4/GLIPR2/PDGFC/SLAMF1/CCL8/BTN2A2/NOTCH2/CCL4/HMGB1/RRAS/CCR1/CCL3L1/CCL3L3/NECAB2/PTPN22/IL1B/CEACAM1/TIMP3/GPNMB/CSF1R/CCL4L1/CCL18/ARRB2/C3orf33/FPR2/TRPV4/PRMT5/CCL2/CD4/NDRG2/CCL20/TNFAI…	95
GO:0001525	angiogenesis	163/4031	369/11691	5.61055e-05	0.00135751	0.001061	E2F2/STAB1/BRCA1/HGF/TYMP/COL23A1/SP100/PTGS2/EDN1/NRP1/CD40/ITGB8/TGFBR1/SHB/NCL/STAT1/EPAS1/NFE2L2/TNFAIP3/GNA13/E2F8/STARD13/BTG1/SPRY2/WARS1/PML/PDE3B/HHEX/PRKCA/JMJD8/JAK1/ZC3H12A/SYK/STAT3/CXCL10/CLIC4/S1PR1/MMRN2/RNF213/TNFAIP2/SEMA4A/ADGRG1/GLUL/IL6/SAT1/ROBO1/NRP2/CXCR2/ANXA3/KLF4/TAL1/WNT5A/RUNX1/MDK/SPHK1/AMOT/TGFBI/B4GALT1/ADAM15/C3AR1/RRAS/HLA-G/ADM/HTATIP2/GPX1/FGFR1/PLCG1/EPHB3/AGO…	163
GO:0001906	cell killing	55/4031	103/11691	5.87778e-05	0.00141601	0.00110672	CFH/SLAMF7/PTPRC/P2RX7/ICAM1/IL12RB1/APOL1/NECTIN2/CD1A/CD1C/SYK/B2M/RASGRP1/MICB/HLA-C/HLA-E/HLA-F/HLA-A/HLA-B/BCL2L11/STAP1/SERPINB9/PVR/H2BC11/CORO1A/CR1L/LAG3/HLA-G/H2BC12/CD1B/RPL30/RIPK3/LILRB1/CEACAM1/ARRB2/IL12B/MICA/CD1E/RPS19/IL7R/HMGN2/IL23A/S100A12/SLAMF6/LYZ/AZU1/CD160/IL18/SERPINB4/F2RL1/IL18RAP/CTSG/DEFA4/ELANE/DEFA3	55
GO:0002703	regulation of leukocyte mediated immunity	80/4031	162/11691	5.95683e-05	0.00142887	0.00111677	TBX21/PTPRC/P2RX7/IL12RB1/CD40/TRAF2/NECTIN2/RSAD2/HSPD1/CD1A/CD1C/SYK/B2M/NOD2/PTAFR/RASGRP1/CD28/MICB/HLA-C/HLA-E/HLA-F/HLA-A/LTA/TNF/HLA-B/LYN/NSD2/DDX58/SERPINB9/IL6/HFE/STAT6/PVR/APLF/IL20RB/STXBP1/MSH2/HMGB1/LAG3/HLA-G/CD1B/RIPK3/PRAM1/LILRB1/IL1B/TRPM4/BCL6/CEACAM1/ATAD5/ADORA2B/TICAM1/JAK3/ARRB2/CR1/IL12B/MICA/CD1E/FCER1G/FGR/BST2/IL27RA/PAXIP1/TNFSF13/IL7R/SHLD1/FZD5/FOXF1/FES/IL23A/ZP3/…	80
GO:0045785	positive regulation of cell adhesion	142/4031	316/11691	6.19392e-05	0.00147677	0.00115421	CD44/PTPRC/CYLD/ICAM1/JAK2/IL12RB1/NRP1/TNFSF13B/RIPK2/IL7/EBI3/CXCL12/CD83/ITGA4/CD274/CD80/CD70/ADAM19/CD36/DUSP10/HSPD1/NFKBIZ/RSU1/PRKCA/NCK1/IL15/SYK/NOD2/PTAFR/RASGRP1/RELA/MMRN2/CD28/SOCS1/CD47/SRC/PDCD1LG2/HLA-E/TNF/LYN/CCL5/CCR7/ECM2/ADGRG1/AGR2/CASS4/RPS3/IL2RA/ILK/MAP3K8/IGF1/S100A10/IL6/LILRB2/HLX/VCAM1/BCL10/ADA/WNT5A/C1QBP/BTN2A2/RUNX1/MDK/PPM1F/CORO1A/SDC4/ZMIZ1/HMGB1/TGM2/HLA-G/PI…	142
GO:0001959	regulation of cytokine-mediated signaling pathway	72/4031	143/11691	6.20958e-05	0.00147677	0.00115421	BIRC3/NR1H3/VRK2/TRAF1/EDN1/PTPRC/CYLD/TREM2/JAK2/TRADD/RIPK2/IL7/STAT1/TNFAIP3/RBCK1/TRAF2/IL1RN/PARP9/SPPL2A/NLRC5/IFNAR2/JAK1/OTUD4/SYK/PARP14/PTPN2/TBK1/SOCS1/PTPN1/CASP4/TNF/CCL5/IRAK2/IRF7/CARD16/SOCS3/TRAIP/ADAR/STAP1/IL6/ROBO1/WNT5A/RUNX1/RIPK1/ZBP1/H2BC11/SPHK1/BIRC2/MADD/USP18/ADAM17/CREBRF/LIFR/IFNGR2/TRIM32/RFFL/ABCE1/SLIT3/NOL3/PYCARD/IKBKE/HSPA1B/CD74/TRIM6/GAS6/PPARG/SLIT2/IL36RN/C…	72
GO:0045071	negative regulation of viral genome replication	31/4031	50/11691	6.30101e-05	0.00149213	0.00116622	APOBEC3A/APOBEC3F/RSAD2/TNIP1/IFIT5/ZC3H12A/ISG20/PLSCR1/TNF/APOBEC3G/CCL5/IFITM1/PARP10/SHFL/OAS1/CCL8/OASL/OAS3/BANF1/SLPI/IFITM3/ISG15/PROX1/HMGA2/MX1/BST2/IFITM2/EIF2AK2/TRIM6/APOBEC3H/IFIT1	31
GO:0022616	DNA strand elongation	19/4031	26/11691	6.65635e-05	0.0015696	0.00122676	GINS1/NBN/MCM4/POLD2/GINS2/RFC3/RFC4/MCM7/FEN1/MCM3/NUCKS1/POLA1/POLE/LIG1/GINS4/DNA2/GINS3/RNASEH2A/PCNA	19
GO:0042129	regulation of T cell proliferation	63/4031	122/11691	6.73965e-05	0.00158254	0.00123688	PTPRC/IL12RB1/TNFSF13B/RIPK2/EBI3/CD274/CD80/IRF1/CD70/IDO1/TNFRSF21/NCK1/IL15/CASP3/SYK/CD28/IL27/PDCD1LG2/HLA-E/CCL5/RPS3/IL2RA/IGF1/IL6/LILRB2/VCAM1/IL20RB/BTN2A2/CORO1A/SDC4/HMGB1/HLA-G/RIPK3/CD46/DNAJA3/LILRB1/IL1B/PELI1/GPNMB/JAK3/CEBPB/IL12B/SPN/CD209/TGFBR2/CD4/HLA-DMB/LRRC32/PYCARD/CARD11/IL23A/ZP3/TFRC/VSIG4/CD6/CTLA4/TNFSF9/VSIR/BMP4/IL18/PRKCQ/HLA-DPA1/TNFSF18	63
GO:1901342	regulation of vasculature development	112/4031	241/11691	6.78524e-05	0.00158655	0.00124001	CFLAR/E2F2/STAB1/BRCA1/HGF/SP100/PTGS2/NRP1/CD40/NFATC2/ITGB8/RAPGEF2/STAT1/NFE2L2/TNFAIP3/STARD13/BTG1/SPRY2/WARS1/PML/PDE3B/HHEX/PRKCA/JMJD8/JAK1/ZC3H12A/STAT3/CXCL10/MMRN2/DNMT1/SEMA4A/GLUL/IL6/CXCR2/ANXA3/KLF4/WNT5A/RUNX1/MDK/SPHK1/AMOT/C3AR1/RRAS/HLA-G/ADM/HTATIP2/PLCG1/NFATC3/AGO1/IL1B/EPN2/CEACAM1/CX3CR1/GPNMB/ITGA5/SOD2/SASH1/SERPINB7/HMGA2/GTF2I/CXCL8/AKT3/RHOB/TGFBR2/ENPP2/PROK2/ADGRA2/…	112
GO:0002548	monocyte chemotaxis	29/4031	46/11691	6.98705e-05	0.00161632	0.00126328	CXCL12/DUSP1/TNFRSF11A/CXCL10/LYN/CCL5/CCL15/IL6/CCL3/CCL8/CREB3/CCL4/HMGB1/CCR1/CCL3L1/CCL3L3/SLAMF8/CCL4L1/CCL18/FPR2/CCL2/CCL20/CCL23/RPS19/CCL24/CCL7/PDGFB/S100A12/SLIT2	29
GO:0032655	regulation of interleukin-12 production	29/4031	46/11691	6.98705e-05	0.00161632	0.00126328	CD40/TLR8/MEFV/RIPK2/IRF1/IDO1/CD36/HSPD1/SYK/RELA/CD47/CCR7/MAPK11/SLAMF1/C1QBP/MDK/HMGB1/HLA-G/NFKB1/LILRB1/TLR2/JAK3/ARRB2/IL12B/ACP5/IL23A/IRF5/LILRA5/THBS1	29
GO:0060759	regulation of response to cytokine stimulus	76/4031	153/11691	7.0396e-05	0.00161632	0.00126328	BIRC3/NR1H3/VRK2/TRAF1/EDN1/PTPRC/CYLD/TREM2/JAK2/TRADD/RIPK2/IL7/IFIH1/STAT1/TNFAIP3/RBCK1/TRAF2/IL1RN/PARP9/SPPL2A/NLRC5/IFNAR2/JAK1/OTUD4/SYK/PARP14/PTPN2/TBK1/SOCS1/PTPN1/CASP4/TNF/CCL5/IRAK2/IRF7/CARD16/SOCS3/TRAIP/DDX58/ADAR/STAP1/IL6/ROBO1/KLF4/WNT5A/RUNX1/RIPK1/ZBP1/H2BC11/SPHK1/BIRC2/MADD/USP18/ADAM17/CREBRF/LIFR/TLR2/IFNGR2/TRIM32/RFFL/ABCE1/SLIT3/NOL3/PYCARD/IKBKE/HSPA1B/CD74/TRIM6/GAS…	76
GO:0002251	organ or tissue specific immune response	14/4031	17/11691	7.0578e-05	0.00161632	0.00126328	H2BC21/H2BC4/IL6/PIGR/H2BC11/H2BC12/FFAR2/RPL39/H2BC8/RNASE3/FFAR3/CD160/DEFA4/DEFA3	14
GO:0072643	interferon-gamma secretion	14/4031	17/11691	7.0578e-05	0.00161632	0.00126328	BTN3A1/ZC3H12A/RASGRP1/BTN3A2/PTPN22/LILRB1/TCIRG1/ISG15/CD244/IL36RN/CD160/F2RL1/GATA3/CD2	14
GO:0050728	negative regulation of inflammatory response	53/4031	99/11691	7.26682e-05	0.00165737	0.00129536	HGF/NR1H3/PTPRC/ACOD1/MEFV/TNFAIP3/TNFAIP6/APPL2/DUSP10/CD200R1/ZC3H12A/PBK/PTGER4/PTPN2/CHID1/FFAR4/SOCS3/IL2RA/IGF1/KLF4/IL22RA2/ADA/IL20RB/SELENOS/MDK/NFKB1/GPX1/SLAMF8/ADORA1/IL12B/FPR2/GBA/ABCD1/NLRP12/PYCARD/RPS19/MVK/PPARD/ACP5/PPARG/FOXF1/CYP19A1/SAA1/CNR2/SERPINF1/CST7/GPER1/CALCRL/ETS1/CDH5/NT5E/GATA3/ELANE	53
GO:0050702	interleukin-1 beta secretion	28/4031	44/11691	7.29836e-05	0.00165777	0.00129567	P2RX7/TLR8/RIPK2/GSDMD/PANX1/TNFAIP3/CD36/PML/GBP5/AIM2/ZC3H12A/NOD2/LPL/LILRA2/CCR7/SERPINB1/CARD16/CCL3/WNT5A/HMGB1/NLRP12/PYCARD/FZD5/CARD17/LILRA5/USP50/F2RL1/ORM1	28
GO:0048514	blood vessel morphogenesis	184/4031	425/11691	7.65437e-05	0.00173157	0.00135335	E2F2/STAB1/BRCA1/HGF/TYMP/COL23A1/SP100/PTGS2/EDN1/NRP1/CD40/ITGB8/TGFBR1/SHB/RAPGEF2/NCL/STAT1/EPAS1/NFE2L2/TNFAIP3/GNA13/E2F8/STARD13/BTG1/SPRY2/WARS1/PML/PDE3B/HHEX/PRKCA/JMJD8/JAK1/ZC3H12A/SYK/STAT3/CXCL10/CLIC4/S1PR1/JUNB/MMRN2/RNF213/TNFAIP2/SEMA4A/ADGRG1/GLUL/IL6/SAT1/ROBO1/NRP2/CXCR2/ANXA3/KLF4/TAL1/WNT5A/RUNX1/MDK/SPHK1/AMOT/TGFBI/ZMIZ1/B4GALT1/ADAM15/C3AR1/RRAS/HLA-G/ADM/HEG1/HTATIP2/SG…	184
GO:0009112	nucleobase metabolic process	22/4031	32/11691	7.91319e-05	0.00178287	0.00139345	TYMP/DHODH/PAICS/TYMS/SHMT1/MTHFD1L/DPYS/RRM1/ALDH6A1/GMPS/ADA/CAD/APRT/PRPS1/UMPS/PPAT/CTPS1/ACPP/GMPR/CDA/CPS1/AOX1	22
GO:0043901	negative regulation of multi-organism process	67/4031	132/11691	8.02989e-05	0.00179266	0.0014011	TFAP4/RNF125/ACOD1/DHX58/STAT1/TNFAIP3/APOBEC3A/APOBEC3F/RSAD2/PML/TNIP1/IFIT5/HPGDS/ZC3H12A/ISG20/PLSCR1/MICB/TNF/TRIM26/APOBEC3G/LILRA2/CCL5/IFITM1/CARD16/IL2RA/PARP10/IGF1/SHFL/ZFP36/CCL3/OAS1/CCL8/ADA/C1QBP/CCL4/PRDX2/TRIM21/TRIM25/ARHGDIB/OASL/TARBP2/TRIM32/OAS3/BANF1/SLPI/IFITM3/ISG15/PROX1/HMGA2/RNF26/MX1/HTRA1/TRIM5/BST2/IFITM2/SIGLEC11/EIF2AK2/ITGAV/TRIM6/TRIM59/ZP3/TIMP1/FCN1/NPR2/APOBE…	67
GO:0006956	complement activation	24/4031	36/11691	8.05329e-05	0.00179266	0.0014011	CFH/CLU/C1RL/SERPING1/C1R/C2/C1QB/C1S/CFB/PHB/C5/C1QBP/CR1L/C3AR1/CD46/IL1B/CR1/A2M/C1QC/C5AR2/RGCC/VSIG4/FCN1/SCARA3	24
GO:0050829	defense response to Gram-negative bacterium	24/4031	36/11691	8.05329e-05	0.00179266	0.0014011	GSDMD/OPTN/RNASE6/IL6/H2BC11/H2BC12/RPL30/HMGB2/IL12B/CD4/LBP/PYCARD/RPS19/IL23A/RNASE3/LYZ/AZU1/CD160/F2RL1/CTSG/BPI/DEFA4/ELANE/DEFA3	24
GO:0048872	homeostasis of number of cells	95/4031	200/11691	8.65608e-05	0.00191917	0.00149998	MEF2C/CYLD/P2RX7/FH/JAK2/TNFSF13B/IL7/ERCC2/LIPA/STAT1/EPAS1/TNFAIP3/INHBA/RPS6/PMAIP1/NCAPG2/CCNB2/CASP3/B2M/STAT3/BPGM/PTPN2/PDE4B/LGR4/LYN/CCR7/HCAR2/BCL2L11/RPS17/IL2RA/ADAR/NLE1/MAEA/IL6/ZFP36/SLC40A1/SLC39A3/CXCR2/TAL1/ZC3H8/BCL10/ADA/IL20RB/RPS24/CORO1A/PRDX2/HMGB1/SIT1/RIPK3/DNAJA3/MAFB/ADAM17/HMGB2/THRA/TCIRG1/BCL6/SLC11A2/TMEM14C/JAK3/ACVR1B/INPP5D/RPS14/ISG15/AKT3/MERTK/SPNS2/FCER1G/PI…	95
GO:1903901	negative regulation of viral life cycle	39/4031	68/11691	9.0899e-05	0.00200735	0.0015689	APOBEC3A/APOBEC3F/RSAD2/PML/TNIP1/IFIT5/ZC3H12A/ISG20/PLSCR1/TNF/TRIM26/APOBEC3G/CCL5/IFITM1/PARP10/SHFL/OAS1/CCL8/TRIM21/TRIM25/OASL/TRIM32/OAS3/BANF1/SLPI/IFITM3/ISG15/PROX1/HMGA2/MX1/TRIM5/BST2/IFITM2/EIF2AK2/TRIM6/TRIM59/FCN1/APOBEC3H/IFIT1	39
GO:0019233	sensory perception of pain	33/4031	55/11691	9.36239e-05	0.00205936	0.00160955	PTGS2/EDN1/P2RX7/CXCL12/P2RX4/PTAFR/BACE1/ATPSCKMT/CCL3/ZFHX2/EDNRB/ADORA1/SCN9A/RETREG1/ARRB2/IL12B/MGLL/CCL2/OPRL1/PROK2/LXN/F2R/ACPP/NIPSNAP1/TRPV1/POMK/CNR2/CHRNB2/GRIN2D/UCHL1/FYN/BDKRB1/MME	33
GO:0051047	positive regulation of secretion	134/4031	298/11691	9.50527e-05	0.00208255	0.00162767	CD38/DTNBP1/KARS1/SRI/EDN1/ACHE/SNX5/P2RX7/TREM2/JAK2/TLR8/RIPK2/GSDMD/CXCL12/PANX1/SEC24A/IFIH1/CD274/INHBA/RAB2B/P2RX4/TNFRSF11A/ATP13A2/AIM2/SYK/NOD2/PTAFR/PTGER4/RASGRP1/LPL/LRRK2/SRC/HLA-E/HLA-F/ITSN1/TNF/LILRA2/CLEC5A/MAPK11/HCAR2/CLEC6A/GLUL/DDX58/IGF1/IL6/CCL3/C5/HFE/NADK/WNT5A/SYT1/MDK/SDC4/STXBP1/NKX3-1/HMGB1/SCAMP5/RAB5A/MAP2K6/CLEC4E/PTPN22/FGFR1/FFAR2/IL1B/SDCBP/TRPM4/PFKFB2/ADORA2B/…	134
GO:0001568	blood vessel development	208/4031	489/11691	9.60725e-05	0.00209664	0.00163869	CFLAR/E2F2/STAB1/BRCA1/HGF/TYMP/COL23A1/SP100/PTGS2/EDN1/MEF2C/NRP1/CD40/ITGB8/TGFBR1/SHB/RAPGEF2/NCL/STAT1/EPAS1/NFE2L2/TNFAIP3/GNA13/E2F8/STARD13/BTG1/SPRY2/WARS1/PML/PDE3B/HHEX/PRKCA/JMJD8/JAK1/ZC3H12A/SYK/STAT3/CXCL10/CLIC4/S1PR1/JUNB/MMRN2/RNF213/TNFAIP2/PSEN1/SEMA4A/ANTXR1/ADGRG1/SOCS3/MDM2/GLUL/IL6/SAT1/ROBO1/NRP2/CXCR2/ANXA3/KLF4/TAL1/WNT5A/RUNX1/MDK/SPHK1/AMOT/TGFBI/NKX3-1/ZMIZ1/B4GALT1/…	208
GO:0031663	lipopolysaccharide-mediated signaling pathway	32/4031	53/11691	0.000100634	0.00218762	0.00170979	SCARB1/NFKBIA/ACOD1/RIPK2/TNFAIP3/CD180/CD36/PRKCA/PTAFR/TNF/LILRA2/LYN/CCL5/IRAK2/CARD16/LY86/CCL3/BCL10/PRDX2/HCK/PTPN22/IL1B/TLR2/TICAM1/SASH1/TRIM5/CCL2/LBP/LY96/CD6/IL18/BPI	32
GO:0002831	regulation of response to biotic stimulus	62/4031	121/11691	0.000102831	0.00222456	0.00173866	BIRC3/IL12RB1/RNF125/ACOD1/RIPK2/DHX58/STAT1/TNFAIP3/CD274/OPTN/APOBEC3F/NECTIN2/CD180/CD36/PARP9/HSPD1/PRKCA/AIM2/DTX3L/ZC3H12A/IL15/TBK1/IL27/MICB/APOBEC3G/LILRA2/NOD1/CARD16/LY86/DDX60/IL2RA/DDX58/CGAS/PVR/C1QBP/HERC5/PRDX2/HMGB1/TRAF3IP2/BIRC2/LILRB1/IL1B/CEACAM1/TARBP2/SASH1/IL12B/RNF26/HTRA1/TRIM5/PYCARD/TRAF3/SIGLEC11/LY96/TRIM6/IL23A/SYT11/STING1/CD160/IFIT1/F2RL1/TSPAN32/MMP12	62
GO:0002792	negative regulation of peptide secretion	53/4031	100/11691	0.00010322	0.00222456	0.00173866	NR1H3/TLR8/GBP1/TNFAIP3/SRGN/RHBDF2/RSAD2/HADH/PML/CRHBP/TNFRSF21/CD200R1/ZC3H12A/PTGER4/FFAR4/PIM3/LGR4/TNF/SERPINB1/CARD16/IDH2/BTN2A2/PTPN22/LILRB1/IL1B/CD22/PPP3CA/ERP29/NDUFAF2/DRD4/LRRC32/IL27RA/NLRP12/C5AR2/F2R/RGCC/CD74/GAS6/KALRN/SYT4/IL36RN/BANK1/SYT11/CARD17/LILRA5/TNFRSF4/ENHO/APOA2/SIRT4/SFRP1/F2RL1/SYTL4/IL33	53
GO:0040013	negative regulation of locomotion	112/4031	243/11691	0.000103533	0.00222456	0.00173866	NISCH/SP100/MEF2C/NRP1/APEX1/CXCL12/NFE2L2/DUSP1/TMIGD3/STARD13/LRCH1/PML/DUSP10/CD200R1/STAT3/LDLRAD4/CLIC4/PTGER4/MMRN2/PTPN2/SRGAP3/TRIM26/ADORA3/IFITM1/SEMA4A/SCAI/ADGRG1/ILK/MCTP1/STAP1/IDH2/ROBO1/C5/KLF4/ADA/WNT5A/WASL/HMGB1/ADAM15/RRAS/TRIM21/PLXNA3/ARHGAP4/TRIM25/SLAMF8/RIPOR2/CX3CR1/ARHGDIB/SEMA4C/IL24/ADORA1/NF2/TRIM32/NAV3/FUZ/EVL/RYK/PTPRU/RHOB/JAG1/SRGAP1/KANK1/TRIM5/CCL2/SEMA6B/ABHD…	112
GO:0046632	alpha-beta T cell differentiation	42/4031	75/11691	0.00010479	0.00223431	0.00174628	TBX21/IL12RB1/RIPK2/RELB/CD83/RPL22/CD80/IRF1/RSAD2/NFKBIZ/ZC3H12A/SYK/STAT3/PTGER4/SOCS1/IL27/SEMA4A/IRF4/IL6/HLX/STAT6/ADA/RUNX1/BCL3/HMGB1/BCL6/JAK3/IL12B/PRDM1/SATB1/SPN/TGFBR2/RARA/ITPKB/GPR183/IL23A/GPR18/SLAMF6/GLI3/IL18R1/IL18/GATA3	42
GO:1903557	positive regulation of tumor necrosis factor superfamily cytokine production	42/4031	75/11691	0.00010479	0.00223431	0.00174628	PTPRC/JAK2/RIPK2/IFIH1/CLU/CD36/SYK/NOD2/PTAFR/RASGRP1/LPL/LRRK2/HLA-E/LILRA2/PSEN1/NOD1/CARD9/DDX58/CCL3/WNT5A/RIPK1/HMGB1/PIK3R1/TLR2/TICAM1/ARHGEF2/IL12B/FCER1G/SPN/TLR1/LBP/PTPRJ/PYCARD/LY96/FZD5/IL23A/HSPB1/LILRA5/AZU1/CD2/THBS1/ORM1	42
GO:0015711	organic anion transport	131/4031	291/11691	0.000106496	0.00226202	0.00176794	SLC4A7/SCARB1/SLC46A1/EDN1/P2RX7/ATP8B4/SLC6A12/ABCC5/FABP3/GOT2/SLC35D2/SLC37A2/P2RX4/CD36/SLC38A6/PRELID3A/TNFRSF11A/SLC43A1/ACSL1/SLC16A1/SFXN2/SLC37A1/SLC2A6/SLC51A/SYK/SLC43A2/SLC19A1/SLC25A10/SFXN4/RXRA/ACACA/SLC25A25/PSEN1/NFKBIE/CYB5RL/SLC7A8/ATP11B/SCARB2/SLC37A4/SLC2A8/SLC7A6/ARL6IP5/SLC35C2/SYT1/SLCO2B1/STXBP1/AQP9/SLC2A9/MAP2K6/SLC27A1/STARD5/ABCD3/FOLR2/LRRC8D/SLC35A5/IL1B/NCOA1/SLC3…	131
GO:0050710	negative regulation of cytokine secretion	31/4031	51/11691	0.000107849	0.00228205	0.00178359	TLR8/GBP1/TNFAIP3/SRGN/PML/TNFRSF21/CD200R1/ZC3H12A/PTGER4/FFAR4/LGR4/TNF/SERPINB1/CARD16/BTN2A2/PTPN22/LILRB1/LRRC32/IL27RA/NLRP12/C5AR2/RGCC/GAS6/IL36RN/BANK1/SYT11/CARD17/LILRA5/TNFRSF4/APOA2/F2RL1	31
GO:0009063	cellular amino acid catabolic process	49/4031	91/11691	0.000110901	0.00232892	0.00182023	BCKDHB/AHCY/KYNU/PCYOX1/GOT2/IDO1/ENOSF1/PCYOX1L/ALDH4A1/ALDH7A1/SHMT1/AFMID/IDO2/IL4I1/GLUL/GOT1/ALDH6A1/IVD/FAH/CARNMT1/QDPR/TXN2/KYAT1/OAT/GCSH/ASRGL1/HIBCH/MCCC2/SHMT2/RIDA/GCDH/PPAT/PPM1K/AUH/HSD17B10/ADHFE1/BCKDHA/SCLY/ABAT/GPT/AMDHD1/KMO/ALDH5A1/ATP2B4/SDS/CTH/CDO1/THNSL2/PADI4	49
GO:2000241	regulation of reproductive process	49/4031	91/11691	0.000110901	0.00232892	0.00182023	ASPM/TRIP13/STK3/WDR77/CDC20/DUSP1/INHBA/PRKACB/HORMAD1/CDC25C/HPGDS/PLB1/CDC25A/PTAFR/RXRA/SRC/TTK/IGF1/PDE3A/ADA/WNT5A/C1QBP/STXBP1/NKX3-1/B4GALT1/GPR3/ARHGDIB/EDNRB/FBXO5/AURKA/INSR/ACVR1B/NPM2/PHLDA2/NUPR1/SOX9/LHFPL2/ZP3/SPINK1/TIMP1/LIF/SERPINF1/RETN/ESR1/NPR2/BMP4/OVGP1/SFRP1/MSX1	49
GO:0030888	regulation of B cell proliferation	30/4031	49/11691	0.000115194	0.00240997	0.00188358	CD38/MEF2C/PTPRC/CD40/NFATC2/TNFSF13B/IL7/CDKN1A/TNFRSF21/CASP3/SLC39A10/LYN/CD320/ADA/PELI1/BCL6/ATAD5/CD22/TICAM1/INPP5D/AHR/GPR183/CARD11/CD74/TFRC/CHRNB2/CD300A/CTLA4/TNFRSF4/MNDA	30
GO:0002700	regulation of production of molecular mediator of immune response	58/4031	112/11691	0.000116534	0.00242888	0.00189836	KARS1/TBX21/PTPRC/CD40/TRAF2/RSAD2/CD36/B2M/NOD2/CD28/HLA-E/HLA-F/TNF/PRKDC/NSD2/DDX58/IL6/CGAS/HFE/BCL10/STAT6/APLF/WNT5A/MSH2/HLA-G/FFAR2/LILRB1/IL1B/TRPM4/BCL6/ATAD5/CD22/TICAM1/JAK3/NR4A3/FCER1G/RBP4/GPI/BST2/IL27RA/PAXIP1/TNFSF13/SHLD1/CD74/FZD5/TRIM6/CD244/TFRC/FFAR3/TNFRSF4/IL18R1/APOA2/GPRC5B/CD160/IL18/F2RL1/GATA3/IL33	58
GO:0002221	pattern recognition receptor signaling pathway	81/4031	167/11691	0.00011726	0.0024349	0.00190306	BIRC3/NR1H3/GRAMD4/CYLD/WDFY1/NFKBIA/RNF125/TLR8/ACOD1/RIPK2/DHX58/IFIH1/TNFAIP3/IRF1/RSAD2/CD36/APPL2/TANK/HSPD1/TIFA/TNIP1/UBC/COLEC12/CTSS/OTUD4/NOD2/TNIP2/RELA/TBK1/LGR4/LILRA2/LYN/IRAK2/IRF7/TLR5/NOD1/RFTN1/IRF4/DDX60/RTN4/DDX58/CTSL/MYD88/PIK3AP1/BCL10/C1QBP/RIPK1/UBE2D1/HMGB1/BIRC2/MAP2K6/CLEC4E/PTPN22/SARM1/FFAR2/PELI1/TLR2/TICAM1/ARRB2/CNPY3/TNIP3/TLR1/TRIM5/LBP/TRAF3/IKBKE/MAP3K1/TAB3/L…	81
GO:0070542	response to fatty acid	36/4031	62/11691	0.000118692	0.00245546	0.00191913	PTGS2/EDN1/E2F1/FABP3/INSIG2/CCNB1/CD36/ACSL1/ZC3H12A/PTAFR/PTGER4/LPL/SRC/NME1/ACACA/CCR7/PID1/PPP5C/PTGER2/FFAR2/PDK4/TLR2/ALAD/SCD/AANAT/ID3/GNG2/PPARG/PTGDR/ASS1/FFAR3/DGAT2/CAT/SFRP1/CPS1/TNC	36
GO:0097305	response to alcohol	76/4031	155/11691	0.000120947	0.00249285	0.00194835	BRCA1/GRAMD1A/ICAM1/TGFBR1/XRN1/DNMT3A/INHBA/CDKN1A/GOT2/PEMT/CRHBP/CCR5/STAT3/CDK1/PTGER4/TYMS/TUFM/BLM/GRIN3A/ACACA/CCR7/EPS8/CCL3/EIF4EBP1/VCAM1/KLF4/GNAI1/RPL10A/CAD/RPS4X/ADAM15/OSBPL7/PTGER2/BIRC2/OGG1/KLF9/AIFM1/PARP1/FOS/CFTR/ABCA2/ALAD/PMVK/RBP4/DRD4/TGFBR2/RARA/AHR/SLIT3/RGS19/AANAT/GRAMD1B/ADCY1/MGMT/RAD51/SPARC/ABAT/GNG2/PPARG/CCL7/CSF3/PTGDR/SLIT2/NQO1/CHRNB2/SMO/RGS4/KLF2/S100A8/CAT…	76
GO:0031343	positive regulation of cell killing	29/4031	47/11691	0.000122573	0.00250779	0.00196003	PTPRC/P2RX7/IL12RB1/NECTIN2/CD1A/CD1C/SYK/B2M/RASGRP1/MICB/HLA-C/HLA-E/HLA-F/HLA-A/HLA-B/BCL2L11/STAP1/PVR/LAG3/HLA-G/CD1B/IL12B/MICA/CD1E/IL23A/SLAMF6/CD160/F2RL1/IL18RAP	29
GO:0032615	interleukin-12 production	29/4031	47/11691	0.000122573	0.00250779	0.00196003	CD40/TLR8/MEFV/RIPK2/IRF1/IDO1/CD36/HSPD1/SYK/RELA/CD47/CCR7/MAPK11/SLAMF1/C1QBP/MDK/HMGB1/HLA-G/NFKB1/LILRB1/TLR2/JAK3/ARRB2/IL12B/ACP5/IL23A/IRF5/LILRA5/THBS1	29
GO:0002688	regulation of leukocyte chemotaxis	48/4031	89/11691	0.000123216	0.00251172	0.0019631	KARS1/EDN1/CXCL12/DUSP1/CXCL10/LYN/CCL5/CCR7/MTUS1/STAP1/IL6/CCL3/C5/CXCR2/WNT5A/C1QBP/CREB3/MDK/CCL4/HMGB1/C3AR1/CCR1/ADAM17/SLAMF8/RIPOR2/FPR2/TRPV4/CXCL8/TMEM102/CCL2/LBP/C5AR2/CD74/GAS6/CCL7/IL23A/JAM3/CYP19A1/VEGFB/SLIT2/GPR18/STK39/CSF1/VEGFC/TNFSF14/PADI2/F2RL1/THBS1	48
GO:0001776	leukocyte homeostasis	40/4031	71/11691	0.0001272	0.002571	0.00200943	MEF2C/P2RX7/TNFSF13B/TNFAIP3/RPS6/PMAIP1/CCNB2/CASP3/PDE4B/LYN/HCAR2/BCL2L11/IL2RA/IL6/SLC40A1/SLC39A3/CXCR2/ZC3H8/BCL10/ADA/CORO1A/HMGB1/SIT1/RIPK3/DNAJA3/ADAM17/TCIRG1/JAK3/MERTK/SPNS2/FCER1G/PIK3CD/ITPKB/GPR183/CD74/JAM3/SH2B2/TNFSF14/KITLG/GAPT	40
GO:0001101	response to acid chemical	110/4031	239/11691	0.000127515	0.002571	0.00200943	CD38/CD9/PTGS2/EDN1/TESC/ICAM1/E2F1/DHODH/RRAGC/DNMT3A/DUSP1/FABP3/INSIG2/PEMT/CCNB1/CD36/ACSL1/ZC3H12A/CASP3/PTAFR/PTGER4/RELA/TOMM20/LPL/TYMS/SHMT1/SOCS1/RXRA/IGF2R/SRC/MICB/TNF/NME1/LYN/ACACA/CCR7/BAIAP2/DNMT1/DHFR/LARS1/PID1/PHB2/GJB2/KLF4/PDGFC/WNT5A/PPP5C/SESN3/MEAK7/PTGER2/ABL2/OGG1/IPO5/AIFM1/NSMF/FOLR2/FFAR2/TMEM161A/NCOA1/PDK4/SHMT2/TLR2/RET/KLHL22/CEBPB/CDKN2D/PTGES/ALAD/CASTOR1/FIS1/R…	110
GO:0007188	adenylate cyclase-modulating G protein-coupled receptor signaling pathway	51/4031	96/11691	0.000127945	0.002571	0.00200943	EDN1/RAPGEF2/GNA13/ADGRE5/CXCL9/PRKACB/PRKCA/CXCL10/CXCL11/S1PR1/PTGER4/SSTR2/LGR4/ADGRG1/PTGIR/GNAI1/ADGRE1/RXFP1/ADM/PTGER2/GPR3/ADORA2B/ADORA1/FPR2/PRMT5/DRD4/INSL3/P2RY12/OPRL1/LPAR1/ADCY1/AVPR2/EDNRA/ADRB2/ADM2/GABBR1/SLC9A3R1/GNG2/ARRDC3/RGS1/ATP2B4/ADGRG6/GPER1/CALCRL/FFAR3/S1PR3/GRK5/FPR1/RAMP1/ADRB1/ADGRE3	51
GO:0048525	negative regulation of viral process	44/4031	80/11691	0.000127972	0.002571	0.00200943	TFAP4/STAT1/APOBEC3A/APOBEC3F/RSAD2/PML/TNIP1/IFIT5/ZC3H12A/ISG20/PLSCR1/TNF/TRIM26/APOBEC3G/CCL5/IFITM1/PARP10/SHFL/ZFP36/CCL3/OAS1/CCL8/CCL4/TRIM21/TRIM25/OASL/TRIM32/OAS3/BANF1/SLPI/IFITM3/ISG15/PROX1/HMGA2/MX1/TRIM5/BST2/IFITM2/EIF2AK2/TRIM6/TRIM59/FCN1/APOBEC3H/IFIT1	44
GO:0030099	myeloid cell differentiation	149/4031	338/11691	0.000129734	0.00259477	0.00202801	SBNO2/MEF2C/SNX10/TESC/PABPC4/TREM2/JAK2/NFKBIA/RELB/ERCC2/SH3PXD2A/STAT1/EPAS1/INHBA/BATF3/CD101/ABI1/RPS6/PML/TNFRSF11A/LBR/NCAPG2/PRKCA/MOV10/H4C8/IL15/CASP3/B2M/BATF2/STAT3/JUNB/BPGM/PTPN2/CTNNBIP1/WDR5/SIGLEC15/SRC/TNF/NME1/CEBPA/LYN/CLEC5A/CCR7/PSEN1/IRF7/FARP2/IRF4/ADAR/LILRB3/MAEA/ZFP36/CCL3/MYC/TAL1/RUNX1/WDR61/RIPK1/NOTCH2/FASN/HMGB3/PIK3R1/UBASH3B/CCR1/PARP1/MAFB/AGO1/LILRB1/HMGB2/LILR…	149
GO:0050921	positive regulation of chemotaxis	54/4031	103/11691	0.000130088	0.00259477	0.00202801	KARS1/EDN1/TREM2/NRP1/CXCL12/P2RX4/TIAM1/CXCL10/S1PR1/CCL5/CCR7/IL6/CCL3/CXCR2/WNT5A/C1QBP/CREB3/MDK/PPM1F/CCL4/HMGB1/C3AR1/CCR1/FGFR1/ADAM17/RIPOR2/FPR2/MEGF8/TRPV4/CXCL8/SUCNR1/TMEM102/P2RY12/LBP/LPAR1/F3/CD74/GAS6/CCL7/IL23A/PDGFB/VEGFB/HSPB1/SLIT2/STK39/CSF1/SEMA5A/VEGFC/TNFSF14/AZU1/MET/F2RL1/FGF2/THBS1	54
GO:0051048	negative regulation of secretion	75/4031	153/11691	0.000135029	0.00268371	0.00209752	NR1H3/EDN1/TLR8/ASIC1/GBP1/TNFAIP3/INHBA/SRGN/RHBDF2/RSAD2/HADH/PML/CRHBP/TNFRSF21/CD200R1/ZC3H12A/PTGER4/FFAR4/PIM3/HLA-F/LGR4/TNF/SERPINB1/CARD16/IDH2/SLC30A1/ADA/BTN2A2/PTPN22/LILRB1/IL1B/CEACAM1/CD22/ADORA1/PPP3CA/ERP29/NDUFAF2/DRD4/P2RY12/ATP5PF/LRRC32/IL27RA/NLRP12/NMB/AVPR2/C5AR2/F2R/RGCC/CD74/ABAT/GAS6/FOXF1/KALRN/SYT4/IL36RN/STK39/LIF/BANK1/CD300A/SYT11/OSM/CARD17/LILRA5/TNFRSF4/ENHO/APO…	75
GO:0052547	regulation of peptidase activity	134/4031	300/11691	0.00013741	0.00272131	0.00212691	CFLAR/HGF/BIRC3/FAS/CD44/KARS1/PTGS2/GRAMD4/LAMP3/BIRC5/TFAP4/PSME1/JAK2/PSME2/TRADD/MEFV/RIPK2/TNFSF10/TRAF2/TANK/PML/PMAIP1/HSPD1/TNFAIP8/SERPING1/CAST/UBE2Z/ATP13A2/AIM2/SYK/BEX3/STAT3/CASP4/SRC/PSMB8/TNF/PSMB9/LYN/SERPINB1/NOD1/ANTXR1/CARD16/UCHL5/MDM2/BCL2L11/RPS3/CARD9/NLE1/BIN1/SERPINB9/ROBO1/MYC/C5/ARL6IP5/KLF4/BCL10/RIPK1/PPM1F/WDR35/BBC3/NKX3-1/HMGB1/BIRC2/HSPE1/PLAUR/AIFM1/DAP/GPX1/CAS…	134
GO:0002793	positive regulation of peptide secretion	97/4031	207/11691	0.000138609	0.00273532	0.00213786	CD38/KARS1/SRI/ACHE/P2RX7/TREM2/JAK2/TLR8/RIPK2/GSDMD/PANX1/SEC24A/IFIH1/CD274/ATP13A2/AIM2/SYK/NOD2/PTGER4/RASGRP1/LPL/LRRK2/SRC/HLA-E/ITSN1/TNF/LILRA2/CLEC5A/MAPK11/HCAR2/CLEC6A/GLUL/DDX58/IGF1/IL6/CCL3/C5/HFE/NADK/WNT5A/MDK/HMGB1/SCAMP5/CLEC4E/PTPN22/FFAR2/IL1B/TRPM4/PFKFB2/TLR2/CSF1R/ADORA1/CFTR/MBP/TRPV4/IL1RAP/RBP4/TLR1/GPI/FGR/IL1A/GPR27/LRP1/NLRP12/PYCARD/F2R/RGCC/PPARD/FZD5/TRIM6/ABAT/WL…	97
GO:0031341	regulation of cell killing	39/4031	69/11691	0.000139991	0.00275283	0.00215154	CFH/PTPRC/P2RX7/ICAM1/IL12RB1/NECTIN2/CD1A/CD1C/SYK/B2M/RASGRP1/MICB/HLA-C/HLA-E/HLA-F/HLA-A/HLA-B/BCL2L11/STAP1/SERPINB9/PVR/CR1L/LAG3/HLA-G/CD1B/RIPK3/LILRB1/CEACAM1/ARRB2/IL12B/MICA/CD1E/IL7R/IL23A/SLAMF6/CD160/SERPINB4/F2RL1/IL18RAP	39
GO:0034121	regulation of toll-like receptor signaling pathway	34/4031	58/11691	0.000140787	0.00275873	0.00215616	BIRC3/NR1H3/GRAMD4/WDFY1/ACOD1/TNFAIP3/IRF1/RSAD2/CD36/APPL2/OTUD4/LGR4/LILRA2/LYN/IRF7/TLR5/IRF4/RTN4/HMGB1/BIRC2/PTPN22/SARM1/PELI1/TLR2/TICAM1/ARRB2/TLR1/LBP/LY96/CD300A/ESR1/PTPRS/F2RL1/TREML4	34
GO:0015718	monocarboxylic acid transport	50/4031	94/11691	0.000142433	0.0027717	0.0021663	EDN1/P2RX7/SLC6A12/FABP3/GOT2/P2RX4/CD36/TNFRSF11A/ACSL1/SLC16A1/SLC51A/SYK/RXRA/ACACA/SLCO2B1/AQP9/MAP2K6/SLC27A1/STARD5/ABCD3/IL1B/NCOA1/CEACAM1/SLC5A6/PLA2G12A/SLC16A7/PRKAG2/APBA1/DRD4/EMB/PLA2G4A/ABCD1/SLC16A4/ATP5PF/MPC1/NMB/SLC16A6/ABCC4/SLCO3A1/PPARD/SLC9A3R1/ABAT/PPARG/STARD10/ABCC2/SLC27A5/SLC27A3/ACE/FABP4/THBS1	50
GO:0044057	regulation of system process	148/4031	336/11691	0.000142861	0.0027717	0.0021663	CD38/HGF/NR1H3/TYMP/KCNQ1/PTGS2/SRI/EDN1/SNX5/ICAM1/TMEM38B/JAK2/EPAS1/TMIGD3/INHBA/KCNJ2/ATP1B2/PARP2/GCH1/P2RX4/CRHBP/TNFRSF21/AKAP6/GPD1L/PRKCA/ZC3H12A/PTAFR/SSTR2/PDE4B/TRDN/LRRK2/RYR1/SRC/GSTM2/SMTNL1/ADORA3/BAIAP2/HCAR2/MDM2/ATPSCKMT/IGF1/BIN1/DSC2/CAMK2G/CCL3/KLF4/ADA/JARID2/SPHK1/CALM2/NKX3-1/NUP155/CACNA2D3/ADM/KCNJ5/PTGER2/ZFHX2/PARD3/PARP1/RNF207/HBEGF/ANXA6/ANK2/FGFR1/IL1B/THRA/TRPM4/…	148
GO:0002230	positive regulation of defense response to virus by host	18/4031	25/11691	0.000142943	0.0027717	0.0021663	IL12RB1/STAT1/APOBEC3F/PARP9/AIM2/DTX3L/ZC3H12A/IL27/APOBEC3G/DDX58/CGAS/TRAF3IP2/LILRB1/IL12B/PYCARD/TRIM6/IL23A/STING1	18
GO:0022408	negative regulation of cell-cell adhesion	67/4031	134/11691	0.000143779	0.00277823	0.0021714	CD9/TBX21/JAK2/FGL1/CXCL12/CD274/CD80/IRF1/IDO1/IL1RN/TNFRSF21/ZC3H12A/CASP3/PTPN2/SOCS1/PDCD1LG2/ZNF703/AKNA/IL2RA/DTX1/LILRB2/HLX/HFE/KLF4/ZC3H8/IL20RB/BTN2A2/RUNX1/MDK/PPM1F/SDC4/PRDX2/HMGB1/LAG3/HLA-G/UBASH3B/PTPN22/LILRB1/PELI1/RIPOR2/BCL6/CEACAM1/GPNMB/NF2/JAK3/CEBPB/C1QTNF1/SOCS6/MBP/EPB41L5/TRPV4/SPN/JAG1/LRRC32/RDX/RGCC/CD74/ABAT/VSIG4/CD300A/CTLA4/ASS1/GLI3/CCM2L/VSIR/BMP4/BMP2	67
GO:0050866	negative regulation of cell activation	74/4031	151/11691	0.000150757	0.00290299	0.00226891	CD9/NR1H3/TBX21/PTPRC/FGL1/TNFAIP3/CD274/CD80/INHBA/IRF1/IDO1/TNFRSF21/ZC3H12A/CASP3/PTPN2/THBD/SOCS1/PDCD1LG2/HLA-F/LYN/IL2RA/DTX1/LILRB2/HLX/HFE/ZC3H8/IL20RB/BTN2A2/RUNX1/MDK/SDC4/PRDX2/HMGB1/LAG3/HLA-G/HMGB3/UBASH3B/PTPN22/LILRB1/PELI1/RIPOR2/BCL6/CEACAM1/GPNMB/JAK3/CEBPB/C1QTNF1/SOCS6/INPP5D/MICA/MERTK/SPN/LRRC32/CD74/ABAT/FOXF1/PDGFB/CNR2/GCLC/VSIG4/BANK1/CD300A/CST7/GPER1/CTLA4/GAL/GLI3/VSI…	74
GO:0002455	humoral immune response mediated by circulating immunoglobulin	19/4031	27/11691	0.000151961	0.00291608	0.00227914	PTPRC/CLU/C1RL/SERPING1/C1R/C2/C1QB/EXO1/C1S/LTA/TNF/C5/C1QBP/BCL3/CD46/CR1/C1QC/ZP3/HLA-DQB1	19
GO:0071103	DNA conformation change	118/4031	260/11691	0.000152505	0.00291647	0.00227944	ERCC8/POLQ/MCM2/MCM6/RAD54L/CDC45/CENPM/GINS1/CENPI/OIP5/NBN/MCM4/ERCC2/NCAPG/RFC5/CENPA/NCAPH/CENPK/HJURP/CHTF18/GINS2/TOP2A/RFC3/CCNB1/SMC2/DSCC1/NUSAP1/KNL1/CDCA5/NCAPG2/POLE3/UBC/NCAPD3/HHEX/H4C8/RECQL4/RFC4/MCM7/CDK1/SMYD3/CENPP/BLM/DAXX/MCM3/M1AP/H2BC21/CHD1L/CHAF1B/H2BC4/CENPN/MIS18A/MCM8/RUVBL2/H2BC18/ASF1B/H1-0/CENPH/NCAPD2/PIF1/PARP10/NPM1/H2AX/RFC2/RUVBL1/CHAF1A/H2BC11/ERCC6L/CENPU/HMG…	118
GO:0001913	T cell mediated cytotoxicity	24/4031	37/11691	0.000154439	0.00293328	0.00229258	PTPRC/P2RX7/IL12RB1/NECTIN2/CD1A/CD1C/B2M/MICB/HLA-C/HLA-E/HLA-F/HLA-A/HLA-B/PVR/HLA-G/CD1B/RIPK3/LILRB1/CEACAM1/IL12B/MICA/CD1E/IL7R/IL23A	24
GO:0042531	positive regulation of tyrosine phosphorylation of STAT protein	24/4031	37/11691	0.000154439	0.00293328	0.00229258	JAK2/CD40/PARP9/IL15/STAT3/PARP14/TNF/LYN/CCL5/SOCS3/IGF1/IL6/CSF1R/IL24/IL12B/PECAM1/IL23A/LIF/OSM/IL18/FYN/TNFRSF18/CSF2/TNFSF18	24
GO:0030517	negative regulation of axon extension	20/4031	29/11691	0.00015755	0.00294331	0.00230042	NTN1/NRP1/SEMA4A/RTN4/WNT5A/IFRD1/PLXNA3/ARHGAP4/SEMA4C/TRIM46/RYK/SEMA6B/CDK5R1/SEMA4D/SEMA4B/SEMA3B/SEMA5A/SEMA3C/SEMA6C/PTPRS	20
GO:0050716	positive regulation of interleukin-1 secretion	20/4031	29/11691	0.00015755	0.00294331	0.00230042	P2RX7/TLR8/RIPK2/GSDMD/PANX1/AIM2/NOD2/LPL/LILRA2/CCL3/WNT5A/HMGB1/NLRP12/PYCARD/FZD5/SAA1/PANX2/LILRA5/USP50/ORM1	20
GO:0050919	negative chemotaxis	20/4031	29/11691	0.00015755	0.00294331	0.00230042	NTN1/SEMA4A/ROBO1/NRP2/WNT5A/PLXNA3/SEMA4C/RYK/SEMA6B/SLIT3/SEMA4D/ITGAV/FLRT2/SEMA4B/SLIT2/SEMA3B/SEMA5A/SEMA3C/PDGFA/SEMA6C	20
GO:0006270	DNA replication initiation	23/4031	35/11691	0.00015814	0.00294331	0.00230042	MCM10/MCM2/MCM6/ORC1/ORC6/CDC45/CDC6/POLE2/NBN/MCM4/TICRR/POLE3/MCM7/CDT1/CCNE2/MCM3/POLA1/POLE/CCNE1/WDR18/PRIM1/MCM5/RPA4	23
GO:0045058	T cell selection	23/4031	35/11691	0.00015814	0.00294331	0.00230042	TBX21/PTPRC/CYLD/IL12RB1/IL15/SYK/STAT3/PTPN2/CD28/CCR7/IRF4/IL6/STAT6/IL12B/SPN/CD4/ITPKB/CARD11/CD74/IL23A/SLAMF6/GLI3/GATA3	23
GO:0072604	interleukin-6 secretion	23/4031	35/11691	0.00015814	0.00294331	0.00230042	TLR8/IFIH1/CD200R1/ZC3H12A/LPL/TNF/LILRA2/DDX58/HMGB1/PTPN22/IL1B/MBP/TRPV4/IL1RAP/IL27RA/PYCARD/C5AR2/F2R/GAS6/BANK1/SYT11/LILRA5/F2RL1	23
GO:0007584	response to nutrient	78/4031	161/11691	0.000162902	0.00302183	0.00236179	PTGS2/BCKDHB/P2RX7/AHCY/DHODH/PANX1/CYP27B1/STAT1/KYNU/DNMT3A/PEMT/P2RX4/ACSL1/SLC16A1/IL15/C2/NOD2/CXCL10/RELA/LPL/TYMS/LTA/ERCC1/BAIAP2/MDM2/VCAM1/ADA/KANK2/ARSB/OGG1/AIFM1/FOLR2/IL1B/TRIM25/PIM1/NCOA1/TRPM4/CIB2/CDKN2D/ALAD/CASTOR1/P2RX1/TGFBR2/RARA/CD4/P2RY12/ALDH1A2/PDK2/DNMT3B/MGMT/GCLM/PCNA/CYP1A1/PPARD/P2RY11/SPARC/GAS6/PPARG/TRPV1/BCL11A/FES/CDKN2B/GCLC/BRIP1/NQO1/CASTOR2/ASS1/PDXP/LIPG/…	78
GO:0050714	positive regulation of protein secretion	93/4031	198/11691	0.000169816	0.00313604	0.00245105	CD38/KARS1/SRI/ACHE/P2RX7/TREM2/JAK2/TLR8/RIPK2/GSDMD/PANX1/SEC24A/IFIH1/CD274/ATP13A2/AIM2/SYK/NOD2/PTGER4/RASGRP1/LPL/LRRK2/SRC/HLA-E/TNF/LILRA2/CLEC5A/MAPK11/HCAR2/CLEC6A/GLUL/DDX58/IGF1/IL6/CCL3/C5/NADK/WNT5A/MDK/HMGB1/SCAMP5/CLEC4E/PTPN22/FFAR2/IL1B/TRPM4/PFKFB2/TLR2/CSF1R/CFTR/MBP/TRPV4/IL1RAP/RBP4/TLR1/GPI/FGR/IL1A/GPR27/LRP1/NLRP12/PYCARD/F2R/RGCC/PPARD/FZD5/TRIM6/ABAT/WLS/PARD6A/CD244/SA…	93
GO:0002544	chronic inflammatory response	13/4031	16/11691	0.000170186	0.00313604	0.00245105	AHCY/TNFAIP3/IDO1/LTA/TNF/CCL5/VCAM1/ADORA2B/PTGES/CYP19A1/S100A8/GJA1/THBS1	13
GO:0010876	lipid localization	113/4031	248/11691	0.000171651	0.0031526	0.002464	NR1H3/SCARB1/EDN1/P2RX7/GRAMD1A/APOL4/APOL1/NFKBIA/ATP8B4/CLU/FABP3/INHBA/GOT2/APOL3/APOL2/P2RX4/CD36/PRELID3A/TNFRSF11A/UGCG/ACSL1/ZC3H12A/SLC51A/SYK/PTPN2/LPL/RXRA/FITM2/LRP10/APOL6/TNF/ACACA/NME4/SOAT1/STOML1/RFT1/IL6/ATP11B/SCARB2/STX12/STOML2/SLCO2B1/SIGMAR1/NKX3-1/TEX2/HEXB/EHD1/OSBPL7/ARV1/AQP9/NFKB1/MAP2K6/TTC39B/SLC27A1/STARD5/ABCD3/FFAR2/IL1B/NCOA1/CEACAM1/PITPNA/PLA2G12A/PRKAG2/OSBPL1A…	113
GO:0048640	negative regulation of developmental growth	41/4031	74/11691	0.00017335	0.00317333	0.0024802	NTN1/NRP1/STK3/CDKN1A/DUSP10/SAV1/FXN/MAPK11/SEMA4A/RTN4/WNT5A/RIPK1/JARID2/IFRD1/PLXNA3/ARHGAP4/SEMA4C/TRIM46/RAI1/RYK/RBP4/TGFBR2/SEMA6B/CDK5R1/ADRB2/SEMA4D/BCL11A/SEMA4B/SEMA3B/MYOZ1/SEMA5A/GAL/SEMA3C/BMP4/RGS4/SEMA6C/SFRP1/GDF15/PTPRS/ADRB1/GJA1	41
GO:0015732	prostaglandin transport	10/4031	11/11691	0.000178163	0.00325075	0.00254071	EDN1/P2RX7/P2RX4/TNFRSF11A/MAP2K6/IL1B/ATP5PF/ABCC4/SLCO3A1/ABCC2	10
GO:0008016	regulation of heart contraction	65/4031	130/11691	0.000179425	0.00325385	0.00254313	KCNQ1/SRI/EDN1/TMEM38B/JAK2/EPAS1/TMIGD3/KCNJ2/ATP1B2/GCH1/P2RX4/GPD1L/ZC3H12A/PDE4B/TRDN/RYR1/GSTM2/ADORA3/MDM2/BIN1/DSC2/ADA/CALM2/NUP155/CACNA2D3/ADM/KCNJ5/RNF207/HBEGF/ANK2/THRA/TRPM4/ADORA1/CAMK2D/KCNK6/KCNE1/ITPR1/ASPH/CXADR/GJC1/ATP5PF/SLC8A2/PIK3CG/TRPV1/ATP1B1/ITPR3/GJD3/ATP2A3/CACNA2D4/ATP2B4/KCNE5/CLIC2/KCND1/EHD3/FXYD6/NPR2/RGS4/DMD/TRPC1/ADRB1/KCNG2/DSP/GJA1/PKP2/HSPB7	65
GO:0035637	multicellular organismal signaling	51/4031	97/11691	0.000180232	0.00325385	0.00254313	TYMP/KCNQ1/SRI/KCNJ2/ATP1B2/P2RX4/S1PR1/TRDN/RYR1/BIN1/DSC2/OTOA/CALM2/NUP155/CACNA2D3/KCNJ5/RNF207/ANK2/TRPM4/CAMK2D/SCN9A/KCNK6/KCNE1/ITPR1/ASPH/P2RX1/GBA/CXADR/GJC1/NRCAM/SLC8A2/KCNMB4/KCNMB3/CNTNAP1/ATP1B1/ITPR3/GJD3/JAM3/ATP2A3/CACNA2D4/ATP2B4/KCNE5/KCND1/GPER1/EHD3/FXYD6/NPR2/TRPC1/DSP/GJA1/PKP2	51
GO:0006816	calcium ion transport	122/4031	271/11691	0.000180668	0.00325385	0.00254313	HOMER3/PTGS2/SRI/PTPRC/P2RX7/ICAM1/TMEM38B/CXCL12/PANX1/ASIC1/CYP27B1/THADA/F2RL3/P2RX4/PLCB2/CXCL9/PML/AKAP6/MCOLN2/CCR5/PMPCA/CXCL10/CXCL11/CYSLTR1/PDE4B/RASA3/TRDN/TPCN1/RYR1/GRIN3A/GSTM2/LILRA2/LYN/CCL5/PKD1L3/CCR7/SLC25A25/PSEN1/PHB/TMEM165/ERO1A/PHB2/BIN1/LILRB2/CAMK2G/CCL3/SLC30A1/RRAD/CCL8/STOML2/CALM2/CORO1A/TRPV2/CCL4/TMEM37/MCUB/CACNA2D3/UBASH3B/CCR1/ANXA6/ANK2/PLCG1/LILRB1/TRPM4/CAMK2…	122
GO:0030879	mammary gland development	54/4031	104/11691	0.000180672	0.00325385	0.00254313	NTN1/JAK2/DHODH/GOT2/STAT5A/PML/TNFRSF11A/IQGAP3/SRC/LBH/NME1/BCL2L11/ZNF703/RTN4/PHB2/ROBO1/STAT6/WNT5A/CAD/FASN/APRT/PAM/GPX1/NCOA1/CSF1R/OAS2/UMPS/PPAT/CEBPB/ARHGAP35/LRP5/TGFBR2/NCOR2/MGMT/HK2/SOX9/FOXF1/KALRN/DDR1/CYP19A1/TBX3/CSF1/IRF6/ESR1/SMO/GLI3/BMP4/VDR/MSX1/CDO1/GATA3/EGF/GJA1/IGFBP5	54
GO:0002224	toll-like receptor signaling pathway	62/4031	123/11691	0.000187555	0.00335608	0.00262304	BIRC3/NR1H3/GRAMD4/WDFY1/NFKBIA/TLR8/ACOD1/RIPK2/TNFAIP3/IRF1/RSAD2/CD36/APPL2/TANK/HSPD1/TNIP1/UBC/COLEC12/CTSS/OTUD4/TNIP2/TBK1/LGR4/LILRA2/LYN/IRAK2/IRF7/TLR5/RFTN1/IRF4/RTN4/CTSL/MYD88/PIK3AP1/BCL10/RIPK1/UBE2D1/HMGB1/BIRC2/PTPN22/SARM1/PELI1/TLR2/TICAM1/ARRB2/CNPY3/TNIP3/TLR1/LBP/TRAF3/IKBKE/MAP3K1/TAB3/LY96/UBA52/CD300A/ESR1/CTSK/S100A8/PTPRS/F2RL1/TREML4	62
GO:0045165	cell fate commitment	62/4031	123/11691	0.000187555	0.00335608	0.00262304	TBX21/MEF2C/CYLD/IL12RB1/NRP1/IL7/TGFBR1/EPAS1/SPRY2/PML/TBX19/MCL1/CASP3/STAT3/PRKDC/PSEN1/IRF4/IL6/KLF4/TAL1/STAT6/WNT5A/EPOP/NOTCH2/SOX12/IFRD1/FGFR1/SLAMF8/ACVR1/TCF3/CEBPB/ARHGEF2/IL12B/PROX1/TGFB1I1/PRDM1/SPN/JAG1/RARA/PTCH2/MIAT/EYA2/SOX9/PPARG/IL23A/TBX3/GAS1/SMO/NOTCH3/SLAMF6/GLI3/BMP4/BMP2/OLIG1/DLL1/SFRP1/FGF2/TBX20/GATA3/DKK1/PRRX1/NR2F2	62
GO:0007260	tyrosine phosphorylation of STAT protein	30/4031	50/11691	0.000193469	0.00344929	0.00269588	JAK2/CD40/PARP9/IL15/STAT3/PARP14/PTPN2/SOCS1/TNF/LYN/CCL5/SOCS3/IGF1/IL6/IL22RA2/CSF1R/IL24/NF2/JAK3/IL12B/INPP5F/PECAM1/IL23A/LIF/OSM/IL18/FYN/TNFRSF18/CSF2/TNFSF18	30
GO:1902107	positive regulation of leukocyte differentiation	59/4031	116/11691	0.000194316	0.00344929	0.00269588	PTPRC/CYLD/TESC/TREM2/IL12RB1/RIPK2/IL7/CD83/CD80/CD101/DUSP10/NFKBIZ/PRKCA/IL15/SYK/RASGRP1/CTNNBIP1/SOCS1/TNF/IL2RA/LILRB2/HLX/ADA/BTN2A2/RUNX1/RIPK1/MDK/ZMIZ1/HMGB1/HLA-G/CCR1/CD46/LILRB4/FOS/BCL6/ZBTB46/INPP5D/IL12B/TGFBR2/RARA/KLF10/CD4/ITPKB/IL7R/CD74/GAS6/FES/IL23A/LIF/CSF1/DCSTAMP/TNFSF9/GLI3/VSIR/KITLG/IL18/GATA3/EGR3/OCSTAMP	59
GO:0040017	positive regulation of locomotion	187/4031	439/11691	0.000194623	0.00344929	0.00269588	RUFY3/HGF/NTN1/KARS1/SCARB1/PTGS2/GTSE1/EDN1/PTPRC/ICAM1/TREM2/JAK2/NRP1/CD40/TRADD/TGFBR1/CXCL12/RAPGEF2/ITGA4/NFE2L2/CD274/TNFAIP6/STAT5A/P2RX4/SPRY2/KIF20B/MGAT5/DAB2/PRKCA/TIAM1/ZC3H12A/STAT3/CXCL10/PTAFR/S1PR1/PC/SRC/TNF/LYN/CCL5/CCR7/SEMA4A/CASS4/MDM2/ZNF703/RTN4/ILK/IGF1/IL6/CCL3/NRP2/CXCR2/ARHGEF39/ANXA3/GLIPR2/PDGFC/CCL8/WNT5A/C1QBP/CREB3/MDK/PPM1F/SPHK1/CORO1A/CCL4/CHMP4C/HMGB1/C3AR1/PI…	187
GO:0097696	STAT cascade	50/4031	95/11691	0.000200917	0.00354953	0.00277423	PTPRC/JAK2/CD40/IL10RA/STAT1/NMI/STAT5A/PARP9/MGAT5/IFNAR2/IL15/STAT3/STAT2/PARP14/PTPN2/SOCS1/PTPN1/TNF/LYN/CCL5/SOCS3/IGF1/IL6/IL22RA2/STAT6/BCL3/IFNAR1/STAT4/CSF1R/IL24/RET/NF2/JAK3/SOCS6/IL12B/INPP5F/CCL2/F2R/IL7R/PECAM1/IL23A/LIF/CD300A/OSM/IL18/FYN/TNFRSF18/EGF/CSF2/TNFSF18	50
GO:0048660	regulation of smooth muscle cell proliferation	53/4031	102/11691	0.000201618	0.00355064	0.0027751	PTGS2/EDN1/MEF2C/JAK2/STAT1/TNFAIP3/CDKN1A/IL15/PTAFR/S1PR1/CTNNBIP1/TNF/PRKDC/CCL5/DNMT1/MDM2/ILK/IGF1/IL6/PTGIR/KLF4/OGN/TGM2/NAMPT/HBEGF/SOD2/SKP2/NR4A3/IL12B/TGFBR2/LDLRAP1/NDRG2/MEF2D/ABCC4/PPARD/PPARG/PDGFB/MMP2/IGFBP3/NDRG4/NOTCH3/GPER1/MMP9/CALCRL/BMP4/SERPINF2/IL18/FGF2/RBPMS2/THBS1/ADAMTS1/IGFBP5/ELANE	53
GO:0042509	regulation of tyrosine phosphorylation of STAT protein	29/4031	48/11691	0.000208135	0.00365386	0.00285577	JAK2/CD40/PARP9/IL15/STAT3/PARP14/PTPN2/SOCS1/TNF/LYN/CCL5/SOCS3/IGF1/IL6/IL22RA2/CSF1R/IL24/NF2/IL12B/INPP5F/PECAM1/IL23A/LIF/OSM/IL18/FYN/TNFRSF18/CSF2/TNFSF18	29
GO:0010818	T cell chemotaxis	14/4031	18/11691	0.000216282	0.00376128	0.00293973	CXCL10/CXCL11/CCL5/CCL3/WNT5A/CXCL16/ADAM17/SLC12A2/PIK3CD/TMEM102/GPR183/PIK3CG/STK39/TNFSF14	14
GO:0042094	interleukin-2 biosynthetic process	14/4031	18/11691	0.000216282	0.00376128	0.00293973	PTPRC/CD80/CD28/IRF4/CARD9/ZFP36/LAG3/IL1B/IL1RAP/CD4/IL1A/CARD11/IL18/PRKCQ	14
GO:0051482	positive regulation of cytosolic calcium ion concentration involved in phospholipase C-activating G protein-coupled signaling pathway	14/4031	18/11691	0.000216282	0.00376128	0.00293973	EDN1/F2RL3/S1PR1/TGM2/C3AR1/GPR157/OPRL1/LPAR1/F2R/LPAR6/F2RL2/GPR18/F2RL1/GPR4	14
GO:0010035	response to inorganic substance	174/4031	406/11691	0.000222468	0.0038568	0.00301438	CFLAR/CD9/HGF/PTGS2/EDN1/MEF2C/P2RX7/ICAM1/APEX1/SLC30A4/STAT1/NFE2L2/TNFAIP3/DNMT3A/DUSP1/TRAP1/TRAF2/GCH1/CCNB1/SYT6/P2RX4/CD36/HNRNPA1/TXN/KHK/SORD/CCNA2/CRHBP/ATP13A2/ZC3H12A/CASP3/FXN/B2M/DTYMK/CLIC4/CDK1/JUNB/RELA/LIG4/BACE1/LRRK2/RYR1/SRC/BLM/ZNF277/DAXX/TNF/CEBPA/SELENOP/CCR7/ERCC1/DHFR/MDM2/GOT1/RPS3/MAPK13/MT2A/ALOX5AP/OSER1/MTF1/IL6/SLC40A1/NCF1/SLC30A1/ATIC/VCAM1/HFE/IMPACT/KLF4/STAT6…	174
GO:0045824	negative regulation of innate immune response	28/4031	46/11691	0.000223186	0.00385724	0.00301473	NR1H3/ACOD1/DHX58/TNFAIP3/NMI/TRAFD1/NLRC5/DUSP10/SERPING1/PARP14/PTPN2/HLA-E/HLA-F/ADAR/SERPINB9/HLA-G/LILRB1/SLAMF8/CEACAM1/ARRB2/CR1/MICA/A2M/RPS19/PPARG/VSIG4/SERPINB4/MMP12	28
GO:0050922	negative regulation of chemotaxis	27/4031	44/11691	0.000238438	0.0040828	0.00319102	NRP1/DUSP1/PTPN2/SEMA4A/STAP1/ROBO1/C5/WNT5A/PLXNA3/SLAMF8/SEMA4C/RYK/CCL2/SEMA6B/C5AR2/SEMA4D/CYP19A1/SEMA4B/SLIT2/SEMA3B/GPR18/SEMA5A/SEMA3C/SEMA6C/PADI2/THBS1/ELANE	27
GO:0072376	protein activation cascade	27/4031	44/11691	0.000238438	0.0040828	0.00319102	CFH/CLU/F13A1/C1RL/SERPING1/C1R/C2/C1QB/C1S/CFB/PHB/C5/C1QBP/CR1L/C3AR1/CD46/IL1B/CR1/A2M/C1QC/F3/C5AR2/RGCC/VSIG4/FCN1/GP1BA/SCARA3	27
GO:1902041	regulation of extrinsic apoptotic signaling pathway via death domain receptors	27/4031	44/11691	0.000238438	0.0040828	0.00319102	CFLAR/BRCA1/HGF/FAS/SP100/ICAM1/TRADD/STK3/TNFAIP3/TNFSF10/TRAF2/TMBIM1/PMAIP1/ATF3/TMC8/RIPK1/MADD/GPX1/FAF1/HMGB2/TIMP3/ITPRIP/ARHGEF2/RFFL/TNFRSF10A/SFRP1/THBS1	27
GO:0072527	pyrimidine-containing compound metabolic process	45/4031	84/11691	0.000243201	0.00413835	0.00323444	TYMP/UNG/DHODH/APOBEC3A/APOBEC3F/DUT/CMPK2/TK1/DTYMK/LCLAT1/TYMS/SHMT1/NME1/APOBEC3G/GPAM/NME4/GPAT3/DPYS/RRM1/ALDH6A1/NEIL2/NT5C3A/UCK2/CAD/CDS1/NT5M/OGG1/TK2/AGPAT5/PRPS1/UMPS/CTPS1/NTHL1/PUDP/AK3/DCTPP1/NME3/ACPP/SLC19A2/SLC25A19/CDA/APOBEC3B/APOBEC3H/CPS1/NT5E	45
GO:0033260	nuclear DNA replication	33/4031	57/11691	0.000243763	0.00413835	0.00323444	MCM2/MCM6/CDC45/POLE2/GINS1/MCM4/POLD2/RFC5/RFC3/POLE3/RFC4/MCM7/CDT1/FEN1/MCM3/CHEK2/POLA1/POLE/RFC2/LIG1/RPA1/TIPIN/FGFR1/BCL6/ATAD5/DNA2/DBF4/PRIM1/POLD1/DONSON/MCM5/RAD51/PCNA	33
GO:1901652	response to peptide	168/4031	391/11691	0.000243914	0.00413835	0.00323444	CFLAR/EIF2B3/PTGS2/EDN1/ICAM1/CDC6/TREM2/JAK2/APEX1/NFKBIA/RIPK2/DNM1/CXCL12/ITGA4/STAT1/NFE2L2/TNFAIP3/FABP3/TNFSF10/GOT2/INSIG2/STAT5A/BTG1/CD36/APPL2/KHK/HADH/PRKACB/CCNA2/CRHBP/ATP6V0D2/PDE3B/HHEX/NCK1/NOD2/STAT3/STAT2/ATP6V0E2/RELA/PTPN2/LPL/SOCS1/BACE1/PTPN1/CASP4/SRC/PRKDC/LYN/CYFIP1/BAIAP2/PSEN1/NOD1/SOCS3/MDM2/BCL2L11/GOT1/NDEL1/NUCKS1/CARD9/PID1/IGF1/PRKAR2A/GJB2/SLC2A8/EIF4EBP1/VCAM1/K…	168
GO:0002687	positive regulation of leukocyte migration	54/4031	105/11691	0.000248418	0.00418923	0.00327421	KARS1/EDN1/ICAM1/TREM2/CXCL12/ITGA4/P2RX4/CXCL10/PTAFR/TNF/CCL5/CCR7/IL6/CCL3/CXCR2/CCL8/WNT5A/C1QBP/CREB3/MDK/CCL4/HMGB1/C3AR1/CCR1/ADAM17/RIPOR2/FPR2/TRPV4/CXCL8/SPN/TMEM102/P2RY12/LBP/CCL20/PYCARD/CD74/CCL24/GAS6/CCL7/IL23A/ZP3/VEGFB/STK39/CSF1/PLVAP/VEGFC/TNFSF14/KITLG/F2RL1/TNFRSF18/BDKRB1/THBS1/TNFSF18/ELANE	54
GO:0003018	vascular process in circulatory system	54/4031	105/11691	0.000248418	0.00418923	0.00327421	CD38/PTGS2/EDN1/ICAM1/GCH1/PTAFR/CTNNBIP1/SRC/SMTNL1/PTP4A3/PDE3A/CXCR2/FGFBP3/WDR35/ADM/SCPEP1/GPX1/HTR7/TRPM4/CEACAM1/ADORA2B/EDNRB/ADORA1/SOD2/HRH1/HRH2/ARHGAP35/TRPV4/P2RX1/KCNMB4/PTPRJ/ECE1/AVPR2/EDNRA/ADRB2/F2R/GCLM/PPARD/ITGA1/GRIP2/GUCY1A1/SLIT2/GCLC/ACE/ACTA2/GPER1/AZU1/SERPINF2/CDH5/CPS1/ADRB1/F2RL1/PTPRM/GJA1	54
GO:0060047	heart contraction	74/4031	153/11691	0.000252603	0.00424693	0.0033193	KCNQ1/SRI/EDN1/TMEM38B/JAK2/EPAS1/TMIGD3/KCNJ2/ATP1B2/GCH1/P2RX4/GPD1L/ZC3H12A/PDE4B/TRDN/RYR1/GSTM2/ADORA3/MDM2/BIN1/DSC2/ADA/CALM2/NUP155/CACNA2D3/ADM/KCNJ5/MAP2K6/RNF207/HBEGF/GPX1/ANK2/MAP2K3/THRA/TRPM4/ADORA1/CAMK2D/KCNK6/MYLK2/KCNE1/ITPR1/ASPH/CXADR/GJC1/TNNI2/ATP5PF/SLC8A2/PIK3CG/TNNC1/MYBPC3/TRPV1/ATP1B1/ITPR3/ATP2A3/VEGFB/CACNA2D4/PPP1R13L/ACE/ATP2B4/KCNE5/CLIC2/KCND1/EHD3/FXYD6/NPR2/RGS…	74
GO:0045582	positive regulation of T cell differentiation	37/4031	66/11691	0.000258006	0.00432471	0.00338009	PTPRC/CYLD/IL12RB1/RIPK2/IL7/CD83/CD80/DUSP10/NFKBIZ/SYK/RASGRP1/SOCS1/IL2RA/LILRB2/HLX/ADA/BTN2A2/RUNX1/MDK/ZMIZ1/HLA-G/CD46/LILRB4/BCL6/IL12B/TGFBR2/RARA/ITPKB/IL7R/CD74/IL23A/TNFSF9/GLI3/VSIR/IL18/GATA3/EGR3	37
GO:0009064	glutamine family amino acid metabolic process	32/4031	55/11691	0.000266191	0.00444851	0.00347685	GOT2/ALDH4A1/PFAS/GLUL/GOT1/GMPS/FAH/CAD/OAT/ASRGL1/PYCR3/PPAT/CTPS1/SLC1A3/NAGS/DGLUCY/PYCR1/ADHFE1/NOXRED1/GCLM/ADSS1/AMDHD1/MTHFS/ALDH5A1/ALDH18A1/GCLC/ATP2B4/ASS1/GFPT2/SIRT4/CPS1/PADI4	32
GO:0048659	smooth muscle cell proliferation	53/4031	103/11691	0.000277439	0.0046226	0.00361292	PTGS2/EDN1/MEF2C/JAK2/STAT1/TNFAIP3/CDKN1A/IL15/PTAFR/S1PR1/CTNNBIP1/TNF/PRKDC/CCL5/DNMT1/MDM2/ILK/IGF1/IL6/PTGIR/KLF4/OGN/TGM2/NAMPT/HBEGF/SOD2/SKP2/NR4A3/IL12B/TGFBR2/LDLRAP1/NDRG2/MEF2D/ABCC4/PPARD/PPARG/PDGFB/MMP2/IGFBP3/NDRG4/NOTCH3/GPER1/MMP9/CALCRL/BMP4/SERPINF2/IL18/FGF2/RBPMS2/THBS1/ADAMTS1/IGFBP5/ELANE	53
GO:0050709	negative regulation of protein secretion	50/4031	96/11691	0.000280234	0.00465522	0.00363841	NR1H3/TLR8/GBP1/TNFAIP3/SRGN/RHBDF2/RSAD2/HADH/PML/TNFRSF21/CD200R1/ZC3H12A/PTGER4/FFAR4/PIM3/LGR4/TNF/SERPINB1/CARD16/IDH2/BTN2A2/PTPN22/LILRB1/IL1B/CD22/PPP3CA/ERP29/NDUFAF2/DRD4/LRRC32/IL27RA/NLRP12/C5AR2/F2R/RGCC/GAS6/SYT4/IL36RN/BANK1/SYT11/CARD17/LILRA5/TNFRSF4/ENHO/APOA2/SIRT4/SFRP1/F2RL1/SYTL4/IL33	50
GO:0071715	icosanoid transport	16/4031	22/11691	0.000282831	0.00465586	0.00363891	EDN1/P2RX7/P2RX4/TNFRSF11A/SYK/MAP2K6/IL1B/PLA2G12A/DRD4/PLA2G4A/ATP5PF/NMB/ABCC4/SLCO3A1/ABCC2/ACE	16
GO:1901571	fatty acid derivative transport	16/4031	22/11691	0.000282831	0.00465586	0.00363891	EDN1/P2RX7/P2RX4/TNFRSF11A/SYK/MAP2K6/IL1B/PLA2G12A/DRD4/PLA2G4A/ATP5PF/NMB/ABCC4/SLCO3A1/ABCC2/ACE	16
GO:0050730	regulation of peptidyl-tyrosine phosphorylation	84/4031	178/11691	0.000283026	0.00465586	0.00363891	MVP/HGF/CD44/PTPRC/ICAM1/TREM2/JAK2/NRP1/CD40/RIPK2/IL7/CD80/CD36/ABI1/PARP9/NCAPG2/IL15/SYK/STAT3/PARP14/PTPN2/SOCS1/PTPN1/SRC/TNF/LYN/CCL5/PSEN1/CASS4/SOCS3/IGF1/STAP1/IL6/NCF1/PDGFC/TAL1/IL22RA2/PPP2R5B/FGFR1OP/HBEGF/ADAM17/ACVR1/CSF1R/IL24/ADORA1/ITGA5/NF2/ARHGEF2/ARRB2/IL12B/INPP5F/TMEM102/ENPP2/CD4/PTPRJ/SEMA4D/PECAM1/DOCK3/CD74/GAS6/CSF3/IL23A/PDGFB/SPINK1/LIF/ACE/NEDD9/BANK1/CD300A/OSM/LI…	84
GO:0140014	mitotic nuclear division	110/4031	243/11691	0.000283618	0.00465586	0.00363891	ANLN/TACC3/TRIP13/SPAG5/EDN1/NDC80/TPX2/BIRC5/KIF4A/CDC6/RANBP1/MYBL2/NCAPG/CDC20/NEK2/CENPF/KIF14/NEK6/DUSP1/NCAPH/ZWINT/CENPK/DLGAP5/PKMYT1/CCNB1/CDCA8/ESPL1/SMC2/DSCC1/NUSAP1/KIF11/KIF20B/KIF2C/NUF2/DYNC1LI1/CDCA5/MKI67/NCAPD3/BUB1B/CDC25C/MAD2L1/PLK1/CDT1/BUB1/UBE2C/CD28/AURKB/RRS1/RCC1/KIF18B/PRC1/KIFC1/TTK/SIRT7/ANAPC1/CHEK2/ANAPC15/NDEL1/PHB2/NCAPD2/DSN1/HASPIN/IGF1/EPS8/KIF23/CHMP5/SPHK1/…	110
GO:0045926	negative regulation of growth	86/4031	183/11691	0.000286674	0.00469218	0.0036673	NTN1/JADE1/NRP1/STK3/CYP27B1/INHBA/CDKN2C/CDKN1A/BTG1/PML/DUSP10/SAV1/FXN/MAPK11/SEMA4A/PHB/RTN4/MT2A/WNT5A/CCDC85B/RIPK1/JARID2/NDUFS3/PPT1/MT1A/NOTCH2/ADAM15/IFRD1/PLXNA3/ARHGAP4/PSRC1/MT1E/MT1X/MT1F/BCL6/ING5/SEMA4C/TRIM46/CDKN2D/DACT3/ACVR1B/RAI1/RYK/RBP4/TGFBR2/SESN2/SEMA6B/MT1M/CDK5R1/SLIT3/PTPRJ/BST2/DCBLD2/ACVRL1/DCUN1D3/ADRB2/SEMA4D/MT1G/PPARD/HSPA1B/PPARG/BCL11A/SEMA4B/SLIT2/MT1H/SEMA3B…	86
GO:0002292	T cell differentiation involved in immune response	31/4031	53/11691	0.0002902	0.00473596	0.00370152	TBX21/IL12RB1/RIPK2/RELB/CD80/NFKBIZ/ZC3H12A/STAT3/PTGER4/IL27/SEMA4A/IRF4/IL6/HLX/STAT6/BCL3/HMGB1/CLEC4E/CD46/BCL6/JAK3/IL12B/FCER1G/SPN/RARA/GPR183/IL23A/SLAMF6/IL18R1/IL18/GATA3	31
GO:0051250	negative regulation of lymphocyte activation	58/4031	115/11691	0.000292342	0.00475696	0.00371793	TBX21/FGL1/TNFAIP3/CD274/CD80/INHBA/IRF1/IDO1/TNFRSF21/ZC3H12A/CASP3/PTPN2/SOCS1/PDCD1LG2/HLA-F/LYN/IL2RA/DTX1/LILRB2/HLX/HFE/ZC3H8/IL20RB/BTN2A2/RUNX1/MDK/SDC4/PRDX2/HMGB1/LAG3/HLA-G/HMGB3/PTPN22/LILRB1/PELI1/RIPOR2/BCL6/CEACAM1/GPNMB/JAK3/CEBPB/SOCS6/INPP5D/MICA/MERTK/SPN/LRRC32/CD74/VSIG4/BANK1/CD300A/CTLA4/GAL/GLI3/VSIR/BMP4/MNDA/SFRP1	58
GO:0002437	inflammatory response to antigenic stimulus	23/4031	36/11691	0.000295446	0.00479079	0.00374437	ICAM1/AHCY/RASGRP1/CYSLTR1/CD28/HLA-E/LTA/TNF/CCR7/IL2RA/CXCR2/IL20RB/SELENOS/HMGB1/GPX1/HMGB2/PNMA1/IL12B/FCER1G/ZP3/CD6/GATA3/ELANE	23
GO:0032740	positive regulation of interleukin-17 production	11/4031	13/11691	0.000297003	0.00479079	0.00374437	IL15/NOD2/IL6/MYD88/SPHK1/IL12B/IL23A/OSM/SLAMF6/IL18/PRKCQ	11
GO:0033033	negative regulation of myeloid cell apoptotic process	11/4031	13/11691	0.000297003	0.00479079	0.00374437	CCR5/NOD2/CLEC5A/CCL5/IRF7/MAEA/CXCR2/SELENOS/FCER1G/ITPKB/KITLG	11
GO:0097028	dendritic cell differentiation	22/4031	34/11691	0.000306418	0.00491775	0.0038436	TREM2/RELB/BATF3/BATF2/LYN/CCR7/PSEN1/IRF4/LILRB2/HMGB1/HLA-G/LILRB1/CEBPB/ZBTB46/TGFBR2/GAS6/TMEM176A/TMEM176B/DCSTAMP/F2RL1/CSF2/PRTN3	22
GO:0018108	peptidyl-tyrosine phosphorylation	113/4031	251/11691	0.000306641	0.00491775	0.0038436	MATK/MVP/HGF/CD44/PTPRC/ICAM1/TREM2/JAK2/NRP1/CD40/RIPK2/IL7/CD80/CD36/ABI1/PARP9/NCAPG2/JAK1/IL15/LMTK2/SYK/STAT3/PARP14/PTPN2/SOCS1/PTPN1/SRC/TNF/LYN/CCL5/TTK/PSEN1/CASS4/SOCS3/WEE1/IGF1/STAP1/IL6/NCF1/PDGFC/TAL1/IL22RA2/ABI2/PPP2R5B/HCK/DYRK4/ABL2/MAP2K6/FGFR1OP/HBEGF/FGFR1/EPHB3/ADAM17/MAP2K3/DYRK2/ACVR1/CSF1R/IL24/ADORA1/ITGA5/RET/NF2/JAK3/INSR/ARHGEF2/ARRB2/IL12B/SLA/RYK/INPP5F/MERTK/TMEM10…	113
GO:0050868	negative regulation of T cell activation	46/4031	87/11691	0.000310218	0.00496081	0.00387726	TBX21/FGL1/CD274/CD80/IRF1/IDO1/TNFRSF21/ZC3H12A/CASP3/PTPN2/SOCS1/PDCD1LG2/IL2RA/DTX1/LILRB2/HLX/HFE/ZC3H8/IL20RB/BTN2A2/RUNX1/MDK/SDC4/PRDX2/HMGB1/LAG3/HLA-G/PTPN22/LILRB1/PELI1/RIPOR2/BCL6/CEACAM1/GPNMB/JAK3/CEBPB/SOCS6/SPN/LRRC32/CD74/VSIG4/CD300A/CTLA4/GLI3/VSIR/BMP4	46
GO:0014068	positive regulation of phosphatidylinositol 3-kinase signaling	35/4031	62/11691	0.000313524	0.00496423	0.00387993	HGF/JAK2/CD28/SRC/TNF/LYN/CCL5/IGF1/PIK3AP1/NCF1/PDGFC/NKX3-1/PIK3R1/FGFR1/INSR/PIK3CD/HCST/FGR/UNC5B/MAZ/SEMA4D/F2R/PIK3CG/PRR5/PPARD/SOX9/CSF3/PDGFB/OSM/GPER1/PDGFA/CAT/IL18/F2RL1/FYN	35
GO:0030890	positive regulation of B cell proliferation	21/4031	32/11691	0.000314779	0.00496423	0.00387993	CD38/MEF2C/PTPRC/CD40/NFATC2/TNFSF13B/IL7/CDKN1A/SLC39A10/CD320/ADA/PELI1/BCL6/ATAD5/TICAM1/GPR183/CARD11/CD74/TFRC/CHRNB2/TNFRSF4	21
GO:0045661	regulation of myoblast differentiation	21/4031	32/11691	0.000314779	0.00496423	0.00387993	MBNL3/MEF2C/TRIP4/BTG1/CXCL9/CXCL10/TNF/ILK/RIPOR2/FLOT2/PPARD/ID3/SOX9/NMRK2/TBX3/IGFBP3/KLHL41/BMP4/TNFSF14/DLL1/IL18	21
GO:0150077	regulation of neuroinflammatory response	18/4031	26/11691	0.000314797	0.00496423	0.00387993	PTGS2/PTPRC/TREM2/CD200R1/LRRK2/TNF/IGF1/STAP1/IL6/CCL3/SPHK1/IL1B/NUPR1/CST7/MMP9/IL18/MMP3/IL33	18
GO:0034508	centromere complex assembly	30/4031	51/11691	0.000315784	0.00496423	0.00387993	CENPM/CENPI/OIP5/CENPA/CENPF/CENPK/HJURP/KNL1/POLE3/H4C8/CENPP/CENPN/MIS18A/CENPH/NPM1/RUVBL1/CENPU/CENPE/HELLS/CENPW/H4C9/ITGB3BP/CENPO/CENPV/CENPS/H4C3/H4C5/H4C12/H4C1/H4C2	30
GO:0046686	response to cadmium ion	30/4031	51/11691	0.000315784	0.00496423	0.00387993	SORD/B2M/DTYMK/CDK1/DAXX/ERCC1/GOT1/MT2A/MTF1/NCF1/SLC30A1/PPP5C/MT1A/NUDT1/OGG1/MT1E/FOS/MT1X/MT1F/ALAD/NPC1/CYB5A/MT1M/PCNA/MT1G/SPARC/MT1H/GCLC/MMP9/CAT	30
GO:0030449	regulation of complement activation	20/4031	30/11691	0.000319653	0.00498714	0.00389783	CFH/CLU/SERPING1/C1R/C2/C1QB/C1S/CFB/PHB/C5/C1QBP/CR1L/C3AR1/CD46/IL1B/CR1/A2M/C1QC/C5AR2/VSIG4	20
GO:2000257	regulation of protein activation cascade	20/4031	30/11691	0.000319653	0.00498714	0.00389783	CFH/CLU/SERPING1/C1R/C2/C1QB/C1S/CFB/PHB/C5/C1QBP/CR1L/C3AR1/CD46/IL1B/CR1/A2M/C1QC/C5AR2/VSIG4	20
GO:0051271	negative regulation of cellular component movement	105/4031	231/11691	0.00031993	0.00498714	0.00389783	CD9/NISCH/SP100/MEF2C/NRP1/APEX1/CXCL12/NFE2L2/DUSP1/TMIGD3/STARD13/LRCH1/DUSP10/CD200R1/STAT3/LDLRAD4/CLIC4/PTGER4/MMRN2/SRGAP3/ADORA3/IFITM1/SEMA4A/SCAI/ADGRG1/ILK/MCTP1/STAP1/BIN1/IDH2/ROBO1/C5/KLF4/ADA/WNT5A/WASL/HMGB1/ADAM15/RRAS/PLXNA3/ARHGAP4/SLAMF8/RIPOR2/CX3CR1/ARHGDIB/SEMA4C/IL24/ADORA1/NF2/NAV3/FUZ/EVL/RYK/PTPRU/RHOB/JAG1/SRGAP1/KANK1/CCL2/SEMA6B/ABHD6/LIMCH1/PTPRJ/BST2/IL27RA/LRP1/ACV…	105
GO:0015849	organic acid transport	91/4031	196/11691	0.000326032	0.00505395	0.00395005	SLC46A1/EDN1/P2RX7/SLC6A12/FABP3/GOT2/SLC35D2/P2RX4/CD36/SLC38A6/TNFRSF11A/SLC43A1/ACSL1/SLC16A1/SFXN2/SLC51A/SYK/SLC43A2/SLC19A1/SLC25A10/SFXN4/RXRA/ACACA/PSEN1/NFKBIE/SLC7A8/SLC7A6/ARL6IP5/SYT1/SLCO2B1/STXBP1/AQP9/MAP2K6/SLC27A1/STARD5/ABCD3/FOLR2/LRRC8D/SLC35A5/IL1B/NCOA1/SLC36A1/SLC25A15/CEACAM1/SLC5A6/PLA2G12A/SLC16A7/PRKAG2/ADORA1/APBA1/RAB3A/SLC1A3/DRD4/SLC26A1/SLC23A2/EMB/PLA2G4A/ABCD1/SL…	91
GO:0046942	carboxylic acid transport	91/4031	196/11691	0.000326032	0.00505395	0.00395005	SLC46A1/EDN1/P2RX7/SLC6A12/FABP3/GOT2/SLC35D2/P2RX4/CD36/SLC38A6/TNFRSF11A/SLC43A1/ACSL1/SLC16A1/SFXN2/SLC51A/SYK/SLC43A2/SLC19A1/SLC25A10/SFXN4/RXRA/ACACA/PSEN1/NFKBIE/SLC7A8/SLC7A6/ARL6IP5/SYT1/SLCO2B1/STXBP1/AQP9/MAP2K6/SLC27A1/STARD5/ABCD3/FOLR2/LRRC8D/SLC35A5/IL1B/NCOA1/SLC36A1/SLC25A15/CEACAM1/SLC5A6/PLA2G12A/SLC16A7/PRKAG2/ADORA1/APBA1/RAB3A/SLC1A3/DRD4/SLC26A1/SLC23A2/EMB/PLA2G4A/ABCD1/SL…	91
GO:1901699	cellular response to nitrogen compound	200/4031	477/11691	0.000333725	0.0051419	0.00401879	CFLAR/BRCA1/KCNQ1/PTGS2/EDN1/MEF2C/P2RX7/ICAM1/CDC6/TMEM38B/TREM2/JAK2/APEX1/RIPK2/RAPGEF2/XRN1/ITGA4/IFIH1/STAT1/NFE2L2/RRAGC/DNMT3A/STAT5A/TRAF2/P2RX4/CD36/APPL2/PRKACB/RALB/CCNA2/CRHBP/ATP6V0D2/AKAP6/PDE3B/NCK1/COLEC12/CASP3/CASP7/NOD2/STAT3/PTAFR/ATP6V0E2/RELA/PTPN2/LPL/SHMT1/PDE4B/SOCS1/BACE1/LRRK2/RYR1/PTPN1/CASP4/SRC/BLM/DAXX/GSTM2/TNF/PRKDC/LYN/CYFIP1/BAIAP2/PSEN1/RGS10/DNMT1/NOD1/SOCS3/M…	200
GO:0018212	peptidyl-tyrosine modification	114/4031	254/11691	0.000334473	0.0051419	0.00401879	MATK/MVP/HGF/CD44/PTPRC/ICAM1/TREM2/JAK2/NRP1/CD40/RIPK2/IL7/CD80/TPST2/CD36/ABI1/PARP9/NCAPG2/JAK1/IL15/LMTK2/SYK/STAT3/PARP14/PTPN2/SOCS1/PTPN1/SRC/TNF/LYN/CCL5/TTK/PSEN1/CASS4/SOCS3/WEE1/IGF1/STAP1/IL6/NCF1/PDGFC/TAL1/IL22RA2/ABI2/PPP2R5B/HCK/DYRK4/ABL2/MAP2K6/FGFR1OP/HBEGF/FGFR1/EPHB3/ADAM17/MAP2K3/DYRK2/ACVR1/CSF1R/IL24/ADORA1/ITGA5/RET/NF2/JAK3/INSR/ARHGEF2/ARRB2/IL12B/SLA/RYK/INPP5F/MERTK/…	114
GO:0000280	nuclear division	146/4031	336/11691	0.000334478	0.0051419	0.00401879	ANLN/TACC3/NDC1/ASPM/TRIP13/SPAG5/EDN1/NDC80/RAD54L/TPX2/BIRC5/KIF4A/CDC6/RANBP1/MYBL2/NCAPG/CDC20/NEK2/CENPF/KIF14/NEK6/DUSP1/NCAPH/ZWINT/CENPK/DLGAP5/PKMYT1/TOP2A/CCNA1/CCNB1/CDCA8/ESPL1/SMC2/DSCC1/NUSAP1/KIF11/KIF20B/KIF2C/NUF2/HORMAD1/DYNC1LI1/CDCA5/MKI67/NCAPD3/EME1/BUB1B/CDC25C/MAD2L1/PLK1/CDT1/BUB1/UBE2C/CCNE2/CD28/AURKB/RRS1/RCC1/KIF18B/PRC1/KIFC1/TTK/SIRT7/ANAPC1/MSH5/M1AP/CHEK2/CCNB1IP1…	146
GO:0071417	cellular response to organonitrogen compound	184/4031	435/11691	0.000336522	0.00515908	0.00403222	CFLAR/BRCA1/KCNQ1/PTGS2/EDN1/MEF2C/P2RX7/ICAM1/CDC6/TMEM38B/TREM2/JAK2/APEX1/RIPK2/RAPGEF2/XRN1/ITGA4/STAT1/NFE2L2/RRAGC/DNMT3A/STAT5A/P2RX4/CD36/APPL2/PRKACB/CCNA2/CRHBP/ATP6V0D2/AKAP6/PDE3B/NCK1/CASP3/CASP7/NOD2/STAT3/PTAFR/ATP6V0E2/RELA/PTPN2/LPL/SHMT1/PDE4B/SOCS1/BACE1/LRRK2/RYR1/PTPN1/CASP4/SRC/BLM/GSTM2/TNF/PRKDC/LYN/CYFIP1/BAIAP2/PSEN1/DNMT1/NOD1/SOCS3/MDM2/BCL2L11/GOT1/NDEL1/NUCKS1/LARS1/…	184
GO:0010038	response to metal ion	115/4031	257/11691	0.000364132	0.00555847	0.00434437	PTGS2/EDN1/MEF2C/P2RX7/ICAM1/SLC30A4/NFE2L2/DNMT3A/DUSP1/CCNB1/SYT6/P2RX4/KHK/SORD/CRHBP/ATP13A2/CASP3/FXN/B2M/DTYMK/CLIC4/CDK1/JUNB/LIG4/BACE1/LRRK2/RYR1/DAXX/CEBPA/ERCC1/MDM2/GOT1/MT2A/ALOX5AP/MTF1/SLC40A1/NCF1/SLC30A1/VCAM1/HFE/QDPR/WNT5A/RASAL1/UROS/SYT1/CALM2/CACYBP/PPP5C/MT1A/NUDT1/CYBRD1/ATP5F1D/AQP9/OGG1/PARP1/D2HGDH/CYP2R1/PAM/MT1E/TCIRG1/FOS/MT1X/MT1F/SLC11A2/MAP1LC3A/CAMK2D/ENDOG/CUTA/…	115
GO:0031345	negative regulation of cell projection organization	66/4031	135/11691	0.000364571	0.00555847	0.00434437	CD38/RUFY3/NTN1/NRP1/PMP22/RAPGEF2/RAB29/YWHAH/SPRY2/BAG5/B2M/DENND5A/LRRK2/PSEN1/SEMA4A/MDM2/RTN4/STAP1/WNT5A/KREMEN1/IFRD1/CDK10/PLXNA3/ARHGAP4/TBC1D7/TBC1D7-LOC100130357/SEMA4C/TRIM46/ODF2L/PPP3CA/EVL/TRPV4/EVI5L/RYK/INPP5F/PRAG1/KANK1/VIM/SEMA6B/CDK5R1/LPAR1/LRP1/ITM2C/SEMA4D/STX1B/ARPIN/BCL11A/SEMA4B/SLIT2/SEMA3B/PLK2/TACSTD2/SEMA5A/PFN2/SEMA3C/PTPRG/SEMA6C/CRMP1/EFNB3/ID1/PTPRS/FYN/DKK1/PLX…	66
GO:0042093	T-helper cell differentiation	28/4031	47/11691	0.000371458	0.0056326	0.00440231	TBX21/IL12RB1/RIPK2/RELB/CD80/NFKBIZ/ZC3H12A/STAT3/PTGER4/IL27/SEMA4A/IRF4/IL6/HLX/STAT6/BCL3/HMGB1/BCL6/JAK3/IL12B/SPN/RARA/GPR183/IL23A/SLAMF6/IL18R1/IL18/GATA3	28
GO:0072678	T cell migration	28/4031	47/11691	0.000371458	0.0056326	0.00440231	ICAM1/CXCL12/ITGA4/LRCH1/MYO1G/CD200R1/CXCL10/CXCL11/S1PR1/CCL5/CCL3/WNT5A/RIPK3/CXCL16/ADAM17/RIPOR2/SLC12A2/PIK3CD/SPN/TMEM102/CCL2/CCL20/IL27RA/PYCARD/GPR183/PIK3CG/STK39/TNFSF14	28
GO:0043367	CD4-positive, alpha-beta T cell differentiation	33/4031	58/11691	0.000379692	0.00574181	0.00448766	TBX21/IL12RB1/RIPK2/RELB/CD83/CD80/RSAD2/NFKBIZ/ZC3H12A/STAT3/PTGER4/SOCS1/IL27/SEMA4A/IRF4/IL6/HLX/STAT6/RUNX1/BCL3/HMGB1/BCL6/JAK3/IL12B/SATB1/SPN/RARA/GPR183/IL23A/SLAMF6/IL18R1/IL18/GATA3	33
GO:0009410	response to xenobiotic stimulus	79/4031	167/11691	0.000385245	0.00581	0.00454096	CFLAR/AKR7A2/EDN1/ICAM1/TFAP4/TMEM38B/E2F1/DHODH/ASIC1/DNMT3A/GOT2/STAT5A/APOBEC3A/PRKACB/CCNA2/CRHBP/ACSL1/TIAM1/MCM7/PTAFR/RELA/SMYD3/RYR1/GSTM2/PPP2R2A/RGS10/CHEK2/NR3C1/MDM2/MGST2/GJB2/EIF4EBP1/BPHL/ADA/CAD/PPP5C/CMBL/CYP2R1/GPX1/SULT1B1/MAP1LC3A/PPP3CA/GSTA4/NR4A2/DRD4/GBA/GSTM4/TIPARP/PTGS1/AHR/DNMT3B/CBR3/PCNA/CYP1A1/CES1/MGST1/ABAT/PPARG/ABCC2/PDGFB/RGS9/S100A12/ARNT2/CYP2U1/CNR2/GCLC/NQO…	79
GO:0003007	heart morphogenesis	81/4031	172/11691	0.000390803	0.00587788	0.00459401	MEF2C/NRP1/TGFBR1/IFT172/TBX19/SAV1/DNAAF1/S1PR1/RXRA/RYR1/PSEN1/NSD2/UBE4B/MDM2/RTN4/ILK/ROBO1/NRP2/WNT5A/NOTCH2/ZMIZ1/ADAM15/PTCD2/HEG1/RNF207/PIM1/ACVR1/DHRS3/IGSF22/INSR/FGFRL1/PROX1/MYLK2/MEGF8/SETDB2/KDM6A/RBP4/TGFBR2/JAG1/RARA/ALDH1A2/MICAL2/SLIT3/SMAD6/STIL/ACVRL1/TNNC1/MYBPC3/SOX9/OBSL1/FOXF1/FLRT2/TBX3/PPP1R13L/SLIT2/SHOX2/SMO/ADGRG6/NDRG4/SOX4/ALPK2/BBS5/SEMA3C/CCM2L/BMP4/BMP2/MYOM1/HE…	81
GO:2001233	regulation of apoptotic signaling pathway	146/4031	337/11691	0.000392103	0.00588155	0.00459688	CFLAR/BRCA1/HGF/FAS/CD44/TRAF1/SP100/PTGS2/PTPRC/CYLD/DNAJA1/ICAM1/TFAP4/JAK2/NRP1/E2F1/TRADD/STK3/IL7/TGFBR1/CXCL12/SEPTIN4/NFE2L2/TNFAIP3/CLU/PPP3CC/TNFSF10/INHBA/RBCK1/TRAP1/TRAF2/YWHAH/TMBIM1/PML/PMAIP1/MCL1/TP53BP2/DEPTOR/NCK1/ATF3/FXN/BAG5/PLEKHF1/PDIA3/TMC8/RELA/PTPN2/MUC1/LRRK2/PTPN1/SRC/TNF/CHCHD10/BCL2A1/PSEN1/DDIAS/MDM2/BCL2L11/RPS3/NLE1/IGF1/BCL10/QARS1/RIPK1/TFDP1/CREB3/SELENOS/NDUFS…	146
GO:1903708	positive regulation of hemopoiesis	72/4031	150/11691	0.000403322	0.00601446	0.00470076	PTPRC/CYLD/TESC/TREM2/IL12RB1/RIPK2/IL7/CD83/STAT1/CD80/INHBA/CD101/DUSP10/NFKBIZ/PRKCA/IL15/SYK/STAT3/RASGRP1/CTNNBIP1/SOCS1/TNF/IL2RA/LILRB2/HLX/TAL1/ADA/BTN2A2/RUNX1/RIPK1/MDK/ZMIZ1/HMGB1/HLA-G/CCR1/CD46/HMGB2/LILRB4/FOS/BCL6/ZBTB46/ACVR1B/INPP5D/IL12B/ISG15/TGFBR2/JAG1/RARA/KLF10/CD4/ITPKB/IL7R/HSPA1B/CD74/GAS6/FES/CSF3/IL23A/LIF/CSF1/SCIN/DCSTAMP/TNFSF9/GLI3/VSIR/ETS1/KITLG/IL18/TRIM58/GATA3…	72
GO:0002475	antigen processing and presentation via MHC class Ib	12/4031	15/11691	0.000405287	0.00601446	0.00470076	CD1A/CD1C/B2M/TAP2/HLA-C/HLA-E/HLA-F/HLA-A/HLA-B/HLA-G/CD1B/CD1E	12
GO:0045076	regulation of interleukin-2 biosynthetic process	12/4031	15/11691	0.000405287	0.00601446	0.00470076	PTPRC/CD80/CD28/IRF4/CARD9/ZFP36/LAG3/IL1B/CD4/IL1A/CARD11/PRKCQ	12
GO:1902969	mitotic DNA replication	12/4031	15/11691	0.000405287	0.00601446	0.00470076	MCM2/MCM6/CDC45/GINS1/MCM4/MCM3/CHEK2/POLA1/LIG1/FGFR1/BCL6/RAD51	12
GO:0072511	divalent inorganic cation transport	137/4031	314/11691	0.000408004	0.00603868	0.00471969	HOMER3/PTGS2/SRI/PTPRC/P2RX7/ICAM1/TMEM38B/SLC30A4/CXCL12/PANX1/ASIC1/CYP27B1/THADA/KCNJ2/MRS2/F2RL3/P2RX4/SLC41A2/PLCB2/CXCL9/SLC39A8/PML/AKAP6/MCOLN2/CCR5/PMPCA/CXCL10/CXCL11/CYSLTR1/ZDHHC13/PDE4B/RASA3/TRDN/TPCN1/RYR1/SLC39A10/GRIN3A/GSTM2/LILRA2/LYN/CCL5/PKD1L3/CCR7/SLC25A25/PSEN1/PHB/TMEM165/ERO1A/PHB2/BIN1/LILRB2/SLC40A1/CAMK2G/CCL3/SLC39A3/SLC30A1/RRAD/CCL8/STOML2/CALM2/CORO1A/TRPV2/CCL4/T…	137
GO:0070838	divalent metal ion transport	135/4031	309/11691	0.000418438	0.00617668	0.00482755	HOMER3/PTGS2/SRI/PTPRC/P2RX7/ICAM1/TMEM38B/SLC30A4/CXCL12/PANX1/ASIC1/CYP27B1/THADA/KCNJ2/MRS2/F2RL3/P2RX4/SLC41A2/PLCB2/CXCL9/SLC39A8/PML/AKAP6/MCOLN2/CCR5/PMPCA/CXCL10/CXCL11/CYSLTR1/ZDHHC13/PDE4B/RASA3/TRDN/TPCN1/RYR1/SLC39A10/GRIN3A/GSTM2/LILRA2/LYN/CCL5/PKD1L3/CCR7/SLC25A25/PSEN1/PHB/TMEM165/ERO1A/PHB2/BIN1/LILRB2/SLC40A1/CAMK2G/CCL3/SLC39A3/SLC30A1/RRAD/CCL8/STOML2/CALM2/CORO1A/TRPV2/CCL4/T…	135
GO:0003015	heart process	76/4031	160/11691	0.000421924	0.00621166	0.00485489	KCNQ1/SRI/EDN1/TMEM38B/JAK2/EPAS1/TMIGD3/KCNJ2/ATP1B2/GCH1/P2RX4/GPD1L/ZC3H12A/PDE4B/TRDN/RYR1/SRC/GSTM2/ADORA3/MDM2/BIN1/DSC2/ADA/CALM2/NUP155/CACNA2D3/ADM/KCNJ5/MAP2K6/RNF207/HBEGF/GPX1/ANK2/MAP2K3/THRA/TRPM4/ADORA1/CAMK2D/KCNK6/MYLK2/KCNE1/ITPR1/ASPH/CXADR/GJC1/TNNI2/ATP5PF/SLC8A2/PIK3CG/TNNC1/MYBPC3/TRPV1/ATP1B1/ITPR3/ATP2A3/VEGFB/CACNA2D4/PPP1R13L/ACE/ATP2B4/KCNE5/CLIC2/KCND1/EHD3/FXYD6/NPR2…	76
GO:0001508	action potential	36/4031	65/11691	0.000427764	0.00628103	0.0049091	KCNQ1/SRI/KCNJ2/YWHAH/P2RX4/CD36/AKAP6/GPD1L/BIN1/DSC2/NUP155/KCNJ5/RNF207/ANK2/TRPM4/CAMK2D/SCN9A/KCNE1/P2RX1/GBA/CXADR/GJC1/NRCAM/KCNMB4/USP53/KCNMB3/CNTNAP1/ATP1B1/CNR2/CHRNB2/KCNE5/GPER1/DMD/DSP/GJA1/PKP2	36
GO:1903038	negative regulation of leukocyte cell-cell adhesion	49/4031	95/11691	0.000431895	0.006325	0.00494347	TBX21/FGL1/CXCL12/CD274/CD80/IRF1/IDO1/TNFRSF21/ZC3H12A/CASP3/PTPN2/SOCS1/PDCD1LG2/IL2RA/DTX1/LILRB2/HLX/HFE/KLF4/ZC3H8/IL20RB/BTN2A2/RUNX1/MDK/SDC4/PRDX2/HMGB1/LAG3/HLA-G/PTPN22/LILRB1/PELI1/RIPOR2/BCL6/CEACAM1/GPNMB/JAK3/CEBPB/SOCS6/SPN/LRRC32/CD74/VSIG4/CD300A/CTLA4/ASS1/GLI3/VSIR/BMP4	49
GO:1903532	positive regulation of secretion by cell	124/4031	281/11691	0.000437219	0.00637356	0.00498143	CD38/DTNBP1/KARS1/SRI/EDN1/ACHE/P2RX7/TREM2/JAK2/TLR8/RIPK2/GSDMD/CXCL12/PANX1/SEC24A/IFIH1/CD274/INHBA/RAB2B/ATP13A2/AIM2/SYK/NOD2/PTAFR/PTGER4/RASGRP1/LPL/LRRK2/SRC/HLA-E/HLA-F/ITSN1/TNF/LILRA2/CLEC5A/MAPK11/HCAR2/CLEC6A/GLUL/DDX58/IGF1/IL6/CCL3/C5/HFE/NADK/WNT5A/SYT1/MDK/SDC4/STXBP1/NKX3-1/HMGB1/SCAMP5/RAB5A/CLEC4E/PTPN22/FGFR1/FFAR2/IL1B/SDCBP/TRPM4/PFKFB2/ADORA2B/TLR2/CSF1R/RAB3A/CFTR/C1QTNF…	124
GO:0006869	lipid transport	100/4031	220/11691	0.000438648	0.00637356	0.00498143	NR1H3/SCARB1/EDN1/P2RX7/GRAMD1A/APOL4/APOL1/NFKBIA/ATP8B4/CLU/FABP3/INHBA/GOT2/APOL3/APOL2/P2RX4/CD36/PRELID3A/TNFRSF11A/UGCG/ACSL1/SLC51A/SYK/RXRA/LRP10/APOL6/ACACA/NME4/SOAT1/STOML1/RFT1/ATP11B/SCARB2/STX12/SLCO2B1/SIGMAR1/NKX3-1/TEX2/OSBPL7/ARV1/AQP9/NFKB1/MAP2K6/TTC39B/SLC27A1/STARD5/ABCD3/IL1B/NCOA1/CEACAM1/PITPNA/PLA2G12A/PRKAG2/OSBPL1A/APOC1/CFTR/ABCA2/SORL1/C1QTNF1/PITPNC1/ATP8A1/SPNS2/RB…	100
GO:0045765	regulation of angiogenesis	100/4031	220/11691	0.000438648	0.00637356	0.00498143	E2F2/STAB1/BRCA1/HGF/SP100/PTGS2/NRP1/CD40/ITGB8/STAT1/NFE2L2/TNFAIP3/STARD13/BTG1/SPRY2/WARS1/PML/PDE3B/HHEX/PRKCA/JMJD8/JAK1/ZC3H12A/STAT3/CXCL10/MMRN2/SEMA4A/GLUL/IL6/CXCR2/ANXA3/KLF4/WNT5A/RUNX1/MDK/SPHK1/AMOT/C3AR1/RRAS/HLA-G/ADM/HTATIP2/PLCG1/AGO1/IL1B/EPN2/CEACAM1/CX3CR1/GPNMB/ITGA5/SASH1/HMGA2/GTF2I/CXCL8/AKT3/RHOB/TGFBR2/ENPP2/PROK2/ADGRA2/IL1A/F3/ACVRL1/ADM2/RGCC/ERAP1/CCL24/VASH1/HK2/S…	100
GO:0002695	negative regulation of leukocyte activation	66/4031	136/11691	0.000472508	0.00681272	0.00532467	NR1H3/TBX21/PTPRC/FGL1/TNFAIP3/CD274/CD80/INHBA/IRF1/IDO1/TNFRSF21/ZC3H12A/CASP3/PTPN2/SOCS1/PDCD1LG2/HLA-F/LYN/IL2RA/DTX1/LILRB2/HLX/HFE/ZC3H8/IL20RB/BTN2A2/RUNX1/MDK/SDC4/PRDX2/HMGB1/LAG3/HLA-G/HMGB3/PTPN22/LILRB1/PELI1/RIPOR2/BCL6/CEACAM1/GPNMB/JAK3/CEBPB/SOCS6/INPP5D/MICA/MERTK/SPN/LRRC32/CD74/FOXF1/CNR2/VSIG4/BANK1/CD300A/CST7/GPER1/CTLA4/GAL/GLI3/VSIR/BMP4/MNDA/SFRP1/TSPAN32/BPI	66
GO:0032604	granulocyte macrophage colony-stimulating factor production	9/4031	10/11691	0.000472545	0.00681272	0.00532467	CD80/SYK/RASGRP1/LILRA2/DDX58/IL1B/IL12B/IL23A/IL18	9
GO:0048291	isotype switching to IgG isotypes	9/4031	10/11691	0.000472545	0.00681272	0.00532467	TBX21/PTPRC/CD40/HSPD1/CD28/MSH2/ATAD5/IL27RA/PAXIP1	9
GO:0071407	cellular response to organic cyclic compound	172/4031	406/11691	0.000474664	0.00682559	0.00533472	CFLAR/BRCA1/NR1H3/KCNQ1/PTGS2/EDN1/MEF2C/DNAJA1/P2RX7/GRAMD1A/ICAM1/TFAP4/TMEM38B/JAK2/APEX1/ACOD1/TRIP4/RAPGEF2/CYP27B1/XRN1/IFIH1/STAT1/CLU/INHBA/YWHAH/CCNB1/P2RX4/RALB/CCNA2/CRHBP/AKAP6/DAB2/SLC16A1/COLEC12/ZC3H12A/IL15/CASP3/CASP7/NOD2/STAT3/PTAFR/SHMT1/SSTR2/PDE4B/SMYD3/RXRA/LRRK2/RYR1/SRC/BLM/DAXX/GSTM2/LBH/TNF/CEBPA/CCL5/ZFP36L2/CHEK2/GPAM/PHB/NR3C1/MDM2/BCL2L11/RUVBL2/ZNF703/PHB2/DDX58/ZF…	172
GO:0007259	JAK-STAT cascade	48/4031	93/11691	0.000482509	0.00692052	0.00540892	PTPRC/JAK2/CD40/IL10RA/STAT1/NMI/STAT5A/PARP9/IFNAR2/IL15/STAT3/STAT2/PARP14/PTPN2/SOCS1/PTPN1/TNF/LYN/CCL5/SOCS3/IGF1/IL6/IL22RA2/STAT6/BCL3/IFNAR1/STAT4/CSF1R/IL24/RET/NF2/JAK3/SOCS6/IL12B/INPP5F/CCL2/F2R/PECAM1/IL23A/LIF/CD300A/OSM/IL18/FYN/TNFRSF18/EGF/CSF2/TNFSF18	48
GO:0032963	collagen metabolic process	45/4031	86/11691	0.000485406	0.00694417	0.0054274	P2RX7/CTSS/GOT1/IL6/TRAM2/CTSL/CIITA/PEPD/ADAM15/MMP13/SERPINB7/ARRB2/MMP15/MRC2/RCN3/VIM/ADAMTS2/MMP25/F2R/RGCC/CBX8/MMP10/PPARD/PPARG/CTSD/MMP2/ADAMTS14/P3H3/MMP19/CTSK/PLOD2/MMP9/VSIR/BMP4/ID1/MMP1/SERPINF2/MMP16/CREB3L1/MMP7/MMP3/AMELX/P3H4/MMP12/PRTN3	45
GO:0015850	organic hydroxy compound transport	68/4031	141/11691	0.000488211	0.0069664	0.00544477	NISCH/NR1H3/DTNBP1/SCARB1/GRAMD1A/NFKBIA/CXCL12/CLU/SYT6/CD36/SLC16A1/SLC51A/SYK/RXRA/SOAT1/SNCG/STX12/SYT1/SLCO2B1/OSBPL7/ARV1/AQP9/NFKB1/TTC39B/STARD5/LILRB1/NCOA1/CEACAM1/SLC16A7/OSBPL1A/APOC1/CFTR/ABCA2/C1QTNF1/P2RX1/FCER1G/RBP4/DRD4/NPC1/EMB/SYT17/LDLRAP1/P2RY12/SLC22A1/GRAMD1B/LRP1/CETP/SELENOM/CES1/ABAT/PPARG/MSR1/ABCC2/SLC27A5/CYP19A1/SLC5A3/SYT4/ABCG1/SLC18A1/CHRNB2/SYT11/GAL/FFAR3/LIPG/…	68
GO:2001234	negative regulation of apoptotic signaling pathway	87/4031	188/11691	0.000497264	0.00707743	0.00553156	CFLAR/BRCA1/HGF/FAS/CD44/PTGS2/DNAJA1/ICAM1/NRP1/TRADD/IL7/TGFBR1/CXCL12/NFE2L2/TNFAIP3/CLU/TNFSF10/TRAP1/TRAF2/TMBIM1/MCL1/FXN/BAG5/RELA/MUC1/LRRK2/PTPN1/SRC/TNF/BCL2A1/PSEN1/DDIAS/MDM2/NLE1/IGF1/QARS1/RIPK1/CREB3/SELENOS/NDUFS3/PRDX2/NOC2L/PLAUR/GPX1/HMGB2/IL1B/TMEM161A/CX3CR1/ACVR1/ATAD5/SOD2/GRINA/ITPRIP/TRIM32/CDKN2D/ARHGEF2/ARRB2/NR4A2/RFFL/CTTN/MEIS3/SLC25A5/MPV17L/FZD9/IL1A/NOL3/UNC5B/MAZ…	87
GO:0032623	interleukin-2 production	30/4031	52/11691	0.000501869	0.00710661	0.00555436	HOMER3/TBX21/PTPRC/RIPK2/CD83/GBP1/TNFAIP3/CD80/TRAF2/CD28/PDE4B/IRF4/RPS3/CARD9/ZFP36/STOML2/IL20RB/RUNX1/LAG3/IL1B/NAV3/IL1RAP/FCER1G/CD4/IL1A/CARD11/VSIG4/IL18/PRKCQ/GATA3	30
GO:1904894	positive regulation of STAT cascade	30/4031	52/11691	0.000501869	0.00710661	0.00555436	JAK2/CD40/IL10RA/PARP9/MGAT5/IL15/STAT3/PARP14/SOCS1/TNF/LYN/CCL5/SOCS3/IGF1/IL6/CSF1R/IL24/IL12B/F2R/IL7R/PECAM1/IL23A/LIF/CD300A/OSM/IL18/FYN/TNFRSF18/CSF2/TNFSF18	30
GO:0009611	response to wounding	195/4031	467/11691	0.000507906	0.00717385	0.00560692	CFLAR/CD9/CD44/LCP2/DTNBP1/SCARB1/SCARF1/DGKD/EDN1/ACHE/P2RX7/PABPC4/JAK2/NRP1/ITPK1/CD40/TGFBR1/PLEK/NFE2L2/TNFAIP3/GNA13/TMIGD3/F13A1/CDKN1A/IRF1/F2RL3/LYVE1/CCNB1/PTGFRN/P2RX4/CD36/MYOF/PRKACB/DUSP10/SERPING1/HHEX/PRKCA/JAML/TREML1/CASP3/SYK/IRF2/CDK1/THBD/MAFF/PLSCR1/SRC/LYN/ADORA3/ZFP36L2/DHFR/NDEL1/PHB2/ILK/IGF1/PRKAR2A/IL6/ZFP36/DGKI/CBX5/KLF4/NINJ2/WNT5A/C1QBP/KREMEN1/MDK/TXN2/SDC4/STXBP1…	195
GO:0014074	response to purine-containing compound	50/4031	98/11691	0.000527786	0.00743577	0.00581162	KCNQ1/PTGS2/P2RX7/TMEM38B/APEX1/DHODH/RAPGEF2/PANX1/XRN1/STAT1/DUSP1/P2RX4/CRHBP/AKAP6/PTAFR/JUNB/RELA/THBD/RYR1/GSTM2/NME1/PDE3A/CAD/AQP9/BIRC2/IL1B/FOS/TRPM4/CIB2/CFTR/KCNE1/EEF2K/P2RX1/P2RY12/AHR/DNMT3B/AANAT/PIK3CG/P2RY11/SPARC/PPARG/TRPV1/RAPGEF3/MMP19/SDC1/ASS1/PDXP/CPS1/CDO1/IGFBP5	50
GO:1902106	negative regulation of leukocyte differentiation	41/4031	77/11691	0.000533526	0.00749765	0.00585999	TBX21/INHBA/IRF1/ZC3H12A/PTPN2/SOCS1/NME1/LYN/LILRB3/DTX1/CCL3/MYC/HLX/ZC3H8/RUNX1/MDK/PRDX2/HMGB1/LAG3/HLA-G/HMGB3/PIK3R1/UBASH3B/MAFB/LILRB1/LILRB4/BCL6/CEACAM1/JAK3/ZBTB46/INPP5D/RARA/C1QC/CD74/TMEM176A/TMEM176B/CTLA4/GLI3/BMP4/SFRP1/LRRC17	41
GO:0003206	cardiac chamber morphogenesis	44/4031	84/11691	0.00054183	0.00759518	0.00593621	MEF2C/NRP1/TGFBR1/SAV1/RXRA/NSD2/UBE4B/MDM2/ROBO1/NRP2/WNT5A/NOTCH2/PTCD2/HEG1/ACVR1/DHRS3/FGFRL1/PROX1/RBP4/TGFBR2/JAG1/RARA/SLIT3/SMAD6/TNNC1/MYBPC3/FOXF1/TBX3/PPP1R13L/SLIT2/SHOX2/SMO/ADGRG6/SOX4/SEMA3C/CCM2L/BMP4/HEY1/TBX20/DSP/GATA3/LRP2/PKP2/ADAMTS1	44
GO:0048732	gland development	127/4031	290/11691	0.000544808	0.00761773	0.00595384	CFLAR/HGF/NTN1/JAK2/NRP1/DHODH/FGL1/DBP/TGFBR1/WDR77/TNFAIP3/CIT/GOT2/STAT5A/E2F8/PML/TNFRSF11A/TBX19/ARID5B/DNAAF1/CCNB2/HESX1/RELA/TYMS/IQGAP3/RXRA/IGF2R/SRC/LBH/TNF/NME1/CEBPA/PRKDC/PSEN1/BCL2L11/ZNF703/RTN4/PHB2/ROBO1/HLX/HFE/STAT6/ADA/QDPR/WNT5A/JARID2/MDK/CAD/SMARCC1/WDR35/NKX3-1/PRDX2/EDA/FASN/TGM2/PTCD2/APRT/RIPK3/PAM/GPX1/FGFR1/MAFB/EPHB3/NCOA1/THRA/AK4/CEACAM1/CSF1R/OAS2/UMPS/RPGRIP1L/P…	127
GO:0002720	positive regulation of cytokine production involved in immune response	29/4031	50/11691	0.000549258	0.00766071	0.00598743	KARS1/TRAF2/RSAD2/CD36/B2M/NOD2/HLA-E/HLA-F/DDX58/IL6/BCL10/WNT5A/HLA-G/FFAR2/LILRB1/IL1B/TICAM1/NR4A3/FCER1G/CD74/FZD5/TRIM6/FFAR3/IL18R1/GPRC5B/CD160/IL18/F2RL1/GATA3	29
GO:0006335	DNA replication-dependent nucleosome assembly	14/4031	19/11691	0.000560311	0.00775654	0.00606233	H4C8/CHAF1B/ASF1B/CHAF1A/ASF1A/H4C9/H3C10/H4C3/H3C6/H4C5/H4C12/H4C1/H3C11/H4C2	14
GO:0032309	icosanoid secretion	14/4031	19/11691	0.000560311	0.00775654	0.00606233	EDN1/P2RX7/P2RX4/TNFRSF11A/SYK/MAP2K6/IL1B/PLA2G12A/DRD4/PLA2G4A/ATP5PF/NMB/ABCC4/ACE	14
GO:0034723	DNA replication-dependent nucleosome organization	14/4031	19/11691	0.000560311	0.00775654	0.00606233	H4C8/CHAF1B/ASF1B/CHAF1A/ASF1A/H4C9/H3C10/H4C3/H3C6/H4C5/H4C12/H4C1/H3C11/H4C2	14
GO:0033273	response to vitamin	37/4031	68/11691	0.00056843	0.00784941	0.00613491	PTGS2/CYP27B1/KYNU/DNMT3A/PEMT/IL15/CXCL10/RELA/TYMS/MDM2/ADA/KANK2/OGG1/FOLR2/TRIM25/PIM1/CDKN2D/ALAD/RARA/CD4/ALDH1A2/DNMT3B/MGMT/CYP1A1/PPARD/SPARC/GAS6/PPARG/FES/BRIP1/CAT/VDR/SFRP1/AQP3/TNC/POSTN/ALPL	37
GO:0006766	vitamin metabolic process	49/4031	96/11691	0.000590011	0.00810719	0.00633639	MTHFD2/SLC46A1/CYP27B1/KYNU/MMAA/PC/SLC19A1/SHMT1/RXRA/TNF/PCCB/PCCA/DHFR/PNPO/MTHFD1L/MMAB/CD320/NFKB1/CYP2R1/FOLR2/FGFR1/IL1B/SLC5A6/MCCC2/SHMT2/CLYBL/RDH10/SLC23A2/CYB5A/ALDH1A2/RBP1/MMACHC/ACPP/SLC19A2/SLC25A19/CBR3/TCN2/CYP1A1/PPARD/ACP5/MTHFS/KMO/GCLC/PDXP/VDR/VNN2/SLC2A1/LRP2/AOX1	49
GO:0071466	cellular response to xenobiotic stimulus	49/4031	96/11691	0.000590011	0.00810719	0.00633639	CFLAR/AKR7A2/ICAM1/TFAP4/TMEM38B/E2F1/STAT5A/APOBEC3A/CCNA2/CRHBP/ACSL1/MCM7/SMYD3/RYR1/GSTM2/CHEK2/NR3C1/MGST2/GJB2/EIF4EBP1/BPHL/CMBL/CYP2R1/SULT1B1/GSTA4/GSTM4/PTGS1/AHR/DNMT3B/CBR3/PCNA/CYP1A1/CES1/MGST1/ABCC2/PDGFB/S100A12/ARNT2/CYP2U1/NQO1/SERPINF1/ASS1/GSTM3/SULT1A1/AKR7A3/CYP2D6/AOC1/CDO1/GSTM1	49
GO:0045621	positive regulation of lymphocyte differentiation	40/4031	75/11691	0.000594547	0.00812557	0.00635075	PTPRC/CYLD/IL12RB1/RIPK2/IL7/CD83/CD80/DUSP10/NFKBIZ/IL15/SYK/RASGRP1/SOCS1/IL2RA/LILRB2/HLX/ADA/BTN2A2/RUNX1/MDK/ZMIZ1/HLA-G/CD46/LILRB4/BCL6/INPP5D/IL12B/TGFBR2/RARA/ITPKB/IL7R/CD74/GAS6/IL23A/TNFSF9/GLI3/VSIR/IL18/GATA3/EGR3	40
GO:0002287	alpha-beta T cell activation involved in immune response	28/4031	48/11691	0.000600109	0.00812557	0.00635075	TBX21/IL12RB1/RIPK2/RELB/CD80/NFKBIZ/ZC3H12A/STAT3/PTGER4/IL27/SEMA4A/IRF4/IL6/HLX/STAT6/BCL3/HMGB1/BCL6/JAK3/IL12B/SPN/RARA/GPR183/IL23A/SLAMF6/IL18R1/IL18/GATA3	28
GO:0002293	alpha-beta T cell differentiation involved in immune response	28/4031	48/11691	0.000600109	0.00812557	0.00635075	TBX21/IL12RB1/RIPK2/RELB/CD80/NFKBIZ/ZC3H12A/STAT3/PTGER4/IL27/SEMA4A/IRF4/IL6/HLX/STAT6/BCL3/HMGB1/BCL6/JAK3/IL12B/SPN/RARA/GPR183/IL23A/SLAMF6/IL18R1/IL18/GATA3	28
GO:0002294	CD4-positive, alpha-beta T cell differentiation involved in immune response	28/4031	48/11691	0.000600109	0.00812557	0.00635075	TBX21/IL12RB1/RIPK2/RELB/CD80/NFKBIZ/ZC3H12A/STAT3/PTGER4/IL27/SEMA4A/IRF4/IL6/HLX/STAT6/BCL3/HMGB1/BCL6/JAK3/IL12B/SPN/RARA/GPR183/IL23A/SLAMF6/IL18R1/IL18/GATA3	28
GO:0006336	DNA replication-independent nucleosome assembly	28/4031	48/11691	0.000600109	0.00812557	0.00635075	CENPM/CENPI/OIP5/CENPA/CENPK/HJURP/KNL1/POLE3/H4C8/CENPP/CENPN/MIS18A/ASF1B/CENPH/NPM1/RUVBL1/CENPU/CENPW/ASF1A/H4C9/ITGB3BP/CENPO/CENPS/H4C3/H4C5/H4C12/H4C1/H4C2	28
GO:0032722	positive regulation of chemokine production	28/4031	48/11691	0.000600109	0.00812557	0.00635075	RIPK2/IL7/MCOLN2/SYK/LPL/TNF/IL6/C5/WNT5A/FFAR2/ADAM17/IL1B/ADORA2B/TLR2/CSF1R/TICAM1/TRIM32/MBP/TRPV4/LBP/LRP1/PYCARD/EIF2AK2/CD74/FFAR3/AZU1/POSTN/IL33	28
GO:0046683	response to organophosphorus	46/4031	89/11691	0.000602361	0.00813626	0.00635911	KCNQ1/PTGS2/P2RX7/APEX1/RAPGEF2/PANX1/STAT1/DUSP1/RFC3/P2RX4/CRHBP/AKAP6/PTAFR/JUNB/RELA/TYMS/THBD/NME1/PDE3A/AQP9/BIRC2/IL1B/FOS/TRPM4/CIB2/CFTR/KCNE1/EEF2K/P2RX1/P2RY12/AHR/AANAT/LPAR1/CRLS1/PIK3CG/P2RY11/SPARC/TRPV1/RAPGEF3/MMP19/SDC1/ASS1/PDXP/CPS1/CDO1/IGFBP5	46
GO:0050954	sensory perception of mechanical stimulus	43/4031	82/11691	0.000604832	0.00814986	0.00636974	KCNQ1/BIRC5/ICAM1/CXCL12/P2RX4/SPRY2/CASP3/ALDH7A1/BACE1/SOBP/MYO7A/GJB2/OTOA/MARVELD2/TIMM13/HEXB/TIMM9/GPX1/FGFR1/RIPOR2/RAB3A/CDKN2D/SLC1A3/MBP/KCNE1/RPL38/TIMM10/PDZD7/HPN/USP53/TPRN/SLC9A3R1/TRPV1/GSDME/MYO6/CHRNB2/MYO1A/ROR1/COCH/WHRN/EPS8L2/FYN/LRP2	43
GO:0046677	response to antibiotic	108/4031	242/11691	0.000608637	0.00818132	0.00639433	HGF/EDN1/MEF2C/ICAM1/JAK2/APEX1/XRN1/STAT1/NFE2L2/TNFAIP3/DNMT3A/DUSP1/CLU/GOT2/TRAP1/PEMT/HNRNPA1/TXN/CRHBP/JAK1/ZC3H12A/CASP3/FXN/STAT3/CDK1/RELA/TYMS/TUFM/LRRK2/SRC/GRIN3A/ZNF277/DAXX/MDM2/RPS3/MAPK13/OSER1/IL6/EPS8/GJB2/EIF4EBP1/VCAM1/IMPACT/KLF4/GNAI1/ZC3H8/STAT6/CIITA/ADA/UROS/RPL10A/RIPK1/SPHK1/PPP5C/SIGMAR1/RPS4X/BIRC2/OGG1/AIFM1/RIPK3/GPX1/RPL23/MAP1LC3A/ENDOG/CFTR/SLC1A3/NR4A3/ALAD/TIME…	108
GO:0042255	ribosome assembly	32/4031	57/11691	0.00063921	0.00852683	0.00666437	RPLP0/RPL3/MDN1/RPL5/RPSA/RRS1/MRTO4/NLE1/MRPS2/NPM1/MRPS7/RPL12/RPL6/RPS5/C1QBP/RPF2/MRPL11/RPL11/RPL23A/PPAN/NOP2/RPS14/RPS15/RPL38/BRIX1/RPL24/RPL10/RPS10/RPS28/RPS19/BOP1/RPS27	32
GO:0048846	axon extension involved in axon guidance	18/4031	27/11691	0.00064047	0.00852683	0.00666437	NRP1/CXCL12/SEMA4A/NRP2/WNT5A/PLXNA3/SEMA4C/MEGF8/RYK/SEMA6B/SLIT3/SEMA4D/SEMA4B/SLIT2/SEMA3B/SEMA5A/SEMA3C/SEMA6C	18
GO:0050718	positive regulation of interleukin-1 beta secretion	18/4031	27/11691	0.00064047	0.00852683	0.00666437	P2RX7/TLR8/RIPK2/GSDMD/PANX1/AIM2/NOD2/LPL/LILRA2/CCL3/WNT5A/HMGB1/NLRP12/PYCARD/FZD5/LILRA5/USP50/ORM1	18
GO:1902284	neuron projection extension involved in neuron projection guidance	18/4031	27/11691	0.00064047	0.00852683	0.00666437	NRP1/CXCL12/SEMA4A/NRP2/WNT5A/PLXNA3/SEMA4C/MEGF8/RYK/SEMA6B/SLIT3/SEMA4D/SEMA4B/SLIT2/SEMA3B/SEMA5A/SEMA3C/SEMA6C	18
GO:0001505	regulation of neurotransmitter levels	98/4031	217/11691	0.000653476	0.00867922	0.00678347	DTNBP1/PTGS2/EDN1/MEF2C/ACHE/P2RX7/ICAM1/JAK2/ASIC1/CLU/GCH1/P2RX4/CD36/STX11/DOC2A/ZC3H12A/ALDH7A1/SHMT1/BACE1/LRRK2/CD47/GRIN3A/TNF/PSEN1/NAPA/ERC2/GLUL/SNCG/DPYS/MCTP1/SLC30A1/DGKI/ARL6IP5/KLF4/SELENOS/SYT1/PPT1/WDR35/STXBP1/PREPL/SYNGR3/RAB5A/GCSH/DAGLB/SLC29A1/IL1B/CX3CR1/SHMT2/ADORA2B/TLR2/RIDA/APBA1/RAB3A/TICAM1/INSR/SLC1A3/LIN7B/P2RX1/DRD4/SYT17/KCNMB4/ADCY1/SPR/PCLO/STX1B/MCTP2/PPFIA3/AC…	98
GO:0032479	regulation of type I interferon production	58/4031	118/11691	0.00067904	0.00899728	0.00703206	NFKB2/CYLD/RNF125/TLR8/ACOD1/RIPK2/RELB/DHX58/IFIH1/STAT1/TNFAIP3/NMI/IRF1/NLRC5/HSPD1/UBE2L6/SYK/TRIM56/RELA/TBK1/PRKDC/IRF7/TRAIP/DDX58/POLR3E/POLR1C/MYD88/CGAS/STAT6/HERC5/ZBP1/HMGB1/POLR3H/NFKB1/TRIM21/PTPN22/POLR2L/LILRB1/HMGB2/TRIM25/POLR3B/POLR2E/TLR2/TICAM1/TRIM32/REL/ISG15/POLR3K/RNF26/POLR3G/DHX33/PYCARD/TRAF3/IKBKE/IRF5/STING1/PTPRS/MMP12	58
GO:0010951	negative regulation of endopeptidase activity	67/4031	140/11691	0.00069729	0.00919531	0.00718684	CFLAR/HGF/BIRC3/CD44/PTGS2/LAMP3/BIRC5/TNFAIP8/SERPING1/CAST/UBE2Z/BEX3/SRC/SERPINB1/CARD16/UCHL5/MDM2/NLE1/BIN1/SERPINB9/C5/KLF4/BIRC2/PLAUR/GPX1/TIMP2/PEBP1/TIMP3/NAIP/SORL1/CDKN2D/DHCR24/SLPI/SERPINB7/ARRB2/CR1/RFFL/SERPINA1/A2M/LXN/BST2/BIRC7/NOL3/PZP/IFI6/SPINT1/GAS6/PTTG1/CD109/CPAMD8/SPINK1/TFPI2/TIMP1/RARRES1/PI3/SERPINF1/CST7/CARD17/CRIM1/MMP9/TNFSF14/SERPINF2/SERPINB4/COL7A1/NGF/SERPINB…	67
GO:1903531	negative regulation of secretion by cell	67/4031	140/11691	0.00069729	0.00919531	0.00718684	NR1H3/EDN1/TLR8/ASIC1/GBP1/TNFAIP3/INHBA/SRGN/RHBDF2/RSAD2/HADH/PML/CRHBP/TNFRSF21/CD200R1/ZC3H12A/PTGER4/FFAR4/PIM3/HLA-F/LGR4/TNF/SERPINB1/CARD16/IDH2/SLC30A1/BTN2A2/PTPN22/LILRB1/IL1B/CEACAM1/CD22/ADORA1/PPP3CA/ERP29/NDUFAF2/DRD4/P2RY12/LRRC32/IL27RA/NLRP12/NMB/C5AR2/F2R/RGCC/ABAT/GAS6/FOXF1/KALRN/SYT4/IL36RN/LIF/BANK1/CD300A/SYT11/OSM/CARD17/LILRA5/TNFRSF4/ENHO/APOA2/SIRT4/SFRP1/F2RL1/SYTL4/I…	67
GO:0014046	dopamine secretion	10/4031	12/11691	0.000735698	0.0095658	0.0074764	DTNBP1/CXCL12/SYT6/SNCG/SYT1/SYT17/ABAT/SYT4/CHRNB2/SYT11	10
GO:0014059	regulation of dopamine secretion	10/4031	12/11691	0.000735698	0.0095658	0.0074764	DTNBP1/CXCL12/SYT6/SNCG/SYT1/SYT17/ABAT/SYT4/CHRNB2/SYT11	10
GO:0034331	cell junction maintenance	10/4031	12/11691	0.000735698	0.0095658	0.0074764	CSF1R/RASSF8/F2R/PLEKHA7/PARD6A/WHRN/F2RL1/INAVA/PKP2/PRTN3	10
GO:0046629	gamma-delta T cell activation	10/4031	12/11691	0.000735698	0.0095658	0.0074764	PTPRC/JAML/SYK/NOD2/MICB/LILRB1/MICA/CXADR/GPR18/EGR3	10
GO:0061687	detoxification of inorganic compound	10/4031	12/11691	0.000735698	0.0095658	0.0074764	MT2A/SLC30A1/MT1A/MT1E/MT1X/MT1F/MT1M/MT1G/ABCC2/MT1H	10
GO:0150078	positive regulation of neuroinflammatory response	10/4031	12/11691	0.000735698	0.0095658	0.0074764	TREM2/LRRK2/TNF/STAP1/IL6/CCL3/IL1B/NUPR1/IL18/IL33	10
GO:0044843	cell cycle G1/S phase transition	106/4031	238/11691	0.000742202	0.00962787	0.00752492	CUL1/MCM10/MCM2/GTSE1/MCM6/JADE1/ORC1/ORC6/PSME1/CDC45/CDC6/POLE2/CDKN3/APEX1/PSME2/E2F1/FAM83D/MCM4/KIF14/INHBA/CDKN2C/CDKN1A/E2F8/CCNA1/CCNB1/RPS6/PML/CCNA2/POLE3/BACH1/CDC25C/CDC25A/MCM7/CDT1/CDK1/RRM2/PLK3/CCNE2/TYMS/RCC1/UBE2E2/GPR132/IQGAP3/MUC1/PRKDC/MCM3/CHEK2/DHFR/MDM2/MCM8/POLA1/PHB2/WEE1/MYC/POLE/EIF4EBP1/KLF4/BTN2A2/RIPK1/TFDP1/KANK2/RPA1/CDK10/RBL1/CCNE1/LSM11/ADAM17/CTDSPL/ACVR1/GPN…	106
GO:1903706	regulation of hemopoiesis	162/4031	383/11691	0.000744591	0.0096364	0.00753158	PSMA4/TBX21/MEF2C/PTPRC/CYLD/TESC/PSME1/TREM2/IL12RB1/PSMA6/NFKBIA/PSME2/NFATC2/RIPK2/IL7/KAT2A/CD83/STAT1/NFE2L2/CD80/INHBA/IRF1/CD101/DUSP10/NFKBIZ/NCAPG2/PRKCA/MOV10/H4C8/ZC3H12A/IL15/SYK/B2M/STAT3/RASGRP1/PTPN2/CD28/CTNNBIP1/SOCS1/WDR5/SIGLEC15/IL27/PSMB8/PSMB10/TNF/NME1/PSMB9/LYN/ZFP36L2/IRF7/IRF4/IL2RA/LILRB3/ZFP36/DTX1/LILRB2/CCL3/MYC/HLX/TAL1/ZC3H8/ADA/BTN2A2/FANCA/RUNX1/WDR61/RIPK1/MDK/N…	162
GO:0002377	immunoglobulin production	44/4031	85/11691	0.000752225	0.00970955	0.00758876	POLQ/TBX21/UNG/PTPRC/CD40/TNFSF13B/NBN/TRAF2/CTNNBL1/HSPD1/EXO1/LIG4/CD28/HLA-E/TNF/PRKDC/ERCC1/NSD2/IL6/CGAS/STAT6/APLF/MSH2/TRAF3IP2/MSH6/TCIRG1/BCL6/ATAD5/CD22/TCF3/RBP4/GPI/IL27RA/PAXIP1/TNFSF13/IL7R/SHLD1/CARD11/TFRC/GALNT2/TNFRSF4/HLA-DQB1/GAPT/IL33	44
GO:0001909	leukocyte mediated cytotoxicity	41/4031	78/11691	0.000753734	0.00970955	0.00758876	SLAMF7/PTPRC/P2RX7/ICAM1/IL12RB1/NECTIN2/CD1A/CD1C/B2M/RASGRP1/MICB/HLA-C/HLA-E/HLA-F/HLA-A/HLA-B/STAP1/SERPINB9/PVR/CORO1A/LAG3/HLA-G/CD1B/RIPK3/LILRB1/CEACAM1/ARRB2/IL12B/MICA/CD1E/IL7R/IL23A/SLAMF6/AZU1/CD160/IL18/SERPINB4/F2RL1/IL18RAP/CTSG/ELANE	41
GO:1905517	macrophage migration	25/4031	42/11691	0.000772834	0.00993261	0.0077631	CD9/KARS1/TREM2/P2RX4/MCOLN2/CD200R1/CCL5/MTUS1/NUP85/STAP1/CCL3/C5/MDK/C3AR1/SLAMF8/CX3CR1/EDNRB/TRPV4/CCL2/P2RY12/CYP19A1/SAA1/CSF1/AZU1/THBS1	25
GO:2001023	regulation of response to drug	30/4031	53/11691	0.000777958	0.00996082	0.00778515	HGF/DTNBP1/CXCL12/NFE2L2/TRAP1/SYT6/TXN/LRRK2/PSEN1/SNCG/ARL6IP5/RIPK1/SYT1/NCOA1/ENDOG/NR4A3/HMGA2/DRD4/SYT17/PYCR1/ABAT/SYT4/STK39/CHRNB2/RETN/SYT11/GAL/RGS4/MET/RAB3B	30
GO:0046928	regulation of neurotransmitter secretion	34/4031	62/11691	0.000778609	0.00996082	0.00778515	DTNBP1/MEF2C/ASIC1/BACE1/LRRK2/GRIN3A/NAPA/SNCG/MCTP1/SLC30A1/DGKI/SYT1/STXBP1/PREPL/RAB5A/ADORA2B/APBA1/RAB3A/P2RX1/KCNMB4/ADCY1/STX1B/MCTP2/CPLX1/KMO/SYT4/NCS1/SYN1/CHRNB2/APBA2/PFN2/SYT11/GPER1/PRKCB	34

## Sheet: Ctrl_vs_IFNB_24
ID	Description	GeneRatio	BgRatio	pvalue	p.adjust	qvalue	geneID	Count
GO:0034341	response to interferon-gamma	92/2809	165/11691	1.38951e-18	7.61731e-15	6.12117e-15	NUB1/SP100/OAS1/JAK2/OAS2/TRIM38/STAT1/GBP3/GBP1/TRIM25/NMI/IRF1/BST2/SHFL/GCH1/TRIM5/TRIM22/OASL/CALCOCO2/STXBP1/IRF4/PARP9/PML/NLRC5/GBP5/GBP2/GBP4/TLR3/B2M/IRF2/LGALS9/PARP14/IFITM2/SOCS1/IRF7/IFITM1/CD47/HLA-C/HLA-E/HLA-F/HLA-A/TRIM26/HLA-B/MRC1/RAB43/IFITM3/MT2A/TRIM21/CAMK2D/OAS3/CCL8/CASP1/HLA-G/GSN/IL12RB1/IRF5/EDN1/CXCL16/CAMK2G/RPL13A/CDC42EP2/IRF9/CCL5/FCGR1B/ACOD1/FCGR1A/MID1/CCL3L1/C…	92
GO:0009617	response to bacterium	171/2809	406/11691	2.22429e-16	6.09678e-13	4.89929e-13	STAP1/P2RX7/JAK2/GSDMD/NOD1/DHX58/OAS2/PPARD/TENT5A/CD86/WDR35/CD274/CD80/IDO1/GCH1/TRIM5/CMPK2/CDC73/AKIRIN2/IL1RN/PLAA/IFI44/HERC6/NLRC5/GBP5/CD1D/CCR5/NEXN/GBP2/GBP4/TLR3/SYK/B2M/LGALS9/CXCL10/CXCL11/PRKCE/MYD88/CNP/PLAAT3/ISG15/CD47/IL27/PDCD1LG2/TMEM229B/CARD16/HLA-E/LYN/MRC1/SRC/RIPK2/SASH1/H2BC21/THBD/H2BC11/PRPF8/MT2A/PDE4B/IL10RA/TLR5/CASP8/LILRB2/PRDX2/OPTN/ZFP36/RELA/TBK1/CASP1/H2BC4/T…	171
GO:0071346	cellular response to interferon-gamma	80/2809	150/11691	7.32719e-15	1.04459e-11	8.39421e-12	SP100/OAS1/JAK2/OAS2/TRIM38/STAT1/GBP3/GBP1/TRIM25/NMI/IRF1/TRIM5/TRIM22/OASL/STXBP1/IRF4/PARP9/PML/NLRC5/GBP5/GBP2/GBP4/TLR3/B2M/IRF2/LGALS9/PARP14/SOCS1/IRF7/CD47/HLA-C/HLA-E/HLA-F/HLA-A/TRIM26/HLA-B/MRC1/RAB43/MT2A/TRIM21/CAMK2D/OAS3/CCL8/CASP1/HLA-G/GSN/IL12RB1/IRF5/EDN1/CAMK2G/RPL13A/CDC42EP2/IRF9/CCL5/FCGR1B/ACOD1/FCGR1A/MID1/CCL3L1/CCL3L3/CCL2/CCL3/ZYX/CCL4L1/CCL7/CCL4/FLNB/NR1H3/TLR2/CCL2…	80
GO:0002250	adaptive immune response	132/2809	299/11691	8.78814e-15	1.04459e-11	8.39421e-12	BTN3A1/UNG/LAMP3/CEACAM1/P2RX7/LAG3/JAK2/CD40/RNF125/TNFSF13B/PRKD2/CTSC/UNC93B1/BTN3A3/CD86/RNF19B/CD274/TNFSF18/PTK2B/CD80/IRF1/NECTIN2/RSAD2/IRF4/SERPING1/CD1D/CD1A/SYK/B2M/STAT6/TAP1/EXO1/IRF7/PDCD1/IL27/PDCD1LG2/TAP2/MICB/HLA-C/HLA-E/HLA-F/HLA-A/DENND1B/HLA-B/LYN/BTK/CTSL/RIPK2/FGL1/C2/NSD2/C1QB/NBN/LILRB2/RAB27A/ERAP2/CD1E/BTN3A2/MCOLN2/SAMSN1/TRPM4/SEMA4A/HLA-G/C1QC/IL12RB1/PIK3CG/SLAMF7/L…	132
GO:0098542	defense response to other organism	141/2809	327/11691	1.09095e-14	1.04459e-11	8.39421e-12	EIF2AK2/P2RX7/OAS1/APOBEC3H/CD40/RNF125/GSDMD/NOD1/DDX58/DHX58/UNC93B1/OAS2/TRIM38/IFIH1/STAT1/GBP3/GBP1/IFIT3/IFIT2/TRIM25/NT5C3A/IRF1/IFI6/APOBEC3A/APOBEC3F/BST2/SHFL/TRIM5/TRIM22/RSAD2/OASL/CALCOCO2/RTP4/IRF4/DDX60/IFI44L/PARP9/HERC5/PML/NLRC5/PMAIP1/IFIT5/MX1/ADAR/GBP2/GBP4/AIM2/DTX3L/IL15/SERINC5/TLR3/CGAS/SYK/IFI27/BATF2/IRF2/CXCL10/TRIM56/STAT2/ISG20/MYD88/MX2/IFITM2/IRF7/IFIT1/IFITM1/ISG1…	141
GO:0009615	response to virus	120/2809	264/11691	1.1433e-14	1.04459e-11	8.39421e-12	EIF2AK2/OAS1/APOBEC3H/CD40/RNF125/DDX58/CXCL12/DHX58/UNC93B1/OAS2/TRIM38/IFIH1/STAT1/IVNS1ABP/GBP3/GBP1/STMN1/IFIT3/IFIT2/TRIM25/NT5C3A/BATF3/IRF1/IFI6/APOBEC3A/APOBEC3F/BST2/SHFL/TRIM5/TRIM22/RSAD2/OASL/RTP4/DDX60/IFI44L/IFI44/PARP9/HERC5/PML/NLRC5/PMAIP1/IFIT5/MX1/ADAR/AIM2/DTX3L/IL15/SERINC5/TLR3/CGAS/IFI27/IRF2/LGALS9/CXCL10/TRIM56/STAT2/ISG20/MX2/IFITM2/IRF7/IFIT1/IFITM1/ISG15/PLSCR1/IL27/MI…	120
GO:0051607	defense response to virus	95/2809	196/11691	5.84979e-14	4.58122e-11	3.68141e-11	EIF2AK2/OAS1/APOBEC3H/CD40/RNF125/DDX58/DHX58/UNC93B1/OAS2/TRIM38/IFIH1/STAT1/GBP3/GBP1/IFIT3/IFIT2/TRIM25/NT5C3A/IRF1/IFI6/APOBEC3A/APOBEC3F/BST2/SHFL/TRIM5/TRIM22/RSAD2/OASL/RTP4/DDX60/IFI44L/PARP9/HERC5/PML/NLRC5/PMAIP1/IFIT5/MX1/ADAR/AIM2/DTX3L/IL15/SERINC5/TLR3/CGAS/IFI27/IRF2/CXCL10/TRIM56/STAT2/ISG20/MX2/IFITM2/IRF7/IFIT1/IFITM1/ISG15/PLSCR1/IL27/MICB/APOBEC3G/APOBEC3C/IFITM3/IFI16/OAS3/RE…	95
GO:0034340	response to type I interferon	51/2809	81/11691	9.34128e-14	6.40111e-11	5.14385e-11	SP100/IFI35/OAS1/OAS2/STAT1/IFIT3/IFIT2/ZBP1/IRF1/IFI6/BST2/SHFL/XAF1/RSAD2/OASL/IRF4/NLRC5/MX1/ADAR/GBP2/IFI27/IRF2/TRIM56/STAT2/ISG20/MYD88/MX2/USP18/IFITM2/IRF7/IFIT1/IFITM1/ISG15/PSMB8/HLA-C/HLA-E/HLA-F/HLA-A/HLA-B/IFITM3/PTPN11/OAS3/TBK1/IKBKE/HLA-G/SHMT2/IRF5/ABCE1/IRF9/TRIM6/IRF6	51
GO:0060337	type I interferon signaling pathway	48/2809	77/11691	8.6159e-13	4.72323e-10	3.79553e-10	SP100/IFI35/OAS1/OAS2/STAT1/IFIT3/IFIT2/ZBP1/IRF1/IFI6/BST2/XAF1/RSAD2/OASL/IRF4/NLRC5/MX1/ADAR/GBP2/IFI27/IRF2/STAT2/ISG20/MYD88/MX2/USP18/IFITM2/IRF7/IFIT1/IFITM1/ISG15/PSMB8/HLA-C/HLA-E/HLA-F/HLA-A/HLA-B/IFITM3/PTPN11/OAS3/TBK1/IKBKE/HLA-G/IRF5/ABCE1/IRF9/TRIM6/IRF6	48
GO:0071357	cellular response to type I interferon	48/2809	77/11691	8.6159e-13	4.72323e-10	3.79553e-10	SP100/IFI35/OAS1/OAS2/STAT1/IFIT3/IFIT2/ZBP1/IRF1/IFI6/BST2/XAF1/RSAD2/OASL/IRF4/NLRC5/MX1/ADAR/GBP2/IFI27/IRF2/STAT2/ISG20/MYD88/MX2/USP18/IFITM2/IRF7/IFIT1/IFITM1/ISG15/PSMB8/HLA-C/HLA-E/HLA-F/HLA-A/HLA-B/IFITM3/PTPN11/OAS3/TBK1/IKBKE/HLA-G/IRF5/ABCE1/IRF9/TRIM6/IRF6	48
GO:0060326	cell chemotaxis	100/2809	221/11691	2.69529e-12	1.34324e-09	1.07941e-09	STAP1/PDGFB/LGMN/PRKD2/CXCL12/MDK/PTK2B/CCRL2/P2RX4/IL1RN/CYP19A1/CH25H/TIAM1/JAML/CCR5/CCR1/SYK/LGALS9/CXCL10/CXCL11/LYN/ELMO2/SLC12A2/KARS1/PDE4B/C3AR1/FFAR2/CCL8/TRPM4/PLEKHG5/PIK3CG/CX3CR1/HSPB1/HMGB1/ADAM17/EDN1/CXCL16/MTUS1/CXCL9/IL6/PRKCQ/CCL5/CCR7/HSD3B7/HBEGF/FGFR1/HGF/GAB1/DYSF/CXADR/RIPOR2/IL10/CXCR2/S100A9/NRP1/NBL1/DUSP1/CCL3L1/CCL3L3/RAB13/PDE4D/CCL2/C5/PADI2/BIN2/CCL3/CCL4L1/HMGB2/…	100
GO:0048525	negative regulation of viral process	48/2809	80/11691	6.46943e-12	2.95545e-09	2.37496e-09	EIF2AK2/OAS1/APOBEC3H/TRIM14/STAT1/TRIM25/APOBEC3A/APOBEC3F/BST2/SHFL/TRIM5/RSAD2/OASL/PML/IFIT5/MX1/ISG20/PARP10/IFITM2/IFIT1/IFITM1/ISG15/PLSCR1/TRIM26/APOBEC3G/APOBEC3C/IFITM3/PROX1/IFI16/TRIM21/OAS3/CCL8/ZFP36/ZC3HAV1/GSN/TNF/CCL5/TRIM6/TFAP4/ZC3H12A/JUN/CCL3/CCNK/CCL4/HMGA2/MID2/FCN1/SLPI	48
GO:0002237	response to molecule of bacterial origin	113/2809	266/11691	1.5916e-11	6.71167e-09	5.39341e-09	STAP1/P2RX7/JAK2/PPARD/CD86/WDR35/CD274/CD80/IDO1/GCH1/TRIM5/CMPK2/CDC73/AKIRIN2/IL1RN/PLAA/CCR5/B2M/LGALS9/CXCL10/CXCL11/PRKCE/CNP/PDCD1LG2/CARD16/LYN/MRC1/SRC/RIPK2/SASH1/THBD/PRPF8/PDE4B/IL10RA/CASP8/LILRB2/PRDX2/ZFP36/RELA/CASP1/PTGER2/PTPN22/JUND/IRF5/CX3CR1/RPS6KA3/AXL/HMGB1/TNF/ADAM17/EDN1/TICAM1/NOD2/CXCL9/PTGIR/IL6/CDK4/CD180/CSF2RB/CARD8/CCL5/CCR7/LTA/TRIM6/KMO/PRKCA/TGFB1/ACOD1/ZC3H12A…	113
GO:0032103	positive regulation of response to external stimulus	102/2809	234/11691	2.55284e-11	9.9962e-09	8.03282e-09	STAP1/JAK2/PPM1F/PDGFB/LGMN/TRADD/PRKD2/NOD1/CXCL12/DHX58/CTSC/MDK/PTK2B/IDO1/P2RX4/DDX60/GBP5/TIAM1/CCR1/IL15/TLR3/SMAD3/LGALS9/CXCL10/MYD88/NUPR1/CD47/HLA-E/BTK/FKBP1B/RIPK2/SASH1/THBD/KARS1/C3AR1/FFAR2/OPTN/TBK1/PARK7/LILRA5/PIK3CG/HSPB1/HMGB1/TNF/ADAM17/EDN1/TICAM1/NOD2/IL6/CD180/FFAR3/LPL/CEBPA/CCL5/CCR7/LTA/NLRP12/PRKCA/TGFB1/FGFR1/ACOD1/BMPR2/DYSF/PTGER4/RIPOR2/CD28/CXCR2/S100A9/NRP1/TUBB2…	102
GO:0060333	interferon-gamma-mediated signaling pathway	46/2809	78/11691	4.12475e-11	1.50746e-08	1.21137e-08	SP100/OAS1/JAK2/OAS2/TRIM38/STAT1/GBP1/TRIM25/NMI/IRF1/TRIM5/TRIM22/OASL/IRF4/PARP9/PML/NLRC5/GBP2/B2M/IRF2/PARP14/SOCS1/IRF7/HLA-C/HLA-E/HLA-F/HLA-A/TRIM26/HLA-B/MT2A/TRIM21/CAMK2D/OAS3/HLA-G/IRF5/CAMK2G/IRF9/FCGR1B/FCGR1A/MID1/NR1H3/VCAM1/IRF6/CIITA/HLA-DQA1/HLA-DQA2	46
GO:0001819	positive regulation of cytokine production	143/2809	366/11691	5.94171e-11	2.03578e-08	1.63593e-08	BRCA1/EIF2AK2/P2RX7/JAK2/CD40/RNF125/GSDMD/PRKD2/NOD1/DDX58/DHX58/PANX1/MDK/CD86/IFIH1/STAT1/CD274/CD80/ZBP1/IRF1/IDO1/RSAD2/AKIRIN2/IL1RN/IRF4/RIPK1/DDX60/GBP5/MNDA/AIM2/IL15/TLR3/CGAS/SYK/B2M/STAT6/SMAD3/LGALS9/MYD88/HPSE/SPHK1/IRF7/IL27/HSPA1B/HLA-E/HLA-F/PRKDC/CLEC5A/SRC/RIPK2/KARS1/IFI16/PDE4B/PTPN11/C3AR1/TLR5/CASP8/LILRB2/IL1RAP/FFAR2/IL7/RELA/TBK1/CASP1/BIRC2/MCOLN2/HEG1/HSPA1A/PTPN22/PAR…	143
GO:0032496	response to lipopolysaccharide	108/2809	256/11691	7.43742e-11	2.2815e-08	1.83338e-08	STAP1/P2RX7/JAK2/PPARD/CD86/WDR35/CD274/CD80/IDO1/GCH1/TRIM5/CMPK2/CDC73/AKIRIN2/IL1RN/PLAA/CCR5/LGALS9/CXCL10/CXCL11/PRKCE/CNP/PDCD1LG2/CARD16/LYN/MRC1/SRC/RIPK2/SASH1/THBD/PRPF8/PDE4B/IL10RA/CASP8/LILRB2/PRDX2/ZFP36/RELA/CASP1/PTGER2/PTPN22/JUND/CX3CR1/RPS6KA3/AXL/HMGB1/TNF/ADAM17/EDN1/TICAM1/NOD2/CXCL9/PTGIR/IL6/CDK4/CD180/CSF2RB/CARD8/CCL5/CCR7/LTA/TRIM6/KMO/PRKCA/TGFB1/ACOD1/ZC3H12A/PTGER4/I…	108
GO:0002790	peptide secretion	164/2809	436/11691	7.7567e-11	2.2815e-08	1.83338e-08	CD38/NADK/BTN3A1/LCP2/P2RX7/JAK2/CD40/TNFSF13B/GSDMD/DDX58/PANX1/MDK/PPARD/IFIH1/GBP1/CD274/PFKFB2/RSAD2/IL1RN/HADH/PML/TCF7L2/SIDT2/GBP5/TIAM1/ATP13A2/AIM2/SYK/RAB8B/RAB8A/LGALS9/PRKCE/EXOC3L1/TMEM106A/SOCS1/ISG15/BLOC1S3/ANXA4/CARD16/HLA-E/LYN/CLEC5A/FKBP1B/SRC/RIPK2/SRGN/KARS1/PTPN11/PPP3CA/IL1R2/TLR5/IL1RAP/FFAR2/SERPINB1/CD2AP/RAB11FIP1/CRHBP/CASP1/BTN3A2/DNAJC1/MCOLN2/SLC25A5/TRPM4/PTPN22/P…	164
GO:0050900	leukocyte migration	133/2809	335/11691	7.90741e-11	2.2815e-08	1.83338e-08	STAP1/CEACAM1/PDGFB/LGMN/CXCL12/MDK/SOS1/TNFSF18/PTK2B/P2RX4/IL1RN/CYP19A1/CH25H/JAML/CCR5/CCR1/SYK/RET/SLC3A2/LGALS9/CXCL10/CXCL11/ITGAM/GCNT1/SELL/CD47/LYN/SLC12A2/SRC/THBD/SDC3/KARS1/PDE4B/PTPN11/C3AR1/FFAR2/CCL8/MCOLN2/TRPM4/PIK3CG/CX3CR1/HMGB1/ADORA1/TNF/ADAM17/EDN1/CXCL16/MTUS1/CXCL9/WASL/RIPK3/DOCK8/IL6/CD244/ITGAV/KITLG/GATA3/CCL5/CCR7/HSD3B7/NLRP12/ATP1B2/TGFB1/ITGB7/PLVAP/ITGA6/DYSF/CXA…	133
GO:0031349	positive regulation of defense response	154/2809	404/11691	9.53628e-11	2.61389e-08	2.10049e-08	STAP1/PSMA4/WDFY1/LAG3/PSME1/JAK2/LGMN/PSME2/RNF125/TRADD/NOD1/DDX58/ICAM2/DHX58/MAP2K6/CTSC/UNC93B1/MDK/IFIH1/ZBP1/IRF1/NECTIN2/IDO1/TRIM5/RSAD2/APPL2/IRF4/RIPK1/DDX60/PARP9/NLRC5/UBC/GBP5/COLEC12/CD1D/MNDA/AIM2/IL15/TLR3/CGAS/SYK/ITGAM/PRKCE/MYD88/NUPR1/IRF7/PLSCR1/CD47/PSMB8/HSPA1B/MICB/HLA-E/HLA-F/PSMB9/PRKDC/LYN/BTK/OTUD4/CTSL/SRC/RIPK2/PSMA5/KARS1/IFI16/TLR5/CASP8/CUL1/FFAR2/PSMB10/OPTN/REL…	154
GO:1903901	negative regulation of viral life cycle	41/2809	68/11691	1.80138e-10	4.70247e-08	3.77884e-08	EIF2AK2/OAS1/APOBEC3H/TRIM25/APOBEC3A/APOBEC3F/BST2/SHFL/TRIM5/RSAD2/OASL/PML/IFIT5/MX1/ISG20/PARP10/IFITM2/IFIT1/IFITM1/ISG15/PLSCR1/TRIM26/APOBEC3G/APOBEC3C/IFITM3/PROX1/IFI16/TRIM21/OAS3/CCL8/ZC3HAV1/GSN/TNF/CCL5/TRIM6/ZC3H12A/CCNK/HMGA2/MID2/FCN1/SLPI	41
GO:0043901	negative regulation of multi-organism process	65/2809	132/11691	2.35581e-10	5.87025e-08	4.71726e-08	EIF2AK2/OAS1/APOBEC3H/RNF125/TRIM14/DHX58/TRIM38/STAT1/TRIM25/APOBEC3A/APOBEC3F/BST2/SHFL/TRIM5/RSAD2/OASL/PML/IFIT5/MX1/ISG20/PARP10/IFITM2/IFIT1/IFITM1/ISG15/PLSCR1/CARD16/MICB/TRIM26/APOBEC3G/APOBEC3C/IFITM3/PROX1/IFI16/TRIM21/OAS3/CCL8/PRDX2/ZFP36/ZC3HAV1/GSN/TNF/SIGLEC11/FGL2/HPGDS/ITGAV/CARD8/CCL5/TRIM6/TFAP4/ACOD1/ZC3H12A/JUN/ARG2/TNFAIP3/CCL3/CCNK/CCL4/ADA/HMGA2/MID2/IL2RA/FCN1/HTRA1/SLPI	65
GO:0045071	negative regulation of viral genome replication	33/2809	50/11691	3.60833e-10	8.60038e-08	6.91115e-08	EIF2AK2/OAS1/APOBEC3H/APOBEC3A/APOBEC3F/BST2/SHFL/RSAD2/OASL/IFIT5/MX1/ISG20/PARP10/IFITM2/IFIT1/IFITM1/ISG15/PLSCR1/APOBEC3G/APOBEC3C/IFITM3/PROX1/IFI16/OAS3/CCL8/ZC3HAV1/TNF/CCL5/TRIM6/ZC3H12A/CCNK/HMGA2/SLPI	33
GO:0002460	adaptive immune response based on somatic recombination of immune receptors built from immunoglobulin superfamily domains	87/2809	199/11691	6.19926e-10	1.3975e-07	1.12301e-07	UNG/CEACAM1/P2RX7/CD40/TNFSF13B/CTSC/BTN3A3/CD274/CD80/NECTIN2/RSAD2/IRF4/SERPING1/CD1D/CD1A/B2M/STAT6/EXO1/IRF7/IL27/MICB/HLA-C/HLA-E/HLA-F/HLA-A/DENND1B/HLA-B/BTK/RIPK2/C2/NSD2/C1QB/NBN/RAB27A/CD1E/BTN3A2/TRPM4/SEMA4A/HLA-G/C1QC/IL12RB1/HMGB1/TNF/ADAM17/MSH2/RIPK3/CD1C/TCIRG1/FGL2/IL6/SLAMF6/PRKCQ/HLX/GATA3/LTA/C1R/TGFB1/C1QA/MICA/BCL6/TFRC/ZC3H12A/CD28/IL10/LILRB1/MEF2C/FZD5/RELB/TNFAIP3/C5/CD…	87
GO:0007186	G protein-coupled receptor signaling pathway	176/2809	487/11691	6.37312e-10	1.3975e-07	1.12301e-07	OGFR/JAK2/PDGFRL/CXCL12/SOS1/STMN1/CCRL2/PDE1B/ARHGEF9/FGD2/DYNLT1/RGS20/PARD3/HTR7/GPR180/TIAM1/CCR5/CCR1/ARHGEF3/CXCL10/CXCL11/SPHK1/GNG7/GPBAR1/SSTR2/P2RY13/GNG2/BTK/DGKG/SLC12A2/SRC/P2RY6/PDE4B/LTB4R/C3AR1/RXFP1/ACPP/FFAR2/CCL8/PDE7A/PDE8A/OR52K2/SORT1/HEBP1/GPR161/GNA13/ARHGEF19/GABRA3/PICK1/RGS18/PTGER2/OR52K1/GNG11/PLEKHG5/DGKI/PLEK/GRK6/PIK3CG/ADGRG1/GABRE/RAPGEF2/CX3CR1/ADORA1/EDN1/CXCL1…	176
GO:0050663	cytokine secretion	80/2809	179/11691	8.54446e-10	1.80157e-07	1.44772e-07	BTN3A1/LCP2/P2RX7/GSDMD/DDX58/PANX1/MDK/IFIH1/GBP1/CD274/PML/GBP5/AIM2/SYK/LGALS9/TMEM106A/SOCS1/ISG15/ANXA4/CARD16/LYN/CLEC5A/SRC/RIPK2/SRGN/KARS1/IL1R2/TLR5/IL1RAP/FFAR2/SERPINB1/CASP1/BTN3A2/MCOLN2/PTPN22/LILRA5/HMGB1/TNF/NOD2/TCIRG1/BTN2A2/CD244/LPL/ITGAV/CARD8/GATA3/CCR7/TRIM6/NLRP12/MAPK11/FFAR4/DYSF/ZC3H12A/PTGER4/IL10/LILRB1/FZD5/TLR1/ARG2/TNFAIP3/C5/CCL3/CLECL1/LGR4/TLR8/TLR2/CARD17/C5AR…	80
GO:0032652	regulation of interleukin-1 production	43/2809	76/11691	1.09992e-09	2.18689e-07	1.75736e-07	CEACAM1/P2RX7/JAK2/GSDMD/NOD1/PANX1/PML/MNDA/AIM2/SMAD3/LGALS9/SPHK1/CARD16/RIPK2/IFI16/IL1R2/CASP8/SERPINB1/CASP1/LILRA5/CD33/CX3CR1/HSPB1/TYROBP/HMGB1/NOD2/LPL/CARD8/CCR7/NLRP12/ZC3H12A/IL10/FZD5/ARG2/TNFAIP3/CCL3/TLR8/CARD17/MEFV/USP50/PANX2/INAVA/S1PR3	43
GO:0009306	protein secretion	154/2809	416/11691	1.1294e-09	2.18689e-07	1.75736e-07	CD38/NADK/BTN3A1/LCP2/P2RX7/JAK2/CD40/TNFSF13B/GSDMD/DDX58/PANX1/MDK/PPARD/IFIH1/GBP1/CD274/PFKFB2/RSAD2/IL1RN/HADH/PML/TCF7L2/SIDT2/GBP5/TIAM1/ATP13A2/AIM2/SYK/RAB8B/RAB8A/LGALS9/PRKCE/TMEM106A/SOCS1/ISG15/BLOC1S3/ANXA4/CARD16/HLA-E/LYN/CLEC5A/FKBP1B/SRC/RIPK2/SRGN/KARS1/PTPN11/PPP3CA/IL1R2/TLR5/IL1RAP/FFAR2/SERPINB1/CD2AP/RAB11FIP1/CASP1/BTN3A2/DNAJC1/MCOLN2/SLC25A5/TRPM4/PTPN22/PARK7/LILRA5/CD…	154
GO:0030595	leukocyte chemotaxis	77/2809	171/11691	1.15688e-09	2.18689e-07	1.75736e-07	STAP1/PDGFB/LGMN/CXCL12/MDK/PTK2B/IL1RN/CYP19A1/CH25H/JAML/CCR5/CCR1/SYK/LGALS9/CXCL10/CXCL11/LYN/SLC12A2/KARS1/PDE4B/C3AR1/FFAR2/CCL8/TRPM4/PIK3CG/HMGB1/ADAM17/EDN1/CXCL16/MTUS1/CXCL9/IL6/CCL5/CCR7/HSD3B7/DYSF/CXADR/RIPOR2/IL10/CXCR2/S100A9/NBL1/DUSP1/CCL3L1/CCL3L3/PDE4D/CCL2/C5/PADI2/CCL3/CCL4L1/CCL7/CCL4/TNFSF14/CSF1/CCL24/FLT1/C5AR2/S1PR1/CNR2/S100A8/ADAM8/IL23A/GREM1/CCL22/FPR2/CXCL5/CCL15/C…	77
GO:0050727	regulation of inflammatory response	112/2809	280/11691	1.50463e-09	2.74945e-07	2.20942e-07	CFH/STAP1/JAK2/ABCD1/TRADD/CTSC/MDK/PPARD/IDO1/APPL2/CYP19A1/FANCD2/SERPING1/GBP5/IL15/RICTOR/TLR3/SMAD3/MYD88/NUPR1/SPHK1/USP18/CD47/CR1L/HLA-E/CFB/LYN/BTK/C2/KARS1/C3AR1/IL1R2/C1QB/FFAR2/RELA/BIRC2/PARK7/LILRA5/C1QC/PBK/PIK3CG/ADORA1/TNF/TICAM1/NOD2/IL6/FFAR3/LPL/CEBPA/GATA3/CCL5/CCR7/LTA/C1R/NLRP12/C1QA/IL22RA2/HGF/ACOD1/BCL6/FFAR4/ZC3H12A/PTGER4/CD28/IL10/FOXF1/S100A9/PIK3AP1/TNFAIP6/CHID1/CC…	112
GO:0032651	regulation of interleukin-1 beta production	39/2809	67/11691	2.12854e-09	3.53595e-07	2.84144e-07	P2RX7/JAK2/GSDMD/NOD1/PANX1/PML/MNDA/AIM2/SMAD3/LGALS9/SPHK1/CARD16/RIPK2/IFI16/CASP8/SERPINB1/CASP1/LILRA5/CD33/CX3CR1/HSPB1/TYROBP/HMGB1/NOD2/LPL/CARD8/CCR7/NLRP12/ZC3H12A/FZD5/ARG2/TNFAIP3/CCL3/TLR8/CARD17/MEFV/USP50/INAVA/S1PR3	39
GO:1990868	response to chemokine	39/2809	67/11691	2.12854e-09	3.53595e-07	2.84144e-07	CXCL12/PTK2B/CCRL2/CCR5/CCR1/CXCL10/CXCL11/SLC12A2/CCL8/CX3CR1/EDN1/CXCL9/DOCK8/CCL5/CCR7/ZC3H12A/RIPOR2/CXCR2/DUSP1/CCL3L1/CCL3L3/CCL2/PADI2/CCL3/CCL4L1/CCL7/CCL4/CCL24/CCL22/ACKR4/SLIT3/CXCL5/CXCR6/ROBO1/CCL15/CCR2/CCL13/CCL23/PPBP	39
GO:1990869	cellular response to chemokine	39/2809	67/11691	2.12854e-09	3.53595e-07	2.84144e-07	CXCL12/PTK2B/CCRL2/CCR5/CCR1/CXCL10/CXCL11/SLC12A2/CCL8/CX3CR1/EDN1/CXCL9/DOCK8/CCL5/CCR7/ZC3H12A/RIPOR2/CXCR2/DUSP1/CCL3L1/CCL3L3/CCL2/PADI2/CCL3/CCL4L1/CCL7/CCL4/CCL24/CCL22/ACKR4/SLIT3/CXCL5/CXCR6/ROBO1/CCL15/CCR2/CCL13/CCL23/PPBP	39
GO:0045069	regulation of viral genome replication	45/2809	84/11691	4.79782e-09	7.73578e-07	6.21637e-07	EIF2AK2/HACD3/TOP2B/OAS1/APOBEC3H/TRIM38/STAU1/APOBEC3A/APOBEC3F/BST2/SHFL/TOP2A/RSAD2/OASL/IFIT5/MX1/ADAR/IFI27/DDB1/ISG20/PARP10/IFITM2/IFIT1/IFITM1/ISG15/PLSCR1/APOBEC3G/APOBEC3C/IFITM3/PROX1/FMR1/PKN2/IFI16/OAS3/NUCKS1/CCL8/ZC3HAV1/TNF/CCL5/TRIM6/ZC3H12A/CD28/CCNK/HMGA2/SLPI	45
GO:0071674	mononuclear cell migration	37/2809	64/11691	7.12825e-09	1.11649e-06	8.97195e-07	PDGFB/LGMN/CXCL12/MDK/JAML/CCR1/CXCL10/CD47/LYN/KARS1/C3AR1/CCL8/HMGB1/TNF/IL6/CCL5/TGFB1/NBL1/DUSP1/CCL3L1/CCL3L3/CCL2/CCL3/CCL4L1/CCL7/CCL4/CSF1/CCL24/FLT1/GREM1/CCL22/FPR2/CCL15/CCR2/CCL13/CCL23/SERPINE1	37
GO:0006935	chemotaxis	156/2809	436/11691	1.35302e-08	2.06034e-06	1.65567e-06	TYMP/STAP1/PPM1F/PDGFB/LGMN/PRKD2/CXCL12/MDK/SOS1/PTK2B/CCRL2/EPHB2/P2RX4/IL1RN/CYP19A1/CH25H/TIAM1/JAML/CCR5/NEXN/CCR1/SYK/RET/SMAD3/LGALS9/CXCL10/CXCL11/SEMA4D/NTNG2/LYN/ELMO2/SEMA4C/B3GNT2/SLC12A2/SRC/KARS1/PDE4B/PTPN11/C3AR1/PLXNA2/FFAR2/CCL8/TRPM4/SEMA4A/PLEKHG5/GFRA2/PIK3CG/CX3CR1/HSPB1/HMGB1/OPHN1/ADAM17/EDN1/CXCL16/MTUS1/CXCL9/IRS2/IL6/ETV1/ENPP2/NR4A3/PRKCQ/ITGAV/GATA3/CCL5/CCR7/HSD3B7/P…	156
GO:0050704	regulation of interleukin-1 secretion	27/2809	41/11691	1.58265e-08	2.34489e-06	1.88432e-06	P2RX7/GSDMD/PANX1/PML/AIM2/LGALS9/CARD16/RIPK2/IL1R2/SERPINB1/CASP1/LILRA5/HMGB1/NOD2/LPL/CARD8/CCR7/NLRP12/ZC3H12A/FZD5/ARG2/TNFAIP3/CCL3/TLR8/CARD17/USP50/PANX2	27
GO:0042330	taxis	156/2809	438/11691	1.92553e-08	2.7085e-06	2.17652e-06	TYMP/STAP1/PPM1F/PDGFB/LGMN/PRKD2/CXCL12/MDK/SOS1/PTK2B/CCRL2/EPHB2/P2RX4/IL1RN/CYP19A1/CH25H/TIAM1/JAML/CCR5/NEXN/CCR1/SYK/RET/SMAD3/LGALS9/CXCL10/CXCL11/SEMA4D/NTNG2/LYN/ELMO2/SEMA4C/B3GNT2/SLC12A2/SRC/KARS1/PDE4B/PTPN11/C3AR1/PLXNA2/FFAR2/CCL8/TRPM4/SEMA4A/PLEKHG5/GFRA2/PIK3CG/CX3CR1/HSPB1/HMGB1/OPHN1/ADAM17/EDN1/CXCL16/MTUS1/CXCL9/IRS2/IL6/ETV1/ENPP2/NR4A3/PRKCQ/ITGAV/GATA3/CCL5/CCR7/HSD3B7/P…	156
GO:0071222	cellular response to lipopolysaccharide	73/2809	168/11691	2.0123e-08	2.7085e-06	2.17652e-06	STAP1/PPARD/CD86/CD274/CD80/TRIM5/CMPK2/CDC73/IL1RN/PLAA/CCR5/CXCL10/CXCL11/PRKCE/PDCD1LG2/CARD16/LYN/MRC1/SRC/RIPK2/SASH1/PRPF8/PDE4B/LILRB2/PRDX2/ZFP36/RELA/CASP1/PTPN22/CX3CR1/AXL/HMGB1/TNF/TICAM1/NOD2/CXCL9/IL6/CDK4/CD180/CARD8/CCL5/KMO/PRKCA/TGFB1/ACOD1/ZC3H12A/IL10/LILRB1/MEF2C/PDE4D/CCL2/TNFAIP3/CCL3/HMGB2/IL24/IRAK2/NR1H3/TLR2/ABCC2/CARD17/NFKB1/NFKBIA/CXCL5/GFI1/TFPI/CD6/TNIP3/IL36G/SERP…	73
GO:0032612	interleukin-1 production	45/2809	87/11691	2.01293e-08	2.7085e-06	2.17652e-06	CEACAM1/P2RX7/JAK2/GSDMD/NOD1/PANX1/PML/GBP5/MNDA/AIM2/SMAD3/LGALS9/SPHK1/TMEM106A/CARD16/RIPK2/IFI16/IL1R2/CASP8/SERPINB1/CASP1/LILRA5/CD33/CX3CR1/HSPB1/TYROBP/HMGB1/NOD2/LPL/CARD8/CCR7/NLRP12/ZC3H12A/IL10/FZD5/ARG2/TNFAIP3/CCL3/TLR8/CARD17/MEFV/USP50/PANX2/INAVA/S1PR3	45
GO:0002548	monocyte chemotaxis	29/2809	46/11691	2.02569e-08	2.7085e-06	2.17652e-06	PDGFB/LGMN/CXCL12/CCR1/CXCL10/LYN/CCL8/HMGB1/IL6/CCL5/NBL1/DUSP1/CCL3L1/CCL3L3/CCL2/CCL3/CCL4L1/CCL7/CCL4/CCL24/FLT1/GREM1/CCL22/FPR2/CCL15/CCR2/CCL13/CCL23/SERPINE1	29
GO:0050706	regulation of interleukin-1 beta secretion	25/2809	37/11691	2.48172e-08	3.23924e-06	2.60301e-06	P2RX7/GSDMD/PANX1/PML/AIM2/LGALS9/CARD16/RIPK2/SERPINB1/CASP1/LILRA5/HMGB1/NOD2/LPL/CARD8/CCR7/NLRP12/ZC3H12A/FZD5/ARG2/TNFAIP3/CCL3/TLR8/CARD17/USP50	25
GO:0071219	cellular response to molecule of bacterial origin	75/2809	175/11691	2.64014e-08	3.36587e-06	2.70477e-06	STAP1/PPARD/CD86/CD274/CD80/TRIM5/CMPK2/CDC73/IL1RN/PLAA/CCR5/CXCL10/CXCL11/PRKCE/PDCD1LG2/CARD16/LYN/MRC1/SRC/RIPK2/SASH1/PRPF8/PDE4B/LILRB2/PRDX2/ZFP36/RELA/CASP1/PTPN22/CX3CR1/AXL/HMGB1/TNF/TICAM1/NOD2/CXCL9/IL6/CDK4/CD180/CARD8/CCL5/KMO/PRKCA/TGFB1/ACOD1/ZC3H12A/IL10/LILRB1/MEF2C/FZD5/TLR1/PDE4D/CCL2/TNFAIP3/CCL3/HMGB2/IL24/IRAK2/NR1H3/TLR2/ABCC2/CARD17/NFKB1/NFKBIA/CXCL5/GFI1/TFPI/CD6/TNIP3/…	75
GO:0097529	myeloid leukocyte migration	70/2809	160/11691	2.79846e-08	3.48662e-06	2.8018e-06	STAP1/PDGFB/LGMN/CXCL12/MDK/PTK2B/P2RX4/IL1RN/CYP19A1/JAML/CCR1/SYK/CXCL10/CXCL11/CD47/LYN/KARS1/PDE4B/C3AR1/CCL8/MCOLN2/PIK3CG/CX3CR1/HMGB1/EDN1/MTUS1/CXCL9/IL6/CCL5/CCR7/DYSF/CXADR/PTGER4/RIPOR2/CXCR2/S100A9/CD9/NBL1/DUSP1/CCL3L1/CCL3L3/PDE4D/CCL2/C5/CCL3/CCL4L1/CCL7/CCL4/CSF1/CCL24/FLT1/C5AR2/P2RY12/S100A8/ADAM8/IL23A/GREM1/CCL22/FPR2/CXCL5/CCL15/CCR2/CCL13/CCL23/IL36G/VEGFC/SERPINE1/LBP/PPBP/…	70
GO:0032611	interleukin-1 beta production	41/2809	77/11691	2.90331e-08	3.53687e-06	2.84218e-06	P2RX7/JAK2/GSDMD/NOD1/PANX1/PML/GBP5/MNDA/AIM2/SMAD3/LGALS9/SPHK1/TMEM106A/CARD16/RIPK2/IFI16/CASP8/SERPINB1/CASP1/LILRA5/CD33/CX3CR1/HSPB1/TYROBP/HMGB1/NOD2/LPL/CARD8/CCR7/NLRP12/ZC3H12A/FZD5/ARG2/TNFAIP3/CCL3/TLR8/CARD17/MEFV/USP50/INAVA/S1PR3	41
GO:0070098	chemokine-mediated signaling pathway	34/2809	59/11691	3.24436e-08	3.82228e-06	3.07153e-06	CXCL12/PTK2B/CCRL2/CCR5/CCR1/CXCL10/CXCL11/CCL8/CX3CR1/EDN1/CXCL9/CCL5/CCR7/CXCR2/CCL3L1/CCL3L3/CCL2/PADI2/CCL3/CCL4L1/CCL7/CCL4/CCL24/CCL22/ACKR4/SLIT3/CXCL5/CXCR6/ROBO1/CCL15/CCR2/CCL13/CCL23/PPBP	34
GO:0002791	regulation of peptide secretion	127/2809	343/11691	3.27703e-08	3.82228e-06	3.07153e-06	CD38/NADK/P2RX7/JAK2/CD40/GSDMD/DDX58/PANX1/MDK/PPARD/IFIH1/GBP1/CD274/PFKFB2/RSAD2/HADH/PML/TCF7L2/SIDT2/TIAM1/ATP13A2/AIM2/SYK/RAB8B/LGALS9/PRKCE/SOCS1/ANXA4/CARD16/HLA-E/LYN/CLEC5A/FKBP1B/SRC/RIPK2/SRGN/KARS1/PTPN11/PPP3CA/IL1R2/TLR5/IL1RAP/FFAR2/SERPINB1/CD2AP/RAB11FIP1/CRHBP/CASP1/DNAJC1/SLC25A5/TRPM4/PTPN22/LILRA5/CD33/RHBDF2/HMGB1/ADORA1/TNF/NOD2/IRS2/TCIRG1/BTN2A2/IL6/CD244/ENY2/FFAR3/LPL…	127
GO:0048247	lymphocyte chemotaxis	27/2809	42/11691	3.41727e-08	3.9028e-06	3.13624e-06	PTK2B/CH25H/CXCL10/CXCL11/SLC12A2/CCL8/PIK3CG/ADAM17/CXCL16/CCL5/HSD3B7/CCL3L1/CCL3L3/CCL2/PADI2/CCL3/CCL4L1/CCL7/CCL4/TNFSF14/CCL24/ADAM8/CCL22/CCL15/CCR2/CCL13/CCL23	27
GO:0071887	leukocyte apoptotic process	46/2809	92/11691	5.44207e-08	6.08845e-06	4.8926e-06	BAK1/P2RX7/CXCL12/CD274/IDO1/RIPK1/CCR5/LGALS9/GIMAP8/AURKB/IRF7/PDCD1/LYN/BTK/CTSL/RPS6/RAPGEF2/AXL/ADAM17/NOD2/RIPK3/DOCK8/IRS2/IL6/NR4A3/PRKCQ/KITLG/CCL5/CCR7/BIRC7/BCL6/IL10/LILRB1/CXCR2/MEF2C/ARG2/TRAF3IP2/ADA/PTCRA/JAK3/SLC46A2/ADAM8/IL2RA/SLC7A11/GLI3/HCAR2	46
GO:0045088	regulation of innate immune response	133/2809	366/11691	5.69187e-08	6.24056e-06	5.01483e-06	PSMA4/CEACAM1/WDFY1/LAG3/PSME1/JAK2/LGMN/PSME2/RNF125/NOD1/DDX58/ICAM2/DHX58/MAP2K6/UNC93B1/IFIH1/STAT1/NMI/ZBP1/IRF1/NECTIN2/TRIM5/RSAD2/TRAFD1/APPL2/IRF4/RIPK1/DDX60/PARP9/NLRC5/SERPING1/UBC/GBP5/COLEC12/CD1D/ADAR/MNDA/AIM2/TLR3/CGAS/SYK/LGALS9/ITGAM/PRKCE/MYD88/PARP14/USP18/SOCS1/IRF7/PLSCR1/PSMB8/HSPA1B/MICB/HLA-E/HLA-F/PSMB9/PRKDC/LYN/BTK/OTUD4/CTSL/SRC/RIPK2/PSMA5/IFI16/PTPN11/TLR5/CASP8/CU…	133
GO:0019883	antigen processing and presentation of endogenous antigen	17/2809	21/11691	6.14937e-08	6.60997e-06	5.31168e-06	CD1D/CD1A/B2M/TAP1/TAP2/HLA-C/HLA-E/HLA-F/HLA-A/HLA-B/ERAP2/CD1E/HLA-G/CD1C/TAPBP/CD1B/ERAP1	17
GO:0002697	regulation of immune effector process	116/2809	310/11691	6.68215e-08	7.04453e-06	5.66089e-06	CFH/CEACAM1/P2RX7/LAG3/CD40/RNF125/DDX58/DHX58/TRIM38/CD86/STAT1/CD80/APOBEC3F/NECTIN2/BST2/RSAD2/APPL2/STXBP1/IRF4/DDX60/PARP9/HERC5/SERPING1/CD1D/CD1A/AIM2/DTX3L/IL15/TLR3/CGAS/SYK/B2M/STAT6/LGALS9/ITGAM/IFIT1/CD47/IL27/CR1L/MICB/HLA-C/HLA-E/HLA-F/HLA-A/HLA-B/APOBEC3G/CFB/PRKDC/LYN/BTK/RIPK2/C2/KARS1/NSD2/C3AR1/C1QB/FFAR2/CD1E/BIRC2/TRPM4/HLA-G/C1QC/IL12RB1/PRAM1/HMGB1/TNF/HLA-DMB/TICAM1/NOD2/M…	116
GO:0050707	regulation of cytokine secretion	67/2809	154/11691	7.18172e-08	7.42834e-06	5.96931e-06	P2RX7/GSDMD/DDX58/PANX1/MDK/IFIH1/GBP1/CD274/PML/AIM2/SYK/LGALS9/SOCS1/ANXA4/CARD16/LYN/CLEC5A/SRC/RIPK2/SRGN/KARS1/IL1R2/TLR5/IL1RAP/FFAR2/SERPINB1/CASP1/PTPN22/LILRA5/HMGB1/TNF/NOD2/BTN2A2/CD244/LPL/CARD8/GATA3/CCR7/TRIM6/NLRP12/MAPK11/FFAR4/ZC3H12A/PTGER4/IL10/LILRB1/FZD5/TLR1/ARG2/TNFAIP3/C5/CCL3/LGR4/TLR8/TLR2/CARD17/C5AR2/CD2/HDAC9/LRRC32/USP50/PANX2/FCN1/IL1A/CLEC4E/IL36RN/MMP8	67
GO:1903530	regulation of secretion by cell	171/2809	499/11691	8.81991e-08	8.95385e-06	7.19519e-06	CD38/NADK/CEACAM1/P2RX7/JAK2/CD40/GSDMD/NAPA/DDX58/CXCL12/SEPTIN4/PANX1/MDK/PPARD/IFIH1/GBP1/CD274/PFKFB2/RAB2B/RSAD2/STXBP1/CYP19A1/HADH/PML/TCF7L2/SIDT2/TIAM1/ATP13A2/AIM2/SYK/RAB8B/RAB8A/LGALS9/ITGAM/PRKCE/SOCS1/BACE1/ANXA4/GRIN3A/CARD16/HLA-E/HLA-F/LYN/CLEC5A/FKBP1B/SRC/RIPK2/SRGN/FMR1/KARS1/PTPN11/PPP3CA/IL1R2/TLR5/SYT17/IL1RAP/PREPL/RAB27A/FFAR2/SERPINB1/CD2AP/RAB11FIP1/CRHBP/CASP1/DNAJC1/S…	171
GO:2000106	regulation of leukocyte apoptotic process	38/2809	72/11691	1.26241e-07	1.25828e-05	1.01114e-05	P2RX7/CXCL12/CD274/IDO1/CCR5/LGALS9/GIMAP8/AURKB/IRF7/PDCD1/LYN/BTK/RAPGEF2/AXL/ADAM17/NOD2/RIPK3/DOCK8/IRS2/NR4A3/PRKCQ/KITLG/CCL5/CCR7/BIRC7/BCL6/IL10/LILRB1/CXCR2/MEF2C/ARG2/ADA/PTCRA/JAK3/SLC46A2/ADAM8/SLC7A11/HCAR2	38
GO:1903900	regulation of viral life cycle	57/2809	126/11691	1.33921e-07	1.31099e-05	1.05349e-05	EIF2AK2/HACD3/TOP2B/LAMP3/OAS1/APOBEC3H/TRIM38/TRIM25/STAU1/APOBEC3A/APOBEC3F/NECTIN2/BST2/SHFL/TOP2A/TRIM5/RSAD2/OASL/PML/IFIT5/MX1/ADAR/IFI27/DDB1/LGALS9/ISG20/PARP10/IFITM2/IFIT1/IFITM1/ISG15/PLSCR1/TRIM26/APOBEC3G/APOBEC3C/IFITM3/PROX1/FMR1/PKN2/IFI16/TRIM21/OAS3/PC/NUCKS1/CCL8/ZC3HAV1/GSN/TNF/CCL5/TRIM6/ZC3H12A/CD28/CCNK/HMGA2/MID2/FCN1/SLPI	57
GO:0050702	interleukin-1 beta secretion	27/2809	44/11691	1.41406e-07	1.35998e-05	1.09286e-05	P2RX7/GSDMD/PANX1/PML/GBP5/AIM2/LGALS9/TMEM106A/CARD16/RIPK2/SERPINB1/CASP1/LILRA5/HMGB1/NOD2/LPL/CARD8/CCR7/NLRP12/ZC3H12A/FZD5/ARG2/TNFAIP3/CCL3/TLR8/CARD17/USP50	27
GO:0070661	leukocyte proliferation	87/2809	219/11691	1.45176e-07	1.37216e-05	1.10265e-05	CD38/BTN3A1/P2RX7/CD40/ELF4/TNFSF13B/CD86/SOS1/HELLS/CD274/TNFSF18/CD80/IRF1/BST2/IDO1/CD1D/ACE/AZI2/MNDA/IL15/SYK/LGALS9/IL27/PDCD1LG2/HLA-E/LYN/BTK/FKBP1B/RIPK2/IMPDH2/RPS6/LILRB2/CCL8/PSMB10/PRDX2/IL7/TBK1/PTPN22/HLA-G/IL12RB1/PIK3CG/TYROBP/HMGB1/HLA-DMB/CDKN1A/TICAM1/RPS3/RIPK3/DOCK8/IRS2/TCIRG1/BTN2A2/IL6/CD180/PRKCQ/KITLG/CCL5/TGFB1/BCL6/TFRC/CD28/IL10/LILRB1/MEF2C/ARG2/TNFAIP3/CTLA4/CHRNB2…	87
GO:0050701	interleukin-1 secretion	29/2809	49/11691	1.49959e-07	1.39334e-05	1.11967e-05	P2RX7/GSDMD/PANX1/PML/GBP5/AIM2/LGALS9/TMEM106A/CARD16/RIPK2/IL1R2/SERPINB1/CASP1/LILRA5/HMGB1/NOD2/LPL/CARD8/CCR7/NLRP12/ZC3H12A/FZD5/ARG2/TNFAIP3/CCL3/TLR8/CARD17/USP50/PANX2	29
GO:0001913	T cell mediated cytotoxicity	24/2809	37/11691	1.55218e-07	1.41818e-05	1.13963e-05	CEACAM1/P2RX7/CTSC/NECTIN2/CD1D/CD1A/B2M/MICB/HLA-C/HLA-E/HLA-F/HLA-A/HLA-B/RAB27A/CD1E/HLA-G/IL12RB1/RIPK3/CD1C/MICA/LILRB1/CD1B/IL23A/ULBP2	24
GO:0050729	positive regulation of inflammatory response	52/2809	112/11691	1.69262e-07	1.52114e-05	1.22237e-05	STAP1/JAK2/TRADD/CTSC/MDK/IDO1/GBP5/IL15/TLR3/MYD88/NUPR1/CD47/HLA-E/BTK/KARS1/FFAR2/PARK7/LILRA5/PIK3CG/TNF/TICAM1/NOD2/IL6/FFAR3/LPL/CEBPA/CCR7/LTA/NLRP12/PTGER4/CD28/S100A9/CCL3L1/CCL3L3/CCL3/TLR2/CCL24/NFKBIZ/TGM2/NFKBIA/GPRC5B/ITGA2/S100A8/ADAM8/IL23A/CD6/CCR2/OSMR/FABP4/SERPINE1/LBP/MMP8	52
GO:0071216	cellular response to biotic stimulus	80/2809	198/11691	1.98795e-07	1.75773e-05	1.41249e-05	STAP1/PPARD/CD86/CD274/CD80/TRIM5/CMPK2/CDC73/IL1RN/PLAA/CCR5/SYK/CXCL10/CXCL11/PRKCE/PDCD1LG2/CARD16/LYN/MRC1/BTK/SRC/RIPK2/SASH1/PRPF8/PDE4B/LILRB2/PRDX2/ZFP36/RELA/CASP1/PTPN22/CX3CR1/AXL/HMGB1/TNF/TICAM1/EME1/NOD2/CXCL9/APAF1/IL6/CDK4/CD180/CARD8/CCL5/KMO/PRKCA/TGFB1/TXNIP/ACOD1/ZC3H12A/IL10/LILRB1/MEF2C/FZD5/TLR1/PDE4D/CCL2/TNFAIP3/CCL3/HMGB2/IL24/IRAK2/NR1H3/TLR2/ABCC2/CARD17/NFKB1/NFKBIA/C…	80
GO:0042110	T cell activation	127/2809	353/11691	2.1599e-07	1.87945e-05	1.5103e-05	BTN3A1/CEACAM1/P2RX7/LAG3/ELF4/TNFSF13B/MDK/CD86/SOS1/CD274/TNFSF18/CD80/IRF1/IDO1/RSAD2/IRF4/FANCD2/CD1D/JAML/AZI2/IL15/CGAS/SYK/B2M/STAT6/SMAD3/RHOH/LGALS9/SOCS1/PDCD1/CD47/IL27/PDCD1LG2/MAFB/MICB/HLA-E/PRKDC/LYN/FKBP1B/SRC/RIPK2/FGL1/PTPN11/PPP3CA/RPS6/CASP8/LILRB2/RAB27A/PSMB10/PRDX2/IL7/ATP7A/RPL22/PTPN22/SEMA4A/HLA-G/GSN/IL12RB1/PIK3CG/CD83/LILRB4/HMGB1/ADAM17/HLA-DMB/NOD2/CLEC4A/ZMIZ1/RPS3…	127
GO:0045089	positive regulation of innate immune response	114/2809	310/11691	2.49625e-07	2.13819e-05	1.71822e-05	PSMA4/WDFY1/LAG3/PSME1/LGMN/PSME2/RNF125/NOD1/DDX58/ICAM2/DHX58/MAP2K6/UNC93B1/IFIH1/ZBP1/IRF1/NECTIN2/TRIM5/RSAD2/APPL2/IRF4/RIPK1/DDX60/PARP9/NLRC5/UBC/GBP5/COLEC12/CD1D/MNDA/AIM2/TLR3/CGAS/SYK/ITGAM/PRKCE/MYD88/IRF7/PLSCR1/PSMB8/HSPA1B/MICB/HLA-E/HLA-F/PSMB9/PRKDC/LYN/BTK/OTUD4/CTSL/SRC/RIPK2/PSMA5/IFI16/TLR5/CASP8/CUL1/FFAR2/PSMB10/RELA/TBK1/BIRC2/HMGB3/IKBKE/HSPA1A/PTPN22/PSMA2/HLA-G/GRAMD4/…	114
GO:0030593	neutrophil chemotaxis	40/2809	79/11691	2.57844e-07	2.16244e-05	1.73771e-05	MDK/IL1RN/JAML/SYK/CXCL10/CXCL11/PDE4B/C3AR1/CCL8/PIK3CG/EDN1/CXCL9/CCL5/CCR7/DYSF/CXADR/RIPOR2/CXCR2/S100A9/CCL3L1/CCL3L3/PDE4D/CCL2/CCL3/CCL4L1/CCL7/CCL4/CCL24/C5AR2/S100A8/IL23A/CCL22/CXCL5/CCL15/CCL13/CCL23/IL36G/LBP/PPBP/IL36RN	40
GO:0050708	regulation of protein secretion	119/2809	327/11691	2.60345e-07	2.16244e-05	1.73771e-05	CD38/NADK/P2RX7/JAK2/CD40/GSDMD/DDX58/PANX1/MDK/PPARD/IFIH1/GBP1/CD274/PFKFB2/RSAD2/HADH/PML/TCF7L2/SIDT2/TIAM1/ATP13A2/AIM2/SYK/LGALS9/PRKCE/SOCS1/ANXA4/CARD16/HLA-E/LYN/CLEC5A/FKBP1B/SRC/RIPK2/SRGN/KARS1/PTPN11/PPP3CA/IL1R2/TLR5/IL1RAP/FFAR2/SERPINB1/CD2AP/RAB11FIP1/CASP1/DNAJC1/SLC25A5/TRPM4/PTPN22/LILRA5/CD33/RHBDF2/HMGB1/TNF/NOD2/IRS2/TCIRG1/BTN2A2/IL6/CD244/ENY2/LPL/CARD8/GATA3/CCL5/CCR7/TR…	119
GO:0035690	cellular response to drug	104/2809	278/11691	3.2223e-07	2.6262e-05	2.11038e-05	BRCA1/P2RX7/PPM1F/PDGFB/NOD1/CD69/XRN1/WDR35/P2RX4/RIPK1/MSX1/AIM2/TLR3/B2M/STAT6/CDK1/PRKCE/JUP/SPHK1/BLM/ZNF277/HNRNPA1/CHEK2/SRC/RIPK2/FMR1/CIB2/MT2A/PDE4B/PPP3CA/PDE8A/CASTOR1/RELA/CRHBP/CCNA2/TRPM4/PTPN22/PARK7/CYBB/EIF4EBP1/RAD51/AXL/TNF/EDN1/NOD2/AIFM1/KLF9/RPS3/RIPK3/IL6/CDK4/NCOA1/NR4A3/NR3C1/KCNMB1/CFLAR/ATP2B4/FBXO32/MDM2/TGFB1/NFE2L2/NKX3-1/RAP2A/HGF/TFAP4/ACOD1/TFRC/ZC3H12A/TMEM38B/I…	104
GO:0002449	lymphocyte mediated immunity	74/2809	181/11691	3.2576e-07	2.6262e-05	2.11038e-05	UNG/CEACAM1/P2RX7/LAG3/CD40/CTSC/BTN3A3/NECTIN2/RSAD2/SERPING1/CD1D/CD1A/B2M/STAT6/LGALS9/EXO1/IRF7/MICB/HLA-C/HLA-E/HLA-F/HLA-A/DENND1B/HLA-B/BTK/C2/NSD2/C1QB/NBN/RAB27A/CD1E/BTN3A2/TRPM4/HLA-G/C1QC/IL12RB1/SLAMF7/HMGB1/TUBB/TNF/MSH2/SERPINB9/RIPK3/CD1C/TCIRG1/FGL2/IL6/SLAMF6/GATA3/LTA/C1R/TGFB1/C1QA/MICA/BCL6/TFRC/CD28/IL10/LILRB1/FZD5/C5/CD1B/TLR8/MYO1G/C1S/CR1/CD70/JAG1/SLC11A1/IL23A/BCL3/GAP…	74
GO:0032731	positive regulation of interleukin-1 beta production	26/2809	43/11691	3.66221e-07	2.9096e-05	2.33811e-05	P2RX7/JAK2/GSDMD/NOD1/PANX1/MNDA/AIM2/SMAD3/LGALS9/RIPK2/IFI16/CASP8/CASP1/LILRA5/HSPB1/TYROBP/HMGB1/NOD2/LPL/CARD8/NLRP12/FZD5/CCL3/TLR8/USP50/INAVA	26
GO:0001818	negative regulation of cytokine production	86/2809	221/11691	4.913e-07	3.84758e-05	3.09186e-05	CEACAM1/LAG3/RNF125/ABCD1/DDX58/DHX58/IFIH1/GBP1/CD274/TRIM25/NMI/BST2/IDO1/APPL2/HERC5/PML/NLRC5/UBE2L6/LGALS9/UBA7/ISG15/ANXA4/PDCD1LG2/CARD16/HLA-F/BTK/SRGN/IL1R2/SERPINB1/CD2AP/ZFP36/TBK1/IKBKE/PTPN22/LILRA5/CD33/CD83/CX3CR1/TRAIP/AXL/TYROBP/HMGB1/TNF/NDRG2/CLEC4A/BTN2A2/IL6/CARD8/GATA3/NLRP12/TGFB1/FGFR1/HGF/ACOD1/BCL6/FFAR4/ZC3H12A/PTGER4/IL10/LILRB1/RELB/CHID1/ARG2/LAPTM4B/IRAK3/TNFAIP3/LG…	86
GO:0002475	antigen processing and presentation via MHC class Ib	13/2809	15/11691	5.532e-07	4.27133e-05	3.43239e-05	CD1D/CD1A/B2M/TAP2/HLA-C/HLA-E/HLA-F/HLA-A/HLA-B/CD1E/HLA-G/CD1C/CD1B	13
GO:0019079	viral genome replication	49/2809	108/11691	8.96951e-07	6.82928e-05	5.48792e-05	EIF2AK2/HACD3/TOP2B/OAS1/APOBEC3H/TRIM38/STAU1/APOBEC3A/APOBEC3F/BST2/SHFL/TOP2A/RSAD2/OASL/IFIT5/MX1/ADAR/IFI27/DDB1/ISG20/PARP10/IFITM2/IFIT1/IFITM1/ISG15/PLSCR1/APOBEC3G/APOBEC3C/IFITM3/PROX1/UBP1/FMR1/PKN2/IFI16/OAS3/NUCKS1/CCL8/ZC3HAV1/TNF/ATG16L2/CCL5/TRIM6/ZC3H12A/CD28/CCL2/CCNK/HMGA2/CXCR6/SLPI	49
GO:0032732	positive regulation of interleukin-1 production	27/2809	47/11691	9.23794e-07	6.93731e-05	5.57473e-05	P2RX7/JAK2/GSDMD/NOD1/PANX1/MNDA/AIM2/SMAD3/LGALS9/RIPK2/IFI16/CASP8/CASP1/LILRA5/HSPB1/TYROBP/HMGB1/NOD2/LPL/CARD8/NLRP12/FZD5/CCL3/TLR8/USP50/PANX2/INAVA	27
GO:0032943	mononuclear cell proliferation	80/2809	205/11691	1.06735e-06	7.90144e-05	6.3495e-05	CD38/BTN3A1/P2RX7/CD40/ELF4/TNFSF13B/CD86/SOS1/HELLS/CD274/TNFSF18/CD80/IRF1/IDO1/CD1D/ACE/AZI2/MNDA/IL15/SYK/LGALS9/IL27/PDCD1LG2/HLA-E/LYN/BTK/FKBP1B/RIPK2/IMPDH2/RPS6/LILRB2/PSMB10/PRDX2/IL7/TBK1/PTPN22/HLA-G/IL12RB1/PIK3CG/TYROBP/HMGB1/HLA-DMB/CDKN1A/TICAM1/RPS3/RIPK3/DOCK8/IRS2/BTN2A2/IL6/CD180/PRKCQ/CCL5/TGFB1/BCL6/TFRC/CD28/IL10/LILRB1/MEF2C/ARG2/CTLA4/CHRNB2/CLECL1/ADA/TNFSF14/CSF1/JAK3/C…	80
GO:0002683	negative regulation of immune system process	124/2809	352/11691	1.08101e-06	7.90144e-05	6.3495e-05	STAP1/CEACAM1/LAG3/FBXO7/RNF125/CXCL12/DHX58/MDK/TRIM38/CD86/GBP1/CD274/ELF1/PTK2B/CD80/NMI/IRF1/BST2/IDO1/CDC73/TRAFD1/IRF4/CYP19A1/NLRC5/NCAPG2/SERPING1/H4C8/ADAR/MNDA/TLR3/STAT6/LGALS9/PARP14/SOCS1/PDCD1/CD47/PDCD1LG2/MAFB/MICB/HLA-E/HLA-F/PRKDC/LYN/BTK/OTUD4/FGL1/IFI16/LILRB2/PRDX2/ZFP36/SAMSN1/HMGB3/PTPN22/HLA-G/C1QC/GRAMD4/AXL/LILRB4/TYROBP/HMGB1/ADORA1/TNF/TICAM1/SERPINB9/TAPBPL/WASL/LILRB…	124
GO:1990266	neutrophil migration	42/2809	89/11691	1.49301e-06	0.000107693	8.65407e-05	MDK/IL1RN/JAML/SYK/CXCL10/CXCL11/PDE4B/C3AR1/CCL8/MCOLN2/PIK3CG/EDN1/CXCL9/CCL5/CCR7/DYSF/CXADR/RIPOR2/CXCR2/S100A9/CCL3L1/CCL3L3/PDE4D/CCL2/CCL3/CCL4L1/CCL7/CCL4/CCL24/C5AR2/S100A8/ADAM8/IL23A/CCL22/CXCL5/CCL15/CCL13/CCL23/IL36G/LBP/PPBP/IL36RN	42
GO:0007187	G protein-coupled receptor signaling pathway, coupled to cyclic nucleotide second messenger	48/2809	107/11691	1.72692e-06	0.000122919	9.87763e-05	HTR7/CCR1/CXCL10/CXCL11/SSTR2/GNG2/RXFP1/GPR161/GNA13/PTGER2/ADGRG1/RAPGEF2/ADORA1/EDN1/APLP1/ADGRE5/CXCL9/PTGIR/PRKACB/FFAR3/ATP2B4/GPR3/PRKCA/RGS1/PTGER4/OPRL1/ARRDC3/PDE4D/ADM/CCL2/HRH2/LGR4/ADCY3/P2RY12/INSL3/GABBR1/S1PR1/CNR2/MC1R/ADM2/ADGRG6/RAMP2/FPR2/AVPR2/OXER1/ADGRG3/GPR37/S1PR3	48
GO:0002521	leukocyte differentiation	133/2809	386/11691	1.74894e-06	0.000122919	9.87763e-05	BAK1/KLF6/CEACAM1/LAG3/FBXO7/RASSF2/SH3PXD2A/MDK/CD86/SOS1/PTK2B/CD80/PDE1B/BATF3/IRF1/RSAD2/IRF4/RIPK1/FANCD2/CD1D/AZI2/CCR1/IL15/TLR3/SYK/B2M/STAT6/BATF2/RHOH/LGALS9/SOCS1/IRF7/IL27/MAFB/PRKDC/LYN/BTK/SRC/TESC/RIPK2/SIGLEC15/IFI16/RPS6/CASP8/LILRB2/PRDX2/IL7/ATP7A/HMGB3/RPL22/PTPN22/SEMA4A/HLA-G/C1QC/IL12RB1/CD83/AXL/LILRB4/TYROBP/HMGB1/TNF/NRROS/ADAM17/CD101/MSH2/HDAC4/ZMIZ1/LILRB3/RIPK3/TCIRG…	133
GO:0060759	regulation of response to cytokine stimulus	63/2809	153/11691	1.79667e-06	0.000124676	0.000100188	STAP1/JAK2/TRADD/DDX58/IFIH1/STAT1/ELF1/ZBP1/RBCK1/IL1RN/RIPK1/PARP9/SPPL2A/NLRC5/ADAR/SYK/PARP14/SPHK1/USP18/SOCS1/IRF7/CASP4/HSPA1B/CARD16/OTUD4/RIPK2/H2BC11/PTPN11/IL1R2/CASP8/CREBRF/IL7/TBK1/CASP1/BIRC2/TLE5/IKBKE/HSPA1A/TRAIP/AXL/TNF/ADAM17/EDN1/VRK2/ABCE1/LIFR/IL6/CARD8/CCL5/TRIM6/IRAK3/TRAF1/TNFAIP3/PADI2/BIRC3/IRAK2/NR1H3/TLR2/CSF1/SLIT3/GFI1/ROBO1/IL36RN	63
GO:0072676	lymphocyte migration	39/2809	81/11691	1.87492e-06	0.000128479	0.000103244	CXCL12/PTK2B/CH25H/RET/CXCL10/CXCL11/SLC12A2/CCL8/PIK3CG/ADAM17/CXCL16/WASL/RIPK3/DOCK8/GATA3/CCL5/CCR7/HSD3B7/ITGB7/RIPOR2/CCL3L1/CCL3L3/CCL2/PADI2/CCL3/CCL4L1/CCL7/CCL4/TNFSF14/CCL24/MYO1G/S1PR1/ADAM8/ADTRP/CCL22/CCL15/CCR2/CCL13/CCL23	39
GO:0001916	positive regulation of T cell mediated cytotoxicity	16/2809	22/11691	1.93644e-06	0.000131057	0.000105315	P2RX7/NECTIN2/CD1D/CD1A/B2M/HLA-C/HLA-E/HLA-F/HLA-A/HLA-B/CD1E/HLA-G/IL12RB1/CD1C/CD1B/IL23A	16
GO:0002483	antigen processing and presentation of endogenous peptide antigen	12/2809	14/11691	2.00852e-06	0.000132659	0.000106603	B2M/TAP1/TAP2/HLA-C/HLA-E/HLA-F/HLA-A/HLA-B/ERAP2/HLA-G/TAPBP/ERAP1	12
GO:0019885	antigen processing and presentation of endogenous peptide antigen via MHC class I	12/2809	14/11691	2.00852e-06	0.000132659	0.000106603	B2M/TAP1/TAP2/HLA-C/HLA-E/HLA-F/HLA-A/HLA-B/ERAP2/HLA-G/TAPBP/ERAP1	12
GO:0032655	regulation of interleukin-12 production	26/2809	46/11691	2.24327e-06	0.0001464	0.000117645	CD40/MDK/IRF1/IDO1/TLR3/SYK/LGALS9/CD47/RIPK2/RELA/LILRA5/HLA-G/IRF5/HMGB1/CCR7/MAPK11/IL10/LILRB1/IRAK3/TLR8/TLR2/JAK3/NFKB1/IL23A/MEFV/SLAMF1	26
GO:0046135	pyrimidine nucleoside catabolic process	14/2809	18/11691	2.32552e-06	0.00014986	0.000120426	TYMP/APOBEC3H/NT5C3A/APOBEC3A/APOBEC3F/APOBEC3G/APOBEC3C/UPP1/DPYS/DPYD/NT5M/CDA/NT5E/APOBEC3B	14
GO:0001912	positive regulation of leukocyte mediated cytotoxicity	24/2809	41/11691	2.35096e-06	0.00014986	0.000120426	STAP1/P2RX7/LAG3/NECTIN2/CD1D/CD1A/B2M/ITGAM/MICB/HLA-C/HLA-E/HLA-F/HLA-A/HLA-B/CD1E/HLA-G/IL12RB1/TYROBP/CD1C/SLAMF6/MICA/CD1B/IL23A/ULBP2	24
GO:0001914	regulation of T cell mediated cytotoxicity	19/2809	29/11691	2.5133e-06	0.000158367	0.000127261	CEACAM1/P2RX7/NECTIN2/CD1D/CD1A/B2M/HLA-C/HLA-E/HLA-F/HLA-A/HLA-B/CD1E/HLA-G/IL12RB1/RIPK3/CD1C/LILRB1/CD1B/IL23A	19
GO:0002221	pattern recognition receptor signaling pathway	67/2809	167/11691	2.55684e-06	0.000159279	0.000127995	WDFY1/LGMN/RNF125/NOD1/DDX58/DHX58/MAP2K6/UNC93B1/IFIH1/IRF1/TRIM5/RSAD2/APPL2/IRF4/RIPK1/DDX60/UBC/COLEC12/TLR3/ITGAM/PRKCE/MYD88/IRF7/HSPA1B/LYN/BTK/OTUD4/CTSL/RIPK2/TLR5/CASP8/FFAR2/RELA/TBK1/BIRC2/IKBKE/HSPA1A/PTPN22/GRAMD4/TANK/RPS6KA3/HMGB1/TICAM1/NOD2/CTSB/ACOD1/S100A9/PIK3AP1/RPS27A/TLR1/IRAK3/TNFAIP3/BIRC3/LGR4/IRAK2/NR1H3/TLR8/TLR2/NFKBIA/S100A8/GFI1/CTSK/TNIP3/INAVA/FCN1/CLEC4E/LBP	67
GO:0070374	positive regulation of ERK1 and ERK2 cascade	57/2809	136/11691	2.83936e-06	0.000174012	0.000139834	PDGFB/PRKD2/NOD1/PTK2B/GAREM1/SCIMP/CCR1/LGALS9/SRC/RIPK2/P2RY6/GLIPR2/KARS1/PTPN11/CCL8/PDE8A/PTPN22/RAPGEF2/HMGB1/TNF/NOD2/GCNT2/NECAB2/PDGFC/CFLAR/CCL5/CCR7/PRKCA/TGFB1/FFAR4/JUN/NRP1/NOTCH2/CCL3L1/CCL3L3/SEMA7A/CCL2/CCL3/CCL4L1/CCL7/CCL4/CCL24/FLT1/TNFAIP8L3/C5AR2/HCRTR1/SERPINF2/CCL22/FPR2/GPNMB/CHI3L1/SLAMF1/CCL15/CCL13/CCL23/TEK/ALKAL1	57
GO:0002824	positive regulation of adaptive immune response based on somatic recombination of immune receptors built from immunoglobulin superfamily domains	40/2809	85/11691	2.87943e-06	0.000174012	0.000139834	P2RX7/CD40/TNFSF13B/CD274/CD80/NECTIN2/RSAD2/CD1D/CD1A/B2M/STAT6/HLA-C/HLA-E/HLA-F/HLA-A/HLA-B/BTK/RIPK2/NSD2/CD1E/HLA-G/IL12RB1/TNF/MSH2/CD1C/IL6/PRKCQ/HLX/GATA3/LTA/TGFB1/TFRC/CD28/FZD5/CD1B/ADA/NFKBIZ/SLC11A1/IL23A/CCR2	40
GO:0050920	regulation of chemotaxis	64/2809	158/11691	2.9052e-06	0.000174012	0.000139834	STAP1/PPM1F/PDGFB/LGMN/PRKD2/CXCL12/MDK/PTK2B/P2RX4/CYP19A1/TIAM1/CCR1/SMAD3/LGALS9/CXCL10/SEMA4D/LYN/SEMA4C/KARS1/C3AR1/SEMA4A/HSPB1/HMGB1/ADAM17/EDN1/MTUS1/IL6/CCL5/CCR7/TGFB1/FGFR1/SEMA4F/BMPR2/DYSF/RIPOR2/CXCR2/NRP1/NBL1/DUSP1/TUBB2B/SEMA7A/CCL2/C5/PADI2/CCL3/ADGRA2/CCL7/CCL4/TNFSF14/CSF1/C5AR2/P2RY12/S1PR1/SEMA3A/ITGA2/IL23A/GREM1/FPR2/ROBO1/CCR2/SEMA5A/VEGFC/SERPINE1/LBP	64
GO:0046651	lymphocyte proliferation	78/2809	203/11691	2.92031e-06	0.000174012	0.000139834	CD38/BTN3A1/P2RX7/CD40/ELF4/TNFSF13B/CD86/SOS1/HELLS/CD274/TNFSF18/CD80/IRF1/IDO1/CD1D/AZI2/MNDA/IL15/SYK/LGALS9/IL27/PDCD1LG2/HLA-E/LYN/BTK/FKBP1B/RIPK2/IMPDH2/RPS6/LILRB2/PSMB10/PRDX2/IL7/TBK1/PTPN22/HLA-G/IL12RB1/PIK3CG/TYROBP/HMGB1/HLA-DMB/CDKN1A/TICAM1/RPS3/RIPK3/DOCK8/IRS2/BTN2A2/IL6/CD180/PRKCQ/CCL5/TGFB1/BCL6/TFRC/CD28/IL10/LILRB1/MEF2C/ARG2/CTLA4/CHRNB2/CLECL1/ADA/TNFSF14/JAK3/CD70/VCAM1…	78
GO:0071356	cellular response to tumor necrosis factor	88/2809	236/11691	2.98885e-06	0.000176181	0.000141577	BRCA1/PSMA4/PSME1/JAK2/PSME2/CD40/TNFSF13B/TRADD/STAT1/GBP3/GBP1/WDR35/TNFSF18/PTK2B/RBCK1/RIPK1/SPPL2A/GBP2/AIM2/SYK/SPHK1/CASP4/PSMB8/HSPA1B/CARD16/PSMB9/H2BC11/PSMA5/PRPF8/KARS1/CASP8/CCL8/PSMB10/ZFP36/RELA/CRHBP/CASP1/BIRC2/HSPA1A/PSMA2/TANK/TRAIP/TNFRSF25/TNF/ADAM17/EDN1/HDAC4/RPS3/LTBR/CEBPA/CARD8/GATA3/CCL5/LTA/NFE2L2/PID1/NKX3-1/ACOD1/PLVAP/ZC3H12A/CCL3L1/CCL3L3/TRAF1/CCL2/TNFAIP3/SMPD3/C…	88
GO:0002822	regulation of adaptive immune response based on somatic recombination of immune receptors built from immunoglobulin superfamily domains	53/2809	124/11691	3.11207e-06	0.000179948	0.000144603	CEACAM1/P2RX7/CD40/TNFSF13B/CD274/CD80/NECTIN2/RSAD2/CD1D/CD1A/B2M/STAT6/IL27/HLA-C/HLA-E/HLA-F/HLA-A/HLA-B/BTK/RIPK2/NSD2/CD1E/TRPM4/HLA-G/IL12RB1/HMGB1/TNF/MSH2/RIPK3/CD1C/IL6/PRKCQ/HLX/GATA3/LTA/TGFB1/BCL6/TFRC/ZC3H12A/CD28/IL10/LILRB1/MEF2C/FZD5/TNFAIP3/CD1B/ADA/JAK3/NFKBIZ/CR1/SLC11A1/IL23A/CCR2	53
GO:0070663	regulation of leukocyte proliferation	68/2809	171/11691	3.11839e-06	0.000179948	0.000144603	CD38/CD40/TNFSF13B/CD86/SOS1/CD274/TNFSF18/CD80/IRF1/BST2/IDO1/CD1D/MNDA/IL15/SYK/LGALS9/IL27/PDCD1LG2/HLA-E/LYN/BTK/RIPK2/LILRB2/CCL8/IL7/PTPN22/HLA-G/IL12RB1/TYROBP/HMGB1/HLA-DMB/CDKN1A/TICAM1/RPS3/RIPK3/IRS2/BTN2A2/IL6/PRKCQ/KITLG/CCL5/TGFB1/BCL6/TFRC/CD28/IL10/LILRB1/MEF2C/ARG2/TNFAIP3/CTLA4/CHRNB2/CLECL1/ADA/CSF1/JAK3/CD70/VCAM1/IL23A/GREM1/SDC4/LRRC32/IL2RA/GPNMB/OCSTAMP/CARD11/CD6/CCR2	68
GO:0006323	DNA packaging	61/2809	149/11691	3.26513e-06	0.000186453	0.000149831	MCM2/CENPM/SMCHD1/CENPI/OIP5/NCAPG/TENT4A/HELLS/NCAPH/HJURP/TOP2A/H3-3B/SMC2/NUSAP1/CDCA5/NCAPG2/NCAPD3/H4C8/CDK1/PARP10/H1-0/BRD2/CHAF1A/H2BC21/H2BC11/CENPA/CENPU/HIRA/ASF1B/KNL1/CCNB1/H2BC18/H2BC4/NCAPD2/H2BC5/CENPK/H3C10/CENPO/H2BC12/AIFM1/M1AP/H4C9/MIS18A/CENPW/SMC4/H2AX/CENPS/ITGB3BP/CHAF1B/CENPN/HMGB2/H2BC8/HMGA2/H4C3/H4C12/H3C13/H2BC17/H3C11/H4C2/H4C4/H4C1	61
GO:0071103	DNA conformation change	95/2809	260/11691	3.39005e-06	0.00019159	0.000153959	MCM2/MCM6/TOP2B/CDC45/CENPM/CHD8/SMCHD1/CENPI/OIP5/MCM4/NCAPG/RFC5/TENT4A/HELLS/NCAPH/HJURP/CHTF18/GINS2/TOP2A/H3-3B/RFC3/BRIP1/SMC2/DSCC1/NUSAP1/CDCA5/NCAPG2/UBC/NCAPD3/H4C8/MCM7/DDB1/CDK1/PARP10/H1-0/BLM/BRD2/CHAF1A/RPA1/H2BC21/RECQL4/H2BC11/CENPA/TOP3A/POLQ/CENPU/HIRA/ASF1B/GINS4/NBN/MCM8/KNL1/CCNB1/PIF1/H2BC18/RAD54L/H2BC4/NCAPD2/HMGB3/RFC4/H2BC5/ERCC6L/CENPK/RAD51/HMGB1/H3C10/CENPO/H2BC12/RF…	95
GO:0001959	regulation of cytokine-mediated signaling pathway	59/2809	143/11691	3.50474e-06	0.000196051	0.000157544	STAP1/JAK2/TRADD/STAT1/ELF1/ZBP1/RBCK1/IL1RN/RIPK1/PARP9/SPPL2A/NLRC5/ADAR/SYK/PARP14/SPHK1/USP18/SOCS1/IRF7/CASP4/HSPA1B/CARD16/OTUD4/RIPK2/H2BC11/PTPN11/IL1R2/CASP8/CREBRF/IL7/TBK1/CASP1/BIRC2/IKBKE/HSPA1A/TRAIP/AXL/TNF/ADAM17/EDN1/VRK2/ABCE1/LIFR/IL6/CARD8/CCL5/TRIM6/IRAK3/TRAF1/TNFAIP3/PADI2/BIRC3/IRAK2/NR1H3/CSF1/SLIT3/GFI1/ROBO1/IL36RN	59
GO:0002764	immune response-regulating signaling pathway	152/2809	458/11691	3.83571e-06	0.000212397	0.00017068	CD38/BTN3A1/STAP1/PSMA4/LCP2/CEACAM1/WDFY1/PSME1/LGMN/PSME2/CD40/RNF125/PRKD2/NOD1/DDX58/ICAM2/DHX58/MAP2K6/UNC93B1/BTN3A3/IFIH1/SOS1/WIPF1/GBP1/ELF1/IRF1/RBCK1/NECTIN2/THEMIS2/TRIM5/RSAD2/APPL2/ABI1/IRF4/RIPK1/DDX60/UBC/COLEC12/MNDA/TLR3/SYK/ITGAM/PRKCE/MYD88/IRF7/PLSCR1/PAX5/CD47/PSMB8/HSPA1B/MICB/DENND1B/PSMB9/LYN/BTK/OTUD4/ELMO2/CTSL/SRC/RIPK2/PSMA5/PDE4B/PPP3CA/C3AR1/TLR5/CASP8/CUL1/LILRB2/F…	152
GO:0032615	interleukin-12 production	26/2809	47/11691	3.87692e-06	0.000212533	0.000170788	CD40/MDK/IRF1/IDO1/TLR3/SYK/LGALS9/CD47/RIPK2/RELA/LILRA5/HLA-G/IRF5/HMGB1/CCR7/MAPK11/IL10/LILRB1/IRAK3/TLR8/TLR2/JAK3/NFKB1/IL23A/MEFV/SLAMF1	26
GO:0006968	cellular defense response	20/2809	32/11691	4.02698e-06	0.000218367	0.000175477	LGALS3BP/PTK2B/NCF1/CCR5/MNDA/CLEC5A/LILRB2/RELA/HLA-G/CX3CR1/TYROBP/CXCL9/TCIRG1/FOSL1/KLRG1/CXCR2/FCMR/LSP1/CCR2/LBP	20
GO:0051048	negative regulation of secretion	62/2809	153/11691	4.06302e-06	0.000218367	0.000175477	CEACAM1/GBP1/RSAD2/HADH/PML/LGALS9/ANXA4/CARD16/HLA-F/FKBP1B/SRGN/FMR1/PTPN11/PPP3CA/IL1R2/SERPINB1/RAB11FIP1/CRHBP/PTPN22/LILRA5/RHBDF2/ADORA1/TNF/EDN1/BTN2A2/ENY2/CARD8/NLRP12/SYT4/FFAR4/ZC3H12A/PTGER4/IL10/LILRB1/FOXF1/ARG2/PIM3/TNFAIP3/PNKD/EGF/LGR4/COMT/ABAT/NR1H3/TLR8/ADA/CARD17/C5AR2/P2RY12/ASIC1/TIFAB/ENHO/ADTRP/HDAC9/LRRC32/SYTL4/AVPR2/CCR2/KALRN/NRG1/SFRP1/IL36RN	62
GO:0002526	acute inflammatory response	45/2809	101/11691	4.51283e-06	0.00023928	0.000192282	CFH/APOL2/SERPING1/NUPR1/PLSCR1/CR1L/HLA-E/CFB/BTK/C2/C3AR1/C1QB/FFAR2/ACVR1/PARK7/C1QC/PIK3CG/ADORA1/TNF/IL6/OGG1/FFAR3/VNN1/GATA3/CCR7/C1R/C1QA/CTNNBIP1/CXCR2/F8/B4GALT1/C5/C1S/CR1/C5AR2/VCAM1/SERPINF2/S100A8/ADAM8/CFP/CD6/OSMR/IL1A/SAA2/LBP	45
GO:0002253	activation of immune response	157/2809	477/11691	4.53942e-06	0.00023928	0.000192282	CFH/CD38/BTN3A1/STAP1/PSMA4/LCP2/CEACAM1/WDFY1/PSME1/LGMN/PSME2/RNF125/PRKD2/NOD1/DDX58/ICAM2/DHX58/MAP2K6/UNC93B1/BTN3A3/IFIH1/WIPF1/GBP1/ELF1/IRF1/RBCK1/NECTIN2/THEMIS2/TRIM5/RSAD2/APPL2/ABI1/IRF4/RIPK1/DDX60/SERPING1/UBC/COLEC12/MNDA/AIM2/TLR3/CGAS/SYK/ITGAM/PRKCE/MYD88/IRF7/PLSCR1/PAX5/CD47/CR1L/PSMB8/HSPA1B/MICB/DENND1B/PSMB9/CFB/PRKDC/LYN/BTK/OTUD4/ELMO2/CTSL/SRC/RIPK2/C2/PSMA5/IFI16/PDE4B/…	157
GO:0002819	regulation of adaptive immune response	57/2809	138/11691	4.89514e-06	0.000255573	0.000205375	CEACAM1/P2RX7/CD40/TNFSF13B/CD274/CD80/IRF1/NECTIN2/RSAD2/CD1D/CD1A/B2M/STAT6/IRF7/IL27/HLA-C/HLA-E/HLA-F/HLA-A/HLA-B/BTK/RIPK2/NSD2/CD1E/SAMSN1/TRPM4/HLA-G/IL12RB1/HMGB1/TNF/MSH2/RIPK3/CD1C/IL6/PRKCQ/HLX/GATA3/LTA/TGFB1/BCL6/TFRC/ZC3H12A/CD28/IL10/LILRB1/MEF2C/FZD5/TNFAIP3/CD48/CD1B/ADA/JAK3/NFKBIZ/CR1/SLC11A1/IL23A/CCR2	57
GO:0034612	response to tumor necrosis factor	92/2809	252/11691	5.01147e-06	0.000259178	0.000208272	BRCA1/NUB1/PSMA4/PSME1/JAK2/PSME2/CD40/TNFSF13B/TRADD/STAT1/GBP3/GBP1/WDR35/TNFSF18/PTK2B/RBCK1/GCH1/RIPK1/SPPL2A/GBP2/AIM2/SYK/SPHK1/CASP4/PSMB8/HSPA1B/CARD16/PSMB9/H2BC11/PSMA5/PRPF8/KARS1/CASP8/CCL8/PSMB10/ZFP36/RELA/CRHBP/CASP1/BIRC2/HSPA1A/PSMA2/TANK/TRAIP/TNFRSF25/TNF/ADAM17/EDN1/CXCL16/HDAC4/RPS3/LTBR/CEBPA/CARD8/GATA3/CCL5/LTA/NFE2L2/PID1/NKX3-1/ACOD1/PLVAP/ZC3H12A/CCL3L1/CCL3L3/TRAF1/CCL…	92
GO:0043900	regulation of multi-organism process	114/2809	327/11691	5.11983e-06	0.000262308	0.000210787	EIF2AK2/HACD3/TOP2B/LAMP3/P2RX7/OAS1/APOBEC3H/RNF125/NOD1/TRIM14/DDX58/DHX58/TRIM38/STAT1/TRIM25/STAU1/APOBEC3A/APOBEC3F/NECTIN2/BST2/SHFL/TOP2A/TRIM5/RSAD2/OASL/STXBP1/DDX60/GTF2B/PARP9/HERC5/PML/DYNLT1/IFIT5/MX1/ADAR/AIM2/DTX3L/IL15/CGAS/SYK/IFI27/DDB1/LGALS9/ISG20/PARP10/IFITM2/IFIT1/IFITM1/ISG15/PLSCR1/IL27/CARD16/MICB/TRIM26/APOBEC3G/APOBEC3C/IFITM3/RIPK2/SASH1/PROX1/FMR1/PKN2/IFI16/TRIM21/O…	114
GO:0071621	granulocyte chemotaxis	42/2809	93/11691	6.12308e-06	0.000310803	0.000249757	MDK/IL1RN/JAML/SYK/CXCL10/CXCL11/KARS1/PDE4B/C3AR1/CCL8/PIK3CG/EDN1/CXCL9/CCL5/CCR7/DYSF/CXADR/RIPOR2/CXCR2/S100A9/CCL3L1/CCL3L3/PDE4D/CCL2/CCL3/CCL4L1/CCL7/CCL4/CSF1/CCL24/C5AR2/S100A8/IL23A/CCL22/CXCL5/CCL15/CCL13/CCL23/IL36G/LBP/PPBP/IL36RN	42
GO:0007188	adenylate cyclase-modulating G protein-coupled receptor signaling pathway	43/2809	96/11691	6.18247e-06	0.000310938	0.000249866	CXCL10/CXCL11/SSTR2/GNG2/RXFP1/GPR161/GNA13/PTGER2/ADGRG1/RAPGEF2/ADORA1/EDN1/APLP1/ADGRE5/CXCL9/PTGIR/PRKACB/FFAR3/ATP2B4/GPR3/PRKCA/RGS1/PTGER4/OPRL1/ARRDC3/PDE4D/ADM/LGR4/ADCY3/P2RY12/INSL3/GABBR1/S1PR1/MC1R/ADM2/ADGRG6/RAMP2/FPR2/AVPR2/OXER1/ADGRG3/GPR37/S1PR3	43
GO:1902105	regulation of leukocyte differentiation	79/2809	210/11691	6.44676e-06	0.000321283	0.000258179	CEACAM1/LAG3/FBXO7/RASSF2/MDK/CD86/SOS1/CD80/IRF1/IRF4/RIPK1/FANCD2/CCR1/IL15/TLR3/SYK/LGALS9/SOCS1/IRF7/IL27/MAFB/LYN/BTK/TESC/RIPK2/SIGLEC15/CASP8/LILRB2/PRDX2/IL7/HMGB3/HLA-G/C1QC/IL12RB1/CD83/AXL/LILRB4/TYROBP/HMGB1/TNF/CD101/ZMIZ1/LILRB3/FGL2/BTN2A2/HLX/VNN1/KITLG/GATA3/PRKCA/TGFB1/CTNNBIP1/BCL6/ZC3H12A/CD28/LILRB1/JUN/CA2/CDK6/NOTCH2/CCL3/CTLA4/ADA/CSF1/JAK3/NFKBIZ/CR1/NME1/TAL1/CD2/SLC46A2…	79
GO:0002507	tolerance induction	14/2809	19/11691	6.87279e-06	0.000339429	0.000272761	CD274/IDO1/LGALS9/PDCD1/HLA-E/LYN/LILRB2/HLA-G/HMGB1/TGFB1/ACOD1/IRAK3/TNFAIP3/IL2RA	14
GO:0009164	nucleoside catabolic process	18/2809	28/11691	6.94518e-06	0.000339942	0.000273173	TYMP/APOBEC3H/NT5C3A/APOBEC3A/APOBEC3F/APOBEC3G/APOBEC3C/HDDC3/ADA2/UPP1/DPYS/DPYD/ENPP4/ADA/NT5M/CDA/NT5E/APOBEC3B	18
GO:0030217	T cell differentiation	70/2809	181/11691	7.12538e-06	0.000345676	0.00027778	LAG3/MDK/CD86/SOS1/CD80/IRF1/RSAD2/IRF4/FANCD2/CD1D/IL15/SYK/B2M/STAT6/RHOH/LGALS9/SOCS1/IL27/MAFB/PRKDC/RIPK2/RPS6/LILRB2/PRDX2/IL7/ATP7A/RPL22/PTPN22/SEMA4A/HLA-G/IL12RB1/CD83/LILRB4/HMGB1/ADAM17/ZMIZ1/RIPK3/TCIRG1/FGL2/BTN2A2/IL6/SLAMF6/HLX/VNN1/GATA3/CCR7/TGFB1/BCL6/ZC3H12A/PTGER4/CD28/FZD5/CDK6/RELB/CTLA4/ADA/JAK3/NFKBIZ/CR1/CD2/SLC46A2/ADAM8/IL23A/BCL3/IL2RA/CARD11/GLI3/CCR2/PRR7/CLEC4E	70
GO:0050710	negative regulation of cytokine secretion	27/2809	51/11691	7.71454e-06	0.000370974	0.00029811	GBP1/PML/ANXA4/CARD16/SRGN/IL1R2/SERPINB1/PTPN22/LILRA5/TNF/BTN2A2/CARD8/NLRP12/FFAR4/ZC3H12A/PTGER4/IL10/LILRB1/ARG2/TNFAIP3/LGR4/TLR8/CARD17/C5AR2/HDAC9/LRRC32/IL36RN	27
GO:1902969	mitotic DNA replication	12/2809	15/11691	7.82978e-06	0.000373242	0.000299932	MCM2/MCM6/CDC45/MCM4/CHEK2/RAD51/BRCA2/POLA1/LIG1/FGFR1/BCL6/GINS1	12
GO:0050921	positive regulation of chemotaxis	45/2809	103/11691	8.49338e-06	0.000400061	0.000321484	PPM1F/PDGFB/LGMN/PRKD2/CXCL12/MDK/PTK2B/P2RX4/TIAM1/CCR1/SMAD3/LGALS9/CXCL10/KARS1/C3AR1/HSPB1/HMGB1/ADAM17/EDN1/IL6/CCL5/CCR7/TGFB1/FGFR1/BMPR2/DYSF/RIPOR2/CXCR2/NRP1/TUBB2B/CCL3/CCL7/CCL4/TNFSF14/CSF1/P2RY12/S1PR1/ITGA2/IL23A/FPR2/CCR2/SEMA5A/VEGFC/SERPINE1/LBP	45
GO:0002792	negative regulation of peptide secretion	44/2809	100/11691	8.53833e-06	0.000400061	0.000321484	GBP1/RSAD2/HADH/PML/ANXA4/CARD16/FKBP1B/SRGN/PTPN11/PPP3CA/IL1R2/SERPINB1/RAB11FIP1/CRHBP/PTPN22/LILRA5/RHBDF2/TNF/BTN2A2/ENY2/CARD8/NLRP12/SYT4/FFAR4/ZC3H12A/PTGER4/IL10/LILRB1/ARG2/PIM3/TNFAIP3/LGR4/NR1H3/TLR8/CARD17/C5AR2/ENHO/ADTRP/HDAC9/LRRC32/SYTL4/KALRN/SFRP1/IL36RN	44
GO:0051321	meiotic cell cycle	67/2809	173/11691	1.05177e-05	0.000488628	0.000392655	NDC1/STAG3/TOP2B/CDC20/MASTL/NCAPH/PKMYT1/TOP2A/CCNA1/PIWIL4/ESPL1/HUS1/BRIP1/SMC2/FANCD2/NCAPD3/BUB1B/MSX1/CDC25A/EXO1/CCNE2/XRCC2/RPA1/ASPM/TOP3A/NUF2/MND1/TUBGCP2/NBN/FIGNL1/RAD54L/PLK1/NEK2/CDC25C/NCAPD2/TRIP13/TUBGCP5/KIF18A/RAD51/AURKA/TTK/BRCA2/EME1/M1AP/AURKC/PRKACB/MYBL1/GPR3/PDIK1L/REC8/INSR/SMC4/BUB1/H2AX/CENPS/SGO1/DUSP1/RAD54B/SGO2/MNS1/NPM2/PDE3A/HSPA2/PTTG1/HORMAD1/HUS1B/MSX2	67
GO:0035456	response to interferon-beta	16/2809	24/11691	1.15039e-05	0.000524249	0.00042128	STAT1/IRF1/BST2/XAF1/PNPT1/MNDA/AIM2/TLR3/IFITM2/IFITM1/PLSCR1/IFITM3/IFI16/IKBKE/TRIM6/ACOD1	16
GO:0070665	positive regulation of leukocyte proliferation	45/2809	104/11691	1.15228e-05	0.000524249	0.00042128	CD38/CD40/TNFSF13B/CD86/CD274/CD80/BST2/CD1D/IL15/SYK/LGALS9/PDCD1LG2/HLA-E/LYN/RIPK2/LILRB2/IL7/IL12RB1/HMGB1/HLA-DMB/CDKN1A/TICAM1/RPS3/IRS2/IL6/PRKCQ/KITLG/CCL5/BCL6/TFRC/CD28/MEF2C/CHRNB2/CLECL1/ADA/CSF1/JAK3/CD70/VCAM1/IL23A/IL2RA/OCSTAMP/CARD11/CD6/CCR2	45
GO:0002688	regulation of leukocyte chemotaxis	40/2809	89/11691	1.1667e-05	0.000524249	0.00042128	STAP1/LGMN/CXCL12/MDK/PTK2B/CYP19A1/CCR1/LGALS9/CXCL10/LYN/KARS1/C3AR1/HMGB1/ADAM17/EDN1/MTUS1/IL6/CCL5/CCR7/DYSF/RIPOR2/CXCR2/NBL1/DUSP1/CCL2/C5/PADI2/CCL3/CCL7/CCL4/TNFSF14/CSF1/C5AR2/IL23A/GREM1/FPR2/CCR2/VEGFC/SERPINE1/LBP	40
GO:0002821	positive regulation of adaptive immune response	40/2809	89/11691	1.1667e-05	0.000524249	0.00042128	P2RX7/CD40/TNFSF13B/CD274/CD80/NECTIN2/RSAD2/CD1D/CD1A/B2M/STAT6/HLA-C/HLA-E/HLA-F/HLA-A/HLA-B/BTK/RIPK2/NSD2/CD1E/HLA-G/IL12RB1/TNF/MSH2/CD1C/IL6/PRKCQ/HLX/GATA3/LTA/TGFB1/TFRC/CD28/FZD5/CD1B/ADA/NFKBIZ/SLC11A1/IL23A/CCR2	40
GO:0006959	humoral immune response	52/2809	126/11691	1.29101e-05	0.00057539	0.000462376	CFH/SERPING1/CXCL10/CXCL11/EXO1/PDCD1/PAX5/CR1L/HLA-E/CFB/H2BC21/H2BC11/C2/C3AR1/C1QB/PSMB10/IL7/ATP7A/H2BC4/C1QC/CD83/TNF/H2BC12/CXCL9/IL6/GATA3/CCR7/LTA/C1R/C1QA/ACOD1/CD28/S100A9/MEF2C/CCL2/C5/TRAF3IP2/C1S/CR1/C5AR2/H2BC8/SLC11A1/S100A8/BCL3/CXCL5/CFP/CCR2/CCL13/FCN1/PPBP/SLPI/IL36RN	52
GO:0002224	toll-like receptor signaling pathway	51/2809	123/11691	1.33431e-05	0.000585174	0.000470238	WDFY1/LGMN/UNC93B1/IRF1/RSAD2/APPL2/IRF4/RIPK1/UBC/COLEC12/TLR3/ITGAM/PRKCE/MYD88/IRF7/LYN/BTK/OTUD4/CTSL/RIPK2/TLR5/CASP8/TBK1/BIRC2/IKBKE/PTPN22/GRAMD4/TANK/RPS6KA3/HMGB1/TICAM1/CTSB/ACOD1/S100A9/PIK3AP1/RPS27A/TLR1/IRAK3/TNFAIP3/BIRC3/LGR4/IRAK2/NR1H3/TLR8/TLR2/NFKBIA/S100A8/GFI1/CTSK/TNIP3/LBP	51
GO:0050731	positive regulation of peptidyl-tyrosine phosphorylation	51/2809	123/11691	1.33431e-05	0.000585174	0.000470238	STAP1/TNK2/JAK2/PDGFB/CD40/EHD4/TNFSF18/PTK2B/CD80/ABI1/PARP9/NCAPG2/NCF1/ACE/IL15/RICTOR/SYK/PARP14/SEMA4D/LYN/SRC/RIPK2/PTPN11/CASS4/ACVR1/LILRA5/ADORA1/TNF/ADAM17/IL6/ENPP2/KITLG/CCL5/TGFB1/HBEGF/HGF/FCGR1A/NRP1/ITGA5/LRP8/EGF/IL24/DOCK3/NEDD9/TAL1/GPRC5B/IL23A/GREM1/NRG1/ALKAL1/CSF2	51
GO:0050716	positive regulation of interleukin-1 secretion	18/2809	29/11691	1.41973e-05	0.000617697	0.000496373	P2RX7/GSDMD/PANX1/AIM2/LGALS9/RIPK2/CASP1/LILRA5/HMGB1/NOD2/LPL/CARD8/NLRP12/FZD5/CCL3/TLR8/USP50/PANX2	18
GO:0002286	T cell activation involved in immune response	35/2809	75/11691	1.48819e-05	0.000641787	0.000515731	CEACAM1/MDK/CD86/TNFSF18/CD80/IRF4/STAT6/LGALS9/IL27/RIPK2/RPS6/RAB27A/ATP7A/SEMA4A/IL12RB1/HMGB1/HLA-DMB/CD1C/FGL2/IL6/SLAMF6/HLX/GATA3/BCL6/ZC3H12A/PTGER4/LILRB1/RELB/ITGAL/JAK3/NFKBIZ/SLC11A1/IL23A/BCL3/CLEC4E	35
GO:0031343	positive regulation of cell killing	25/2809	47/11691	1.49852e-05	0.000641787	0.000515731	STAP1/P2RX7/LAG3/NECTIN2/CD1D/CD1A/SYK/B2M/ITGAM/MICB/HLA-C/HLA-E/HLA-F/HLA-A/HLA-B/CD1E/HLA-G/IL12RB1/TYROBP/CD1C/SLAMF6/MICA/CD1B/IL23A/ULBP2	25
GO:1903706	regulation of hemopoiesis	128/2809	383/11691	1.52066e-05	0.000646221	0.000519295	SCIN/PSMA4/EIF2AK2/CEACAM1/CNOT4/LAG3/PSME1/FBXO7/PSME2/RASSF2/MDK/CD86/STAT1/SOS1/PTK2B/CD80/IRF1/H3-3B/CDC73/IRF4/RIPK1/FANCD2/NCAPG2/MOV10/H4C8/ACE/CCR1/IL15/TLR3/SYK/B2M/LGALS9/SOCS1/IRF7/ISG15/IL27/MAFB/PSMB8/HSPA1B/PSMB9/LYN/BTK/TESC/RIPK2/SIGLEC15/LMO2/PSMA5/CASP8/LILRB2/PSMB10/PRDX2/IL7/ZFP36/HMGB3/HSPA1A/PSMA2/HLA-G/C1QC/IL12RB1/CD83/AXL/LILRB4/TYROBP/HMGB1/H3C10/TNF/CD101/AGO1/ZMIZ1/LIL…	128
GO:0001910	regulation of leukocyte mediated cytotoxicity	29/2809	58/11691	1.54285e-05	0.000647058	0.000519967	STAP1/CEACAM1/P2RX7/LAG3/NECTIN2/CD1D/CD1A/B2M/LGALS9/ITGAM/MICB/HLA-C/HLA-E/HLA-F/HLA-A/HLA-B/CD1E/HLA-G/IL12RB1/TYROBP/SERPINB9/RIPK3/CD1C/SLAMF6/MICA/LILRB1/CD1B/IL23A/ULBP2	29
GO:0009636	response to toxic substance	122/2809	362/11691	1.54623e-05	0.000647058	0.000519967	BAK1/PTGS1/PDGFB/XRN1/STAT1/WDR35/PTK2B/PDE1B/GCH1/ALOX5AP/BRIP1/RIPK1/MSX1/ABTB2/B2M/STAT6/CHRNB1/CDK1/PRKCE/CNP/NUPR1/SPHK1/TYMS/SNN/GRIN3A/ZNF277/LYN/HNRNPA1/FKBP1B/SRC/MT2A/PPP3CA/DHFR/ABCG2/CASP8/CCNB1/PRDX2/PDE8A/ATP7A/RELA/CRHBP/BIRC2/PARK7/CYBB/EIF4EBP1/GSN/AXL/TNF/EDN1/CDKN1A/GGH/AIFM1/RPS3/RIPK3/IL6/CDK4/NUCB1/NR4A3/KCNMB1/OGG1/RPL10A/GATA3/CCL5/MDM2/IPCEF1/TXNIP/NFE2L2/FOSL1/HGF/NR4A2/…	122
GO:0002456	T cell mediated immunity	38/2809	84/11691	1.59381e-05	0.000658596	0.000529239	CEACAM1/P2RX7/CTSC/BTN3A3/NECTIN2/RSAD2/CD1D/CD1A/B2M/MICB/HLA-C/HLA-E/HLA-F/HLA-A/DENND1B/HLA-B/RAB27A/CD1E/BTN3A2/TRPM4/HLA-G/IL12RB1/HMGB1/RIPK3/CD1C/IL6/GATA3/MICA/LILRB1/FZD5/CD1B/MYO1G/CD70/JAG1/SLC11A1/IL23A/ULBP2/CCR2	38
GO:0006334	nucleosome assembly	42/2809	96/11691	1.60985e-05	0.000658596	0.000529239	MCM2/CENPM/CENPI/OIP5/HJURP/H3-3B/H4C8/H1-0/BRD2/CHAF1A/H2BC21/H2BC11/CENPA/CENPU/HIRA/ASF1B/KNL1/H2BC18/H2BC4/H2BC5/CENPK/H3C10/CENPO/H2BC12/H4C9/MIS18A/CENPW/H2AX/CENPS/ITGB3BP/CHAF1B/CENPN/HMGB2/H2BC8/H4C3/H4C12/H3C13/H2BC17/H3C11/H4C2/H4C4/H4C1	42
GO:0050709	negative regulation of protein secretion	42/2809	96/11691	1.60985e-05	0.000658596	0.000529239	GBP1/RSAD2/HADH/PML/ANXA4/CARD16/FKBP1B/SRGN/PTPN11/PPP3CA/IL1R2/SERPINB1/RAB11FIP1/PTPN22/LILRA5/RHBDF2/TNF/BTN2A2/ENY2/CARD8/NLRP12/SYT4/FFAR4/ZC3H12A/PTGER4/IL10/LILRB1/ARG2/PIM3/TNFAIP3/LGR4/NR1H3/TLR8/CARD17/C5AR2/ENHO/ADTRP/HDAC9/LRRC32/SYTL4/SFRP1/IL36RN	42
GO:0070372	regulation of ERK1 and ERK2 cascade	74/2809	198/11691	1.62817e-05	0.000661159	0.000531299	CEACAM1/PDGFB/PRKD2/NOD1/GBP1/PTK2B/EPHB2/GAREM1/TIAM1/SCIMP/ATF3/CCR1/SYK/LGALS9/LYN/SRC/RIPK2/P2RY6/GLIPR2/KARS1/PTPN11/CCL8/PDE8A/PTPN22/RAPGEF2/HMGB1/TNF/NDRG2/NOD2/BTN2A2/FAM83D/GCNT2/NECAB2/PDGFC/CFLAR/CCL5/CCR7/NLRP12/PRKCA/TGFB1/FFAR4/JUN/NRP1/NOTCH2/DUSP1/CCL3L1/CCL3L3/SEMA7A/DUSP6/CCL2/SPRY4/CCL3/CCL4L1/CCL7/CCL4/RRAS/CCL24/SPRY1/FLT1/TNFAIP8L3/C5AR2/HCRTR1/SERPINF2/CCL22/FPR2/GPNMB/CHI…	74
GO:0071706	tumor necrosis factor superfamily cytokine production	52/2809	127/11691	1.68156e-05	0.000677818	0.000544685	JAK2/NOD1/DDX58/CD86/IFIH1/CD274/RIPK1/AZI2/TLR3/SYK/LGALS9/TMEM106A/CD47/HLA-E/RIPK2/PTPN11/ZFP36/PTPN22/CYBB/LILRA5/CD33/CX3CR1/HSPB1/AXL/TYROBP/HMGB1/TICAM1/NOD2/CLEC4A/LPL/ZC3H12A/IL10/LILRB1/FZD5/TLR1/ARG2/IRAK3/TNFAIP3/CCL3/TLR2/TNFRSF8/C5AR2/MC1R/CD2/ADAM8/IL23A/BCL3/GPNMB/SLAMF1/CCR2/LBP/MMP8	52
GO:0002757	immune response-activating signal transduction	141/2809	430/11691	1.71738e-05	0.000687202	0.000552227	CD38/BTN3A1/STAP1/PSMA4/LCP2/CEACAM1/WDFY1/PSME1/LGMN/PSME2/RNF125/PRKD2/NOD1/DDX58/ICAM2/DHX58/MAP2K6/UNC93B1/BTN3A3/IFIH1/WIPF1/GBP1/ELF1/IRF1/RBCK1/NECTIN2/THEMIS2/TRIM5/RSAD2/APPL2/ABI1/IRF4/RIPK1/DDX60/UBC/COLEC12/MNDA/TLR3/SYK/ITGAM/PRKCE/MYD88/IRF7/PLSCR1/PAX5/CD47/PSMB8/HSPA1B/MICB/DENND1B/PSMB9/LYN/BTK/OTUD4/ELMO2/CTSL/SRC/RIPK2/PSMA5/PDE4B/C3AR1/TLR5/CASP8/CUL1/FFAR2/PSMB10/RELA/TBK1/BT…	141
GO:0006271	DNA strand elongation involved in DNA replication	14/2809	20/11691	1.78243e-05	0.00070297	0.000564897	MCM4/GINS2/RFC3/MCM7/FEN1/GINS4/RFC4/POLA1/POLD2/LIG1/GINS3/DNA2/POLE/GINS1	14
GO:0072677	eosinophil migration	14/2809	20/11691	1.78243e-05	0.00070297	0.000564897	CCL8/CCL5/PTGER4/CCL2/CCL3/CCL4L1/CCL7/CCL4/CCL24/ADAM8/CCL22/CCL15/CCL13/CCL23	14
GO:0002685	regulation of leukocyte migration	61/2809	156/11691	1.8225e-05	0.000713641	0.000573472	STAP1/LGMN/CXCL12/MDK/TNFSF18/PTK2B/P2RX4/CYP19A1/CCR1/LGALS9/CXCL10/LYN/KARS1/C3AR1/CCL8/CX3CR1/HMGB1/ADORA1/TNF/ADAM17/EDN1/MTUS1/WASL/RIPK3/DOCK8/IL6/KITLG/CCL5/CCR7/TGFB1/PLVAP/DYSF/PTGER4/RIPOR2/CXCR2/CD9/NBL1/DUSP1/CCL2/SMPD3/C5/PADI2/CCL3/CCL7/CCL4/ADA/TNFSF14/CSF1/CCL24/C5AR2/P2RY12/ITGA2/ADAM8/IL23A/GREM1/ADTRP/FPR2/CCR2/VEGFC/SERPINE1/LBP	61
GO:1903531	negative regulation of secretion by cell	56/2809	140/11691	1.83566e-05	0.000713696	0.000573516	CEACAM1/GBP1/RSAD2/HADH/PML/LGALS9/ANXA4/CARD16/HLA-F/FKBP1B/SRGN/FMR1/PTPN11/PPP3CA/IL1R2/SERPINB1/RAB11FIP1/CRHBP/PTPN22/LILRA5/RHBDF2/ADORA1/TNF/EDN1/BTN2A2/ENY2/CARD8/NLRP12/SYT4/FFAR4/ZC3H12A/PTGER4/IL10/LILRB1/FOXF1/ARG2/PIM3/TNFAIP3/PNKD/LGR4/ABAT/NR1H3/TLR8/CARD17/C5AR2/P2RY12/ASIC1/ENHO/ADTRP/HDAC9/LRRC32/SYTL4/CCR2/KALRN/SFRP1/IL36RN	56
GO:0050718	positive regulation of interleukin-1 beta secretion	17/2809	27/11691	1.88466e-05	0.000727583	0.000584676	P2RX7/GSDMD/PANX1/AIM2/LGALS9/RIPK2/CASP1/LILRA5/HMGB1/NOD2/LPL/CARD8/NLRP12/FZD5/CCL3/TLR8/USP50	17
GO:0019932	second-messenger-mediated signaling	88/2809	246/11691	1.98041e-05	0.000759205	0.000610087	P2RX7/CAMKK2/PRKAR2A/GBP1/PTK2B/CCRL2/P2RX4/EIF4EBP2/CCR5/CCR1/CGAS/SYK/CXCL10/CXCL11/SPHK1/GNG2/STIMATE/BTK/FKBP1B/P2RY6/PPP3CC/MT2A/PPP3CA/RXFP1/CAMK2D/GPR161/GNA13/PRKAR2B/TRDN/TRPM4/PTGER2/PLEK/MYOZ2/ADGRG1/RAPGEF2/CX3CR1/TNF/AKAP6/EDN1/APLP1/ADGRE5/HDAC4/CXCL9/PTGIR/DDAH2/ATP2B4/CCR7/GUCY1A1/GPR3/PRKCA/PTGER4/OPRL1/TMEM38B/CXCR2/GSTM2/SLC8A1/ARRDC3/PDE4D/ADM/CCL3/PDE4A/PDE3A/CCL4/PRKAR1B/LGR…	88
GO:0097530	granulocyte migration	45/2809	106/11691	2.07618e-05	0.000790392	0.000635149	MDK/IL1RN/JAML/SYK/CXCL10/CXCL11/KARS1/PDE4B/C3AR1/CCL8/MCOLN2/PIK3CG/EDN1/CXCL9/CCL5/CCR7/DYSF/CXADR/PTGER4/RIPOR2/CXCR2/S100A9/CCL3L1/CCL3L3/PDE4D/CCL2/CCL3/CCL4L1/CCL7/CCL4/CSF1/CCL24/C5AR2/S100A8/ADAM8/IL23A/CCL22/CXCL5/CCL15/CCL13/CCL23/IL36G/LBP/PPBP/IL36RN	45
GO:0070371	ERK1 and ERK2 cascade	78/2809	213/11691	2.26446e-05	0.000853775	0.000686082	CEACAM1/PDGFB/PRKD2/NOD1/GBP1/PTK2B/EPHB2/GAREM1/TIAM1/SCIMP/ATF3/CCR1/SYK/LGALS9/LYN/SRC/RIPK2/P2RY6/GLIPR2/KARS1/PTPN11/CCL8/PDE8A/IQGAP3/PTPN22/RAPGEF2/HMGB1/TNF/NDRG2/NOD2/BTN2A2/FAM83D/GCNT2/NECAB2/PDGFC/CFLAR/ITGAV/CCL5/CCR7/NLRP12/PRKCA/TGFB1/FFAR4/PTGER4/JUN/NRP1/NOTCH2/DUSP1/CCL3L1/CCL3L3/SEMA7A/DUSP6/CCL2/SPRY4/CCL3/CCL4L1/EGF/CCL7/CCL4/RRAS/CCL24/SPRY1/FLT1/TNFAIP8L3/C5AR2/HCRTR1/SERPI…	78
GO:0051272	positive regulation of cellular component movement	139/2809	425/11691	2.27383e-05	0.000853775	0.000686082	RUFY3/GTSE1/JAK2/PPM1F/PDGFB/LGMN/CD40/TRADD/PRKD2/TGFBR1/CXCL12/MDK/STMN1/CD274/TNFSF18/PTK2B/P2RX4/PLAA/MGAT5/TIAM1/CCR1/RET/SMAD3/LGALS9/CXCL10/PRKCE/SRGAP2C/SPHK1/SEMA4D/LYN/SEMA4C/SRC/SASH1/P2RY6/GLIPR2/PROX1/KARS1/PPP3CA/CASS4/C3AR1/NUS1/CCL8/STAT5A/ATP7A/ACVR1/TRPM4/SEMA4A/RAPGEF2/HSPB1/HMGB1/TNF/ADAM17/LAMB1/EDN1/CXCL16/HDAC4/DOCK8/IRS2/ATOH8/IL6/GCNT2/ENPP2/TRIP6/NR4A3/PDGFC/ITGAV/KITLG/…	139
GO:0048245	eosinophil chemotaxis	12/2809	16/11691	2.44302e-05	0.000911062	0.000732118	CCL8/CCL5/CCL2/CCL3/CCL4L1/CCL7/CCL4/CCL24/CCL22/CCL15/CCL13/CCL23	12
GO:0022409	positive regulation of cell-cell adhesion	73/2809	197/11691	2.59129e-05	0.000959828	0.000771305	PTPRU/TNFSF13B/MDK/CD86/CD274/CD80/CD1D/IL15/CITED2/SYK/LGALS9/SOCS1/PDCD1/CD47/PDCD1LG2/HLA-E/LYN/SRC/RIPK2/PTPN11/LILRB2/IL7/RELA/HLA-G/IL12RB1/CD83/LILRB4/HMGB1/TNF/HLA-DMB/NOD2/ZMIZ1/RPS3/DOCK8/BTN2A2/IL6/GCNT2/MYO10/NR4A3/PRKCQ/HLX/VNN1/GATA3/CCL5/CCR7/DPP4/TGFB1/BCL6/ITGA6/TFRC/CD28/IL10/LILRB1/AFDN/PODXL/ADAM19/CCL2/CTLA4/CLECL1/ADA/TNFSF14/JAK3/NFKBIZ/CD70/VCAM1/SERPINF2/ADAM8/IL23A/IL2RA…	73
GO:0050867	positive regulation of cell activation	91/2809	258/11691	2.69545e-05	0.000991709	0.000796924	CD38/STAP1/JAK2/CD40/TNFSF13B/CTSC/MDK/CD86/CD274/CD80/NECTIN2/STXBP1/CD1D/IL15/SYK/STAT6/LGALS9/ITGAM/SOCS1/PDCD1/BLOC1S3/CD47/PDCD1LG2/HLA-E/HLA-F/LYN/BTK/SRC/RIPK2/KARS1/NSD2/PTPN11/LILRB2/IL7/LILRA5/HLA-G/IL12RB1/PLEK/CD83/AXL/LILRB4/TYROBP/HMGB1/HLA-DMB/CDKN1A/TICAM1/NOD2/MSH2/ZMIZ1/RPS3/DOCK8/IRS2/BTN2A2/IL6/NR4A3/PRKCQ/HLX/CEBPA/VNN1/GATA3/CCL5/CCR7/DPP4/TGFB1/BCL6/TFRC/CD28/IL10/LILRB1/ME…	91
GO:0002696	positive regulation of leukocyte activation	88/2809	248/11691	2.81217e-05	0.00102775	0.00082589	CD38/STAP1/CD40/TNFSF13B/CTSC/MDK/CD86/CD274/CD80/NECTIN2/STXBP1/CD1D/IL15/SYK/STAT6/LGALS9/ITGAM/SOCS1/PDCD1/BLOC1S3/CD47/PDCD1LG2/HLA-E/HLA-F/LYN/BTK/SRC/RIPK2/KARS1/NSD2/PTPN11/LILRB2/IL7/HLA-G/IL12RB1/CD83/AXL/LILRB4/TYROBP/HMGB1/HLA-DMB/CDKN1A/TICAM1/NOD2/MSH2/ZMIZ1/RPS3/DOCK8/IRS2/BTN2A2/IL6/NR4A3/PRKCQ/HLX/CEBPA/VNN1/GATA3/CCL5/CCR7/DPP4/TGFB1/BCL6/TFRC/CD28/IL10/LILRB1/MEF2C/CCL2/CCL3/CTL…	88
GO:0031055	chromatin remodeling at centromere	23/2809	43/11691	2.91356e-05	0.00105776	0.000850001	CENPM/CENPI/OIP5/HELLS/HJURP/H3-3B/H4C8/CENPA/CENPU/KNL1/CENPK/CENPO/H4C9/MIS18A/CENPW/CENPS/ITGB3BP/CENPN/H4C3/H4C12/H4C2/H4C4/H4C1	23
GO:0071396	cellular response to lipid	144/2809	445/11691	2.97551e-05	0.00107314	0.000862363	BRCA1/STAP1/DNAJA1/JAK2/E2F1/TRIP4/GDAP1/PPARD/CD86/WDR35/CD274/PTK2B/CD80/TRIM5/CMPK2/CDC73/IL1RN/PLAA/ABHD2/CCR5/IL15/RET/CXCL10/CXCL11/PAQR8/PRKCE/SSTR2/GNG2/PDCD1LG2/CARD16/LYN/MRC1/GRAMD1B/SRC/TESC/RIPK2/SASH1/P2RY6/PRPF8/PDE4B/CREBRF/LILRB2/FFAR2/CCNB1/PRDX2/NRIP1/ZFP36/RELA/CRHBP/CASP1/CCNA2/PTGER2/PTPN22/PARK7/EIF4EBP1/KIF18A/CX3CR1/AXL/HMGB1/TNF/EDN1/TICAM1/NOD2/AIFM1/RXRA/CXCL9/KLF9/ACA…	144
GO:0002758	innate immune response-activating signal transduction	87/2809	245/11691	3.01887e-05	0.00108166	0.000869209	PSMA4/WDFY1/PSME1/LGMN/PSME2/RNF125/NOD1/DDX58/ICAM2/DHX58/MAP2K6/UNC93B1/IFIH1/IRF1/TRIM5/RSAD2/APPL2/IRF4/RIPK1/DDX60/UBC/COLEC12/TLR3/SYK/ITGAM/PRKCE/MYD88/IRF7/PSMB8/HSPA1B/PSMB9/LYN/BTK/OTUD4/CTSL/SRC/RIPK2/PSMA5/TLR5/CASP8/CUL1/FFAR2/PSMB10/RELA/TBK1/BIRC2/IKBKE/HSPA1A/PTPN22/PSMA2/GRAMD4/TANK/RPS6KA3/HMGB1/TICAM1/NOD2/CLEC4A/CTSB/PRKACB/MUC1/ACOD1/S100A9/PIK3AP1/RPS27A/RELB/TLR1/IRAK3/TNFA…	87
GO:1903555	regulation of tumor necrosis factor superfamily cytokine production	50/2809	123/11691	3.05024e-05	0.00108581	0.00087254	JAK2/NOD1/DDX58/CD86/IFIH1/CD274/RIPK1/TLR3/SYK/LGALS9/CD47/HLA-E/RIPK2/PTPN11/ZFP36/PTPN22/CYBB/LILRA5/CD33/CX3CR1/HSPB1/AXL/TYROBP/HMGB1/TICAM1/NOD2/CLEC4A/LPL/ZC3H12A/IL10/LILRB1/FZD5/TLR1/ARG2/IRAK3/TNFAIP3/CCL3/TLR2/TNFRSF8/C5AR2/MC1R/CD2/ADAM8/IL23A/BCL3/GPNMB/SLAMF1/CCR2/LBP/MMP8	50
GO:0030335	positive regulation of cell migration	133/2809	406/11691	3.11893e-05	0.0011031	0.000886433	RUFY3/GTSE1/JAK2/PPM1F/PDGFB/LGMN/CD40/TRADD/PRKD2/TGFBR1/CXCL12/MDK/CD274/TNFSF18/PTK2B/P2RX4/PLAA/MGAT5/TIAM1/CCR1/RET/SMAD3/LGALS9/CXCL10/PRKCE/SRGAP2C/SPHK1/SEMA4D/LYN/SEMA4C/SRC/SASH1/P2RY6/GLIPR2/PROX1/KARS1/PPP3CA/CASS4/C3AR1/NUS1/CCL8/STAT5A/ATP7A/ACVR1/SEMA4A/RAPGEF2/HSPB1/HMGB1/TNF/ADAM17/LAMB1/EDN1/CXCL16/HDAC4/DOCK8/IRS2/ATOH8/IL6/GCNT2/ENPP2/TRIP6/NR4A3/PDGFC/ITGAV/KITLG/GATA3/CCL5/C…	133
GO:0031497	chromatin assembly	47/2809	114/11691	3.41163e-05	0.00119888	0.000963406	MCM2/CENPM/SMCHD1/CENPI/OIP5/HELLS/HJURP/H3-3B/H4C8/PARP10/H1-0/BRD2/CHAF1A/H2BC21/H2BC11/CENPA/CENPU/HIRA/ASF1B/KNL1/H2BC18/H2BC4/H2BC5/CENPK/H3C10/CENPO/H2BC12/M1AP/H4C9/MIS18A/CENPW/H2AX/CENPS/ITGB3BP/CHAF1B/CENPN/HMGB2/H2BC8/HMGA2/H4C3/H4C12/H3C13/H2BC17/H3C11/H4C2/H4C4/H4C1	47
GO:0070227	lymphocyte apoptotic process	29/2809	60/11691	3.50038e-05	0.00122224	0.000982173	BAK1/P2RX7/CD274/IDO1/RIPK1/LGALS9/GIMAP8/AURKB/PDCD1/LYN/BTK/RPS6/RIPK3/DOCK8/IRS2/PRKCQ/CCL5/BIRC7/BCL6/IL10/ARG2/TRAF3IP2/ADA/PTCRA/JAK3/SLC46A2/ADAM8/IL2RA/GLI3	29
GO:0003002	regionalization	71/2809	192/11691	3.59466e-05	0.00124721	0.00100224	TGFBR1/ABI1/IFT172/TBX19/SSBP3/MSX1/CITED2/SMAD3/ITGAM/AIDA/HES4/XRCC2/MAFB/PRKDC/CHSY1/BMPR1A/DNAAF1/PLXNA2/GPR161/DPCD/TBX3/ACVR1/ADGRG1/AURKA/EDN1/ATP6AP2/CELSR1/PCSK5/DYNC2H1/PRKACB/FGFR1/C1QA/CTNNBIP1/NKX3-1/BMPR2/FOXF1/PGAP1/MEF2C/NRP1/FZD5/EPB41L5/NBL1/FUZ/ACVR2B/GLI1/MNS1/PKD1L1/LHX2/BHLHE40/HOXB2/RPGRIP1L/LRP6/SPRY1/HEY1/DLL1/PAX8/HOXB3/SEMA3A/TIFAB/ALX1/GREM1/WLS/VANGL2/ROBO1/GLI3/TBX6/…	71
GO:0043410	positive regulation of MAPK cascade	127/2809	386/11691	3.74082e-05	0.00128311	0.00103109	EIF2AK2/HACD3/P2RX7/JAK2/PDGFB/CD40/RASSF2/PRKD2/NOD1/TGFBR1/MAP2K6/PTK2B/TRIM5/IL1RN/RIPK1/DUSP5/GAREM1/FGD2/UBC/TIAM1/NCF1/SCIMP/CCR1/TLR3/SYK/RET/LGALS9/CDK1/PRKCE/SPHK1/TMEM106A/SEMA4C/GADD45B/SRC/RIPK2/SASH1/P2RY6/GLIPR2/KARS1/PTPN11/CCL8/MLKL/PRDX2/PDE8A/IQGAP3/PTPN22/LILRA5/PIK3CG/RAPGEF2/HMGB1/ADORA1/TNF/EDN1/NOD2/RPS3/IL6/GCNT2/NECAB2/SORBS3/LTBR/PDGFC/CFLAR/KITLG/CCL5/CCR7/SH3RF3/DUSP7/…	127
GO:0051047	positive regulation of secretion	102/2809	298/11691	3.74495e-05	0.00128311	0.00103109	CD38/SCIN/NADK/P2RX7/JAK2/GSDMD/DDX58/CXCL12/MAP2K6/PANX1/MDK/PPARD/IFIH1/CD274/PFKFB2/RAB2B/P2RX4/STXBP1/CYP19A1/TCF7L2/ATP13A2/AIM2/SYK/RAB8B/LGALS9/ITGAM/PRKCE/HLA-E/HLA-F/CLEC5A/SRC/RIPK2/KARS1/PTPN11/IL1RAP/RAB27A/FFAR2/CD2AP/CASP1/TRPM4/PTPN22/LILRA5/CD33/RAB9A/HMGB1/ADORA1/TNF/EDN1/NOD2/IRS2/IL6/CD244/LPL/CARD8/GATA3/TRIM6/GLUL/KMO/NLRP12/SYT4/TGFB1/FGFR1/NKX3-1/MAPK11/MPC2/PTGER4/OPRL1/IL…	102
GO:0031341	regulation of cell killing	32/2809	69/11691	3.98955e-05	0.00135843	0.00109162	CFH/STAP1/CEACAM1/P2RX7/LAG3/NECTIN2/CD1D/CD1A/SYK/B2M/LGALS9/ITGAM/CR1L/MICB/HLA-C/HLA-E/HLA-F/HLA-A/HLA-B/CD1E/HLA-G/IL12RB1/TYROBP/SERPINB9/RIPK3/CD1C/SLAMF6/MICA/LILRB1/CD1B/IL23A/ULBP2	32
GO:0032653	regulation of interleukin-10 production	22/2809	41/11691	4.06419e-05	0.00136022	0.00109305	CD274/IDO1/IRF4/SYK/LGALS9/CD47/PDCD1LG2/LILRA5/CD83/TYROBP/HMGB1/NOD2/HGF/CD28/LILRB1/TLR2/JAK3/DLL1/IL23A/BCL3/INAVA/MMP8	22
GO:0034656	nucleobase-containing small molecule catabolic process	22/2809	41/11691	4.06419e-05	0.00136022	0.00109305	TYMP/APOBEC3H/NT5C3A/APOBEC3A/APOBEC3F/ADPRM/APOBEC3G/APOBEC3C/ENTPD6/MGAT1/HDDC3/ADA2/UPP1/DPYS/DPYD/NUDT1/ENPP4/ADA/NT5M/CDA/NT5E/APOBEC3B	22
GO:0045785	positive regulation of cell adhesion	107/2809	316/11691	4.06924e-05	0.00136022	0.00109305	PTPRU/JAK2/PPM1F/TNFSF13B/PRKD2/CXCL12/MDK/CD86/CD274/TNFSF18/PTK2B/CD80/CD1D/IL15/CITED2/SYK/RET/SMAD3/LGALS9/PRKCE/JUP/SOCS1/PDCD1/CD47/PDCD1LG2/HLA-E/LYN/SRC/RIPK2/PTPN11/PPP3CA/CASS4/LILRB2/IL7/RELA/HLA-G/IL12RB1/ADGRG1/CD83/LILRB4/HMGB1/TNF/HLA-DMB/NOD2/ZMIZ1/RPS3/DOCK8/BTN2A2/HSD17B12/EMILIN2/IL6/GCNT2/MYO10/NR4A3/PRKCQ/HLX/ITGAV/VNN1/GATA3/CCL5/CCR7/DPP4/PRKCA/TGFB1/MMRN2/BCL6/ITGA6/TFRC/D…	107
GO:0002218	activation of innate immune response	92/2809	264/11691	4.13358e-05	0.00137335	0.00110361	PSMA4/WDFY1/PSME1/LGMN/PSME2/RNF125/NOD1/DDX58/ICAM2/DHX58/MAP2K6/UNC93B1/IFIH1/IRF1/TRIM5/RSAD2/APPL2/IRF4/RIPK1/DDX60/UBC/COLEC12/MNDA/AIM2/TLR3/CGAS/SYK/ITGAM/PRKCE/MYD88/IRF7/PSMB8/HSPA1B/PSMB9/PRKDC/LYN/BTK/OTUD4/CTSL/SRC/RIPK2/PSMA5/IFI16/TLR5/CASP8/CUL1/FFAR2/PSMB10/RELA/TBK1/BIRC2/IKBKE/HSPA1A/PTPN22/PSMA2/GRAMD4/TANK/RPS6KA3/HMGB1/TICAM1/NOD2/CLEC4A/CTSB/PRKACB/MUC1/ACOD1/S100A9/PIK3AP1/…	92
GO:0032944	regulation of mononuclear cell proliferation	62/2809	163/11691	4.19184e-05	0.00138432	0.00111242	CD38/CD40/TNFSF13B/CD86/SOS1/CD274/TNFSF18/CD80/IRF1/IDO1/CD1D/MNDA/IL15/SYK/LGALS9/IL27/PDCD1LG2/HLA-E/LYN/BTK/RIPK2/LILRB2/IL7/PTPN22/HLA-G/IL12RB1/TYROBP/HMGB1/HLA-DMB/CDKN1A/TICAM1/RPS3/RIPK3/IRS2/BTN2A2/IL6/PRKCQ/CCL5/TGFB1/BCL6/TFRC/CD28/IL10/LILRB1/MEF2C/ARG2/CTLA4/CHRNB2/CLECL1/ADA/CSF1/JAK3/CD70/VCAM1/IL23A/SDC4/LRRC32/IL2RA/GPNMB/CARD11/CD6/CCR2	62
GO:2001237	negative regulation of extrinsic apoptotic signaling pathway	36/2809	81/11691	4.2235e-05	0.00138642	0.00111411	BRCA1/FAS/TRADD/TGFBR1/TNFSF10/IFI6/TMBIM1/RIPK1/MCL1/TCF7L2/HSPA1B/SIAH2/SRC/CASP8/PRDX2/IL7/RELA/ACVR1/HSPA1A/PARK7/TNF/ZMYND11/CFLAR/ITGAV/HGF/ITGA6/SGK3/C8orf44-SGK3/NRP1/TNFAIP3/FAIM/HMGB2/UNC5B/IL1A/SERPINE1/CSF2	36
GO:0051092	positive regulation of NF-kappaB transcription factor activity	53/2809	134/11691	4.37567e-05	0.00142782	0.00114738	EIF2AK2/CD40/TRADD/PRKD2/NOD1/TRIM14/TRIM38/TNFSF18/TRIM25/RBCK1/TRIM5/TRIM22/RIPK1/UBC/AIM2/TLR3/RHEBL1/LGALS9/MYD88/SPHK1/HSPA1B/CARD16/BTK/RIPK2/IL1RAP/RELA/HSPA1A/CX3CR1/TNF/TICAM1/NOD2/RPS3/RIPK3/TRAF5/CARM1/PRKCQ/CFLAR/PIDD1/TGFB1/S100A9/RPS27A/IRAK3/TRAF1/IRAK2/NFKB2/TLR2/NFKB1/S100A8/RTKN2/ADAM8/MID2/CARD11/CAT	53
GO:0007159	leukocyte cell-cell adhesion	91/2809	261/11691	4.44478e-05	0.00144179	0.00115861	CEACAM1/LAG3/TNFSF13B/CXCL12/MDK/CD86/CD274/CD80/IRF1/IDO1/CD1D/IL15/SYK/LGALS9/SOCS1/GCNT1/SEMA4D/PDCD1/SELL/CD47/PDCD1LG2/HLA-E/LYN/SRC/RIPK2/FGL1/PTPN11/LILRB2/PRDX2/IL7/RELA/PTPN22/HLA-G/IL12RB1/CD83/CX3CR1/LILRB4/HMGB1/TNF/HLA-DMB/NOD2/ZMIZ1/RPS3/DOCK8/FGL2/BTN2A2/IL6/NR4A3/PRKCQ/HLX/VNN1/GATA3/CCL5/CCR7/DPP4/TGFB1/ITGB7/BCL6/TFRC/ZC3H12A/RIPOR2/CD28/IL10/LILRB1/SELPLG/S100A9/ITGA5/ARG2/CCL2…	91
GO:0010817	regulation of hormone levels	103/2809	303/11691	4.71431e-05	0.0015128	0.00121567	CD38/NADK/JAK2/PPARD/PFKFB2/HSD17B4/IL1RN/CYP19A1/HADH/TCF7L2/SIDT2/TIAM1/ACE/RAB8B/PRKCE/EXOC3L1/LYN/BTK/FKBP1B/PTPN11/PPP3CA/AKR1B1/FFAR2/DKK3/SGPL1/RAB11FIP1/CRHBP/PLB1/TBX3/SLC25A5/GCNT4/TRPM4/PARK7/PNPLA4/ADORA1/TNF/EDN1/ATP6AP2/CAMK2G/BACE2/PCSK5/IRS2/TCIRG1/HSD17B12/IL6/ENY2/FFAR3/GATA3/CCL5/GLUL/HSD17B8/DPP4/PRKCA/HSD17B14/FGFR1/NKX3-1/BCAT2/MPC2/FFAR4/DHRS11/TIPARP/PIM3/ACVR2B/SULT1B1/AD…	103
GO:0032613	interleukin-10 production	23/2809	44/11691	4.72352e-05	0.0015128	0.00121567	CD274/IDO1/IRF4/SYK/LGALS9/ISG15/CD47/PDCD1LG2/LILRA5/CD83/TYROBP/HMGB1/NOD2/HGF/CD28/LILRB1/TLR2/JAK3/DLL1/IL23A/BCL3/INAVA/MMP8	23
GO:0050865	regulation of cell activation	136/2809	420/11691	4.75105e-05	0.0015128	0.00121567	CD38/STAP1/CEACAM1/LAG3/JAK2/FBXO7/PDGFB/CD40/TNFSF13B/CTSC/MDK/CD86/SOS1/CD274/TNFSF18/CD80/IRF1/NECTIN2/IDO1/STXBP1/IRF4/FANCD2/CD1D/MNDA/IL15/CGAS/SYK/STAT6/LGALS9/ITGAM/SPHK1/SOCS1/PLSCR1/PDCD1/BLOC1S3/CD47/IL27/PDCD1LG2/HLA-E/HLA-F/LYN/BTK/SRC/RIPK2/THBD/FGL1/KARS1/NSD2/PTPN11/LILRB2/PRDX2/IL7/SAMSN1/HMGB3/PTPN22/LILRA5/HLA-G/GSN/IL12RB1/PLEK/CD83/PRAM1/AXL/LILRB4/TYROBP/HMGB1/HLA-DMB/CDKN1A…	136
GO:0045580	regulation of T cell differentiation	45/2809	109/11691	4.77408e-05	0.0015128	0.00121567	LAG3/MDK/CD86/SOS1/CD80/IRF1/IRF4/FANCD2/IL15/SYK/LGALS9/SOCS1/IL27/RIPK2/LILRB2/PRDX2/IL7/HLA-G/IL12RB1/CD83/LILRB4/HMGB1/ZMIZ1/FGL2/BTN2A2/HLX/VNN1/GATA3/TGFB1/BCL6/ZC3H12A/CD28/CTLA4/ADA/JAK3/NFKBIZ/CR1/CD2/SLC46A2/ADAM8/IL23A/IL2RA/CARD11/GLI3/CCR2	45
GO:0050715	positive regulation of cytokine secretion	44/2809	106/11691	4.93456e-05	0.00155467	0.00124931	P2RX7/GSDMD/DDX58/PANX1/MDK/IFIH1/CD274/AIM2/SYK/LGALS9/CLEC5A/SRC/RIPK2/KARS1/IL1RAP/FFAR2/CASP1/PTPN22/LILRA5/HMGB1/TNF/NOD2/CD244/LPL/CARD8/GATA3/TRIM6/NLRP12/MAPK11/PTGER4/IL10/FZD5/TLR1/C5/CCL3/TLR8/TLR2/CD2/USP50/PANX2/FCN1/IL1A/CLEC4E/MMP8	44
GO:0022616	DNA strand elongation	16/2809	26/11691	5.01404e-05	0.00157068	0.00126218	MCM4/GINS2/RFC3/MCM7/FEN1/GINS4/NUCKS1/NBN/RFC4/POLA1/POLD2/LIG1/GINS3/DNA2/POLE/GINS1	16
GO:0046631	alpha-beta T cell activation	43/2809	103/11691	5.08885e-05	0.00157742	0.00126759	ELF4/CD86/CD274/CD80/IRF1/RSAD2/IRF4/IL15/SYK/STAT6/LGALS9/SOCS1/IL27/HLA-E/RIPK2/ATP7A/RPL22/SEMA4A/IL12RB1/CD83/HMGB1/CLEC4A/TCIRG1/IL6/SLAMF6/PRKCQ/HLX/GATA3/BCL6/ZC3H12A/PTGER4/CD28/LILRB1/RELB/ARG2/ADA/CDH26/JAK3/NFKBIZ/IL23A/BCL3/GLI3/CCR2	43
GO:0072529	pyrimidine-containing compound catabolic process	18/2809	31/11691	5.09308e-05	0.00157742	0.00126759	TYMP/UNG/APOBEC3H/NT5C3A/APOBEC3A/APOBEC3F/DUT/APOBEC3G/APOBEC3C/ALDH6A1/UPP1/DPYS/DPYD/OGG1/NT5M/CDA/NT5E/APOBEC3B	18
GO:0044843	cell cycle G1/S phase transition	84/2809	238/11691	5.27211e-05	0.00162369	0.00130478	MCM10/MCM2/GTSE1/MCM6/CNOT4/ORC6/PSME1/CDC45/CDC6/FBXO7/PSME2/E2F1/MCM4/CDKN2C/MAX/E2F8/CCNA1/CDC73/RIPK1/PML/CDC25A/WEE1/MCM7/CDK1/CCNE2/TYMS/PRKDC/RRM2/KIF14/CHEK2/RPA1/BCAT1/PPP3CA/DHFR/RBL1/RPS6/DBF4/CUL1/MCM8/PLAGL1/CDKN3/CCNB1/CDT1/CDC25C/ACVR1/IQGAP3/CCNA2/EIF4EBP1/AURKA/POLA1/ADAM17/CDKN1A/TFDP1/POLE2/CRADD/BTN2A2/FAM83D/CDK4/JADE1/BACH1/CARM1/ORC1/ATP2B4/MUC1/ZNF385A/PIDD1/MDM2/RCC1/PLK3…	84
GO:2000147	positive regulation of cell motility	134/2809	414/11691	5.51078e-05	0.00168772	0.00135623	RUFY3/GTSE1/JAK2/PPM1F/PDGFB/LGMN/CD40/TRADD/PRKD2/TGFBR1/CXCL12/MDK/CD274/TNFSF18/PTK2B/P2RX4/PLAA/MGAT5/TIAM1/CCR1/RET/SMAD3/LGALS9/CXCL10/PRKCE/SRGAP2C/SPHK1/SEMA4D/LYN/SEMA4C/SRC/SASH1/P2RY6/GLIPR2/PROX1/KARS1/PPP3CA/CASS4/C3AR1/NUS1/CCL8/STAT5A/ATP7A/ACVR1/SEMA4A/RAPGEF2/HSPB1/HMGB1/TNF/ADAM17/LAMB1/EDN1/CXCL16/HDAC4/DOCK8/IRS2/ATOH8/IL6/GCNT2/ENPP2/TRIP6/NR4A3/PDGFC/ITGAV/KITLG/GATA3/CCL5/C…	134
GO:0048514	blood vessel morphogenesis	137/2809	425/11691	5.66442e-05	0.00169875	0.00136509	E2F2/BRCA1/TYMP/BAK1/SP100/CEACAM1/CD40/PRKD2/C1GALT1/TGFBR1/MDK/STAT1/SOS1/PTK2B/E2F8/SAT1/EPHB2/WARS1/PML/TLR3/SYK/CXCL10/HPSE/JUP/RNF213/SPHK1/SASH1/BMPR1A/PROX1/UBP1/C3AR1/NUS1/SGPL1/GNA13/CLIC4/ACVR1/HEG1/CYBB/SEMA4A/HLA-G/SLC12A6/SMAD1/PIK3CG/ADGRG1/RAPGEF2/ANGPTL4/CX3CR1/HSPB1/MYO1E/PLCD1/EDN1/AGO1/AMOTL2/ZMIZ1/IL6/ENPP2/ITGAV/EPAS1/GLUL/PRKCA/TGFB1/FGFR1/NFE2L2/COL15A1/MMRN2/HGF/CREB3L1/E…	137
GO:0034080	CENP-A containing nucleosome assembly	21/2809	39/11691	5.67075e-05	0.00169875	0.00136509	CENPM/CENPI/OIP5/HJURP/H4C8/CENPA/CENPU/KNL1/CENPK/CENPO/H4C9/MIS18A/CENPW/CENPS/ITGB3BP/CENPN/H4C3/H4C12/H4C2/H4C4/H4C1	21
GO:0061098	positive regulation of protein tyrosine kinase activity	21/2809	39/11691	5.67075e-05	0.00169875	0.00136509	STAP1/PDGFB/ABI1/NCAPG2/NCF1/ACE/SRC/CASS4/LILRA5/ADORA1/ADAM17/CCL5/FCGR1A/LRP8/EGF/DOCK3/NEDD9/TAL1/GPRC5B/NRG1/ALKAL1	21
GO:0061641	CENP-A containing chromatin organization	21/2809	39/11691	5.67075e-05	0.00169875	0.00136509	CENPM/CENPI/OIP5/HJURP/H4C8/CENPA/CENPU/KNL1/CENPK/CENPO/H4C9/MIS18A/CENPW/CENPS/ITGB3BP/CENPN/H4C3/H4C12/H4C2/H4C4/H4C1	21
GO:0032609	interferon-gamma production	37/2809	85/11691	5.76065e-05	0.0017163	0.00137919	BTN3A1/CD274/AZI2/TLR3/LGALS9/ISG15/CD47/IL27/PDCD1LG2/RIPK2/PDE4B/BTN3A2/PTPN22/IL12RB1/AXL/HMGB1/TNF/RIPK3/TCIRG1/SLAMF6/CD244/GATA3/CCR7/LTA/ZC3H12A/IL10/LILRB1/FZD5/PDE4D/TLR8/SLC11A1/CD2/IL23A/BCL3/AVPR2/CCR2/IL36RN	37
GO:0000819	sister chromatid segregation	63/2809	168/11691	5.9966e-05	0.00177694	0.00142792	STAG3/SPAG5/TOP2B/CDC6/NCAPG/ANAPC15/TENT4A/CDC20/CENPF/NCAPH/TOP2A/ESPL1/SMC2/DSCC1/NUSAP1/KIF23/CDCA5/NCAPD3/BUB1B/MAD2L1/FEN1/ESCO2/AURKB/KIF18B/KIF14/KIFC1/ZWINT/DLGAP5/NAA50/KIF2C/NUF2/PRC1/HIRA/KIF4A/CDCA8/CCNB1/CDT1/PLK1/NEK2/NDC80/NCAPD2/TRIP13/CENPE/RACGAP1/KIF18A/CENPK/KNSTRN/TTK/KIF22/AURKC/INCENP/HASPIN/TACC3/REC8/PSRC1/SMC4/BUB1/SGO1/DUSP1/SGO2/PTTG1/RMI2/HORMAD1	63
GO:0007093	mitotic cell cycle checkpoint	59/2809	155/11691	6.20712e-05	0.00182943	0.00147011	BRCA1/GTSE1/TOP2B/CNOT4/CDC6/E2F1/ANAPC15/CDC20/CENPF/E2F8/TOP2A/HUS1/PML/BUB1B/MAD2L1/WEE1/CDK1/RAD9A/AURKB/BLM/PRKDC/CHEK2/ZWINT/TICRR/RPS6/NBN/PLAGL1/CCNB1/CDT1/PLK1/CDC25C/NDC80/TRIP13/AURKA/TTK/NABP1/CDKN1A/TFDP1/EME1/MSH2/CLSPN/CRADD/CARM1/KNTC1/ORC1/MUC1/ZNF385A/PIDD1/MDM2/TGFB1/PLK3/E2F7/BUB1/PLK2/DUSP1/MAP3K20/RPL26/HMGA2/HUS1B	59
GO:0050863	regulation of T cell activation	86/2809	246/11691	6.38569e-05	0.001872	0.00150431	CEACAM1/LAG3/TNFSF13B/MDK/CD86/SOS1/CD274/TNFSF18/CD80/IRF1/IDO1/IRF4/FANCD2/CD1D/IL15/CGAS/SYK/LGALS9/SOCS1/PDCD1/CD47/IL27/PDCD1LG2/HLA-E/LYN/SRC/RIPK2/FGL1/PTPN11/LILRB2/PRDX2/IL7/PTPN22/HLA-G/GSN/IL12RB1/CD83/LILRB4/HMGB1/HLA-DMB/NOD2/ZMIZ1/RPS3/RIPK3/DOCK8/FGL2/BTN2A2/IL6/PRKCQ/HLX/VNN1/GATA3/CCL5/CCR7/DPP4/TGFB1/BCL6/TFRC/ZC3H12A/RIPOR2/CD28/IL10/LILRB1/ARG2/CCL2/CTLA4/CLECL1/ADA/TNFSF14/JA…	86
GO:0072643	interferon-gamma secretion	12/2809	17/11691	6.48251e-05	0.00189027	0.001519	BTN3A1/LGALS9/ISG15/BTN3A2/PTPN22/TCIRG1/CD244/GATA3/ZC3H12A/LILRB1/CD2/IL36RN	12
GO:0001525	angiogenesis	121/2809	369/11691	6.68009e-05	0.00193758	0.00155701	E2F2/BRCA1/TYMP/SP100/CEACAM1/CD40/PRKD2/C1GALT1/TGFBR1/MDK/STAT1/PTK2B/E2F8/SAT1/EPHB2/WARS1/PML/TLR3/SYK/CXCL10/HPSE/JUP/RNF213/SPHK1/SASH1/UBP1/C3AR1/NUS1/GNA13/CLIC4/ACVR1/CYBB/SEMA4A/HLA-G/SLC12A6/SMAD1/PIK3CG/ADGRG1/ANGPTL4/CX3CR1/HSPB1/PLCD1/EDN1/AGO1/AMOTL2/IL6/ENPP2/ITGAV/EPAS1/GLUL/PRKCA/FGFR1/NFE2L2/COL15A1/MMRN2/HGF/CREB3L1/E2F7/GAB1/DYSF/ZC3H12A/IL10/CXCR2/PLK2/ELK3/JUN/NRP1/FZD5/ITG…	121
GO:0032640	tumor necrosis factor production	49/2809	123/11691	6.7507e-05	0.00194053	0.00155938	JAK2/NOD1/DDX58/IFIH1/RIPK1/AZI2/TLR3/SYK/LGALS9/TMEM106A/CD47/HLA-E/RIPK2/PTPN11/ZFP36/PTPN22/CYBB/LILRA5/CD33/CX3CR1/HSPB1/AXL/TYROBP/HMGB1/TICAM1/NOD2/CLEC4A/LPL/ZC3H12A/IL10/LILRB1/FZD5/TLR1/ARG2/IRAK3/TNFAIP3/CCL3/TLR2/TNFRSF8/C5AR2/MC1R/CD2/IL23A/BCL3/GPNMB/SLAMF1/CCR2/LBP/MMP8	49
GO:0050670	regulation of lymphocyte proliferation	61/2809	162/11691	6.79102e-05	0.00194053	0.00155938	CD38/CD40/TNFSF13B/CD86/SOS1/CD274/TNFSF18/CD80/IRF1/IDO1/CD1D/MNDA/IL15/SYK/LGALS9/IL27/PDCD1LG2/HLA-E/LYN/BTK/RIPK2/LILRB2/IL7/PTPN22/HLA-G/IL12RB1/TYROBP/HMGB1/HLA-DMB/CDKN1A/TICAM1/RPS3/RIPK3/IRS2/BTN2A2/IL6/PRKCQ/CCL5/TGFB1/BCL6/TFRC/CD28/IL10/LILRB1/MEF2C/ARG2/CTLA4/CHRNB2/CLECL1/ADA/JAK3/CD70/VCAM1/IL23A/SDC4/LRRC32/IL2RA/GPNMB/CARD11/CD6/CCR2	61
GO:0045930	negative regulation of mitotic cell cycle	96/2809	281/11691	6.79645e-05	0.00194053	0.00155938	BRCA1/PSMA4/GTSE1/TOP2B/CNOT4/PSME1/CDC6/FBXO7/PSME2/E2F1/ANAPC15/CDC20/CENPF/CDKN2C/E2F8/TOP2A/CDC73/HUS1/RIPK1/PNPT1/PML/BUB1B/MAD2L1/WEE1/SMAD3/CDK1/RAD9A/AURKB/BLM/PSMB8/PSMB9/PRKDC/CHEK2/ZWINT/PSMA5/TICRR/RBL1/RPS6/CUL1/NBN/PLAGL1/PSMB10/CCNB1/CDT1/DDIAS/PLK1/CDC25C/NDC80/MIIP/TRIP13/PSMA2/AURKA/TTK/TNF/NABP1/CDKN1A/TFDP1/EME1/MSH2/CLSPN/CRADD/BTN2A2/CDK4/JADE1/CARM1/KNTC1/ORC1/MUC1/ZNF385A/…	96
GO:0002699	positive regulation of immune effector process	64/2809	172/11691	6.89544e-05	0.00195859	0.0015739	P2RX7/LAG3/CD40/DDX58/DHX58/CD86/CD80/NECTIN2/RSAD2/APPL2/STXBP1/DDX60/CD1D/CD1A/SYK/B2M/STAT6/LGALS9/ITGAM/MICB/HLA-C/HLA-E/HLA-F/HLA-A/HLA-B/LYN/BTK/RIPK2/KARS1/NSD2/FFAR2/CD1E/HLA-G/IL12RB1/TNF/HLA-DMB/TICAM1/NOD2/MSH2/CD1C/IL6/SLAMF6/CD244/NR4A3/HLX/FFAR3/GATA3/LTA/TRIM6/TGFB1/MICA/TFRC/CD28/LILRB1/FOXF1/FZD5/SEMA7A/CD1B/NFKBIZ/GPRC5B/IL23A/ULBP2/CCR2/LBP	64
GO:0002285	lymphocyte activation involved in immune response	53/2809	136/11691	6.98766e-05	0.00197456	0.00158673	UNG/CEACAM1/CD40/MDK/CD86/TNFSF18/PTK2B/CD80/IRF4/STAT6/LGALS9/EXO1/IL27/HLA-F/RIPK2/NSD2/RPS6/NBN/RAB27A/ATP7A/SEMA4A/IL12RB1/HMGB1/HLA-DMB/MSH2/CD1C/FGL2/IL6/CD180/SLAMF6/CD244/HLX/GATA3/TGFB1/BCL6/TFRC/ZC3H12A/PTGER4/CD28/IL10/LILRB1/RELB/NOTCH2/ITGAL/ADA/JAK3/NFKBIZ/DLL1/SLC11A1/IL23A/BCL3/GAPT/CLEC4E	53
GO:0007189	adenylate cyclase-activating G protein-coupled receptor signaling pathway	28/2809	59/11691	7.18594e-05	0.00202017	0.00162338	CXCL10/CXCL11/GNG2/RXFP1/GPR161/GNA13/PTGER2/ADGRG1/RAPGEF2/APLP1/ADGRE5/CXCL9/PTGIR/ATP2B4/GPR3/PRKCA/PTGER4/OPRL1/ARRDC3/PDE4D/ADM/LGR4/ADCY3/MC1R/ADM2/ADGRG6/RAMP2/ADGRG3	28
GO:0009611	response to wounding	148/2809	467/11691	7.40881e-05	0.0020722	0.00166519	LCP2/CEACAM1/P2RX7/CBX5/JAK2/PDGFB/CD40/MYL12A/TGFBR1/MDK/PPARD/PRKAR2A/F13A1/IRF1/MAX/H3-3B/PTGFRN/P2RX4/STXBP1/ABHD2/LNPK/SERPING1/PAFAH2/JAML/CCR1/SYK/SMAD3/IRF2/CDK1/PRKCE/HPSE/GNG2/PLSCR1/BLOC1S3/LYN/DGKG/FKBP1B/SRC/PABPC4/THBD/TREML1/CLIC1/PTPN11/PPP3CA/DHFR/MYOF/RAB27A/NINJ2/CCNB1/PRDX2/ATP7A/ZFP36/GNA13/PRKAR2B/ARHGEF19/GSN/DGKI/PLEK/PIK3CG/CX3CR1/HSPB1/AXL/AURKA/TYROBP/H3C10/ADAM17/EDN1/…	148
GO:0070228	regulation of lymphocyte apoptotic process	23/2809	45/11691	7.47754e-05	0.0020808	0.00167211	P2RX7/CD274/IDO1/LGALS9/GIMAP8/AURKB/PDCD1/LYN/BTK/RIPK3/DOCK8/IRS2/PRKCQ/CCL5/BIRC7/BCL6/IL10/ARG2/ADA/PTCRA/JAK3/SLC46A2/ADAM8	23
GO:1904029	regulation of cyclin-dependent protein kinase activity	38/2809	89/11691	7.65682e-05	0.00211993	0.00170355	CDC6/FBXO7/PDGFB/CCNJ/CDKN2C/PKMYT1/CCNA1/HERC5/CDC25A/CCNE2/BLM/SRC/PROX1/CCNB2/CCNYL1/IPO5/CDKN3/CCNB1/SERTAD1/PLK1/CDC25C/CDKN1C/CCNA2/CNPPD1/ADAM17/CDKN1A/CCNL1/CDK4/KAT2B/CEBPA/TFAP4/PSRC1/CCNF/CCND2/CDK5R1/TNFAIP3/CCNK/CAMK2N1	38
GO:0002694	regulation of leukocyte activation	127/2809	392/11691	8.16241e-05	0.00223974	0.00179983	CD38/STAP1/CEACAM1/LAG3/FBXO7/CD40/TNFSF13B/CTSC/MDK/CD86/SOS1/CD274/TNFSF18/CD80/IRF1/NECTIN2/IDO1/STXBP1/IRF4/FANCD2/CD1D/MNDA/IL15/CGAS/SYK/STAT6/LGALS9/ITGAM/SPHK1/SOCS1/PLSCR1/PDCD1/BLOC1S3/CD47/IL27/PDCD1LG2/HLA-E/HLA-F/LYN/BTK/SRC/RIPK2/FGL1/KARS1/NSD2/PTPN11/LILRB2/PRDX2/IL7/SAMSN1/HMGB3/PTPN22/HLA-G/GSN/IL12RB1/CD83/PRAM1/AXL/LILRB4/TYROBP/HMGB1/HLA-DMB/CDKN1A/TICAM1/NOD2/MSH2/ZMIZ1/RPS3…	127
GO:2001236	regulation of extrinsic apoptotic signaling pathway	50/2809	127/11691	8.17127e-05	0.00223974	0.00179983	BRCA1/FAS/SP100/TRADD/TGFBR1/TNFSF10/RBCK1/IFI6/TMBIM1/RIPK1/PML/PMAIP1/MCL1/TCF7L2/DEPTOR/ATF3/RET/HSPA1B/SIAH2/SRC/TMC8/CASP8/G0S2/PRDX2/IL7/RELA/ACVR1/HSPA1A/PARK7/TNF/ZMYND11/LTBR/CFLAR/ITGAV/FGFR1/HGF/ITGA6/SGK3/C8orf44-SGK3/NRP1/TRAF1/TNFAIP3/FAIM/HMGB2/SRPX/UNC5B/IL1A/SERPINE1/SFRP1/CSF2	50
GO:0006336	DNA replication-independent nucleosome assembly	24/2809	48/11691	8.26217e-05	0.00225339	0.0018108	CENPM/CENPI/OIP5/HJURP/H3-3B/H4C8/CENPA/CENPU/HIRA/ASF1B/KNL1/CENPK/CENPO/H4C9/MIS18A/CENPW/CENPS/ITGB3BP/CENPN/H4C3/H4C12/H4C2/H4C4/H4C1	24
GO:0048771	tissue remodeling	49/2809	124/11691	8.59152e-05	0.00232013	0.00186443	CD38/BAK1/CEACAM1/P2RX7/RASSF2/MDK/PTK2B/TMBIM1/ACE/IL15/SYK/SRC/SIGLEC15/PPP3CA/IL7/ATP7A/AXL/HMGB1/TCIRG1/IL6/EPAS1/MDM2/PRKCA/TGFB1/BMPR2/TFRC/SNX10/MEF2C/CA2/NOTCH2/ACVR2B/TNFAIP3/LIPA/LGR4/LRP6/TGM2/JAG1/S1PR1/ADAM8/IL23A/GREM1/RAB3D/GPNMB/CTSK/CCR2/TMEM119/IL1A/SFRP1/FOXC2	49
GO:2001056	positive regulation of cysteine-type endopeptidase activity	49/2809	124/11691	8.59152e-05	0.00232013	0.00186443	CASP10/FAS/BAK1/JAK2/BCL2L13/PPM1F/LGMN/TRADD/NOD1/WDR35/TNFSF10/HIP1/RIPK1/PML/PMAIP1/AIM2/SYK/SMAD3/LGALS9/CASP4/RIPK2/IFI16/CASP8/CASP1/GSN/GRAMD4/HMGB1/TNF/AIFM1/CRADD/APAF1/RPS3/CARD8/FAM162A/PIDD1/NLRP12/NKX3-1/TFAP4/BBC3/S100A9/P2RX1/ST18/ACER2/S100A8/MEFV/USP50/ROBO1/PRR7/NGF	49
GO:0042098	T cell proliferation	57/2809	150/11691	8.66304e-05	0.00232798	0.00187073	BTN3A1/P2RX7/ELF4/TNFSF13B/CD86/SOS1/CD274/TNFSF18/CD80/IRF1/IDO1/CD1D/IL15/SYK/LGALS9/IL27/PDCD1LG2/HLA-E/FKBP1B/RIPK2/RPS6/LILRB2/PSMB10/PRDX2/HLA-G/IL12RB1/PIK3CG/HMGB1/HLA-DMB/RPS3/RIPK3/DOCK8/BTN2A2/IL6/PRKCQ/CCL5/TGFB1/TFRC/CD28/IL10/LILRB1/ARG2/CTLA4/CLECL1/TNFSF14/JAK3/CD70/VCAM1/SLC11A1/IL23A/SDC4/LRRC32/IL2RA/GPNMB/CARD11/CD6/CCR2	57
GO:0051897	positive regulation of protein kinase B signaling	43/2809	105/11691	8.71795e-05	0.00233131	0.00187341	PDGFB/TGFBR1/CD86/CD80/HIP1/P2RX4/TCF7L2/RICTOR/RET/HPSE/SRC/PTPN11/PARK7/PIK3CG/CX3CR1/AXL/TNF/IRS2/GCNT2/KITLG/GATA3/CCR7/TGFB1/HBEGF/FGFR1/HGF/INSR/GAB1/CD28/PIK3AP1/CCL3/EGF/GDF15/C1QTNF1/TNFAIP8L3/P2RY12/MC1R/IGF1R/ADAM8/CHI3L1/SEMA5A/NRG1/TEK	43
GO:2000116	regulation of cysteine-type endopeptidase activity	69/2809	190/11691	8.84415e-05	0.00234433	0.00188387	CASP10/FAS/BAK1/LAMP3/JAK2/BCL2L13/PPM1F/LGMN/TRADD/NOD1/WDR35/TNFSF10/IFI6/HIP1/RIPK1/PML/PMAIP1/AIM2/SYK/SMAD3/LGALS9/CASP4/CARD16/PSMB9/SIAH2/BIRC5/SRC/RIPK2/IFI16/CASP8/CASP1/BIRC2/PARK7/GSN/GRAMD4/RPS6KA3/HMGB1/TNF/AIFM1/SERPINB9/CRADD/APAF1/RPS3/CFLAR/CARD8/FAM162A/PIDD1/NLRP12/MDM2/BIRC7/NKX3-1/HGF/TFAP4/DHCR24/BBC3/S100A9/TNFAIP8/MMP9/BIRC3/TNFSF14/P2RX1/ST18/ACER2/S100A8/MEFV/USP50/ROBO1…	69
GO:0043552	positive regulation of phosphatidylinositol 3-kinase activity	14/2809	22/11691	8.91262e-05	0.00234433	0.00188387	PDGFB/AMBRA1/PTK2B/LYN/SRC/NOD2/CCR7/TGFB1/FLT1/TNFAIP8L3/P2RY12/AGAP2/FPR2/TEK	14
GO:2001269	positive regulation of cysteine-type endopeptidase activity involved in apoptotic signaling pathway	9/2809	11/11691	8.94743e-05	0.00234433	0.00188387	FAS/JAK2/SMAD3/LGALS9/CASP8/GSN/TFAP4/ST18/PRR7	9
GO:0034508	centromere complex assembly	25/2809	51/11691	8.95102e-05	0.00234433	0.00188387	CENPM/CENPI/OIP5/CENPF/HELLS/HJURP/H3-3B/H4C8/CENPA/CENPU/KNL1/CENPE/CENPK/CENPO/H4C9/MIS18A/CENPW/CENPS/ITGB3BP/CENPN/H4C3/H4C12/H4C2/H4C4/H4C1	25
GO:0002793	positive regulation of peptide secretion	74/2809	207/11691	9.0035e-05	0.00234433	0.00188387	CD38/NADK/P2RX7/JAK2/GSDMD/DDX58/PANX1/MDK/PPARD/IFIH1/CD274/PFKFB2/TCF7L2/ATP13A2/AIM2/SYK/RAB8B/LGALS9/PRKCE/HLA-E/CLEC5A/SRC/RIPK2/KARS1/IL1RAP/FFAR2/CD2AP/CASP1/TRPM4/PTPN22/LILRA5/CD33/HMGB1/ADORA1/TNF/NOD2/IRS2/IL6/CD244/LPL/CARD8/GATA3/TRIM6/GLUL/NLRP12/TGFB1/MAPK11/MPC2/PTGER4/IL10/FZD5/TLR1/C5/CCL3/ABAT/TLR8/TLR2/ACHE/ANG/S100A8/CD2/ADAM8/WLS/SYTL4/USP50/KCNN4/PANX2/HCAR2/FCN1/GPR27/IL1A…	74
GO:0002831	regulation of response to biotic stimulus	48/2809	121/11691	9.02323e-05	0.00234433	0.00188387	CEACAM1/RNF125/NOD1/DDX58/DHX58/TRIM38/STAT1/CD274/APOBEC3F/NECTIN2/TRIM5/DDX60/PARP9/HERC5/AIM2/DTX3L/IL15/CGAS/IFIT1/IL27/CARD16/MICB/APOBEC3G/RIPK2/SASH1/PRDX2/OPTN/TBK1/BIRC2/IL12RB1/HMGB1/SIGLEC11/FGL2/CD180/CARD8/TRIM6/PRKCA/ACOD1/ZC3H12A/LILRB1/ARG2/TNFAIP3/BIRC3/TRAF3IP2/IL23A/IL2RA/TSPAN32/HTRA1	48
GO:2000107	negative regulation of leukocyte apoptotic process	21/2809	40/11691	9.24911e-05	0.00239168	0.00192192	CXCL12/IDO1/CCR5/AURKB/IRF7/AXL/NOD2/DOCK8/IRS2/PRKCQ/KITLG/CCL5/CCR7/BCL6/LILRB1/CXCR2/ARG2/ADA/PTCRA/JAK3/SLC46A2	21
GO:0000280	nuclear division	111/2809	336/11691	9.40725e-05	0.00242115	0.00194561	NDC1/STAG3/SPAG5/TOP2B/CDC6/PDGFB/MYBL2/NCAPG/ANAPC15/TENT4A/CDC20/CENPF/MASTL/NCAPH/PKMYT1/TOP2A/CCNA1/ESPL1/BRIP1/SMC2/DSCC1/NUSAP1/KIF23/KIF11/FANCD2/CDCA5/MKI67/NCAPD3/BUB1B/MSX1/MAD2L1/CCNE2/SPHK1/AURKB/KIF18B/HSPA1B/KIF14/CHEK2/KIFC1/BIRC5/ZWINT/ANLN/DLGAP5/ASPM/NAA50/KIF2C/NUF2/PRC1/UBE2C/MND1/HIRA/KIF4A/CDCA8/TPX2/CCNB1/CDT1/FIGNL1/RAD54L/PLK1/NEK2/CDC25C/NDC80/NCAPD2/CDKN1C/TRIP13/HSPA1A…	111
GO:0045066	regulatory T cell differentiation	16/2809	27/11691	9.56587e-05	0.00243908	0.00196001	LAG3/MDK/IRF1/FANCD2/LGALS9/SOCS1/LILRB2/HLA-G/LILRB4/BTN2A2/TGFB1/BCL6/CD28/CTLA4/CR1/IL2RA	16
GO:0045589	regulation of regulatory T cell differentiation	16/2809	27/11691	9.56587e-05	0.00243908	0.00196001	LAG3/MDK/IRF1/FANCD2/LGALS9/SOCS1/LILRB2/HLA-G/LILRB4/BTN2A2/TGFB1/BCL6/CD28/CTLA4/CR1/IL2RA	16
GO:0000075	cell cycle checkpoint	73/2809	204/11691	9.65776e-05	0.0024511	0.00196967	BRCA1/GTSE1/TOP2B/CNOT4/CDC45/CDC6/E2F1/ANAPC15/FBXO6/CDC20/CENPF/E2F8/TOP2A/HUS1/BRIP1/PML/BUB1B/ABRAXAS1/MAD2L1/WEE1/CDK1/RAD9A/AURKB/BLM/PRKDC/CHEK2/RHNO1/ZWINT/WDR76/DTL/PROX1/PTPN11/TICRR/RPS6/NBN/PLAGL1/CCNB1/CDT1/PLK1/CDC25C/NDC80/TRIP13/AURKA/TTK/NABP1/CDKN1A/TFDP1/EME1/MSH2/CLSPN/CRADD/CARM1/KNTC1/ORC1/DNA2/MUC1/ZNF385A/PIDD1/MDM2/TGFB1/PLK3/E2F7/CHEK1/BUB1/H2AX/PLK2/DUSP1/CDC14B/MAP3K20…	73
GO:0051250	negative regulation of lymphocyte activation	46/2809	115/11691	9.91591e-05	0.00250502	0.002013	CEACAM1/LAG3/FBXO7/MDK/CD86/CD274/CD80/IRF1/IDO1/MNDA/LGALS9/SOCS1/PDCD1LG2/HLA-F/LYN/BTK/FGL1/LILRB2/PRDX2/SAMSN1/HMGB3/PTPN22/HLA-G/AXL/TYROBP/HMGB1/FGL2/BTN2A2/HLX/TGFB1/MICA/BCL6/ZC3H12A/RIPOR2/IL10/LILRB1/ARG2/TNFAIP3/CTLA4/JAK3/SDC4/LRRC32/IL2RA/GPNMB/GLI3/SFRP1	46
GO:0010950	positive regulation of endopeptidase activity	54/2809	141/11691	0.00010341	0.00260044	0.00208968	CASP10/FAS/BAK1/PSME1/JAK2/BCL2L13/PPM1F/LGMN/PSME2/TRADD/NOD1/WDR35/TNFSF10/HIP1/AKIRIN2/RIPK1/PML/PMAIP1/AIM2/SYK/SMAD3/LGALS9/CASP4/LYN/RIPK2/IFI16/CASP8/CASP1/GSN/GRAMD4/HMGB1/TNF/AIFM1/CRADD/APAF1/RPS3/CARD8/FAM162A/PIDD1/NLRP12/NKX3-1/TFAP4/BBC3/S100A9/P2RX1/ST18/CR1/ACER2/S100A8/MEFV/USP50/ROBO1/PRR7/NGF	54
GO:0000079	regulation of cyclin-dependent protein serine/threonine kinase activity	37/2809	87/11691	0.000104585	0.00261796	0.00210376	CDC6/FBXO7/PDGFB/CCNJ/CDKN2C/PKMYT1/CCNA1/HERC5/CDC25A/CCNE2/BLM/SRC/PROX1/CCNB2/CCNYL1/IPO5/CDKN3/CCNB1/SERTAD1/PLK1/CDC25C/CDKN1C/CCNA2/CNPPD1/ADAM17/CDKN1A/CCNL1/CDK4/KAT2B/CEBPA/TFAP4/PSRC1/CCNF/CCND2/CDK5R1/TNFAIP3/CCNK	37
GO:0000082	G1/S transition of mitotic cell cycle	79/2809	225/11691	0.000105856	0.00263773	0.00211964	MCM10/MCM2/GTSE1/MCM6/CNOT4/ORC6/PSME1/CDC45/CDC6/FBXO7/PSME2/E2F1/MCM4/CDKN2C/MAX/E2F8/CCNA1/CDC73/RIPK1/PML/CDC25A/WEE1/MCM7/CDK1/CCNE2/TYMS/PRKDC/RRM2/KIF14/CHEK2/RPA1/BCAT1/PPP3CA/DHFR/RBL1/RPS6/DBF4/CUL1/MCM8/PLAGL1/CDKN3/CCNB1/CDT1/CDC25C/ACVR1/IQGAP3/EIF4EBP1/AURKA/POLA1/ADAM17/CDKN1A/TFDP1/POLE2/CRADD/BTN2A2/CDK4/JADE1/BACH1/CARM1/ORC1/MUC1/ZNF385A/PIDD1/MDM2/RCC1/PLK3/E2F7/PLK2/CCND2/CDK…	79
GO:0003206	cardiac chamber morphogenesis	36/2809	84/11691	0.000106692	0.00264654	0.00212673	TGFBR1/SOS1/UBE4B/SAV1/CITED2/BMPR1A/PROX1/NSD2/SHOX2/TBX3/ACVR1/HEG1/RXRA/FGFRL1/GATA3/MDM2/TGFB1/FZD2/BMPR2/FOXF1/DSP/MEF2C/NRP1/NOTCH2/HEY1/JAG1/ADGRG6/SLIT3/VANGL2/ROBO1/TNNC1/NRG1/TEK/CCM2L/MSX2/FOXC2	36
GO:0050792	regulation of viral process	66/2809	181/11691	0.000108421	0.00267731	0.00215145	EIF2AK2/HACD3/TOP2B/LAMP3/OAS1/APOBEC3H/TRIM14/TRIM38/STAT1/TRIM25/STAU1/APOBEC3A/APOBEC3F/NECTIN2/BST2/SHFL/TOP2A/TRIM5/RSAD2/OASL/GTF2B/PML/DYNLT1/IFIT5/MX1/ADAR/IFI27/DDB1/LGALS9/ISG20/PARP10/IFITM2/IFIT1/IFITM1/ISG15/PLSCR1/TRIM26/APOBEC3G/APOBEC3C/IFITM3/PROX1/FMR1/PKN2/IFI16/TRIM21/OAS3/PC/NUCKS1/CCL8/ZFP36/ZC3HAV1/GSN/TNF/CCL5/TRIM6/TFAP4/ZC3H12A/CD28/JUN/CCL3/CCNK/CCL4/HMGA2/MID2/FCN1/SLPI	66
GO:0032637	interleukin-8 production	30/2809	66/11691	0.00010904	0.00268053	0.00215404	PRKD2/NOD1/DDX58/RIPK1/TLR3/SYK/LGALS9/MYD88/ANXA4/HSPA1B/TLR5/FFAR2/HSPA1A/PTPN22/PARK7/CD33/TNF/NOD2/CD244/IL10/TLR1/TLR8/TLR2/C5AR2/CD2/BCL3/CHI3L1/FCN1/SERPINE1/LBP	30
GO:0050714	positive regulation of protein secretion	71/2809	198/11691	0.000111087	0.00271866	0.00218468	CD38/NADK/P2RX7/JAK2/GSDMD/DDX58/PANX1/MDK/PPARD/IFIH1/CD274/PFKFB2/TCF7L2/ATP13A2/AIM2/SYK/LGALS9/PRKCE/HLA-E/CLEC5A/SRC/RIPK2/KARS1/IL1RAP/FFAR2/CD2AP/CASP1/TRPM4/PTPN22/LILRA5/CD33/HMGB1/TNF/NOD2/IRS2/IL6/CD244/LPL/CARD8/GATA3/TRIM6/GLUL/NLRP12/TGFB1/MAPK11/MPC2/PTGER4/IL10/FZD5/TLR1/C5/CCL3/ABAT/TLR8/TLR2/ACHE/ANG/CD2/ADAM8/WLS/SYTL4/USP50/KCNN4/PANX2/HCAR2/FCN1/GPR27/IL1A/CLEC4E/VEGFC/MMP8	71
GO:0001568	blood vessel development	153/2809	489/11691	0.000113571	0.0027671	0.0022236	E2F2/BRCA1/TYMP/BAK1/SP100/CEACAM1/PDGFB/CD40/PRKD2/C1GALT1/TGFBR1/MDK/STAT1/SOS1/PTK2B/E2F8/SAT1/EPHB2/WARS1/PML/TCF7L2/TLR3/SYK/CXCL10/HPSE/JUP/RNF213/SPHK1/SASH1/BMPR1A/PROX1/UBP1/C3AR1/NUS1/SGPL1/ATP7A/GNA13/CLIC4/TBX3/ACVR1/HEG1/CYBB/SEMA4A/HLA-G/SLC12A6/SMAD1/PIK3CG/ADGRG1/RAPGEF2/ANGPTL4/CX3CR1/HSPB1/MYO1E/PLCD1/EDN1/AGO1/AMOTL2/ZMIZ1/PCSK5/DYNC2H1/IL6/ENPP2/CFLAR/ITGAV/EPAS1/ANTXR1/GLUL/M…	153
GO:1903532	positive regulation of secretion by cell	95/2809	281/11691	0.000114897	0.00278702	0.00223961	CD38/NADK/P2RX7/JAK2/GSDMD/DDX58/CXCL12/PANX1/MDK/PPARD/IFIH1/CD274/PFKFB2/RAB2B/STXBP1/CYP19A1/TCF7L2/ATP13A2/AIM2/SYK/RAB8B/LGALS9/ITGAM/PRKCE/HLA-E/HLA-F/CLEC5A/SRC/RIPK2/KARS1/PTPN11/IL1RAP/RAB27A/FFAR2/CD2AP/CASP1/TRPM4/PTPN22/LILRA5/CD33/RAB9A/HMGB1/TNF/EDN1/NOD2/IRS2/IL6/CD244/LPL/CARD8/GATA3/TRIM6/GLUL/KMO/NLRP12/SYT4/TGFB1/FGFR1/NKX3-1/MAPK11/MPC2/PTGER4/IL10/FZD5/TLR1/SMPD3/C5/CCL3/CHRN…	95
GO:0046394	carboxylic acid biosynthetic process	110/2809	334/11691	0.000116014	0.00280171	0.00225142	BRCA1/NDC1/TBXAS1/PFKP/HACD3/CEACAM1/P2RX7/PTGS1/PDGFB/ABCD1/LTA4H/GOT1/PFKFB2/IDO1/GCH1/ALOX5AP/HSD17B4/CHST12/CH25H/ABHD2/ERLIN2/PFKM/CBR1/ADPGK/SERINC5/SYK/NUPR1/ADI1/ASAH2B/HACD2/GATM/PROX1/ACOT11/BCAT1/DHFR/OAT/MTHFD1L/OSBPL6/OSBPL1A/FADS1/PARK7/SHMT2/SCD/DHTKD1/KYAT1/PRKAG2/EDN1/HDAC4/MID1IP1/ACOT4/ACACA/DPYD/HSD17B12/PECR/STARD4/HPGDS/ACOX2/LPL/ATP2B4/RIMKLB/GLUL/HSD3B7/HSD17B8/KMO/GAMT/TG…	110
GO:0042417	dopamine metabolic process	13/2809	20/11691	0.000117156	0.00281556	0.00226255	PDE1B/GCH1/ITGAM/ATP7A/PARK7/MOXD1/NR4A2/PNKD/CHRNB2/COMT/ABAT/MAOA/GPR37	13
GO:0051249	regulation of lymphocyte activation	108/2809	327/11691	0.000117615	0.00281556	0.00226255	CD38/CEACAM1/LAG3/FBXO7/CD40/TNFSF13B/MDK/CD86/SOS1/CD274/TNFSF18/CD80/IRF1/IDO1/IRF4/FANCD2/CD1D/MNDA/IL15/CGAS/SYK/STAT6/LGALS9/SOCS1/PDCD1/BLOC1S3/CD47/IL27/PDCD1LG2/HLA-E/HLA-F/LYN/BTK/SRC/RIPK2/FGL1/NSD2/PTPN11/LILRB2/PRDX2/IL7/SAMSN1/HMGB3/PTPN22/HLA-G/GSN/IL12RB1/CD83/AXL/LILRB4/TYROBP/HMGB1/HLA-DMB/CDKN1A/TICAM1/NOD2/MSH2/ZMIZ1/RPS3/RIPK3/DOCK8/IRS2/FGL2/BTN2A2/IL6/PRKCQ/HLX/VNN1/GATA3/CC…	108
GO:0032946	positive regulation of mononuclear cell proliferation	41/2809	100/11691	0.000122223	0.00291316	0.00234098	CD38/CD40/TNFSF13B/CD86/CD274/CD80/CD1D/IL15/SYK/LGALS9/PDCD1LG2/HLA-E/RIPK2/LILRB2/IL7/IL12RB1/HMGB1/HLA-DMB/CDKN1A/TICAM1/RPS3/IRS2/IL6/PRKCQ/CCL5/BCL6/TFRC/CD28/MEF2C/CHRNB2/CLECL1/ADA/CSF1/JAK3/CD70/VCAM1/IL23A/IL2RA/CARD11/CD6/CCR2	41
GO:0034724	DNA replication-independent nucleosome organization	24/2809	49/11691	0.000125311	0.00297384	0.00238974	CENPM/CENPI/OIP5/HJURP/H3-3B/H4C8/CENPA/CENPU/HIRA/ASF1B/KNL1/CENPK/CENPO/H4C9/MIS18A/CENPW/CENPS/ITGB3BP/CENPN/H4C3/H4C12/H4C2/H4C4/H4C1	24
GO:0002706	regulation of lymphocyte mediated immunity	46/2809	116/11691	0.000126548	0.00298149	0.00239588	CEACAM1/P2RX7/LAG3/CD40/NECTIN2/RSAD2/CD1D/CD1A/B2M/STAT6/LGALS9/MICB/HLA-C/HLA-E/HLA-F/HLA-A/HLA-B/BTK/NSD2/CD1E/TRPM4/HLA-G/IL12RB1/HMGB1/TNF/MSH2/SERPINB9/RIPK3/CD1C/IL6/SLAMF6/GATA3/LTA/TGFB1/MICA/BCL6/TFRC/CD28/IL10/LILRB1/FZD5/CD1B/CR1/IL23A/ULBP2/CCR2	46
GO:0042089	cytokine biosynthetic process	40/2809	97/11691	0.000126721	0.00298149	0.00239588	LAG3/JAK2/NOD1/CD86/CD80/NMI/IRF1/IRF4/TLR3/SYK/IRF7/IL27/IL1RAP/ZFP36/RELA/TBK1/CYBB/CX3CR1/HSPB1/TYROBP/TNF/TICAM1/PCSK5/IL6/PRKCQ/GATA3/NLRP12/CD28/IL10/LILRB1/TLR1/TLR8/TNFRSF8/NFKB1/BCL3/RNF128/CARD11/CCR2/IL1A/LBP	40
GO:0045619	regulation of lymphocyte differentiation	50/2809	129/11691	0.000129744	0.00303956	0.00244255	LAG3/FBXO7/MDK/CD86/SOS1/CD80/IRF1/IRF4/FANCD2/IL15/SYK/LGALS9/SOCS1/IL27/BTK/RIPK2/LILRB2/PRDX2/IL7/HMGB3/HLA-G/IL12RB1/CD83/AXL/LILRB4/HMGB1/ZMIZ1/FGL2/BTN2A2/HLX/VNN1/GATA3/TGFB1/BCL6/ZC3H12A/CD28/CTLA4/ADA/JAK3/NFKBIZ/CR1/CD2/SLC46A2/ADAM8/IL23A/IL2RA/CARD11/GLI3/CCR2/SFRP1	50
GO:0002230	positive regulation of defense response to virus by host	15/2809	25/11691	0.000130542	0.00303972	0.00244268	DDX58/STAT1/APOBEC3F/PARP9/AIM2/DTX3L/CGAS/IL27/APOBEC3G/IL12RB1/TRIM6/ZC3H12A/LILRB1/TRAF3IP2/IL23A	15
GO:0022407	regulation of cell-cell adhesion	101/2809	303/11691	0.00013086	0.00303972	0.00244268	PTPRU/CEACAM1/LAG3/JAK2/PPM1F/TNFSF13B/CXCL12/MDK/CD86/CD274/CD80/IRF1/IDO1/IL1RN/CD1D/IL15/CITED2/SYK/LGALS9/SOCS1/PDCD1/CD47/PDCD1LG2/HLA-E/LYN/SRC/RIPK2/FGL1/PTPN11/LILRB2/PRDX2/IL7/RELA/PTPN22/HLA-G/IL12RB1/CD83/LILRB4/HMGB1/TNF/HLA-DMB/NOD2/ZMIZ1/RPS3/DOCK8/FGL2/BTN2A2/IL6/GCNT2/MYO10/NR4A3/PRKCQ/HLX/VNN1/GATA3/CCL5/CCR7/DPP4/NEXMIF/PRKCA/TGFB1/BCL6/ITGA6/TFRC/ZC3H12A/RIPOR2/CD28/IL10/LILRB1…	101
GO:0016053	organic acid biosynthetic process	110/2809	335/11691	0.000132616	0.00305296	0.00245332	BRCA1/NDC1/TBXAS1/PFKP/HACD3/CEACAM1/P2RX7/PTGS1/PDGFB/ABCD1/LTA4H/GOT1/PFKFB2/IDO1/GCH1/ALOX5AP/HSD17B4/CHST12/CH25H/ABHD2/ERLIN2/PFKM/CBR1/ADPGK/SERINC5/SYK/NUPR1/ADI1/ASAH2B/HACD2/GATM/PROX1/ACOT11/BCAT1/DHFR/OAT/MTHFD1L/OSBPL6/OSBPL1A/FADS1/PARK7/SHMT2/SCD/DHTKD1/KYAT1/PRKAG2/EDN1/HDAC4/MID1IP1/ACOT4/ACACA/DPYD/HSD17B12/PECR/STARD4/HPGDS/ACOX2/LPL/ATP2B4/RIMKLB/GLUL/HSD3B7/HSD17B8/KMO/GAMT/TG…	110
GO:0070555	response to interleukin-1	63/2809	172/11691	0.000132675	0.00305296	0.00245332	CD38/PSMA4/PSME1/PSME2/NOD1/GBP3/GBP1/IL1RN/UBC/GBP2/LGALS9/MYD88/CD47/PSMB8/PSMB9/OTUD4/SRC/RIPK2/PSMA5/IL1R2/CUL1/IL1RAP/CCL8/PSMB10/RELA/TLE5/PSMA2/TANK/EDN1/NOD2/VRK2/HDAC4/IL6/CCL5/KMO/PRKCA/NKX3-1/MAPK11/ACOD1/ZC3H12A/RPS27A/CCL3L1/CCL3L3/IRAK3/CCL2/CCL3/CCL4L1/CCL7/CCL4/IRAK2/ABCC2/CCL24/ST18/NFKB1/NFKBIA/CCL22/TFPI/CHI3L1/CCL15/CCL13/CCL23/IL1A/SFRP1	63
GO:0050870	positive regulation of T cell activation	60/2809	162/11691	0.000133101	0.00305296	0.00245332	TNFSF13B/MDK/CD86/CD274/CD80/CD1D/IL15/SYK/LGALS9/SOCS1/PDCD1/CD47/PDCD1LG2/HLA-E/LYN/SRC/RIPK2/PTPN11/LILRB2/IL7/HLA-G/IL12RB1/CD83/LILRB4/HMGB1/HLA-DMB/NOD2/ZMIZ1/RPS3/DOCK8/BTN2A2/IL6/PRKCQ/HLX/VNN1/GATA3/CCL5/CCR7/DPP4/TGFB1/BCL6/TFRC/CD28/LILRB1/CCL2/CTLA4/CLECL1/ADA/TNFSF14/JAK3/NFKBIZ/CD70/VCAM1/ADAM8/IL23A/IL2RA/CARD11/CD6/GLI3/CCR2	60
GO:0006333	chromatin assembly or disassembly	53/2809	139/11691	0.000136281	0.00311289	0.00250148	MCM2/CENPM/SMCHD1/CENPI/OIP5/HELLS/HJURP/H3-3B/TLK2/H4C8/SMARCC1/PARP10/H1-0/BRD2/CHAF1A/H2AW/H2BC21/H2BC11/CENPA/CENPU/HIRA/ASF1B/KNL1/H2BC18/H2BC4/H2BC5/CENPK/H3C10/CENPO/H2BC12/M1AP/H4C9/HIRIP3/MIS18A/CENPW/H2AX/CENPS/ITGB3BP/CHAF1B/CENPN/PADI2/HMGB2/TAL1/H2BC8/HMGA2/H4C3/H4C12/H3C13/H2BC17/H3C11/H4C2/H4C4/H4C1	53
GO:0032102	negative regulation of response to external stimulus	82/2809	237/11691	0.000139156	0.00316536	0.00254364	STAP1/CEACAM1/PDGFB/CHD8/RNF125/ABCD1/DHX58/MDK/PPARD/TRIM38/MKKS/APPL2/CYP19A1/SERPING1/SMAD3/BACE1/SEMA4D/GRIN3A/CARD16/MICB/SEMA4C/THBD/IL1R2/PRDX2/SEMA4A/PBK/CACNB3/ADORA1/EDN1/CDKN1A/SIGLEC11/FGL2/CARD8/GATA3/NLRP12/SEMA4F/IL22RA2/HGF/ACOD1/FFAR4/ZC3H12A/PTGER4/PLAU/IL10/FOXF1/NRP1/CD9/TNFAIP6/NBL1/DUSP1/CHID1/ARG2/SEMA7A/CCL2/TNFAIP3/C5/PADI2/ABAT/NR1H3/ADA/C1QTNF1/USF1/NFKB1/C5AR2/MYOZ1/SE…	82
GO:0002708	positive regulation of lymphocyte mediated immunity	35/2809	82/11691	0.000145941	0.00330598	0.00265665	P2RX7/LAG3/CD40/NECTIN2/RSAD2/CD1D/CD1A/B2M/STAT6/MICB/HLA-C/HLA-E/HLA-F/HLA-A/HLA-B/BTK/NSD2/CD1E/HLA-G/IL12RB1/TNF/MSH2/CD1C/IL6/SLAMF6/GATA3/LTA/TGFB1/MICA/TFRC/CD28/FZD5/CD1B/IL23A/ULBP2	35
GO:0032677	regulation of interleukin-8 production	28/2809	61/11691	0.000148722	0.00335513	0.00269614	PRKD2/DDX58/RIPK1/TLR3/SYK/LGALS9/MYD88/ANXA4/HSPA1B/TLR5/FFAR2/HSPA1A/PTPN22/PARK7/CD33/TNF/NOD2/CD244/IL10/TLR1/TLR8/TLR2/C5AR2/CD2/BCL3/FCN1/SERPINE1/LBP	28
GO:0032606	type I interferon production	47/2809	120/11691	0.000152493	0.00341211	0.00274193	RNF125/DDX58/DHX58/TRIM38/IFIH1/STAT1/TRIM25/NMI/ZBP1/IRF1/HERC5/NLRC5/UBE2L6/AZI2/TLR3/CGAS/SYK/STAT6/TRIM56/MYD88/UBA7/IRF7/ISG15/PRKDC/RIPK2/IFI16/PTPN11/TRIM21/RELA/TBK1/IKBKE/PTPN22/IRF5/TRAIP/HMGB1/TICAM1/ACOD1/IL10/LILRB1/RELB/TNFAIP3/HMGB2/TLR8/NFKB2/TLR2/NFKB1/DTX4	47
GO:0032680	regulation of tumor necrosis factor production	47/2809	120/11691	0.000152493	0.00341211	0.00274193	JAK2/NOD1/DDX58/IFIH1/RIPK1/TLR3/SYK/LGALS9/CD47/HLA-E/RIPK2/PTPN11/ZFP36/PTPN22/CYBB/LILRA5/CD33/CX3CR1/HSPB1/AXL/TYROBP/HMGB1/TICAM1/NOD2/CLEC4A/LPL/ZC3H12A/IL10/LILRB1/FZD5/TLR1/ARG2/IRAK3/TNFAIP3/CCL3/TLR2/TNFRSF8/C5AR2/MC1R/CD2/IL23A/BCL3/GPNMB/SLAMF1/CCR2/LBP/MMP8	47
GO:0000070	mitotic sister chromatid segregation	54/2809	143/11691	0.000158771	0.00353815	0.00284321	SPAG5/CDC6/NCAPG/ANAPC15/TENT4A/CDC20/CENPF/NCAPH/ESPL1/SMC2/DSCC1/NUSAP1/KIF23/CDCA5/NCAPD3/BUB1B/MAD2L1/AURKB/KIF18B/KIF14/KIFC1/ZWINT/DLGAP5/NAA50/KIF2C/NUF2/PRC1/HIRA/KIF4A/CDCA8/CCNB1/CDT1/PLK1/NEK2/NDC80/NCAPD2/TRIP13/CENPE/RACGAP1/KIF18A/CENPK/KNSTRN/TTK/KIF22/AURKC/INCENP/HASPIN/TACC3/PSRC1/SMC4/BUB1/SGO1/DUSP1/PTTG1	54
GO:0071347	cellular response to interleukin-1	57/2809	153/11691	0.00016158	0.00358616	0.00288179	PSMA4/PSME1/PSME2/NOD1/GBP3/GBP1/IL1RN/UBC/GBP2/MYD88/CD47/PSMB8/PSMB9/OTUD4/RIPK2/PSMA5/IL1R2/CUL1/IL1RAP/CCL8/PSMB10/RELA/PSMA2/TANK/EDN1/NOD2/VRK2/IL6/CCL5/KMO/NKX3-1/MAPK11/ACOD1/ZC3H12A/RPS27A/CCL3L1/CCL3L3/IRAK3/CCL2/CCL3/CCL4L1/CCL7/CCL4/IRAK2/ABCC2/CCL24/ST18/NFKB1/NFKBIA/CCL22/TFPI/CHI3L1/CCL15/CCL13/CCL23/IL1A/SFRP1	57
GO:0032757	positive regulation of interleukin-8 production	22/2809	44/11691	0.000162327	0.00358821	0.00288344	PRKD2/DDX58/RIPK1/TLR3/SYK/LGALS9/MYD88/HSPA1B/TLR5/FFAR2/HSPA1A/PARK7/TNF/NOD2/CD244/TLR1/TLR8/TLR2/CD2/FCN1/SERPINE1/LBP	22
GO:0014074	response to purine-containing compound	40/2809	98/11691	0.000165049	0.00361919	0.00290833	P2RX7/PANX1/XRN1/STAT1/PTK2B/P2RX4/PNPT1/P2RY6/THBD/CIB2/EEF2K/RELA/CRHBP/BIRC2/TRPM4/JUND/PIK3CG/RAPGEF2/AKAP6/CARM1/FOSL1/TMEM38B/JUN/GSTM2/SLC8A1/DUSP1/CAD/JUNB/PDE3A/MMP19/P2RX1/DNMT3B/NME1/P2RY12/RAPGEF3/KCNE1/VGF/P2RY2/TEK/AQP9	40
GO:0042107	cytokine metabolic process	40/2809	98/11691	0.000165049	0.00361919	0.00290833	LAG3/JAK2/NOD1/CD86/CD80/NMI/IRF1/IRF4/TLR3/SYK/IRF7/IL27/IL1RAP/ZFP36/RELA/TBK1/CYBB/CX3CR1/HSPB1/TYROBP/TNF/TICAM1/PCSK5/IL6/PRKCQ/GATA3/NLRP12/CD28/IL10/LILRB1/TLR1/TLR8/TNFRSF8/NFKB1/BCL3/RNF128/CARD11/CCR2/IL1A/LBP	40
GO:0007059	chromosome segregation	92/2809	273/11691	0.000166288	0.00363184	0.0029185	BRCA1/NDC1/STAG3/SPAG5/TOP2B/CDC6/OIP5/NCAPG/ANAPC15/TENT4A/CDC20/CENPF/NCAPH/HJURP/TOP2A/ESPL1/BRIP1/SMC2/DSCC1/NUSAP1/KIF23/FANCD2/CDCA5/TLK2/MKI67/NCAPD3/SPC25/BUB1B/MAD2L1/FEN1/ESCO2/CCNE2/AURKB/KIF18B/UVRAG/KIF14/KIFC1/BIRC5/ZWINT/SKA3/DLGAP5/NAA50/TOP3A/KIF2C/NUF2/PRC1/HIRA/SKA1/KIF4A/CDCA8/KNL1/CCNB1/CDT1/ARL8A/CDCA2/PLK1/NEK2/NDC80/NCAPD2/TRIP13/SLC25A5/CENPE/RACGAP1/KIF18A/CENPK/KNSTRN/T…	92
GO:0051251	positive regulation of lymphocyte activation	75/2809	214/11691	0.000167014	0.00363321	0.0029196	CD38/CD40/TNFSF13B/MDK/CD86/CD274/CD80/CD1D/IL15/SYK/STAT6/LGALS9/SOCS1/PDCD1/BLOC1S3/CD47/PDCD1LG2/HLA-E/HLA-F/LYN/BTK/SRC/RIPK2/NSD2/PTPN11/LILRB2/IL7/HLA-G/IL12RB1/CD83/AXL/LILRB4/TYROBP/HMGB1/HLA-DMB/CDKN1A/TICAM1/NOD2/MSH2/ZMIZ1/RPS3/DOCK8/IRS2/BTN2A2/IL6/PRKCQ/HLX/VNN1/GATA3/CCL5/CCR7/DPP4/TGFB1/BCL6/TFRC/CD28/LILRB1/MEF2C/CCL2/CTLA4/CHRNB2/CLECL1/ADA/TNFSF14/JAK3/NFKBIZ/CD70/VCAM1/ADAM8/IL…	75
GO:0010952	positive regulation of peptidase activity	59/2809	160/11691	0.00017309	0.00371643	0.00298647	CASP10/FAS/BAK1/PSME1/JAK2/BCL2L13/PPM1F/LGMN/PSME2/TRADD/NOD1/WDR35/TNFSF10/HIP1/AKIRIN2/RIPK1/PML/PMAIP1/AIM2/SYK/SMAD3/LGALS9/CASP4/LYN/RIPK2/KARS1/IFI16/CASP8/CASP1/GSN/GRAMD4/TANK/HMGB1/TNF/AIFM1/CRADD/APAF1/RPS3/CFLAR/CARD8/ANTXR1/FAM162A/PIDD1/NLRP12/NKX3-1/TFAP4/BBC3/S100A9/P2RX1/ST18/CR1/PCOLCE2/ACER2/S100A8/MEFV/USP50/ROBO1/PRR7/NGF	59
GO:0006584	catecholamine metabolic process	16/2809	28/11691	0.000173551	0.00371643	0.00298647	PDE1B/GCH1/ITGAM/AKR1B1/ATP7A/PARK7/MOXD1/EPAS1/GATA3/NR4A2/PNKD/CHRNB2/COMT/ABAT/MAOA/GPR37	16
GO:0009712	catechol-containing compound metabolic process	16/2809	28/11691	0.000173551	0.00371643	0.00298647	PDE1B/GCH1/ITGAM/AKR1B1/ATP7A/PARK7/MOXD1/EPAS1/GATA3/NR4A2/PNKD/CHRNB2/COMT/ABAT/MAOA/GPR37	16
GO:0032735	positive regulation of interleukin-12 production	16/2809	28/11691	0.000173551	0.00371643	0.00298647	CD40/MDK/IRF1/IDO1/TLR3/SYK/LGALS9/RIPK2/RELA/HLA-G/IRF5/HMGB1/CCR7/MAPK11/TLR2/IL23A	16
GO:0071675	regulation of mononuclear cell migration	19/2809	36/11691	0.000181551	0.00387262	0.00311198	LGMN/CXCL12/MDK/CCR1/CXCL10/LYN/KARS1/C3AR1/HMGB1/TNF/CCL5/TGFB1/NBL1/DUSP1/CSF1/GREM1/FPR2/CCR2/SERPINE1	19
GO:0046683	response to organophosphorus	37/2809	89/11691	0.000183706	0.0039034	0.00313672	P2RX7/PANX1/STAT1/PTK2B/RFC3/P2RX4/PNPT1/TYMS/P2RY6/THBD/CIB2/EEF2K/RELA/CRHBP/BIRC2/TRPM4/JUND/PIK3CG/RAPGEF2/AKAP6/CARM1/FOSL1/JUN/SLC8A1/DUSP1/JUNB/PDE3A/MMP19/P2RX1/NME1/P2RY12/RAPGEF3/KCNE1/VGF/P2RY2/TEK/AQP9	37
GO:0060760	positive regulation of response to cytokine stimulus	24/2809	50/11691	0.000186518	0.00394785	0.00317244	DDX58/IFIH1/ZBP1/RIPK1/PARP9/NLRC5/PARP14/IRF7/CASP4/HSPA1B/RIPK2/CREBRF/IL7/TBK1/CASP1/IKBKE/HSPA1A/AXL/ADAM17/EDN1/TRIM6/TLR2/CSF1/GFI1	24
GO:0040017	positive regulation of locomotion	138/2809	439/11691	0.000192797	0.00405338	0.00325724	RUFY3/GTSE1/JAK2/PPM1F/PDGFB/LGMN/CD40/TRADD/PRKD2/TGFBR1/CXCL12/MDK/CD274/TNFSF18/PTK2B/P2RX4/PLAA/MGAT5/TIAM1/CCR1/RET/SMAD3/DDB1/LGALS9/CXCL10/PRKCE/SRGAP2C/SPHK1/SEMA4D/LYN/SEMA4C/SRC/SASH1/P2RY6/GLIPR2/PROX1/KARS1/PPP3CA/CASS4/C3AR1/PC/NUS1/BVES/CCL8/STAT5A/ATP7A/ACVR1/SEMA4A/RAPGEF2/HSPB1/HMGB1/TNF/ADAM17/LAMB1/EDN1/CXCL16/HDAC4/DOCK8/IRS2/ATOH8/IL6/GCNT2/ENPP2/TRIP6/NR4A3/PDGFC/ITGAV/KITLG…	138
GO:0019835	cytolysis	11/2809	16/11691	0.000192983	0.00405338	0.00325724	P2RX7/APOL1/GSDMD/MICB/MMD/TGFB1/MICA/LILRB1/C5/LBP/CSF2	11
GO:0002292	T cell differentiation involved in immune response	25/2809	53/11691	0.000195297	0.00408632	0.00328372	CD86/CD80/IRF4/STAT6/LGALS9/IL27/RIPK2/ATP7A/SEMA4A/IL12RB1/HMGB1/FGL2/IL6/SLAMF6/HLX/GATA3/BCL6/ZC3H12A/PTGER4/RELB/JAK3/NFKBIZ/IL23A/BCL3/CLEC4E	25
GO:1901988	negative regulation of cell cycle phase transition	77/2809	222/11691	0.000200568	0.00417762	0.00335708	BRCA1/PSMA4/GTSE1/CNOT4/PSME1/CDC6/FBXO7/PSME2/E2F1/ANAPC15/CDC20/CENPF/CDKN2C/E2F8/CDC73/HUS1/RIPK1/PML/BUB1B/ABRAXAS1/MAD2L1/WEE1/ATF5/CDK1/AURKB/BLM/PSMB8/PSMB9/PRKDC/CHEK2/DTL/PSMA5/TICRR/RBL1/CUL1/NBN/PLAGL1/PSMB10/CCNB1/CDT1/PLK1/CDC25C/NDC80/MIIP/TRIP13/PSMA2/AURKA/TTK/CDKN1A/TFDP1/CLSPN/CRADD/BTN2A2/CDK4/JADE1/CARM1/ORC1/MUC1/ZNF385A/PIDD1/MDM2/PLK3/E2F7/CHEK1/BUB1/PLK2/CDK6/DUSP1/CCL2/FB…	77
GO:1903046	meiotic cell cycle process	50/2809	131/11691	0.000202109	0.00417762	0.00335708	NDC1/STAG3/TOP2B/CDC20/MASTL/NCAPH/TOP2A/CCNA1/ESPL1/HUS1/BRIP1/SMC2/FANCD2/NCAPD3/BUB1B/MSX1/CDC25A/CCNE2/ASPM/NUF2/MND1/FIGNL1/RAD54L/PLK1/CDC25C/NCAPD2/TRIP13/KIF18A/RAD51/AURKA/TTK/BRCA2/EME1/M1AP/MYBL1/GPR3/REC8/SMC4/BUB1/CENPS/SGO1/RAD54B/SGO2/NPM2/PDE3A/HSPA2/PTTG1/HORMAD1/HUS1B/MSX2	50
GO:0032479	regulation of type I interferon production	46/2809	118/11691	0.000202758	0.00417762	0.00335708	RNF125/DDX58/DHX58/TRIM38/IFIH1/STAT1/TRIM25/NMI/ZBP1/IRF1/HERC5/NLRC5/UBE2L6/TLR3/CGAS/SYK/STAT6/TRIM56/MYD88/UBA7/IRF7/ISG15/PRKDC/RIPK2/IFI16/PTPN11/TRIM21/RELA/TBK1/IKBKE/PTPN22/IRF5/TRAIP/HMGB1/TICAM1/ACOD1/IL10/LILRB1/RELB/TNFAIP3/HMGB2/TLR8/NFKB2/TLR2/NFKB1/DTX4	46
GO:0042116	macrophage activation	33/2809	77/11691	0.000203642	0.00417762	0.00335708	STAP1/JAK2/CTSC/TLR3/SYK/ITGAM/PRKCE/SPHK1/TMEM106A/KARS1/CD93/TYROBP/TNF/TICAM1/IL6/CEBPA/C1QA/DYSF/ZC3H12A/IL10/JUN/TLR1/CCL3/NR1H3/TLR8/TLR2/NAMPT/SLC11A1/FPR2/SLC7A2/LBP/MMP8/CSF2	33
GO:0019058	viral life cycle	95/2809	285/11691	0.000204549	0.00417762	0.00335708	EIF2AK2/NDC1/HACD3/TOP2B/LAMP3/OAS1/APOBEC3H/TRIM38/CD86/TRIM25/CD80/STAU1/APOBEC3A/APOBEC3F/NECTIN2/BST2/SHFL/TOP2A/TRIM5/RSAD2/OASL/SCARB2/PML/DYNLT1/USP6NL/UBC/IFIT5/MX1/ADAR/CCR5/IFI27/DDB1/LGALS9/CDK1/ISG20/PARP10/IFITM2/IFIT1/IFITM1/ISG15/PLSCR1/UVRAG/HSPA1B/TRIM26/APOBEC3G/APOBEC3C/CLEC5A/MRC1/RAB43/IFITM3/PROX1/UBP1/FMR1/PKN2/IFI16/TRIM21/OAS3/PC/NUCKS1/CCL8/ZC3HAV1/HSPA1A/GSN/AXL/TNF/MVB…	95
GO:0007249	I-kappaB kinase/NF-kappaB signaling	81/2809	236/11691	0.000205381	0.00417762	0.00335708	CASP10/HACD3/CD40/TRADD/NOD1/TRIM38/STAT1/TRIM25/TNFSF10/RBCK1/APOL3/SLC44A2/BST2/TRIM5/TRIM22/IL1RN/RIPK1/SECTM1/UBC/IFIT5/AZI2/SNIP1/TLR3/RHOH/LGALS9/PRKCE/MYD88/TMEM106A/CARD16/BTK/RIPK2/CASP8/OPTN/RELA/TBK1/CASP1/SLC20A1/BIRC2/IKBKE/PLEKHG5/TANK/CX3CR1/HSPB1/TNF/TICAM1/NOD2/RIPK3/TRAF5/ZMYND11/LTBR/CFLAR/S100A4/CARD8/CCR7/PIDD1/NLRP12/ZC3H12A/PLK2/RPS27A/RHOC/RELB/TNFAIP3/FAIM/BIRC3/TRAF3IP2/…	81
GO:0002673	regulation of acute inflammatory response	27/2809	59/11691	0.000206696	0.00417762	0.00335708	CFH/SERPING1/CR1L/HLA-E/CFB/BTK/C2/C3AR1/C1QB/FFAR2/PARK7/C1QC/PIK3CG/ADORA1/TNF/IL6/FFAR3/CCR7/C1R/C1QA/C5/C1S/CR1/C5AR2/ADAM8/CFP/OSMR	27
GO:0140014	mitotic nuclear division	83/2809	243/11691	0.00020683	0.00417762	0.00335708	SPAG5/CDC6/PDGFB/MYBL2/NCAPG/ANAPC15/TENT4A/CDC20/CENPF/NCAPH/PKMYT1/ESPL1/SMC2/DSCC1/NUSAP1/KIF23/KIF11/CDCA5/MKI67/NCAPD3/BUB1B/MAD2L1/SPHK1/AURKB/KIF18B/HSPA1B/KIF14/CHEK2/KIFC1/BIRC5/ZWINT/ANLN/DLGAP5/NAA50/KIF2C/NUF2/PRC1/UBE2C/HIRA/KIF4A/CDCA8/TPX2/CCNB1/CDT1/PLK1/NEK2/CDC25C/NDC80/NCAPD2/CDKN1C/TRIP13/HSPA1A/CENPE/RACGAP1/KIF18A/CENPK/AURKA/KNSTRN/TTK/EDN1/KIF22/AURKC/INCENP/HASPIN/KNTC1/T…	83
GO:0006919	activation of cysteine-type endopeptidase activity involved in apoptotic process	32/2809	74/11691	0.000207012	0.00417762	0.00335708	CASP10/FAS/BAK1/JAK2/BCL2L13/TRADD/NOD1/TNFSF10/HIP1/RIPK1/PML/PMAIP1/SMAD3/CASP4/CASP8/CASP1/TNF/AIFM1/CRADD/APAF1/CARD8/FAM162A/PIDD1/NLRP12/NKX3-1/BBC3/S100A9/P2RX1/ACER2/S100A8/ROBO1/NGF	32
GO:0051051	negative regulation of transport	111/2809	342/11691	0.000207281	0.00417762	0.00335708	SP100/CEACAM1/PPM1F/GBP1/PTK2B/BST2/EPHB2/RSAD2/APPL2/HADH/PML/ATG3/RUBCN/LGALS9/PRKCE/CD47/ANXA4/CARD16/HLA-F/PACSIN2/FKBP1B/SRGN/FMR1/PTPN11/PPP3CA/IL1R2/CAMK2D/LILRB2/SERPINB1/ATP7A/RAB11FIP1/CRHBP/SLC25A5/TRDN/HSPA1A/PTPN22/PARK7/LILRA5/CD33/RHBDF2/GABRE/CACNB3/HMGB1/ADORA1/TNF/EDN1/IRS2/BTN2A2/NECAB2/ENY2/ITGAV/CARD8/NLRP12/SYT4/AKT2/TGFB1/PID1/ACTN2/SVIP/FFAR4/DYSF/ZC3H12A/PTGER4/OPRL1/IL10…	111
GO:0035710	CD4-positive, alpha-beta T cell activation	31/2809	71/11691	0.000209461	0.00419975	0.00337486	CD86/CD274/CD80/RSAD2/IRF4/STAT6/LGALS9/SOCS1/IL27/RIPK2/ATP7A/SEMA4A/IL12RB1/CD83/HMGB1/TCIRG1/IL6/SLAMF6/PRKCQ/HLX/GATA3/BCL6/ZC3H12A/PTGER4/RELB/ARG2/CDH26/JAK3/NFKBIZ/IL23A/BCL3	31
GO:0097191	extrinsic apoptotic signaling pathway	67/2809	188/11691	0.000210078	0.00419975	0.00337486	BRCA1/FAS/BAK1/SP100/P2RX7/JAK2/TRADD/TGFBR1/TNFSF10/RBCK1/IFI6/TMBIM1/RIPK1/PML/PMAIP1/MCL1/TCF7L2/DEPTOR/DEDD/ATF3/TLR3/RET/IFI27/SMAD3/HSPA1B/SIAH2/SRC/TMC8/CASP8/G0S2/PRDX2/SGPP1/IL7/SORT1/RELA/ACVR1/HSPA1A/PARK7/BLOC1S2/TNF/CRADD/ZMYND11/LTBR/CFLAR/ITGAV/KITLG/PIDD1/TGFB1/FGFR1/HGF/ITGA6/SGK3/C8orf44-SGK3/NRP1/TRAF1/TNFAIP3/FAIM/BCL2A1/HMGB2/CD70/SRPX/UNC5B/IL1A/SERPINE1/SFRP1/NGF/CSF2	67
GO:0050866	negative regulation of cell activation	56/2809	151/11691	0.000210677	0.00419975	0.00337486	CEACAM1/LAG3/FBXO7/PDGFB/MDK/CD86/CD274/CD80/IRF1/IDO1/MNDA/LGALS9/SOCS1/PDCD1LG2/HLA-F/LYN/BTK/THBD/FGL1/LILRB2/PRDX2/SAMSN1/HMGB3/PTPN22/HLA-G/AXL/TYROBP/HMGB1/FGL2/BTN2A2/HLX/TGFB1/MICA/BCL6/ZC3H12A/RIPOR2/IL10/LILRB1/FOXF1/CD9/ARG2/TNFAIP3/CTLA4/ABAT/NR1H3/C1QTNF1/JAK3/CNR2/SDC4/LRRC32/IL2RA/GPNMB/TSPAN32/GLI3/CCR2/SFRP1	56
GO:0050671	positive regulation of lymphocyte proliferation	40/2809	99/11691	0.000213505	0.00424071	0.00340778	CD38/CD40/TNFSF13B/CD86/CD274/CD80/CD1D/IL15/SYK/LGALS9/PDCD1LG2/HLA-E/RIPK2/LILRB2/IL7/IL12RB1/HMGB1/HLA-DMB/CDKN1A/TICAM1/RPS3/IRS2/IL6/PRKCQ/CCL5/BCL6/TFRC/CD28/MEF2C/CHRNB2/CLECL1/ADA/JAK3/CD70/VCAM1/IL23A/IL2RA/CARD11/CD6/CCR2	40
GO:0030098	lymphocyte differentiation	86/2809	254/11691	0.000224025	0.0044336	0.00356278	BAK1/KLF6/LAG3/FBXO7/MDK/CD86/SOS1/PTK2B/CD80/IRF1/RSAD2/IRF4/FANCD2/CD1D/IL15/SYK/B2M/STAT6/RHOH/LGALS9/SOCS1/IL27/MAFB/PRKDC/BTK/RIPK2/RPS6/LILRB2/PRDX2/IL7/ATP7A/HMGB3/RPL22/PTPN22/SEMA4A/HLA-G/IL12RB1/CD83/AXL/LILRB4/HMGB1/ADAM17/MSH2/HDAC4/ZMIZ1/RIPK3/TCIRG1/FGL2/BTN2A2/IL6/SLAMF6/HLX/VNN1/GATA3/CCR7/TGFB1/BCL6/ZC3H12A/PTGER4/CD28/IL10/FZD5/CDK6/RELB/NOTCH2/CTLA4/ADA/JAK3/NFKBIZ/CR1/DLL1/VCA…	86
GO:1903039	positive regulation of leukocyte cell-cell adhesion	63/2809	175/11691	0.000232497	0.0045847	0.00368421	TNFSF13B/MDK/CD86/CD274/CD80/CD1D/IL15/SYK/LGALS9/SOCS1/PDCD1/CD47/PDCD1LG2/HLA-E/LYN/SRC/RIPK2/PTPN11/LILRB2/IL7/RELA/HLA-G/IL12RB1/CD83/LILRB4/HMGB1/TNF/HLA-DMB/NOD2/ZMIZ1/RPS3/DOCK8/BTN2A2/IL6/NR4A3/PRKCQ/HLX/VNN1/GATA3/CCL5/CCR7/DPP4/TGFB1/BCL6/TFRC/CD28/LILRB1/CCL2/CTLA4/CLECL1/ADA/TNFSF14/JAK3/NFKBIZ/CD70/VCAM1/ADAM8/IL23A/IL2RA/CARD11/CD6/GLI3/CCR2	63
GO:0090025	regulation of monocyte chemotaxis	13/2809	21/11691	0.000239899	0.00471372	0.00378789	LGMN/CXCL12/CCR1/CXCL10/LYN/HMGB1/CCL5/NBL1/DUSP1/GREM1/FPR2/CCR2/SERPINE1	13
GO:0045787	positive regulation of cell cycle	103/2809	315/11691	0.000254687	0.00496866	0.00399275	BRCA1/GTSE1/SPAG5/CNOT4/TGM1/CDC45/CDC6/PDGFB/LGMN/E2F1/E2F8/CDC73/ESPL1/NUSAP1/KIF23/PML/PKP4/CDCA5/MSX1/CDC25A/MAD2L1/CITED2/FEN1/CDK1/PRKCE/SPHK1/AURKB/KIF14/CHEK2/RHNO1/SRC/DTL/PROX1/DLGAP5/PKN2/PTPN11/UBE2C/CCNYL1/TRIM21/DBF4/MED25/PLAGL1/CCNB1/CDT1/POC1A/CDC25C/NDC80/TBX3/DBF4B/EIF4EBP1/RACGAP1/AURKA/BRCA2/ADAM17/EDN1/CDKN1A/TFDP1/CRADD/CIT/AURKC/FAM83D/CDK4/PLK4/NR4A3/CARM1/PPP2R5B/MUC1/ZN…	103
GO:0072507	divalent inorganic cation homeostasis	103/2809	315/11691	0.000254687	0.00496866	0.00399275	CD38/MCUB/BAK1/P2RX7/JAK2/CD40/CXCL12/GOT1/PTK2B/CCRL2/P2RX4/PML/ATP13A2/CCR5/CCR1/SMAD3/CXCL10/CXCL11/PRKCE/LYN/FKBP1B/P2RY6/CIB2/TPCN1/MT2A/C3AR1/CAMK2D/TMC8/CCL8/GNA13/MCOLN2/TRDN/TRPM4/PTGER2/PIK3CG/CX3CR1/CACNB3/HMGB1/ADORA1/AKAP6/EDN1/CXCL9/PTGIR/TCIRG1/LPAR6/ITGAV/ATP2B4/ATP13A1/CCL5/CCR7/TGFB1/SMDT1/SLC39A13/FPR3/SLC30A2/PTGER4/OPRL1/TMEM38B/FAM20A/CXCR2/S100A9/SNX10/ATP2A3/GSTM2/SLC8A1/F…	103
GO:0002287	alpha-beta T cell activation involved in immune response	23/2809	48/11691	0.000261026	0.00503853	0.0040489	CD86/CD80/IRF4/STAT6/LGALS9/IL27/RIPK2/ATP7A/SEMA4A/IL12RB1/HMGB1/IL6/SLAMF6/HLX/GATA3/BCL6/ZC3H12A/PTGER4/RELB/JAK3/NFKBIZ/IL23A/BCL3	23
GO:0002293	alpha-beta T cell differentiation involved in immune response	23/2809	48/11691	0.000261026	0.00503853	0.0040489	CD86/CD80/IRF4/STAT6/LGALS9/IL27/RIPK2/ATP7A/SEMA4A/IL12RB1/HMGB1/IL6/SLAMF6/HLX/GATA3/BCL6/ZC3H12A/PTGER4/RELB/JAK3/NFKBIZ/IL23A/BCL3	23
GO:0002294	CD4-positive, alpha-beta T cell differentiation involved in immune response	23/2809	48/11691	0.000261026	0.00503853	0.0040489	CD86/CD80/IRF4/STAT6/LGALS9/IL27/RIPK2/ATP7A/SEMA4A/IL12RB1/HMGB1/IL6/SLAMF6/HLX/GATA3/BCL6/ZC3H12A/PTGER4/RELB/JAK3/NFKBIZ/IL23A/BCL3	23
GO:0001909	leukocyte mediated cytotoxicity	33/2809	78/11691	0.000272516	0.00524188	0.0042123	STAP1/CEACAM1/P2RX7/LAG3/CTSC/NECTIN2/CD1D/CD1A/B2M/LGALS9/ITGAM/MICB/HLA-C/HLA-E/HLA-F/HLA-A/HLA-B/RAB27A/CD1E/HLA-G/IL12RB1/SLAMF7/TYROBP/TUBB/SERPINB9/RIPK3/CD1C/SLAMF6/MICA/LILRB1/CD1B/IL23A/ULBP2	33
GO:0050711	negative regulation of interleukin-1 secretion	9/2809	12/11691	0.000281119	0.00535102	0.00430001	PML/CARD16/IL1R2/SERPINB1/CARD8/NLRP12/ZC3H12A/TNFAIP3/CARD17	9
GO:0061687	detoxification of inorganic compound	9/2809	12/11691	0.000281119	0.00535102	0.00430001	MT2A/ATP7A/PARK7/ABCC2/MT1M/MT1E/MT1A/MT1H/MT1G	9
GO:0070431	nucleotide-binding oligomerization domain containing 2 signaling pathway	9/2809	12/11691	0.000281119	0.00535102	0.00430001	HSPA1B/RIPK2/RELA/HSPA1A/PTPN22/NOD2/TNFAIP3/NFKBIA/INAVA	9
GO:0042133	neurotransmitter metabolic process	39/2809	97/11691	0.000287143	0.00541067	0.00434794	JAK2/WDR35/PTK2B/PDE1B/GCH1/P2RX4/ALDH7A1/SMAD3/TMEM106A/CD47/ATP7A/SHMT2/CX3CR1/TNF/EDN1/TICAM1/DPYS/DPYD/DDAH2/MOXD1/SPR/ATP2B4/INSR/GCSH/ZC3H12A/IL10/ARG2/COMT/SDS/ABAT/TLR2/ACHE/CYP1B1/GCAT/MAOA/NQO1/ALDH5A1/SLC7A2/MMP8	39
GO:0033260	nuclear DNA replication	26/2809	57/11691	0.000287297	0.00541067	0.00434794	MCM2/MCM6/CDC45/MCM4/RFC5/RFC3/MCM7/FEN1/CHEK2/RPA1/DBF4/CDT1/DBF4B/RFC4/RAD51/BRCA2/POLA1/RFC2/POLE2/POLD2/LIG1/DNA2/FGFR1/BCL6/POLE/GINS1	26
GO:0072401	signal transduction involved in DNA integrity checkpoint	30/2809	69/11691	0.0002882	0.00541067	0.00434794	BRCA1/GTSE1/CNOT4/E2F1/E2F8/PML/ABRAXAS1/CDK1/PRKDC/CHEK2/DTL/PLAGL1/CCNB1/PLK1/CDC25C/AURKA/CDKN1A/TFDP1/CRADD/CARM1/MUC1/ZNF385A/PIDD1/MDM2/PLK3/E2F7/CHEK1/PLK2/CDC14B/RPL26	30
GO:0072422	signal transduction involved in DNA damage checkpoint	30/2809	69/11691	0.0002882	0.00541067	0.00434794	BRCA1/GTSE1/CNOT4/E2F1/E2F8/PML/ABRAXAS1/CDK1/PRKDC/CHEK2/DTL/PLAGL1/CCNB1/PLK1/CDC25C/AURKA/CDKN1A/TFDP1/CRADD/CARM1/MUC1/ZNF385A/PIDD1/MDM2/PLK3/E2F7/CHEK1/PLK2/CDC14B/RPL26	30
GO:0002695	negative regulation of leukocyte activation	51/2809	136/11691	0.000290286	0.00543121	0.00436445	CEACAM1/LAG3/FBXO7/MDK/CD86/CD274/CD80/IRF1/IDO1/MNDA/LGALS9/SOCS1/PDCD1LG2/HLA-F/LYN/BTK/FGL1/LILRB2/PRDX2/SAMSN1/HMGB3/PTPN22/HLA-G/AXL/TYROBP/HMGB1/FGL2/BTN2A2/HLX/TGFB1/MICA/BCL6/ZC3H12A/RIPOR2/IL10/LILRB1/FOXF1/ARG2/TNFAIP3/CTLA4/NR1H3/JAK3/CNR2/SDC4/LRRC32/IL2RA/GPNMB/TSPAN32/GLI3/CCR2/SFRP1	51
GO:0051302	regulation of cell division	47/2809	123/11691	0.000299956	0.00557692	0.00448154	ORC6/CDC6/SH3GLB1/PDGFB/CCP110/MDK/E2F8/KIF23/GAREM1/PKP4/PRKCE/AURKB/KIF18B/BLM/UVRAG/KIF14/ASPM/PRC1/PKN2/RBL1/KIF20A/PLK1/RACGAP1/EFHC1/AURKA/BRCA2/CIT/AURKC/INCENP/PDGFC/TGFB1/TXNIP/NKX3-1/PLK3/E2F7/NCOA3/PLK2/LBH/CDC14B/DLL1/TAL1/RAB11FIP4/CAT/IL1A/VEGFC/PPBP/POU5F1	47
GO:0009116	nucleoside metabolic process	43/2809	110/11691	0.000300108	0.00557692	0.00448154	TYMP/GTPBP1/APOBEC3H/NT5C3A/APOBEC3A/APOBEC3F/EFL1/MFN1/APOBEC3G/APOBEC3C/GPHN/IMPDH2/ACPP/UCK2/ADK/NME7/DTYMK/HDDC3/ADA2/UPP1/DPYS/DPYD/TK1/GAMT/APRT/PEMT/MACROD1/DNPH1/MOCS1/CAD/ENPP4/ADA/NT5M/NME4/AMPD3/NME1/CDA/NT5E/APOBEC3B/GIMAP7/TJP2/PTGDR/CARD11	43
GO:0030900	forebrain development	82/2809	242/11691	0.000301459	0.00558311	0.00448651	TOP2B/E2F1/CXCL12/MDK/MKKS/EPHB2/TBX19/MSX1/HESX1/TENT2/B2M/ATF5/ITGAM/SRGAP2C/CNP/SSTR2/PAX5/SRGAP2/KIF14/SRC/BMPR1A/PROX1/ASPM/PCM1/ATP7A/DPCD/TBX3/NIN/C21orf91/WDR62/EFHC1/ADGRG1/RAPGEF2/AXL/TYROBP/OPHN1/LAMB1/NRGN/APAF1/DYNC2H1/NCOA1/RRM1/NR4A3/PHACTR1/TACC3/ATP2B4/FGFR1/NR4A2/STIL/H2AX/PGAP1/KDM6B/NRP1/CDK6/SLC8A1/LRP8/PITX1/CDK5R1/SEMA7A/GLI1/FUT10/RAC3/EXT1/BCL2A1/CHRNB2/LHX2/TACC2/RPGRIP1…	82
GO:0010273	detoxification of copper ion	8/2809	10/11691	0.000307423	0.00565535	0.00454456	MT2A/ATP7A/PARK7/MT1M/MT1E/MT1A/MT1H/MT1G	8
GO:1990169	stress response to copper ion	8/2809	10/11691	0.000307423	0.00565535	0.00454456	MT2A/ATP7A/PARK7/MT1M/MT1E/MT1A/MT1H/MT1G	8
GO:0008285	negative regulation of cell proliferation	152/2809	495/11691	0.000316239	0.00579807	0.00465925	SCIN/BAK1/EIF2AK2/PTPRU/CEACAM1/TINF2/CDC6/JAK2/E2F1/TGFBR1/AMBRA1/PPARD/CD86/STAT1/IFIT3/CD274/PTK2B/CD80/CDKN2C/IRF1/IDO1/PLAAT4/CDC73/APPL2/BRIP1/ABI1/RIPK1/IFT172/WARS1/PML/SAV1/MORC3/MSX1/MNDA/IL15/B2M/SMAD3/LGALS9/ATF5/NUPR1/PARP10/SSTR2/ASCL2/IFITM1/PDCD1LG2/HSPA1B/LYN/BTK/MXI1/TESC/PROX1/KARS1/H2AC6/MED25/LILRB2/CCL8/CDKN3/CDKN1C/HSPA1A/HLA-G/CD33/SMAD1/ADGRG1/RAPGEF2/TYROBP/BRCA2/ADORA1/…	152
GO:0006335	DNA replication-dependent nucleosome assembly	12/2809	19/11691	0.000322024	0.00580703	0.00466645	H4C8/CHAF1A/ASF1B/H3C10/H4C9/CHAF1B/H4C3/H4C12/H3C11/H4C2/H4C4/H4C1	12
GO:0008210	estrogen metabolic process	12/2809	19/11691	0.000322024	0.00580703	0.00466645	HSD17B4/CYP19A1/SGPL1/HSD17B12/HSD17B8/HSD17B14/DHRS11/TIPARP/COMT/CYP1B1/CYP1A1/SULT1E1	12
GO:0034723	DNA replication-dependent nucleosome organization	12/2809	19/11691	0.000322024	0.00580703	0.00466645	H4C8/CHAF1A/ASF1B/H3C10/H4C9/CHAF1B/H4C3/H4C12/H3C11/H4C2/H4C4/H4C1	12
GO:0035587	purinergic receptor signaling pathway	12/2809	19/11691	0.000322024	0.00580703	0.00466645	P2RX7/P2RX4/P2RY13/P2RY6/ACPP/ADORA1/NECAB2/GPR34/ADA/P2RX1/P2RY12/P2RY2	12
GO:0051931	regulation of sensory perception	12/2809	19/11691	0.000322024	0.00580703	0.00466645	ATPSCKMT/ACPP/CACNB3/ADORA1/EDN1/ZFHX2/OPRL1/IL10/CCL3/COMT/GRIN2D/MGLL	12
GO:0032692	negative regulation of interleukin-1 production	14/2809	24/11691	0.000331894	0.00596538	0.0047937	CEACAM1/PML/CARD16/IL1R2/SERPINB1/CD33/CX3CR1/CARD8/NLRP12/ZC3H12A/IL10/TNFAIP3/CARD17/MEFV	14
GO:0006213	pyrimidine nucleoside metabolic process	21/2809	43/11691	0.000345202	0.0061843	0.00496963	TYMP/APOBEC3H/NT5C3A/APOBEC3A/APOBEC3F/APOBEC3G/APOBEC3C/UCK2/NME7/DTYMK/UPP1/DPYS/DPYD/TK1/CAD/NT5M/NME4/NME1/CDA/NT5E/APOBEC3B	21
GO:0007599	hemostasis	80/2809	236/11691	0.000349717	0.00622451	0.00500194	LCP2/CEACAM1/P2RX7/CBX5/JAK2/PDGFB/CD40/MYL12A/PRKAR2A/F13A1/IRF1/H3-3B/P2RX4/STXBP1/LNPK/SERPING1/PAFAH2/SYK/IRF2/PRKCE/HPSE/GNG2/PLSCR1/BLOC1S3/LYN/DGKG/SRC/PABPC4/THBD/TREML1/CLIC1/PTPN11/RAB27A/PRDX2/GNA13/PRKAR2B/DGKI/PLEK/PIK3CG/HSPB1/AXL/H3C10/EDN1/DOCK8/IL6/DGKE/PRKACB/PRKCQ/GATA3/CSRP1/ZNF385A/PRKCA/NFE2L2/PLAU/CD9/F8/F2RL2/ENPP4/MAFF/VCL/PAPSS2/PRKAR1B/ABAT/C1QTNF1/P2RX1/USF1/P2RY12/SER…	80
GO:1903037	regulation of leukocyte cell-cell adhesion	80/2809	236/11691	0.000349717	0.00622451	0.00500194	CEACAM1/LAG3/TNFSF13B/CXCL12/MDK/CD86/CD274/CD80/IRF1/IDO1/CD1D/IL15/SYK/LGALS9/SOCS1/PDCD1/CD47/PDCD1LG2/HLA-E/LYN/SRC/RIPK2/FGL1/PTPN11/LILRB2/PRDX2/IL7/RELA/PTPN22/HLA-G/IL12RB1/CD83/LILRB4/HMGB1/TNF/HLA-DMB/NOD2/ZMIZ1/RPS3/DOCK8/FGL2/BTN2A2/IL6/NR4A3/PRKCQ/HLX/VNN1/GATA3/CCL5/CCR7/DPP4/TGFB1/BCL6/TFRC/ZC3H12A/RIPOR2/CD28/IL10/LILRB1/ARG2/CCL2/CTLA4/CLECL1/ADA/TNFSF14/JAK3/NFKBIZ/CD70/VCAM1/AD…	80
GO:1903707	negative regulation of hemopoiesis	44/2809	114/11691	0.000356919	0.00631522	0.00507483	CEACAM1/LAG3/FBXO7/MDK/PTK2B/IRF1/CDC73/NCAPG2/H4C8/TLR3/SOCS1/MAFB/LYN/PRDX2/ZFP36/HMGB3/HLA-G/C1QC/LILRB4/HMGB1/LILRB3/H4C9/FGL2/HLX/NFE2L2/BCL6/ZC3H12A/LILRB1/DPF2/CDK6/CCL3/CTLA4/JAK3/NME1/DLL1/TAL1/NFKBIA/H4C3/H4C12/GLI3/SFRP1/H4C2/H4C4/H4C1	44
GO:0043281	regulation of cysteine-type endopeptidase activity involved in apoptotic process	62/2809	174/11691	0.000357118	0.00631522	0.00507483	CASP10/FAS/BAK1/LAMP3/JAK2/BCL2L13/PPM1F/TRADD/NOD1/WDR35/TNFSF10/IFI6/HIP1/RIPK1/PML/PMAIP1/SYK/SMAD3/LGALS9/CASP4/CARD16/SIAH2/BIRC5/SRC/CASP8/CASP1/BIRC2/PARK7/GSN/GRAMD4/RPS6KA3/HMGB1/TNF/AIFM1/SERPINB9/CRADD/APAF1/RPS3/CFLAR/CARD8/FAM162A/PIDD1/NLRP12/MDM2/BIRC7/NKX3-1/HGF/TFAP4/DHCR24/BBC3/S100A9/TNFAIP8/MMP9/BIRC3/TNFSF14/P2RX1/ST18/ACER2/S100A8/ROBO1/PRR7/NGF	62
GO:0046718	viral entry into host cell	39/2809	98/11691	0.000367849	0.00648409	0.00521053	TRIM38/CD86/TRIM25/CD80/NECTIN2/TRIM5/SCARB2/DYNLT1/CCR5/LGALS9/CDK1/IFITM2/IFITM1/UVRAG/HSPA1B/TRIM26/CLEC5A/MRC1/IFITM3/TRIM21/HSPA1A/GSN/AXL/CTSB/ITGAV/HAVCR1/DPP4/ITGB7/TFRC/CXADR/SELPLG/ITGA5/ANPEP/CR1/ITGA2/NECTIN1/MID2/SLAMF1/FCN1	39
GO:0032649	regulation of interferon-gamma production	32/2809	76/11691	0.000371982	0.00653591	0.00525217	CD274/TLR3/LGALS9/ISG15/CD47/IL27/PDCD1LG2/RIPK2/PDE4B/PTPN22/IL12RB1/AXL/HMGB1/TNF/RIPK3/SLAMF6/CD244/GATA3/CCR7/LTA/ZC3H12A/IL10/LILRB1/FZD5/PDE4D/TLR8/SLC11A1/CD2/IL23A/BCL3/CCR2/IL36RN	32
GO:0050688	regulation of defense response to virus	30/2809	70/11691	0.000389753	0.00680455	0.00546805	RNF125/DDX58/DHX58/TRIM38/STAT1/APOBEC3F/DDX60/PARP9/HERC5/AIM2/DTX3L/IL15/CGAS/IFIT1/IL27/MICB/APOBEC3G/BIRC2/IL12RB1/FGL2/TRIM6/ZC3H12A/LILRB1/TNFAIP3/BIRC3/TRAF3IP2/IL23A/IL2RA/TSPAN32/HTRA1	30
GO:0072395	signal transduction involved in cell cycle checkpoint	30/2809	70/11691	0.000389753	0.00680455	0.00546805	BRCA1/GTSE1/CNOT4/E2F1/E2F8/PML/ABRAXAS1/CDK1/PRKDC/CHEK2/DTL/PLAGL1/CCNB1/PLK1/CDC25C/AURKA/CDKN1A/TFDP1/CRADD/CARM1/MUC1/ZNF385A/PIDD1/MDM2/PLK3/E2F7/CHEK1/PLK2/CDC14B/RPL26	30
GO:0019233	sensory perception of pain	25/2809	55/11691	0.000399366	0.00695024	0.00558512	P2RX7/CXCL12/P2RX4/ATPSCKMT/BACE1/ACPP/CACNB3/ADORA1/EDN1/ZFHX2/OPRL1/IL10/CCL2/CCL3/CHRNB2/LXN/COMT/GRIN2D/MGLL/CNR2/MC1R/ITGA2/CCR2/SCN9A/RETREG1	25
GO:0043367	CD4-positive, alpha-beta T cell differentiation	26/2809	58/11691	0.00040292	0.00698989	0.00561698	CD86/CD80/RSAD2/IRF4/STAT6/LGALS9/SOCS1/IL27/RIPK2/ATP7A/SEMA4A/IL12RB1/CD83/HMGB1/IL6/SLAMF6/HLX/GATA3/BCL6/ZC3H12A/PTGER4/RELB/JAK3/NFKBIZ/IL23A/BCL3	26
GO:0007389	pattern specification process	82/2809	244/11691	0.000404729	0.00699913	0.00562441	TGFBR1/MKKS/ABI1/IFT172/TBX19/SSBP3/MSX1/CITED2/SMAD3/ITGAM/AIDA/HES4/XRCC2/MAFB/PRKDC/CHSY1/BMPR1A/DNAAF1/AP1B1/PLXNA2/GALNT11/GPR161/DPCD/TBX3/ACVR1/SMAD1/ADGRG1/AURKA/EDN1/NEK8/ATP6AP2/CELSR1/TTC8/PCSK5/DYNC2H1/PRKACB/FGFR1/C1QA/CTNNBIP1/NKX3-1/STIL/BBS5/BMPR2/FOXF1/PGAP1/MEF2C/C9orf116/NRP1/FZD5/EPB41L5/MID1/NBL1/FUZ/ACVR2B/GLI1/MNS1/PKD1L1/LHX2/BHLHE40/HOXB2/RPGRIP1L/LRP6/MICAL2/SPRY1/HEY1/D…	82
GO:0050691	regulation of defense response to virus by host	18/2809	35/11691	0.000407248	0.00702054	0.00564161	DDX58/STAT1/APOBEC3F/PARP9/AIM2/DTX3L/IL15/CGAS/IL27/MICB/APOBEC3G/IL12RB1/TRIM6/ZC3H12A/LILRB1/TNFAIP3/TRAF3IP2/IL23A	18
GO:0043903	regulation of symbiosis, encompassing mutualism through parasitism	67/2809	192/11691	0.000415996	0.00714887	0.00574474	EIF2AK2/HACD3/TOP2B/LAMP3/OAS1/APOBEC3H/TRIM14/TRIM38/STAT1/TRIM25/STAU1/APOBEC3A/APOBEC3F/NECTIN2/BST2/SHFL/TOP2A/TRIM5/RSAD2/OASL/GTF2B/PML/DYNLT1/IFIT5/MX1/ADAR/IFI27/DDB1/LGALS9/ISG20/PARP10/IFITM2/IFIT1/IFITM1/ISG15/PLSCR1/TRIM26/APOBEC3G/APOBEC3C/IFITM3/PROX1/FMR1/PKN2/IFI16/TRIM21/OAS3/PC/NUCKS1/CCL8/ZFP36/ZC3HAV1/GSN/TNF/ITGAV/CCL5/TRIM6/TFAP4/ZC3H12A/CD28/JUN/CCL3/CCNK/CCL4/HMGA2/MID2/FC…	67
GO:0002687	positive regulation of leukocyte migration	41/2809	105/11691	0.000421384	0.00720469	0.0057896	LGMN/CXCL12/MDK/TNFSF18/PTK2B/P2RX4/CCR1/LGALS9/CXCL10/KARS1/C3AR1/CCL8/HMGB1/TNF/ADAM17/EDN1/DOCK8/IL6/KITLG/CCL5/CCR7/TGFB1/PLVAP/DYSF/RIPOR2/CXCR2/CCL3/CCL7/CCL4/TNFSF14/CSF1/CCL24/P2RY12/ITGA2/ADAM8/IL23A/FPR2/CCR2/VEGFC/SERPINE1/LBP	41
GO:0042035	regulation of cytokine biosynthetic process	36/2809	89/11691	0.000421873	0.00720469	0.0057896	LAG3/JAK2/CD86/CD80/NMI/IRF1/IRF4/TLR3/SYK/IL27/ZFP36/RELA/TBK1/CYBB/CX3CR1/HSPB1/TYROBP/TNF/TICAM1/IL6/PRKCQ/GATA3/NLRP12/CD28/IL10/LILRB1/TLR1/TLR8/TNFRSF8/NFKB1/BCL3/RNF128/CARD11/CCR2/IL1A/LBP	36
GO:2001267	regulation of cysteine-type endopeptidase activity involved in apoptotic signaling pathway	11/2809	17/11691	0.000427939	0.00728559	0.00585461	FAS/JAK2/SMAD3/LGALS9/CASP8/PARK7/GSN/TFAP4/MMP9/ST18/PRR7	11
GO:1901991	negative regulation of mitotic cell cycle phase transition	72/2809	210/11691	0.000466258	0.00790569	0.00635291	BRCA1/PSMA4/GTSE1/CNOT4/PSME1/CDC6/FBXO7/PSME2/E2F1/ANAPC15/CDC20/CENPF/CDKN2C/E2F8/CDC73/HUS1/RIPK1/PML/BUB1B/MAD2L1/WEE1/CDK1/AURKB/BLM/PSMB8/PSMB9/PRKDC/CHEK2/PSMA5/TICRR/RBL1/CUL1/NBN/PLAGL1/PSMB10/CCNB1/CDT1/PLK1/CDC25C/NDC80/MIIP/TRIP13/PSMA2/AURKA/TTK/CDKN1A/TFDP1/CLSPN/CRADD/BTN2A2/CDK4/JADE1/CARM1/ORC1/MUC1/ZNF385A/PIDD1/MDM2/PLK3/E2F7/BUB1/PLK2/CDK6/DUSP1/CCL2/FBXL7/CTDSP2/RPL26/CTDSPL/…	72
GO:0007264	small GTPase mediated signal transduction	145/2809	473/11691	0.000467246	0.00790569	0.00635291	DEPDC1B/TNK2/HACD3/JAK2/CYTH1/SOS1/STMN1/RAB2B/ARHGEF9/RIN2/EPHB2/RASGEF1B/FGD2/DYNLT1/TIAM1/ARHGAP25/ARHGEF3/TAGAP/ARHGAP12/RAB8B/RAB8A/RHEBL1/RHOH/RAB39A/PHACTR4/LYN/SRGAP2/SIAH2/KIF14/RAB43/SRC/RRAGC/RHOBTB3/RAB27A/ARL3/CD2AP/FGD5/GNA13/ARHGEF19/FOXM1/HEG1/SCAI/IQGAP3/CCNA2/ARHGAP11A/SRGAP1/PARK7/CDC42EP1/RACGAP1/PLEKHG5/DGKI/RGL1/ADGRG1/RASGEF1C/RAPGEF2/ARHGAP9/RAB9A/OPHN1/CDKN1A/SIPA1L2/AUTS…	145
GO:0007596	blood coagulation	78/2809	231/11691	0.000470856	0.00794225	0.00638229	LCP2/CEACAM1/P2RX7/CBX5/JAK2/PDGFB/CD40/MYL12A/PRKAR2A/F13A1/IRF1/H3-3B/P2RX4/STXBP1/LNPK/SERPING1/PAFAH2/SYK/IRF2/PRKCE/HPSE/GNG2/PLSCR1/BLOC1S3/LYN/DGKG/SRC/PABPC4/THBD/TREML1/CLIC1/PTPN11/RAB27A/PRDX2/GNA13/PRKAR2B/DGKI/PLEK/PIK3CG/HSPB1/AXL/H3C10/EDN1/DOCK8/IL6/DGKE/PRKACB/PRKCQ/GATA3/CSRP1/PRKCA/NFE2L2/PLAU/CD9/F8/F2RL2/ENPP4/MAFF/VCL/PAPSS2/PRKAR1B/ABAT/C1QTNF1/P2RX1/USF1/P2RY12/SERPINF2/IT…	78
GO:0043280	positive regulation of cysteine-type endopeptidase activity involved in apoptotic process	43/2809	112/11691	0.00047247	0.00794375	0.0063835	CASP10/FAS/BAK1/JAK2/BCL2L13/PPM1F/TRADD/NOD1/WDR35/TNFSF10/HIP1/RIPK1/PML/PMAIP1/SYK/SMAD3/LGALS9/CASP4/CASP8/CASP1/GSN/GRAMD4/HMGB1/TNF/AIFM1/CRADD/APAF1/RPS3/CARD8/FAM162A/PIDD1/NLRP12/NKX3-1/TFAP4/BBC3/S100A9/P2RX1/ST18/ACER2/S100A8/ROBO1/PRR7/NGF	43
GO:0002703	regulation of leukocyte mediated immunity	58/2809	162/11691	0.000473843	0.00794375	0.0063835	CEACAM1/P2RX7/LAG3/CD40/DDX58/NECTIN2/BST2/RSAD2/STXBP1/CD1D/CD1A/TLR3/SYK/B2M/STAT6/LGALS9/ITGAM/MICB/HLA-C/HLA-E/HLA-F/HLA-A/HLA-B/LYN/BTK/NSD2/CD1E/TRPM4/HLA-G/IL12RB1/PRAM1/HMGB1/TNF/TICAM1/NOD2/MSH2/SERPINB9/RIPK3/CD1C/IL6/SLAMF6/GATA3/LTA/TGFB1/MICA/BCL6/TFRC/CD28/IL10/LILRB1/FOXF1/FZD5/CD1B/JAK3/CR1/IL23A/ULBP2/CCR2	58
GO:0070231	T cell apoptotic process	20/2809	41/11691	0.000484671	0.0081005	0.00650946	BAK1/CD274/IDO1/RIPK1/LGALS9/GIMAP8/PDCD1/RPS6/RIPK3/DOCK8/PRKCQ/CCL5/ARG2/ADA/PTCRA/JAK3/SLC46A2/ADAM8/IL2RA/GLI3	20
GO:0042129	regulation of T cell proliferation	46/2809	122/11691	0.000489113	0.00814991	0.00654916	TNFSF13B/CD86/SOS1/CD274/TNFSF18/CD80/IRF1/IDO1/CD1D/IL15/SYK/LGALS9/IL27/PDCD1LG2/HLA-E/RIPK2/LILRB2/HLA-G/IL12RB1/HMGB1/HLA-DMB/RPS3/RIPK3/BTN2A2/IL6/PRKCQ/CCL5/TGFB1/TFRC/CD28/IL10/LILRB1/ARG2/CTLA4/CLECL1/JAK3/CD70/VCAM1/IL23A/SDC4/LRRC32/IL2RA/GPNMB/CARD11/CD6/CCR2	46
GO:2000134	negative regulation of G1/S transition of mitotic cell cycle	38/2809	96/11691	0.000492536	0.00818206	0.006575	GTSE1/CNOT4/FBXO7/E2F1/CDKN2C/E2F8/CDC73/RIPK1/PML/WEE1/CDK1/PRKDC/CHEK2/RBL1/PLAGL1/CCNB1/CDC25C/AURKA/CDKN1A/TFDP1/CRADD/BTN2A2/CDK4/JADE1/CARM1/MUC1/ZNF385A/PIDD1/MDM2/PLK3/E2F7/PLK2/CDK6/CCL2/CTDSP2/RPL26/CTDSPL/GPNMB	38
GO:0001974	blood vessel remodeling	16/2809	30/11691	0.000502141	0.00831643	0.00668297	BAK1/CEACAM1/TMBIM1/ACE/ATP7A/AXL/EPAS1/MDM2/TGFB1/BMPR2/MEF2C/ACVR2B/TGM2/JAG1/CCR2/FOXC2	16
GO:0072503	cellular divalent inorganic cation homeostasis	99/2809	306/11691	0.000504292	0.0083269	0.00669139	CD38/MCUB/BAK1/P2RX7/JAK2/CD40/CXCL12/GOT1/PTK2B/CCRL2/P2RX4/PML/ATP13A2/CCR5/CCR1/SMAD3/CXCL10/CXCL11/PRKCE/LYN/FKBP1B/P2RY6/CIB2/TPCN1/MT2A/C3AR1/CAMK2D/CCL8/GNA13/MCOLN2/TRDN/TRPM4/PTGER2/PIK3CG/CX3CR1/CACNB3/HMGB1/ADORA1/AKAP6/EDN1/CXCL9/PTGIR/TCIRG1/LPAR6/ITGAV/ATP2B4/ATP13A1/CCL5/CCR7/TGFB1/SMDT1/SLC39A13/FPR3/SLC30A2/PTGER4/OPRL1/TMEM38B/CXCR2/S100A9/ATP2A3/GSTM2/SLC8A1/F2RL2/PDE4D/ADM/CCL…	99
GO:0031348	negative regulation of defense response	57/2809	159/11691	0.00050842	0.00836985	0.0067259	CEACAM1/RNF125/ABCD1/DHX58/MDK/PPARD/TRIM38/NMI/TRAFD1/APPL2/CYP19A1/NLRC5/SERPING1/ADAR/SMAD3/LGALS9/PARP14/MICB/HLA-E/HLA-F/IFI16/IL1R2/HLA-G/PBK/ADORA1/SIGLEC11/SERPINB9/FGL2/GATA3/NLRP12/IL22RA2/HGF/MICA/ACOD1/FFAR4/ZC3H12A/PTGER4/IL10/LILRB1/FOXF1/TNFAIP6/CHID1/ARG2/IRAK3/TNFAIP3/NR1H3/ADA/CR1/NFKB1/CNR2/NT5E/SIGLEC10/MEFV/FPR2/IL2RA/HTRA1/TEK	57
GO:0001961	positive regulation of cytokine-mediated signaling pathway	21/2809	44/11691	0.000512175	0.00840641	0.00675528	ZBP1/RIPK1/PARP9/NLRC5/PARP14/IRF7/CASP4/HSPA1B/RIPK2/CREBRF/IL7/TBK1/CASP1/IKBKE/HSPA1A/AXL/ADAM17/EDN1/TRIM6/CSF1/GFI1	21
GO:0001776	leukocyte homeostasis	30/2809	71/11691	0.000521675	0.00853678	0.00686004	BAK1/P2RX7/TNFSF13B/SOS1/PMAIP1/LGALS9/LYN/PDE4B/CCNB2/RPS6/AXL/HMGB1/ADAM17/RIPK3/TCIRG1/IL6/KITLG/TGFB1/CXCR2/MEF2C/TNFAIP3/ADA/TNFSF14/JAK3/SLC46A2/IL2RA/SLC7A11/GAPT/CCR2/HCAR2	30
GO:0002705	positive regulation of leukocyte mediated immunity	41/2809	106/11691	0.000529917	0.00864585	0.00694769	P2RX7/LAG3/CD40/DDX58/NECTIN2/RSAD2/STXBP1/CD1D/CD1A/SYK/B2M/STAT6/ITGAM/MICB/HLA-C/HLA-E/HLA-F/HLA-A/HLA-B/BTK/NSD2/CD1E/HLA-G/IL12RB1/TNF/TICAM1/NOD2/MSH2/CD1C/IL6/SLAMF6/GATA3/LTA/TGFB1/MICA/TFRC/CD28/FZD5/CD1B/IL23A/ULBP2	41
GO:0042093	T-helper cell differentiation	22/2809	47/11691	0.000532695	0.00866539	0.00696339	CD86/CD80/IRF4/STAT6/IL27/RIPK2/ATP7A/SEMA4A/IL12RB1/HMGB1/IL6/SLAMF6/HLX/GATA3/BCL6/ZC3H12A/PTGER4/RELB/JAK3/NFKBIZ/IL23A/BCL3	22
GO:0002690	positive regulation of leukocyte chemotaxis	29/2809	68/11691	0.000534316	0.00866604	0.00696392	LGMN/CXCL12/MDK/PTK2B/CCR1/LGALS9/CXCL10/KARS1/C3AR1/HMGB1/ADAM17/EDN1/IL6/CCL5/CCR7/DYSF/RIPOR2/CXCR2/CCL3/CCL7/CCL4/TNFSF14/CSF1/IL23A/FPR2/CCR2/VEGFC/SERPINE1/LBP	29
GO:0050817	coagulation	78/2809	232/11691	0.000545278	0.00881773	0.00708582	LCP2/CEACAM1/P2RX7/CBX5/JAK2/PDGFB/CD40/MYL12A/PRKAR2A/F13A1/IRF1/H3-3B/P2RX4/STXBP1/LNPK/SERPING1/PAFAH2/SYK/IRF2/PRKCE/HPSE/GNG2/PLSCR1/BLOC1S3/LYN/DGKG/SRC/PABPC4/THBD/TREML1/CLIC1/PTPN11/RAB27A/PRDX2/GNA13/PRKAR2B/DGKI/PLEK/PIK3CG/HSPB1/AXL/H3C10/EDN1/DOCK8/IL6/DGKE/PRKACB/PRKCQ/GATA3/CSRP1/PRKCA/NFE2L2/PLAU/CD9/F8/F2RL2/ENPP4/MAFF/VCL/PAPSS2/PRKAR1B/ABAT/C1QTNF1/P2RX1/USF1/P2RY12/SERPINF2/IT…	78
GO:1902107	positive regulation of leukocyte differentiation	44/2809	116/11691	0.000553345	0.00887365	0.00713075	MDK/CD86/CD80/RIPK1/CCR1/IL15/SYK/LGALS9/SOCS1/BTK/TESC/RIPK2/CASP8/LILRB2/IL7/HLA-G/IL12RB1/CD83/AXL/LILRB4/TYROBP/HMGB1/TNF/CD101/ZMIZ1/BTN2A2/HLX/VNN1/KITLG/GATA3/PRKCA/TGFB1/CTNNBIP1/BCL6/JUN/CA2/ADA/CSF1/NFKBIZ/ADAM8/IL23A/IL2RA/OCSTAMP/GLI3	44
GO:0030193	regulation of blood coagulation	24/2809	53/11691	0.00055521	0.00887365	0.00713075	CEACAM1/PDGFB/SERPING1/SYK/HPSE/LYN/THBD/PRDX2/PLEK/EDN1/PRKCQ/PRKCA/NFE2L2/PLAU/CD9/ENPP4/ABAT/C1QTNF1/USF1/SERPINF2/ADTRP/TFPI/PLAT/SERPINE1	24
GO:0031663	lipopolysaccharide-mediated signaling pathway	24/2809	53/11691	0.00055521	0.00887365	0.00713075	TRIM5/PRKCE/CARD16/LYN/RIPK2/SASH1/PRDX2/PTPN22/TNF/TICAM1/CD180/CARD8/CCL5/PRKCA/TGFB1/ACOD1/CCL2/TNFAIP3/CCL3/IRAK2/TLR2/NFKBIA/CD6/LBP	24
GO:1900046	regulation of hemostasis	24/2809	53/11691	0.00055521	0.00887365	0.00713075	CEACAM1/PDGFB/SERPING1/SYK/HPSE/LYN/THBD/PRDX2/PLEK/EDN1/PRKCQ/PRKCA/NFE2L2/PLAU/CD9/ENPP4/ABAT/C1QTNF1/USF1/SERPINF2/ADTRP/TFPI/PLAT/SERPINE1	24
GO:0033627	cell adhesion mediated by integrin	25/2809	56/11691	0.000558552	0.00890112	0.00715282	SYK/RET/LYN/TESC/PTPN11/PIK3CG/ADAM17/ITGAV/CCL5/MUC1/DPP4/NEXMIF/ITGB7/PLAU/ITGA5/PODXL/RAC3/ADA/CYP1B1/P2RY12/ACER2/ITGA2/ITGB8/SERPINE1/FOXC2	25
GO:0001906	cell killing	40/2809	103/11691	0.00056043	0.00890515	0.00715606	CFH/STAP1/CEACAM1/P2RX7/LAG3/APOL1/CTSC/NECTIN2/CD1D/CD1A/SYK/B2M/LGALS9/ITGAM/CR1L/MICB/HLA-C/HLA-E/HLA-F/HLA-A/HLA-B/H2BC11/RAB27A/CD1E/HLA-G/IL12RB1/SLAMF7/TYROBP/TUBB/H2BC12/SERPINB9/RIPK3/CD1C/SLAMF6/MICA/LILRB1/CD1B/IL23A/ULBP2/CCL13	40
GO:0019933	cAMP-mediated signaling	35/2809	87/11691	0.000568225	0.00900291	0.00723462	EIF4EBP2/CGAS/CXCL10/CXCL11/GNG2/RXFP1/GPR161/GNA13/PTGER2/ADGRG1/RAPGEF2/AKAP6/APLP1/ADGRE5/CXCL9/PTGIR/ATP2B4/GPR3/PRKCA/PTGER4/OPRL1/ARRDC3/PDE4D/ADM/PDE4A/PDE3A/LGR4/ADCY3/PCLO/MC1R/ADM2/ADGRG6/RAPGEF3/RAMP2/ADGRG3	35
GO:0045637	regulation of myeloid cell differentiation	69/2809	201/11691	0.000582031	0.00919508	0.00738905	SCIN/CEACAM1/CNOT4/RASSF2/STAT1/PTK2B/H3-3B/CDC73/RIPK1/NCAPG2/MOV10/H4C8/CCR1/TLR3/B2M/IRF7/ISG15/MAFB/HSPA1B/LYN/TESC/SIGLEC15/CASP8/ZFP36/HMGB3/HSPA1A/C1QC/LILRB4/TYROBP/H3C10/TNF/CD101/AGO1/LILRB3/H4C9/NR4A3/PRKCQ/KAT2B/KITLG/PRKCA/TGFB1/CTNNBIP1/LILRB1/MEF2C/JUN/CA2/CDK6/NOTCH2/RBFOX2/CCL3/HMGB2/CSF1/NME1/DLL1/TAL1/JAG1/NFKBIA/IL23A/H4C3/H4C12/OCSTAMP/H3C13/TRIM58/SFRP1/H3C11/H4C2/H4C4/H4C1/…	69
GO:0090218	positive regulation of lipid kinase activity	14/2809	25/11691	0.00058816	0.00922451	0.00741269	PDGFB/AMBRA1/PTK2B/LYN/SRC/NOD2/CCR7/TGFB1/FLT1/TNFAIP8L3/P2RY12/AGAP2/FPR2/TEK	14
GO:0051091	positive regulation of DNA-binding transcription factor activity	73/2809	215/11691	0.000588312	0.00922451	0.00741269	EIF2AK2/JAK2/CD40/TRADD/PRKD2/NOD1/TRIM14/DDX58/TRIM38/TNFSF18/TRIM25/RBCK1/TRIM5/TRIM22/RIPK1/UBC/SAV1/AIM2/TLR3/SMAD3/RHEBL1/LGALS9/MYD88/JUP/SPHK1/HSPA1B/CARD16/TRIM26/BTK/RIPK2/PPP3CA/TRIM21/IL1RAP/RELA/HSPA1A/PARK7/CX3CR1/TNF/EDN1/ARID5B/TICAM1/NOD2/HDAC4/RPS3/RIPK3/TRAF5/IL6/CARM1/PRKCQ/PPP2R5B/CFLAR/PIDD1/TGFB1/FOSL1/NKX3-1/FZD2/IL10/S100A9/RPS27A/LRP8/IRAK3/TRAF1/IRAK2/NFKB2/TLR2/LRP6/NFK…	73
GO:0042060	wound healing	121/2809	387/11691	0.000588942	0.00922451	0.00741269	LCP2/CEACAM1/P2RX7/CBX5/JAK2/PDGFB/CD40/MYL12A/TGFBR1/MDK/PPARD/PRKAR2A/F13A1/IRF1/H3-3B/PTGFRN/P2RX4/STXBP1/LNPK/SERPING1/PAFAH2/JAML/SYK/SMAD3/IRF2/PRKCE/HPSE/GNG2/PLSCR1/BLOC1S3/LYN/DGKG/SRC/PABPC4/THBD/TREML1/CLIC1/PTPN11/PPP3CA/MYOF/RAB27A/NINJ2/CCNB1/PRDX2/GNA13/PRKAR2B/ARHGEF19/GSN/DGKI/PLEK/PIK3CG/HSPB1/AXL/H3C10/ADAM17/EDN1/CDKN1A/CELSR1/DOCK8/IL6/DGKE/PRKACB/PRKCQ/CFLAR/GATA3/CSRP1/PRKC…	121
GO:0072527	pyrimidine-containing compound metabolic process	34/2809	84/11691	0.000593803	0.00927415	0.00745258	TYMP/UNG/APOBEC3H/NT5C3A/APOBEC3A/APOBEC3F/DUT/CMPK2/AGPAT3/TYMS/APOBEC3G/APOBEC3C/ALDH6A1/ACPP/UCK2/NME7/DTYMK/UPP1/DPYS/DPYD/THTPA/RRM1/TK1/OGG1/LCLAT1/CDS1/CAD/NT5M/NME4/NME1/GPAT3/CDA/NT5E/APOBEC3B	34
GO:1902807	negative regulation of cell cycle G1/S phase transition	38/2809	97/11691	0.000624823	0.00969093	0.0077875	GTSE1/CNOT4/FBXO7/E2F1/CDKN2C/E2F8/CDC73/RIPK1/PML/WEE1/CDK1/PRKDC/CHEK2/RBL1/PLAGL1/CCNB1/CDC25C/AURKA/CDKN1A/TFDP1/CRADD/BTN2A2/CDK4/JADE1/CARM1/MUC1/ZNF385A/PIDD1/MDM2/PLK3/E2F7/PLK2/CDK6/CCL2/CTDSP2/RPL26/CTDSPL/GPNMB	38
GO:0090068	positive regulation of cell cycle process	80/2809	240/11691	0.000625795	0.00969093	0.0077875	BRCA1/GTSE1/SPAG5/CNOT4/CDC45/CDC6/PDGFB/E2F1/E2F8/CDC73/ESPL1/NUSAP1/KIF23/PML/PKP4/CDCA5/MSX1/CDC25A/MAD2L1/FEN1/CDK1/PRKCE/SPHK1/AURKB/KIF14/CHEK2/RHNO1/DTL/DLGAP5/PKN2/UBE2C/DBF4/MED25/PLAGL1/CCNB1/CDT1/POC1A/CDC25C/NDC80/DBF4B/RACGAP1/AURKA/ADAM17/EDN1/CDKN1A/TFDP1/CRADD/CIT/AURKC/FAM83D/CDK4/PLK4/CARM1/PPP2R5B/MUC1/ZNF385A/PIDD1/MDM2/TGFB1/FGFR1/PLK3/E2F7/INSR/CD28/PLK2/RPL23/CCND2/CDK5R1/G…	80
GO:0031570	DNA integrity checkpoint	54/2809	150/11691	0.000627571	0.00969093	0.0077875	BRCA1/GTSE1/TOP2B/CNOT4/CDC45/CDC6/E2F1/FBXO6/E2F8/TOP2A/HUS1/BRIP1/PML/ABRAXAS1/CDK1/RAD9A/BLM/PRKDC/CHEK2/RHNO1/WDR76/DTL/PTPN11/TICRR/NBN/PLAGL1/CCNB1/CDT1/PLK1/CDC25C/AURKA/CDKN1A/TFDP1/EME1/MSH2/CLSPN/CRADD/CARM1/ORC1/DNA2/MUC1/ZNF385A/PIDD1/MDM2/PLK3/E2F7/CHEK1/H2AX/PLK2/CDC14B/MAP3K20/RPL26/HMGA2/HUS1B	54
GO:0035455	response to interferon-alpha	12/2809	20/11691	0.000629327	0.00969093	0.0077875	EIF2AK2/LAMP3/IFIT3/IFIT2/BST2/ADAR/MX2/IFITM2/IFITM1/IFITM3/AXL/GATA3	12
GO:0042454	ribonucleoside catabolic process	12/2809	20/11691	0.000629327	0.00969093	0.0077875	APOBEC3H/APOBEC3A/APOBEC3F/APOBEC3G/APOBEC3C/HDDC3/ADA2/UPP1/ENPP4/ADA/CDA/APOBEC3B	12
GO:1901658	glycosyl compound catabolic process	18/2809	36/11691	0.000632944	0.00971933	0.00781032	TYMP/APOBEC3H/NT5C3A/APOBEC3A/APOBEC3F/APOBEC3G/APOBEC3C/HDDC3/ADA2/UPP1/DPYS/DPYD/ENPP4/ADA/NT5M/CDA/NT5E/APOBEC3B	18
GO:0048732	gland development	94/2809	290/11691	0.000643567	0.0098443	0.00791075	CEACAM1/JAK2/TGFBR1/MDK/OAS2/WDR35/E2F8/CYP19A1/PNPT1/PML/TBX19/MSX1/HESX1/CITED2/STAT6/SMAD3/SMARCC1/TYMS/MAFB/PRKDC/SRC/BMPR1A/DNAAF1/PROX1/FGL1/CCNB2/DKK3/PRDX2/STAT5A/ATP7A/RELA/CDKN1C/TBX3/ACO2/IQGAP3/AURKA/BRCA2/TNF/ARID5B/RXRA/CIT/RIPK3/IRS2/NCOA1/HLX/CFLAR/CEBPA/GATA3/TFCP2L1/DBP/FKBP4/AKT2/TGFB1/FGFR1/NKX3-1/HGF/E2F7/INSR/APRT/IL10/FOXF1/JUN/NRP1/DDR1/LBH/CAD/PITX1/GLI1/TNFAIP3/EGF/HRH2/…	94
GO:0050878	regulation of body fluid levels	104/2809	326/11691	0.000644674	0.0098443	0.00791075	LCP2/CEACAM1/P2RX7/CBX5/JAK2/PDGFB/CD40/MYL12A/OAS2/PRKAR2A/STMN1/F13A1/IRF1/H3-3B/EPHB2/P2RX4/STXBP1/LNPK/SERPING1/PAFAH2/SYK/IRF2/PRKCE/HPSE/GNG2/PLSCR1/BLOC1S3/LYN/DGKG/SRC/PABPC4/THBD/TREML1/CLIC1/PTPN11/AKR1B1/RAB27A/PRDX2/STAT5A/ATP7A/GNA13/PRKAR2B/HEG1/GRHL1/DGKI/PLEK/PIK3CG/HSPB1/AXL/ADORA1/H3C10/EDN1/DOCK8/IL6/NCOA1/DGKE/PRKACB/PRKCQ/GATA3/CSRP1/ZNF385A/PRKCA/NFE2L2/APRT/PLAU/OPRL1/DDR1/…	104

## Sheet: Ctrl_vs_IFNG_24
ID	Description	GeneRatio	BgRatio	pvalue	p.adjust	qvalue	geneID	Count
GO:0002250	adaptive immune response	142/2117	299/11691	4.24514e-32	2.272e-28	1.61673e-28	CD74/SLAMF7/BTN3A1/TBX21/CEACAM1/PTPRC/P2RX7/LAG3/JAK2/IL12RB1/CD40/TNFSF13B/RIPK2/BTN3A3/RNF19B/CD274/IRF1/IL18BP/SERPING1/CTLA4/ERAP2/B2M/TAP1/C1QB/BTN3A2/IL27/PDCD1LG2/HLA-DMA/TAP2/HLA-C/HLA-E/HLA-F/HLA-A/DENND1B/LTA/TNF/HLA-B/STAT3/RSAD2/TNFRSF21/TNFRSF11A/ZC3H12A/GPR183/ICAM1/NBN/HLA-DPA1/C2/FGL1/HLA-DPB1/SYK/FGL2/UNG/PDCD1/CTSS/HLA-DRA/HFE/JAG1/EXO1/MICB/FCGR1B/LAMP3/KLHL6/TLR8/C5/STAT6/LIL…	142
GO:0034341	response to interferon-gamma	97/2117	165/11691	9.34982e-32	2.50201e-28	1.7804e-28	NUB1/EDN1/JAK2/IL12RB1/STAT1/GBP3/GBP1/NMI/IRF1/GCH1/TRIM22/CALCOCO2/PML/NLRC5/CAMK2D/GBP5/GBP2/GBP4/VCAM1/B2M/PARP14/CIITA/SOCS1/HLA-C/HLA-E/HLA-F/HLA-A/HLA-B/ICAM1/PARP9/HLA-DPA1/HLA-DPB1/FCGR1A/ACOD1/CD47/TRIM26/HLA-DRA/IFNGR1/MRC1/IFITM1/FCGR1B/NR1H3/IFI30/IRF5/RAB20/IRF2/CCL8/TRIM21/IFITM3/MEFV/MT2A/HLA-DQB1/IRF7/SHFL/SLC11A1/IRF9/HLA-DRB1/PTPN2/STX4/HLA-G/PTAFR/HLA-DQA1/CXCL16/OAS3/OAS1/IFI…	97
GO:0071346	cellular response to interferon-gamma	85/2117	150/11691	2.12053e-26	3.78303e-23	2.69196e-23	EDN1/JAK2/IL12RB1/STAT1/GBP3/GBP1/NMI/IRF1/TRIM22/PML/NLRC5/CAMK2D/GBP5/GBP2/GBP4/VCAM1/B2M/PARP14/CIITA/SOCS1/HLA-C/HLA-E/HLA-F/HLA-A/HLA-B/ICAM1/PARP9/HLA-DPA1/HLA-DPB1/FCGR1A/ACOD1/CD47/TRIM26/HLA-DRA/IFNGR1/MRC1/FCGR1B/NR1H3/IFI30/IRF5/RAB20/IRF2/CCL8/TRIM21/MT2A/HLA-DQB1/IRF7/IRF9/HLA-DRB1/PTPN2/STX4/HLA-G/PTAFR/HLA-DQA1/OAS3/OAS1/CCL15/TRIM25/HLA-DRB5/OAS2/TLR3/RAB7B/CDC42EP2/IRF4/TRIM5/RAB…	85
GO:0050727	regulation of inflammatory response	122/2117	280/11691	1.6009e-23	2.142e-20	1.52422e-20	CFH/HGF/KARS1/PTPRC/CYLD/JAK2/IDO1/APPL2/SERPING1/GBP5/IL15/NOD2/C1QB/LRRK2/SUCNR1/HLA-E/LTA/TNF/TNFRSF11A/ZC3H12A/SLAMF8/MAPK13/C2/CR1L/ACOD1/CFB/TREM2/CD47/STAP1/TGM2/MYD88/SBNO2/C5/NR1H3/KLF4/LYN/SETD6/CD28/C1QC/BCL6/MEFV/PIK3AP1/C1S/C1R/IL22RA2/CR1/PTPN2/CTSC/NEAT1/TNFAIP3/A2M/IL1R2/XIAP/CHID1/FANCD2/NFKBIZ/C3/FANCA/FCER1G/TICAM1/C1QA/MDK/MMP9/BIRC3/TLR3/CFP/LPL/PTGER4/IL20RB/SPHK1/PBK/NLRP12…	122
GO:0060333	interferon-gamma-mediated signaling pathway	54/2117	78/11691	3.86054e-23	4.13232e-20	2.94051e-20	JAK2/STAT1/GBP1/NMI/IRF1/TRIM22/PML/NLRC5/CAMK2D/GBP2/VCAM1/B2M/PARP14/CIITA/SOCS1/HLA-C/HLA-E/HLA-F/HLA-A/HLA-B/ICAM1/PARP9/HLA-DPA1/HLA-DPB1/FCGR1A/TRIM26/HLA-DRA/IFNGR1/FCGR1B/NR1H3/IFI30/IRF5/IRF2/TRIM21/MT2A/HLA-DQB1/IRF7/IRF9/HLA-DRB1/PTPN2/HLA-G/PTAFR/HLA-DQA1/OAS3/OAS1/TRIM25/HLA-DRB5/OAS2/IRF4/TRIM5/IFNGR2/HLA-DQA2/SOCS3/OASL	54
GO:0009617	response to bacterium	154/2117	406/11691	6.84878e-22	6.10912e-19	4.34718e-19	EDN1/P2RX7/JAK2/CSF2RB/RIPK2/CD274/IDO1/GCH1/CXCL9/NLRC5/GBP5/GBP2/GBP4/VCAM1/B2M/NOD2/CXCL10/CXCL11/THBD/PDE4B/TRDN/TLR5/IL27/PDCD1LG2/HLA-E/LTA/TNF/PRKCA/TNFRSF11A/ZC3H12A/ICAM1/SLAMF8/ACOD1/GSDMD/OPTN/CYP1A1/TREM2/CD47/STAP1/SYK/ZFP36/MYD88/MRC1/SBNO2/KLHL6/NR1H3/LYN/IRF5/IL10RA/SASH1/CX3CR1/PLAAT3/CMPK2/STAB1/GNG12/CD86/FAM20A/MT2A/CD80/H2BC21/CFLAR/CD180/HMGB2/IL1RN/PYGL/SLC11A1/TGFB1/SRC/CA…	154
GO:0001819	positive regulation of cytokine production	142/2117	366/11691	2.54719e-21	1.9475e-18	1.38582e-18	CD74/HGF/KARS1/PTPRC/P2RX7/JAK2/IL12RB1/CD40/RIPK2/STAT1/CD274/IRF1/IDO1/GBP5/AIM2/IL15/B2M/NOD2/PDE4B/TLR5/LRRK2/IL27/HLA-E/HLA-F/LTA/TNF/STAT3/RSAD2/MAPK13/HLA-DPA1/HLA-DPB1/BRCA1/IFIH1/GSDMD/TREM2/SYK/MYD88/IFNGR1/ZBP1/DDX60/TLR8/C5/STAT6/CD83/IL1RAP/IRF5/HPSE/IL7/HEG1/PANX1/RUNX1/CD28/CD86/IRF7/CD80/CLEC5A/HMGB2/IL1RN/SLC11A1/TGFB1/CCDC88B/SRC/MCOLN2/HLA-G/PTAFR/C3/CSF1R/FCER1G/LTB/TICAM1/NFA…	142
GO:0098542	defense response to other organism	131/2117	327/11691	3.51956e-21	2.35459e-18	1.6755e-18	PTPRC/P2RX7/IL12RB1/CD40/RIPK2/STAT1/GBP3/GBP1/IRF1/APOBEC3F/TRIM22/CALCOCO2/RTP4/CXCL9/PML/NLRC5/GBP2/GBP4/AIM2/DTX3L/IL15/NOD2/BATF2/CXCL10/STAT2/ISG20/TLR5/IL27/HLA-E/LTA/TNF/APOBEC3G/RSAD2/ZC3H12A/SLAMF8/IFIT3/PARP9/PMAIP1/IFIH1/IFIT2/GSDMD/OPTN/TREM2/SYK/FGL2/MYD88/DDX60/MICB/IFITM1/TLR8/ADAR/SERINC5/IRF5/IFIT5/IRF2/ZMYND11/APOBEC3C/APOBEC3A/STAB1/IFITM3/DDIT4/IRF7/H2BC21/HMGB2/SHFL/SLC11A1/…	131
GO:0002460	adaptive immune response based on somatic recombination of immune receptors built from immunoglobulin superfamily domains	93/2117	199/11691	9.32518e-21	5.54537e-18	3.94602e-18	CD74/TBX21/CEACAM1/PTPRC/P2RX7/IL12RB1/CD40/TNFSF13B/RIPK2/BTN3A3/CD274/IL18BP/SERPING1/B2M/C1QB/BTN3A2/IL27/HLA-C/HLA-E/HLA-F/HLA-A/DENND1B/LTA/TNF/HLA-B/STAT3/RSAD2/ZC3H12A/ICAM1/NBN/C2/FGL2/UNG/HFE/JAG1/EXO1/MICB/KLHL6/TLR8/C5/STAT6/PTPN6/HLX/NSD2/CD28/C1QC/BCL6/HLA-DQB1/IRF7/LIG4/CD80/C1S/C1R/C1RL/SLC11A1/CR1/TGFB1/TCIRG1/RFTN1/RELB/CTSC/CD1C/TNFAIP3/HLA-G/MSH2/NFKBIZ/C3/FCER1G/MEF2C/CD70/PAR…	93
GO:0006959	humoral immune response	68/2117	126/11691	8.80592e-20	4.71293e-17	3.35367e-17	CFH/PTPRC/CXCL9/SERPING1/CXCL10/CXCL11/C1QB/HLA-E/PSMB10/LTA/TNF/TNFRSF21/GPR183/C2/CR1L/ACOD1/CFB/TREM2/PDCD1/EXO1/C5/CD83/PTPN6/IL7/CD28/C1QC/HLA-DQB1/H2BC21/C1S/C1R/C1RL/SLC11A1/CR1/A2M/CXCL5/C3/MEF2C/C1QA/BCL3/CFP/IL6/RNASE6/PAX5/FCGR2B/S100A9/CCR7/CCL2/GATA3/PPBP/H2BC4/H2BC11/SPON2/FCN1/S100A12/RNASE3/LYZ/CXCL6/CXCL8/AZU1/CCL13/PI3/CTSG/PF4V1/DEFA4/PRTN3/ELANE/DEFA3/IL36RN	68
GO:0031349	positive regulation of defense response	146/2117	404/11691	1.52956e-18	7.442e-16	5.29564e-16	PSMA4/KARS1/GRAMD4/CYLD/WDFY1/LAG3/PSME1/JAK2/PSME2/RIPK2/IRF1/IDO1/APPL2/NLRC5/TIFA/PAK1/GBP5/COLEC12/AIM2/IL15/OTUD4/NOD2/MUC1/TLR5/LRRK2/SUCNR1/PSMB8/HLA-E/HLA-F/PSMB10/LTA/TNF/PSMB9/RSAD2/TNFRSF11A/MAPK13/PARP9/ACOD1/IFIH1/OPTN/TREM2/CD47/PSMA5/TANK/EPG5/STAP1/PSMA2/SYK/TGM2/CTSS/MYD88/ZBP1/DDX60/MICB/TLR8/NR1H3/IKBKE/CUL1/LYN/CD28/ARRB2/IRF7/PIK3AP1/HMGB2/SRC/MAP2K6/RFTN1/LGR4/RELB/CTSC/MARC…	146
GO:0050663	cytokine secretion	83/2117	179/11691	2.14134e-18	9.55039e-16	6.79595e-16	BTN3A1/LCP2/KARS1/P2RX7/RIPK2/GBP1/CD274/PML/GBP5/AIM2/NOD2/SOCS1/BTN3A2/TLR5/LRRK2/TNF/TNFRSF21/ZC3H12A/BTN2A2/IFIH1/GSDMD/SYK/IFNGR1/TLR8/C5/IL1RAP/LYN/PANX1/CLEC5A/SRC/MCOLN2/TCIRG1/CARD16/LGR4/TNFAIP3/IL1R2/CSF1R/MDK/FZD5/TLR1/LPL/PTGER4/AKAP12/NLRP12/OSM/CHI3L1/DDX58/BANK1/TLR10/CLEC6A/CD14/RASGRP1/FCGR2B/FGR/S100A13/CCL3/SCAMP5/LRRC32/CARD17/MMP8/ISG15/WNT5A/CCR7/SAA1/CD200R1/MAPK11/TLR2/CC…	83
GO:0002790	peptide secretion	153/2117	436/11691	5.15613e-18	2.12274e-15	1.51052e-15	CD74/BTN3A1/LCP2/KARS1/SRI/EDN1/P2RX7/JAK2/CD40/TNFSF13B/RIPK2/PLEK/GBP1/CD274/PML/SIDT2/GBP5/ATP13A2/AIM2/NOD2/HCAR2/SOCS1/BTN3A2/TLR5/LRRK2/SUCNR1/HLA-E/ITSN1/TNF/PRKCA/RSAD2/TNFRSF21/ZC3H12A/BTN2A2/IFIH1/GSDMD/TREM2/SYK/HADH/SMPD3/RHBDF2/HFE/IFNGR1/CD38/TLR8/C5/NR1H3/IL1RAP/GLUL/LYN/PANX1/PASK/EXOC3L1/RFX3/CLEC5A/IL1RN/TGFB1/SRC/MCOLN2/TCIRG1/STX4/CRHBP/CARD16/LGR4/TNFAIP3/CFTR/IL1R2/ICA1/CSF1…	153
GO:1903530	regulation of secretion by cell	168/2117	499/11691	1.1697e-17	4.4716e-15	3.18194e-15	KARS1/SRI/EDN1/CEACAM1/P2RX7/JAK2/CD40/RIPK2/SEPTIN4/ASIC1/GBP1/CD274/RAB2B/PML/RALB/SIDT2/ATP13A2/AIM2/NOD2/HCAR2/SOCS1/TLR5/LRRK2/GRIN3A/HLA-E/HLA-F/ITSN1/TNF/PRKCA/RSAD2/TNFRSF21/ZC3H12A/SYT1/BTN2A2/IFIH1/GSDMD/DTNBP1/TREM2/SYK/BACE1/NAPA/HADH/SMPD3/RHBDF2/HFE/IFNGR1/CD38/TLR8/C5/NR1H3/IL1RAP/GLUL/LYN/PANX1/RALA/PASK/CXCL12/RFX3/CLEC5A/TGFB1/SRC/SYT6/TCIRG1/STX4/CRHBP/CARD16/LGR4/MCTP1/TNFAIP3…	168
GO:0002697	regulation of immune effector process	119/2117	310/11691	1.30282e-17	4.64846e-15	3.30779e-15	CFH/CD74/KARS1/TBX21/CEACAM1/PTPRC/P2RX7/LAG3/IL12RB1/CD40/RIPK2/STAT1/APOBEC3F/APPL2/SERPING1/AIM2/DTX3L/IL15/B2M/NOD2/C1QB/IL27/HLA-C/HLA-E/HLA-F/HLA-A/LTA/TNF/HLA-B/APOBEC3G/RSAD2/ZC3H12A/SLAMF8/PARP9/C2/CR1L/CFB/CD47/SYK/FGL2/HFE/DDX60/MICB/C5/STAT6/PTPN6/LYN/HLX/NSD2/CD28/ARRB2/C1QC/BCL6/CD86/CD80/C1S/C1R/CR1/TGFB1/STX4/CD1C/TNFAIP3/HLA-G/PTAFR/A2M/MSH2/NFKBIZ/C3/FCER1G/TICAM1/PARP3/C1QA/DHX…	119
GO:0032103	positive regulation of response to external stimulus	97/2117	234/11691	3.78057e-17	1.2646e-14	8.99875e-15	CD74/KARS1/SCARF1/EDN1/JAK2/RIPK2/IDO1/GBP5/IL15/NOD2/CXCL10/S1PR1/THBD/LRRK2/SUCNR1/HLA-E/LTA/TNF/PRKCA/TNFRSF11A/MAPK13/P2RX4/ACOD1/OPTN/TREM2/CD47/PPM1F/STAP1/TGM2/MYD88/DDX60/PDGFB/NRP1/CCR1/SASH1/CXCL12/CD28/CD180/TGFB1/STX4/CAMK1D/CTSC/NEAT1/F3/PTK2B/NFKBIZ/C3/FCER1G/CYP27B1/TIAM1/TICAM1/SLIT2/DHX58/MDK/TLR3/LPL/PTGER4/NLRP12/OSM/PTGS2/IL6/CXCR2/SMAD3/NFKBIA/TLR10/CCL4/CSF1/TLR7/CCL3/CCL5/S…	97
GO:0009615	response to virus	105/2117	264/11691	6.19268e-17	1.9496e-14	1.38731e-14	TBX21/PTPRC/IL12RB1/CD40/STAT1/GBP3/GBP1/STMN1/IRF1/APOBEC3F/TRIM22/RTP4/CXCL9/PML/NLRC5/AIM2/DTX3L/IL15/CXCL10/STAT2/ISG20/IL27/TNF/APOBEC3G/RSAD2/ZC3H12A/BATF3/IFIT3/PARP9/PMAIP1/IFIH1/IFIT2/CYP1A1/PSMA2/FGL2/IFNGR1/DDX60/MICB/IFITM1/TLR8/ADAR/IKBKE/BCL2L11/SERINC5/IRF5/IFIT5/IRF2/CXCL12/ZMYND11/APOBEC3C/APOBEC3A/CCL8/IFITM3/DDIT4/IRF7/SHFL/IRF9/SRC/APOBEC3B/TNFAIP3/OAS3/OAS1/IFITM2/TRIM25/IFI2…	105
GO:0050865	regulation of cell activation	146/2117	420/11691	7.99115e-17	2.37266e-14	1.68836e-14	CD74/KARS1/TBX21/CEACAM1/PTPRC/CYLD/LAG3/JAK2/IL12RB1/CD40/TNFSF13B/RIPK2/PLEK/CD274/IRF1/IDO1/PAK1/SH3RF1/VCAM1/CTLA4/IL15/NOD2/THBD/SOCS1/LRRK2/IL27/PDCD1LG2/HLA-E/HLA-F/PRKCA/TNFRSF21/ZC3H12A/GPR183/SLAMF8/HLA-DPA1/FGL1/HLA-DPB1/BTN2A2/CDKN1A/TREM2/CD47/STAP1/SYK/FGL2/PDCD1/HFE/CD38/PDGFB/NR1H3/STAT6/CD83/EGR3/PTPN6/LYN/HLX/TNFSF18/IL7/NSD2/RUNX1/CD28/BCL6/CD86/CD80/CR1/TGFB1/CCDC88B/SRC/PTPN2…	146
GO:0006935	chemotaxis	150/2117	436/11691	8.42312e-17	2.37266e-14	1.68836e-14	CD74/HGF/TYMP/ELMO2/KARS1/PLXNA2/EDN1/HSD3B7/CCRL2/AMOT/CXCL9/VCAM1/CXCL10/CXCL11/S1PR1/PDE4B/HRH1/SUCNR1/PRKCA/TNFRSF11A/GPR183/SLAMF8/CYSLTR1/P2RX4/HBEGF/TREM2/PPM1F/STAP1/SYK/EPHB3/PLEKHG5/PDGFB/C5/NRP2/NRP1/EGR3/LYN/CCR1/EGR2/CX3CR1/RALA/CXCL12/CCL8/ARRB2/GFRA2/SEMA4D/HMGB2/IL1RN/TGFB1/SRC/PTPN2/STX4/CAMK1D/PTAFR/CXCL16/F3/SEMA6B/PTK2B/CXCL5/CCR5/CDK5R1/CSF1R/FCER1G/NTN1/CCL15/TIAM1/MTUS1/PRO…	150
GO:0042330	taxis	150/2117	438/11691	1.33462e-16	3.57145e-14	2.5414e-14	CD74/HGF/TYMP/ELMO2/KARS1/PLXNA2/EDN1/HSD3B7/CCRL2/AMOT/CXCL9/VCAM1/CXCL10/CXCL11/S1PR1/PDE4B/HRH1/SUCNR1/PRKCA/TNFRSF11A/GPR183/SLAMF8/CYSLTR1/P2RX4/HBEGF/TREM2/PPM1F/STAP1/SYK/EPHB3/PLEKHG5/PDGFB/C5/NRP2/NRP1/EGR3/LYN/CCR1/EGR2/CX3CR1/RALA/CXCL12/CCL8/ARRB2/GFRA2/SEMA4D/HMGB2/IL1RN/TGFB1/SRC/PTPN2/STX4/CAMK1D/PTAFR/CXCL16/F3/SEMA6B/PTK2B/CXCL5/CCR5/CDK5R1/CSF1R/FCER1G/NTN1/CCL15/TIAM1/MTUS1/PRO…	150
GO:0007186	G protein-coupled receptor signaling pathway	161/2117	487/11691	3.90196e-16	9.94442e-14	7.07634e-14	EDN1/JAK2/PLEK/STMN1/CCRL2/ADGRE5/CXCL9/FGD2/CXCL10/CXCL11/S1PR1/HCAR2/PDE4B/LRRK2/HRH1/IGF2R/SUCNR1/ITSN1/PRKCA/HCAR3/GNG2/RAPGEF2/GPR34/DGKG/DYNLT1/GPR183/ARHGEF9/CYSLTR1/SSTR2/DTNBP1/HRH2/GNA13/TGM2/GABRA3/HOMER3/LTB4R/PLEKHG5/DGKD/C5/OGFR/PTPN6/CCR1/CX3CR1/RGS9/CXCL12/ADORA3/GNG12/CCL8/ARRB2/NECAB2/RXFP1/SRC/GNG7/LGR4/MARCO/CELSR1/PTAFR/RGS18/CXCL16/F2RL2/GPR132/PTGER2/CXCL5/CCR5/CDK5R1/OR1F1…	161
GO:0042110	T cell activation	127/2117	353/11691	4.33581e-16	1.05479e-13	7.50573e-14	CD74/BTN3A1/TBX21/CEACAM1/PTPRC/CYLD/P2RX7/LAG3/IL12RB1/TNFSF13B/RIPK2/CD274/IRF1/IDO1/PAK1/SH3RF1/VCAM1/CTLA4/IL15/B2M/NOD2/SOCS1/IL27/PDCD1LG2/HLA-E/PSMB10/STAT3/RSAD2/TNFRSF21/ZC3H12A/GPR183/ICAM1/HLA-DPA1/FGL1/HLA-DPB1/BTN2A2/CD47/ELF4/SYK/FGL2/PDCD1/ITGAL/HFE/MICB/STAT6/CD83/EGR3/PTPN6/LYN/HLX/TNFSF18/IL7/RUNX1/CD28/BCL6/CD86/LIG4/CD80/SLC11A1/CR1/TGFB1/CCDC88B/SRC/PTPN2/TCIRG1/RELB/CD1C/HLA…	127
GO:0002694	regulation of leukocyte activation	137/2117	392/11691	4.54788e-16	1.05827e-13	7.53055e-14	CD74/KARS1/TBX21/CEACAM1/PTPRC/CYLD/LAG3/IL12RB1/CD40/TNFSF13B/RIPK2/CD274/IRF1/IDO1/PAK1/SH3RF1/VCAM1/CTLA4/IL15/NOD2/SOCS1/LRRK2/IL27/PDCD1LG2/HLA-E/HLA-F/TNFRSF21/ZC3H12A/GPR183/SLAMF8/HLA-DPA1/FGL1/HLA-DPB1/BTN2A2/CDKN1A/TREM2/CD47/STAP1/SYK/FGL2/PDCD1/HFE/CD38/NR1H3/STAT6/CD83/EGR3/PTPN6/LYN/HLX/TNFSF18/IL7/NSD2/RUNX1/CD28/BCL6/CD86/CD80/CR1/TGFB1/CCDC88B/SRC/PTPN2/STX4/MERTK/CTSC/TNFAIP3/HL…	137
GO:0050729	positive regulation of inflammatory response	58/2117	112/11691	5.64561e-16	1.25897e-13	8.9587e-14	KARS1/JAK2/IDO1/GBP5/IL15/NOD2/LRRK2/SUCNR1/HLA-E/LTA/TNF/TNFRSF11A/MAPK13/TREM2/CD47/STAP1/TGM2/MYD88/CD28/CTSC/NEAT1/NFKBIZ/C3/FCER1G/TICAM1/MDK/TLR3/LPL/PTGER4/NLRP12/OSM/PTGS2/IL6/NFKBIA/TLR10/TLR7/CCL3/S100A9/MMP8/ADAM8/WNT5A/CCR7/CD6/IL23A/CCL3L1/CCL3L3/TLR2/CCL1/CCL24/FFAR3/NUPR1/S100A12/AGT/CCL18/IL12B/EGFR/LBP/IL33	58
GO:0002791	regulation of peptide secretion	124/2117	343/11691	6.39346e-16	1.36871e-13	9.73959e-14	CD74/KARS1/SRI/P2RX7/JAK2/CD40/RIPK2/GBP1/CD274/PML/SIDT2/ATP13A2/AIM2/NOD2/HCAR2/SOCS1/TLR5/LRRK2/HLA-E/ITSN1/TNF/PRKCA/RSAD2/TNFRSF21/ZC3H12A/BTN2A2/IFIH1/GSDMD/TREM2/SYK/HADH/RHBDF2/HFE/IFNGR1/CD38/TLR8/C5/NR1H3/IL1RAP/GLUL/LYN/PANX1/PASK/RFX3/CLEC5A/TGFB1/SRC/TCIRG1/STX4/CRHBP/CARD16/LGR4/TNFAIP3/CFTR/IL1R2/ICA1/CSF1R/APBB1/TIAM1/MAP4K4/ADTRP/MDK/FZD5/TLR1/WLS/LPL/PTGER4/AKAP12/NLRP12/DISP1/O…	124
GO:0002449	lymphocyte mediated immunity	79/2117	181/11691	1.0473e-15	2.15582e-13	1.53406e-13	CD74/SLAMF7/TBX21/CEACAM1/PTPRC/P2RX7/LAG3/IL12RB1/CD40/BTN3A3/SERPING1/B2M/C1QB/BTN3A2/HLA-C/HLA-E/HLA-F/HLA-A/DENND1B/LTA/TNF/HLA-B/RSAD2/ICAM1/NBN/C2/FGL2/UNG/HFE/JAG1/EXO1/MICB/TLR8/C5/STAT6/PTPN6/NSD2/CD28/ARRB2/C1QC/BCL6/HLA-DQB1/IRF7/LIG4/C1S/C1R/C1RL/SLC11A1/CR1/TGFB1/TCIRG1/RFTN1/CTSC/CD1C/HLA-G/MSH2/C3/FCER1G/CD70/PARP3/C1QA/BCL3/FZD5/IL20RB/SERPINB9/IL6/CD1A/CD1B/SLAMF6/RASGRP1/FCGR2B/…	79
GO:0009306	protein secretion	142/2117	416/11691	1.23286e-15	2.44379e-13	1.73898e-13	BTN3A1/LCP2/KARS1/SRI/P2RX7/JAK2/CD40/TNFSF13B/RIPK2/PLEK/GBP1/CD274/PML/SIDT2/GBP5/ATP13A2/AIM2/NOD2/HCAR2/SOCS1/BTN3A2/TLR5/LRRK2/SUCNR1/HLA-E/TNF/PRKCA/RSAD2/TNFRSF21/ZC3H12A/BTN2A2/IFIH1/GSDMD/TREM2/SYK/HADH/RHBDF2/IFNGR1/CD38/TLR8/C5/NR1H3/IL1RAP/GLUL/LYN/PANX1/RFX3/CLEC5A/IL1RN/TGFB1/SRC/MCOLN2/TCIRG1/STX4/CARD16/LGR4/TNFAIP3/CFTR/IL1R2/ICA1/CSF1R/APBB1/TIAM1/MAP4K4/PCLO/ADTRP/MDK/FZD5/TLR1…	142
GO:0051607	defense response to virus	83/2117	196/11691	1.68194e-15	3.21491e-13	2.28769e-13	PTPRC/IL12RB1/CD40/STAT1/GBP3/GBP1/IRF1/APOBEC3F/TRIM22/RTP4/CXCL9/PML/NLRC5/AIM2/DTX3L/IL15/CXCL10/STAT2/ISG20/IL27/APOBEC3G/RSAD2/ZC3H12A/IFIT3/PARP9/PMAIP1/IFIH1/IFIT2/FGL2/DDX60/MICB/IFITM1/TLR8/ADAR/SERINC5/IRF5/IFIT5/IRF2/ZMYND11/APOBEC3C/APOBEC3A/IFITM3/DDIT4/IRF7/SHFL/IRF9/APOBEC3B/TNFAIP3/OAS3/OAS1/IFITM2/TRIM25/IFI27/TICAM1/PLSCR1/DHX58/OAS2/BIRC3/TLR3/CGAS/RNF125/IFI44L/IL6/DDX58/TRIM5…	83
GO:0060326	cell chemotaxis	90/2117	221/11691	1.96022e-15	3.61762e-13	2.57425e-13	CD74/HGF/ELMO2/KARS1/EDN1/HSD3B7/CCRL2/CXCL9/VCAM1/CXCL10/CXCL11/S1PR1/PDE4B/HRH1/TNFRSF11A/GPR183/SLAMF8/P2RX4/HBEGF/STAP1/SYK/PLEKHG5/PDGFB/C5/NRP1/EGR3/LYN/CCR1/CX3CR1/CXCL12/CCL8/ARRB2/HMGB2/IL1RN/CAMK1D/CXCL16/PTK2B/CXCL5/CCR5/FCER1G/CCL15/TIAM1/MTUS1/SLIT2/MDK/IL6/CXADR/CXCR2/CCL4/CYP19A1/CSF1/NR4A1/CCL3/LGALS3/CCL5/S100A9/JAML/ADAM8/WNT5A/CCR7/CCL2/LPAR1/SAA1/PADI2/IL23A/DUSP1/CH25H/CCL3L1…	90
GO:0002253	activation of immune response	156/2117	477/11691	3.36041e-15	5.99497e-13	4.26595e-13	CFH/BTN3A1/PSMA4/LCP2/ELMO2/GRAMD4/CEACAM1/PTPRC/FYB1/CYLD/WDFY1/PSME1/PSME2/RIPK2/BTN3A3/GBP1/IRF1/RBCK1/APPL2/TIFA/SERPING1/PAK1/COLEC12/AIM2/CTLA4/OTUD4/NOD2/C1QB/PDE4B/MUC1/BTN3A2/TLR5/PSMB8/PSMB10/DENND1B/PSMB9/RSAD2/TNFRSF21/ZC3H12A/HLA-DPA1/C2/HLA-DPB1/BTN2A2/CR1L/FCGR1A/ACOD1/ABI1/IFIH1/CFB/CD47/PSMA5/TANK/EPG5/STAP1/PSMA2/SYK/LIMK1/CTSS/HLA-DRA/MYD88/CD38/DDX60/MICB/KLHL6/TLR8/C5/NR1H3/I…	156
GO:0050707	regulation of cytokine secretion	70/2117	154/11691	3.63891e-15	6.2824e-13	4.47048e-13	KARS1/P2RX7/RIPK2/GBP1/CD274/PML/AIM2/NOD2/SOCS1/TLR5/LRRK2/TNF/TNFRSF21/ZC3H12A/BTN2A2/IFIH1/GSDMD/SYK/IFNGR1/TLR8/C5/IL1RAP/LYN/PANX1/CLEC5A/SRC/CARD16/LGR4/TNFAIP3/IL1R2/CSF1R/MDK/FZD5/TLR1/LPL/PTGER4/AKAP12/NLRP12/OSM/DDX58/BANK1/TLR10/CLEC6A/CD14/RASGRP1/FCGR2B/FGR/CCL3/SCAMP5/LRRC32/CARD17/MMP8/WNT5A/CCR7/SAA1/CD200R1/MAPK11/TLR2/CCL1/GATA3/IL10/PANX2/TNFRSF4/FCN1/CLEC4E/CD2/MMP12/ORM1/IL33…	70
GO:0070098	chemokine-mediated signaling pathway	38/2117	59/11691	4.51763e-15	7.55573e-13	5.37657e-13	EDN1/CCRL2/CXCL9/CXCL10/CXCL11/TREM2/CCR1/CX3CR1/CXCL12/CCL8/PTK2B/CXCL5/CCR5/CCL15/SLIT2/ROBO1/CXCR2/GPR75/CCL4/CCL3/CCL5/GPR35/CCR7/CCL2/PADI2/CCL3L1/CCL3L3/CCL1/CCL4L1/PPBP/CCL24/CXCL6/CCL18/CXCL8/CCL13/CXCR5/ACKR3/PF4V1	38
GO:0002683	negative regulation of immune system process	124/2117	352/11691	6.07407e-15	9.85104e-13	7.00988e-13	CD74/TBX21/GRAMD4/CEACAM1/PTPRC/LAG3/GBP1/CD274/NMI/IRF1/IDO1/TRAFD1/TAPBPL/NLRC5/SERPING1/CTLA4/OTUD4/PARP14/SOCS1/PDCD1LG2/HLA-E/HLA-F/TNF/TNFRSF21/ZC3H12A/SLAMF8/FGL1/BTN2A2/ACOD1/NCAPG2/CD47/STAP1/FGL2/ZFP36/PDCD1/HFE/TAL1/MICB/ADAR/C5/NR1H3/STAT6/LILRB3/PTPN6/LYN/HLX/CXCL12/RUNX1/ARRB2/C1QC/BCL6/CD86/DLL1/CD80/HLA-DOB/CR1/TGFB1/PTPN2/LGR4/MERTK/TNFAIP3/HLA-G/A2M/PTK2B/INHBA/FCER1G/TICAM1/PAR…	124
GO:0045088	regulation of innate immune response	127/2117	366/11691	1.04446e-14	1.62926e-12	1.15936e-12	PSMA4/GRAMD4/CEACAM1/CYLD/WDFY1/LAG3/PSME1/JAK2/PSME2/RIPK2/STAT1/NMI/IRF1/TRAFD1/APPL2/NLRC5/TIFA/SERPING1/PAK1/GBP5/COLEC12/AIM2/OTUD4/NOD2/PARP14/SOCS1/MUC1/TLR5/PSMB8/HLA-E/HLA-F/PSMB10/PSMB9/RSAD2/SLAMF8/PARP9/ACOD1/IFIH1/TREM2/PSMA5/TANK/EPG5/PSMA2/SYK/CTSS/MYD88/IFNGR1/ZBP1/DDX60/MICB/TLR8/ADAR/NR1H3/IKBKE/PTPN1/CUL1/PTPN6/LYN/ARRB2/IRF7/PIK3AP1/HMGB2/CR1/SRC/MAP2K6/PTPN2/RFTN1/LGR4/RELB/M…	127
GO:0097529	myeloid leukocyte migration	71/2117	160/11691	1.06547e-14	1.62926e-12	1.15936e-12	CD74/KARS1/EDN1/CXCL9/CXCL10/CXCL11/PDE4B/HRH1/TNFRSF11A/SLAMF8/P2RX4/TREM2/CD47/STAP1/SYK/PDGFB/C5/LYN/CCR1/CX3CR1/CXCL12/CCL8/IL1RN/MCOLN2/CAMK1D/PTK2B/CXCL5/FCER1G/CCL15/MTUS1/CD9/SLIT2/MDK/PTGER4/IL6/CXADR/CXCR2/CCL4/CYP19A1/CSF1/CCL3/LGALS3/CCL5/S100A9/JAML/ADAM8/CCR7/CCL2/SAA1/CD200R1/IL23A/DUSP1/CCL3L1/CCL3L3/CCL1/CCL4L1/FLT1/PPBP/CCL24/DYSF/S100A12/CXCL6/CCL18/CXCL8/AZU1/VEGFC/CCL13/LBP/P…	71
GO:0060337	type I interferon signaling pathway	44/2117	77/11691	1.76189e-14	2.54855e-12	1.81352e-12	IFI35/STAT1/IRF1/NLRC5/GBP2/STAT2/ISG20/PSMB8/HLA-C/HLA-E/HLA-F/HLA-A/HLA-B/RSAD2/IFIT3/IFIT2/MYD88/ZBP1/IFITM1/ADAR/IKBKE/PTPN1/PTPN6/IRF5/IRF2/XAF1/IFITM3/IRF7/IRF9/PTPN2/HLA-G/OAS3/OAS1/IFITM2/IFI27/OAS2/IRF4/MX1/ISG15/WNT5A/EGR1/USP18/OASL/MMP12	44
GO:0071357	cellular response to type I interferon	44/2117	77/11691	1.76189e-14	2.54855e-12	1.81352e-12	IFI35/STAT1/IRF1/NLRC5/GBP2/STAT2/ISG20/PSMB8/HLA-C/HLA-E/HLA-F/HLA-A/HLA-B/RSAD2/IFIT3/IFIT2/MYD88/ZBP1/IFITM1/ADAR/IKBKE/PTPN1/PTPN6/IRF5/IRF2/XAF1/IFITM3/IRF7/IRF9/PTPN2/HLA-G/OAS3/OAS1/IFITM2/IFI27/OAS2/IRF4/MX1/ISG15/WNT5A/EGR1/USP18/OASL/MMP12	44
GO:0001818	negative regulation of cytokine production	88/2117	221/11691	1.97171e-14	2.777e-12	1.97608e-12	HGF/TBX21/CEACAM1/PTPRC/CYLD/LAG3/GBP1/CD274/NMI/IDO1/APPL2/PML/NLRC5/UBE2L6/PDCD1LG2/HLA-F/TNF/TNFRSF21/ZC3H12A/BTN2A2/ACOD1/IFIH1/TREM2/TRAIP/ZFP36/HFE/HOMER3/TLR8/CD83/IKBKE/KLF4/PTPN6/CX3CR1/ARRB2/BCL6/MEFV/DLL1/SLC11A1/TGFB1/CARD16/LGR4/RELB/MERTK/TNFAIP3/IL1R2/CHID1/INHBA/NDRG2/TRIM25/DHX58/BCL3/PTGER4/IL20RB/RNF125/NLRP12/LAPTM4B/C5orf30/IL6/CSK/NFKB1/ABCD1/DDX58/BANK1/JAK3/TGFB3/FCGR2B/LR…	88
GO:0050708	regulation of protein secretion	116/2117	327/11691	2.68012e-14	3.586e-12	2.55176e-12	KARS1/SRI/P2RX7/JAK2/CD40/RIPK2/GBP1/CD274/PML/SIDT2/ATP13A2/AIM2/NOD2/HCAR2/SOCS1/TLR5/LRRK2/HLA-E/TNF/PRKCA/RSAD2/TNFRSF21/ZC3H12A/BTN2A2/IFIH1/GSDMD/TREM2/SYK/HADH/RHBDF2/IFNGR1/CD38/TLR8/C5/NR1H3/IL1RAP/GLUL/LYN/PANX1/RFX3/CLEC5A/TGFB1/SRC/TCIRG1/STX4/CARD16/LGR4/TNFAIP3/CFTR/IL1R2/ICA1/CSF1R/APBB1/TIAM1/MAP4K4/ADTRP/MDK/FZD5/TLR1/WLS/LPL/PTGER4/AKAP12/NLRP12/DISP1/OSM/LRP5/IL6/DDX58/CPT1A/BA…	116
GO:0051249	regulation of lymphocyte activation	116/2117	327/11691	2.68012e-14	3.586e-12	2.55176e-12	CD74/TBX21/CEACAM1/PTPRC/CYLD/LAG3/IL12RB1/CD40/TNFSF13B/RIPK2/CD274/IRF1/IDO1/PAK1/SH3RF1/VCAM1/CTLA4/IL15/NOD2/SOCS1/IL27/PDCD1LG2/HLA-E/HLA-F/TNFRSF21/ZC3H12A/GPR183/SLAMF8/HLA-DPA1/FGL1/HLA-DPB1/BTN2A2/CDKN1A/CD47/SYK/FGL2/PDCD1/HFE/CD38/STAT6/CD83/EGR3/PTPN6/LYN/HLX/TNFSF18/IL7/NSD2/RUNX1/CD28/BCL6/CD86/CD80/CR1/TGFB1/CCDC88B/SRC/PTPN2/MERTK/TNFAIP3/HLA-G/MSH2/KAT2A/FANCD2/NFKBIZ/FANCA/INHBA…	116
GO:0050900	leukocyte migration	118/2117	335/11691	2.8392e-14	3.70619e-12	2.63728e-12	CD74/KARS1/TBX21/EDN1/CEACAM1/HSD3B7/ATP1B2/CXCL9/VCAM1/CXCL10/CXCL11/SDC2/S1PR1/THBD/PDE4B/HRH1/TNF/TNFRSF11A/GPR183/ICAM1/SLAMF8/P2RX4/SDC3/TREM2/CD47/STAP1/SYK/ITGAL/SMPD3/SELL/PDGFB/C5/GCNT1/PTPN6/LYN/CCR1/TNFSF18/CX3CR1/CXCL12/CCL8/IL1RN/TGFB1/ITGB7/SRC/MCOLN2/CAMK1D/MERTK/PTAFR/CXCL16/PTK2B/CXCL5/CCR5/FCER1G/CCL15/MTUS1/CD9/SLIT2/ADTRP/MDK/PTGER4/NLRP12/TNFRSF10D/SDC4/IL6/CXADR/CXCR2/KITLG/…	118
GO:1990868	response to chemokine	40/2117	67/11691	3.60899e-14	4.44928e-12	3.16606e-12	EDN1/CCRL2/CXCL9/CXCL10/CXCL11/ZC3H12A/TREM2/CCR1/CX3CR1/CXCL12/CCL8/PTK2B/CXCL5/CCR5/CCL15/SLIT2/ROBO1/CXCR2/GPR75/CCL4/CCL3/CCL5/GPR35/CCR7/CCL2/PADI2/DUSP1/CCL3L1/CCL3L3/CCL1/CCL4L1/PPBP/CCL24/CXCL6/CCL18/CXCL8/CCL13/CXCR5/ACKR3/PF4V1	40
GO:1990869	cellular response to chemokine	40/2117	67/11691	3.60899e-14	4.44928e-12	3.16606e-12	EDN1/CCRL2/CXCL9/CXCL10/CXCL11/ZC3H12A/TREM2/CCR1/CX3CR1/CXCL12/CCL8/PTK2B/CXCL5/CCR5/CCL15/SLIT2/ROBO1/CXCR2/GPR75/CCL4/CCL3/CCL5/GPR35/CCR7/CCL2/PADI2/DUSP1/CCL3L1/CCL3L3/CCL1/CCL4L1/PPBP/CCL24/CXCL6/CCL18/CXCL8/CCL13/CXCR5/ACKR3/PF4V1	40
GO:0034340	response to type I interferon	45/2117	81/11691	3.65785e-14	4.44928e-12	3.16606e-12	IFI35/STAT1/IRF1/NLRC5/GBP2/STAT2/ISG20/PSMB8/HLA-C/HLA-E/HLA-F/HLA-A/HLA-B/RSAD2/IFIT3/IFIT2/MYD88/ZBP1/IFITM1/ADAR/IKBKE/PTPN1/PTPN6/IRF5/IRF2/XAF1/IFITM3/IRF7/SHFL/IRF9/PTPN2/HLA-G/OAS3/OAS1/IFITM2/IFI27/OAS2/IRF4/MX1/ISG15/WNT5A/EGR1/USP18/OASL/MMP12	45
GO:0050863	regulation of T cell activation	94/2117	246/11691	5.02638e-14	5.97804e-12	4.2539e-12	CD74/TBX21/CEACAM1/PTPRC/CYLD/LAG3/IL12RB1/TNFSF13B/RIPK2/CD274/IRF1/IDO1/PAK1/SH3RF1/VCAM1/CTLA4/IL15/NOD2/SOCS1/IL27/PDCD1LG2/HLA-E/TNFRSF21/ZC3H12A/HLA-DPA1/FGL1/HLA-DPB1/BTN2A2/CD47/SYK/FGL2/PDCD1/HFE/CD83/EGR3/PTPN6/LYN/HLX/TNFSF18/IL7/RUNX1/CD28/BCL6/CD86/CD80/CR1/TGFB1/CCDC88B/SRC/PTPN2/HLA-G/KAT2A/FANCD2/NFKBIZ/FANCA/CD70/MDK/SIT1/IL20RB/CGAS/SDC4/IL6/CSK/IRF4/JAK3/RASGRP1/HLA-DMB/FCGR2B/…	94
GO:0007159	leukocyte cell-cell adhesion	98/2117	261/11691	5.21701e-14	6.06988e-12	4.31926e-12	CD74/TBX21/CEACAM1/PTPRC/CYLD/LAG3/IL12RB1/TNFSF13B/RIPK2/CD274/IRF1/IDO1/PAK1/VCAM1/CTLA4/IL15/NOD2/SOCS1/PDCD1LG2/HLA-E/TNF/TNFRSF21/ZC3H12A/ICAM1/HLA-DPA1/FGL1/HLA-DPB1/BTN2A2/CD47/SYK/FGL2/PDCD1/ITGAL/HFE/SELL/CD83/GCNT1/EGR3/KLF4/PTPN6/LYN/HLX/IL7/CX3CR1/CXCL12/RUNX1/CD28/BCL6/CD86/CD80/SEMA4D/TGFB1/CCDC88B/ITGB7/SRC/PTPN2/HLA-G/PTAFR/NFKBIZ/CD70/ADTRP/MDK/IL20RB/SDC4/IL6/CSK/JAK3/RASGRP1/HL…	98
GO:0050867	positive regulation of cell activation	97/2117	258/11691	6.40591e-14	7.29456e-12	5.19073e-12	CD74/KARS1/TBX21/PTPRC/CYLD/JAK2/IL12RB1/CD40/TNFSF13B/RIPK2/PLEK/CD274/PAK1/VCAM1/CTLA4/IL15/NOD2/SOCS1/LRRK2/PDCD1LG2/HLA-E/HLA-F/GPR183/HLA-DPA1/HLA-DPB1/BTN2A2/CDKN1A/TREM2/CD47/STAP1/SYK/PDCD1/CD38/STAT6/CD83/EGR3/PTPN6/LYN/HLX/IL7/NSD2/RUNX1/CD28/BCL6/CD86/CD80/TGFB1/CCDC88B/SRC/STX4/CTSC/HLA-G/PTAFR/MSH2/NFKBIZ/FCER1G/MEF2C/CD70/TICAM1/MDK/IL6/CSK/CD320/JAK3/RASGRP1/HLA-DMB/FGR/CCL3/NR4A3/…	97
GO:1903037	regulation of leukocyte cell-cell adhesion	91/2117	236/11691	6.84374e-14	7.63077e-12	5.42996e-12	CD74/TBX21/CEACAM1/PTPRC/CYLD/LAG3/IL12RB1/TNFSF13B/RIPK2/CD274/IRF1/IDO1/PAK1/VCAM1/CTLA4/IL15/NOD2/SOCS1/PDCD1LG2/HLA-E/TNF/TNFRSF21/ZC3H12A/ICAM1/HLA-DPA1/FGL1/HLA-DPB1/BTN2A2/CD47/SYK/FGL2/PDCD1/HFE/CD83/EGR3/KLF4/PTPN6/LYN/HLX/IL7/CXCL12/RUNX1/CD28/BCL6/CD86/CD80/TGFB1/CCDC88B/SRC/PTPN2/HLA-G/PTAFR/NFKBIZ/CD70/ADTRP/MDK/IL20RB/SDC4/IL6/CSK/JAK3/RASGRP1/HLA-DMB/FCGR2B/LRRC32/NR4A3/LGALS3/CCL5…	91
GO:0002237	response to molecule of bacterial origin	99/2117	266/11691	7.37056e-14	8.05045e-12	5.72861e-12	EDN1/P2RX7/JAK2/CSF2RB/RIPK2/CD274/IDO1/GCH1/CXCL9/VCAM1/B2M/NOD2/CXCL10/CXCL11/THBD/PDE4B/PDCD1LG2/LTA/TNF/PRKCA/TNFRSF11A/ZC3H12A/ICAM1/ACOD1/CYP1A1/TREM2/STAP1/ZFP36/MRC1/SBNO2/NR1H3/LYN/IRF5/IL10RA/SASH1/CX3CR1/CMPK2/GNG12/CD86/CD80/CD180/HMGB2/IL1RN/SLC11A1/TGFB1/SRC/CARD16/TNFAIP3/PTAFR/PTGER2/CXCL5/CCR5/CYP27B1/MEF2C/TICAM1/JUNB/SPARC/NFKB2/FZD5/TLR1/PTGER4/AKAP12/JUND/PTGS2/IL6/NFKB1/TRIM…	99
GO:0002696	positive regulation of leukocyte activation	94/2117	248/11691	8.91695e-14	9.54471e-12	6.7919e-12	CD74/KARS1/TBX21/PTPRC/CYLD/IL12RB1/CD40/TNFSF13B/RIPK2/CD274/PAK1/VCAM1/CTLA4/IL15/NOD2/SOCS1/LRRK2/PDCD1LG2/HLA-E/HLA-F/GPR183/HLA-DPA1/HLA-DPB1/BTN2A2/CDKN1A/TREM2/CD47/STAP1/SYK/PDCD1/CD38/STAT6/CD83/EGR3/PTPN6/LYN/HLX/IL7/NSD2/RUNX1/CD28/BCL6/CD86/CD80/TGFB1/CCDC88B/SRC/STX4/CTSC/HLA-G/PTAFR/MSH2/NFKBIZ/FCER1G/MEF2C/CD70/TICAM1/MDK/IL6/CSK/CD320/JAK3/RASGRP1/HLA-DMB/FGR/CCL3/NR4A3/CCL5/MMP8/…	94
GO:0002764	immune response-regulating signaling pathway	147/2117	458/11691	1.22225e-13	1.28265e-11	9.12716e-12	BTN3A1/PSMA4/LCP2/ELMO2/GRAMD4/CEACAM1/PTPRC/FYB1/CYLD/WDFY1/PSME1/PSME2/CD40/RIPK2/BTN3A3/GBP1/IRF1/RBCK1/APPL2/TIFA/PAK1/COLEC12/CTLA4/OTUD4/NOD2/PDE4B/MUC1/BTN3A2/TLR5/PSMB8/PSMB10/DENND1B/PSMB9/RSAD2/TNFRSF21/ZC3H12A/HLA-DPA1/HLA-DPB1/BTN2A2/FCGR1A/ACOD1/ABI1/IFIH1/CD47/PSMA5/TANK/EPG5/STAP1/PSMA2/SYK/LIMK1/CTSS/HLA-DRA/MYD88/CD38/DDX60/MICB/FCGR1B/KLHL6/TLR8/NR1H3/IKBKE/CUL1/PTPN6/LYN/RUNX1/…	147
GO:0030595	leukocyte chemotaxis	72/2117	171/11691	1.79628e-13	1.84878e-11	1.31557e-11	CD74/KARS1/EDN1/HSD3B7/CXCL9/CXCL10/CXCL11/S1PR1/PDE4B/HRH1/TNFRSF11A/GPR183/SLAMF8/STAP1/SYK/PDGFB/C5/LYN/CCR1/CXCL12/CCL8/IL1RN/CAMK1D/CXCL16/PTK2B/CXCL5/CCR5/FCER1G/CCL15/MTUS1/SLIT2/MDK/IL6/CXADR/CXCR2/CCL4/CYP19A1/CSF1/CCL3/LGALS3/CCL5/S100A9/JAML/ADAM8/WNT5A/CCR7/CCL2/SAA1/PADI2/IL23A/DUSP1/CH25H/CCL3L1/CCL3L3/CCL1/CCL4L1/FLT1/PPBP/IL10/CCL24/DYSF/S100A12/CXCL6/CCL18/CXCL8/AZU1/VEGFC/CCL13/…	72
GO:0051047	positive regulation of secretion	106/2117	298/11691	2.93775e-13	2.96657e-11	2.11098e-11	KARS1/SRI/EDN1/P2RX7/JAK2/RIPK2/CD274/RAB2B/ATP13A2/AIM2/NOD2/HCAR2/LRRK2/HLA-E/HLA-F/ITSN1/TNF/TNFRSF11A/SYT1/SCIN/P2RX4/IFIH1/GSDMD/DTNBP1/TREM2/SYK/SMPD3/HFE/IFNGR1/CD38/TLR8/C5/IL1RAP/GLUL/PANX1/CXCL12/CLEC5A/TGFB1/SRC/MAP2K6/STX4/PTAFR/CFTR/INHBA/CSF1R/FCER1G/APBB1/STX1B/MDK/FZD5/TLR1/WLS/LPL/PTGER4/AKAP12/NLRP12/SDC4/OSM/IL6/NMB/DDX58/CLEC6A/TGFB3/GPR27/CYP19A1/CD14/RETN/RASGRP1/FGR/CCL3/SC…	106
GO:0070661	leukocyte proliferation	85/2117	219/11691	3.01634e-13	2.98953e-11	2.12731e-11	CD74/BTN3A1/PTPRC/P2RX7/IL12RB1/CD40/TNFSF13B/RIPK2/CD274/IRF1/IDO1/SH3RF1/VCAM1/CTLA4/IL15/IL27/PDCD1LG2/HLA-E/PSMB10/TNFRSF21/GPR183/HLA-DPA1/HLA-DPB1/BTN2A2/CDKN1A/TREM2/ELF4/SYK/CD38/PTPN6/LYN/HELLS/TNFSF18/IL7/IMPDH2/CCL8/CD28/BCL6/CD86/CD80/CD180/SLC11A1/TGFB1/CCDC88B/TCIRG1/TNFAIP3/HLA-G/CSF1R/MEF2C/CD70/TICAM1/IL20RB/SDC4/IL6/KITLG/CD320/JAK3/CSF1/HLA-DMB/FCGR2B/LRRC32/LGALS3/CCL5/HHEX/VS…	85
GO:1990266	neutrophil migration	46/2117	89/11691	6.50754e-13	6.33243e-11	4.50608e-11	CD74/EDN1/CXCL9/CXCL10/CXCL11/PDE4B/SLAMF8/SYK/CCL8/IL1RN/MCOLN2/CAMK1D/CXCL5/FCER1G/CCL15/SLIT2/MDK/CXADR/CXCR2/CCL4/CCL3/LGALS3/CCL5/S100A9/JAML/ADAM8/CCR7/CCL2/SAA1/IL23A/CCL3L1/CCL3L3/CCL1/CCL4L1/PPBP/CCL24/DYSF/S100A12/CXCL6/CCL18/CXCL8/CCL13/LBP/PF4V1/PRTN3/IL36RN	46
GO:0002757	immune response-activating signal transduction	138/2117	430/11691	7.20759e-13	6.88839e-11	4.9017e-11	BTN3A1/PSMA4/LCP2/ELMO2/GRAMD4/CEACAM1/PTPRC/FYB1/CYLD/WDFY1/PSME1/PSME2/RIPK2/BTN3A3/GBP1/IRF1/RBCK1/APPL2/TIFA/PAK1/COLEC12/CTLA4/OTUD4/NOD2/PDE4B/MUC1/BTN3A2/TLR5/PSMB8/PSMB10/DENND1B/PSMB9/RSAD2/TNFRSF21/ZC3H12A/HLA-DPA1/HLA-DPB1/BTN2A2/FCGR1A/ACOD1/ABI1/IFIH1/CD47/PSMA5/TANK/EPG5/STAP1/PSMA2/SYK/LIMK1/CTSS/HLA-DRA/MYD88/CD38/DDX60/MICB/KLHL6/TLR8/NR1H3/IKBKE/CUL1/PTPN6/LYN/RUNX1/CD28/ARRB2/H…	138
GO:0022407	regulation of cell-cell adhesion	106/2117	303/11691	9.90828e-13	9.30335e-11	6.62016e-11	CD74/TBX21/CEACAM1/PTPRC/CYLD/LAG3/JAK2/IL12RB1/TNFSF13B/RIPK2/CD274/IRF1/IDO1/PAK1/VCAM1/CTLA4/IL15/NOD2/SOCS1/PDCD1LG2/HLA-E/TNF/PRKCA/TNFRSF21/ZC3H12A/ICAM1/HLA-DPA1/FGL1/HLA-DPB1/BTN2A2/CD47/PPM1F/SYK/FGL2/PDCD1/HFE/EPHB3/JAG1/CD83/EPB41L5/EGR3/KLF4/PTPN6/LYN/HLX/IL7/CXCL12/RUNX1/CD28/BCL6/CD86/CD80/IL1RN/TGFB1/CCDC88B/SRC/PTPN2/NEXMIF/HLA-G/PTAFR/NFKBIZ/CD70/CD9/ADTRP/MDK/IL20RB/SDC4/IL6/CSK…	106
GO:1903532	positive regulation of secretion by cell	100/2117	281/11691	1.35687e-12	1.25206e-10	8.90954e-11	KARS1/SRI/EDN1/P2RX7/JAK2/RIPK2/CD274/RAB2B/ATP13A2/AIM2/NOD2/HCAR2/LRRK2/HLA-E/HLA-F/ITSN1/TNF/SYT1/IFIH1/GSDMD/DTNBP1/TREM2/SYK/SMPD3/HFE/IFNGR1/CD38/TLR8/C5/IL1RAP/GLUL/PANX1/CXCL12/CLEC5A/TGFB1/SRC/STX4/PTAFR/CFTR/INHBA/CSF1R/FCER1G/APBB1/STX1B/MDK/FZD5/TLR1/WLS/LPL/PTGER4/AKAP12/NLRP12/SDC4/OSM/IL6/NMB/DDX58/CLEC6A/TGFB3/GPR27/CYP19A1/CD14/RETN/RASGRP1/FGR/CCL3/SCAMP5/KMO/MMP8/ADAM8/RAB3D/ST…	100
GO:0030593	neutrophil chemotaxis	42/2117	79/11691	1.91095e-12	1.73345e-10	1.23351e-10	CD74/EDN1/CXCL9/CXCL10/CXCL11/PDE4B/SYK/CCL8/IL1RN/CAMK1D/CXCL5/FCER1G/CCL15/SLIT2/MDK/CXADR/CXCR2/CCL4/CCL3/LGALS3/CCL5/S100A9/JAML/CCR7/CCL2/SAA1/IL23A/CCL3L1/CCL3L3/CCL1/CCL4L1/PPBP/CCL24/DYSF/S100A12/CXCL6/CCL18/CXCL8/CCL13/LBP/PF4V1/IL36RN	42
GO:0070663	regulation of leukocyte proliferation	70/2117	171/11691	1.98875e-12	1.75765e-10	1.25073e-10	CD74/PTPRC/IL12RB1/CD40/TNFSF13B/RIPK2/CD274/IRF1/IDO1/SH3RF1/VCAM1/CTLA4/IL15/IL27/PDCD1LG2/HLA-E/TNFRSF21/GPR183/HLA-DPA1/HLA-DPB1/BTN2A2/CDKN1A/SYK/CD38/PTPN6/LYN/TNFSF18/IL7/CCL8/CD28/BCL6/CD86/CD80/TGFB1/CCDC88B/TNFAIP3/HLA-G/MEF2C/CD70/TICAM1/IL20RB/SDC4/IL6/KITLG/CD320/JAK3/CSF1/HLA-DMB/FCGR2B/LRRC32/LGALS3/CCL5/HHEX/VSIR/GPNMB/IL2RA/CD6/IL23A/MNDA/CHRNB2/PRKCQ/IL10/OCSTAMP/BMP4/CARD11/TNF…	70
GO:0002521	leukocyte differentiation	126/2117	386/11691	2.0033e-12	1.75765e-10	1.25073e-10	FARP2/CD74/TBX21/CEACAM1/PTPRC/CYLD/SNX10/TESC/LAG3/IL12RB1/RIPK2/IRF1/SH3RF1/VCAM1/CTLA4/IL15/B2M/BATF2/SOCS1/IL27/TNF/PRKCA/STAT3/RSAD2/TNFRSF11A/ZC3H12A/BATF3/NOTCH2/GPR183/SLAMF8/SH3PXD2A/BTN2A2/TREM2/SYK/FGL2/KLF6/SIGLEC15/TAL1/SBNO2/STAT6/CD83/EGR3/LILRB3/PTPN6/LYN/HLX/CCR1/IL7/RUNX1/CD28/C1QC/BCL6/CD86/IRF7/LIG4/DLL1/CD80/CR1/TGFB1/SRC/PTPN2/TCIRG1/RELB/MERTK/HLA-G/PTK2B/MSH2/CTNNBIP1/KAT2…	126
GO:0032496	response to lipopolysaccharide	93/2117	256/11691	2.17251e-12	1.87537e-10	1.33449e-10	EDN1/P2RX7/JAK2/CSF2RB/RIPK2/CD274/IDO1/GCH1/CXCL9/VCAM1/NOD2/CXCL10/CXCL11/THBD/PDE4B/PDCD1LG2/LTA/TNF/PRKCA/TNFRSF11A/ZC3H12A/ICAM1/ACOD1/CYP1A1/TREM2/STAP1/ZFP36/MRC1/SBNO2/NR1H3/LYN/IL10RA/SASH1/CX3CR1/CMPK2/GNG12/CD86/CD80/CD180/HMGB2/IL1RN/SLC11A1/TGFB1/SRC/CARD16/TNFAIP3/PTAFR/PTGER2/CXCL5/CCR5/CYP27B1/MEF2C/TICAM1/JUNB/SPARC/NFKB2/PTGER4/AKAP12/JUND/PTGS2/IL6/NFKB1/TRIM5/NFKBIA/CD14/CLDN1…	93
GO:1902105	regulation of leukocyte differentiation	80/2117	210/11691	4.71816e-12	4.00819e-10	2.85218e-10	CD74/TBX21/CEACAM1/PTPRC/CYLD/TESC/LAG3/IL12RB1/RIPK2/IRF1/SH3RF1/CTLA4/IL15/SOCS1/IL27/TNF/PRKCA/ZC3H12A/NOTCH2/SLAMF8/BTN2A2/TREM2/SYK/FGL2/SIGLEC15/TAL1/CD83/EGR3/LILRB3/PTPN6/LYN/HLX/CCR1/IL7/RUNX1/CD28/C1QC/BCL6/CD86/IRF7/CD80/CR1/TGFB1/PTPN2/HLA-G/CTNNBIP1/KAT2A/FANCD2/NFKBIZ/FANCA/INHBA/NFAM1/CD101/MDK/TLR3/IRF4/KITLG/JAK3/CSF1/RASGRP1/FCGR2B/CCL3/LIF/ADAM8/VSIR/LILRB4/IL2RA/IL23A/VNN1/IL7…	80
GO:0045580	regulation of T cell differentiation	51/2117	109/11691	5.20538e-12	4.353e-10	3.09754e-10	CD74/TBX21/PTPRC/CYLD/LAG3/IL12RB1/RIPK2/IRF1/SH3RF1/CTLA4/IL15/SOCS1/IL27/ZC3H12A/BTN2A2/SYK/FGL2/CD83/EGR3/HLX/IL7/RUNX1/CD28/BCL6/CD86/CD80/CR1/TGFB1/PTPN2/HLA-G/KAT2A/FANCD2/NFKBIZ/FANCA/MDK/IRF4/JAK3/RASGRP1/ADAM8/VSIR/LILRB4/IL2RA/IL23A/VNN1/IL7R/DTX1/GATA3/BMP4/CARD11/CD2/IL12B	51
GO:0097530	granulocyte migration	50/2117	106/11691	5.75689e-12	4.74013e-10	3.37302e-10	CD74/KARS1/EDN1/CXCL9/CXCL10/CXCL11/PDE4B/HRH1/SLAMF8/SYK/CCL8/IL1RN/MCOLN2/CAMK1D/CXCL5/FCER1G/CCL15/SLIT2/MDK/PTGER4/CXADR/CXCR2/CCL4/CSF1/CCL3/LGALS3/CCL5/S100A9/JAML/ADAM8/CCR7/CCL2/SAA1/IL23A/CCL3L1/CCL3L3/CCL1/CCL4L1/PPBP/CCL24/DYSF/S100A12/CXCL6/CCL18/CXCL8/CCL13/LBP/PF4V1/PRTN3/IL36RN	50
GO:0030217	T cell differentiation	71/2117	181/11691	1.53769e-11	1.24692e-09	8.87297e-10	CD74/TBX21/PTPRC/CYLD/LAG3/IL12RB1/RIPK2/IRF1/SH3RF1/CTLA4/IL15/B2M/SOCS1/IL27/STAT3/RSAD2/ZC3H12A/GPR183/BTN2A2/SYK/FGL2/STAT6/CD83/EGR3/HLX/IL7/RUNX1/CD28/BCL6/CD86/LIG4/CD80/CR1/TGFB1/PTPN2/TCIRG1/RELB/HLA-G/KAT2A/FANCD2/NFKBIZ/FANCA/FCER1G/NCAPH2/BCL3/RHOH/MDK/FZD5/PTGER4/IL6/IRF4/JAK3/SEMA4A/SLAMF6/RASGRP1/ADAM8/VSIR/LILRB4/CCR7/EGR1/IL2RA/IL23A/VNN1/IL7R/DTX1/GATA3/BMP4/CARD11/CLEC4E/CD2/IL…	71
GO:0071621	granulocyte chemotaxis	45/2117	93/11691	2.21347e-11	1.76813e-09	1.25818e-09	CD74/KARS1/EDN1/CXCL9/CXCL10/CXCL11/PDE4B/HRH1/SYK/CCL8/IL1RN/CAMK1D/CXCL5/FCER1G/CCL15/SLIT2/MDK/CXADR/CXCR2/CCL4/CSF1/CCL3/LGALS3/CCL5/S100A9/JAML/CCR7/CCL2/SAA1/IL23A/CCL3L1/CCL3L3/CCL1/CCL4L1/PPBP/CCL24/DYSF/S100A12/CXCL6/CCL18/CXCL8/CCL13/LBP/PF4V1/IL36RN	45
GO:0071219	cellular response to molecule of bacterial origin	69/2117	175/11691	2.25631e-11	1.77585e-09	1.26367e-09	RIPK2/CD274/CXCL9/NOD2/CXCL10/CXCL11/PDE4B/PDCD1LG2/TNF/PRKCA/ZC3H12A/ICAM1/ACOD1/TREM2/STAP1/ZFP36/MRC1/SBNO2/NR1H3/LYN/SASH1/CX3CR1/CMPK2/CD86/CD80/CD180/HMGB2/IL1RN/TGFB1/SRC/CARD16/TNFAIP3/PTAFR/CXCL5/CCR5/MEF2C/TICAM1/FZD5/TLR1/IL6/NFKB1/TRIM5/NFKBIA/CD14/FCGR2B/CCL3/CARD17/CCL5/KMO/WNT5A/CCL2/CD6/ABCC2/TLR2/IRAK2/TFPI/PPBP/IL10/TNIP3/SPON2/CXCL6/CXCL8/IL12B/CTSG/LBP/PF4V1/DEFA4/DEFA3/IL36RN	69
GO:0050715	positive regulation of cytokine secretion	49/2117	106/11691	2.35196e-11	1.8243e-09	1.29815e-09	KARS1/P2RX7/RIPK2/CD274/AIM2/NOD2/LRRK2/TNF/IFIH1/GSDMD/SYK/IFNGR1/TLR8/C5/IL1RAP/PANX1/CLEC5A/SRC/CSF1R/MDK/FZD5/TLR1/LPL/PTGER4/AKAP12/NLRP12/OSM/DDX58/CLEC6A/CD14/RASGRP1/FGR/CCL3/SCAMP5/MMP8/WNT5A/SAA1/MAPK11/TLR2/CCL1/GATA3/IL10/PANX2/FCN1/CLEC4E/CD2/MMP12/ORM1/IL33	49
GO:0070372	regulation of ERK1 and ERK2 cascade	75/2117	198/11691	3.03292e-11	2.31889e-09	1.65009e-09	CD74/KARS1/CEACAM1/PTPRC/RIPK2/GBP1/SCIMP/ATF3/NOD2/TNF/PRKCA/TNFRSF11A/RAPGEF2/NOTCH2/GPR183/ICAM1/GLIPR2/BTN2A2/TREM2/SYK/PDGFB/NRP1/KLF4/PTPN1/PTPN6/LYN/PDGFC/CCR1/CCL8/ARRB2/CFLAR/NECAB2/TGFB1/SRC/PTPN2/MARCO/PTK2B/CSF1R/NDRG2/CCL15/TIAM1/FAM83D/SPRY2/AKAP12/NLRP12/CHI3L1/CSK/SEMA7A/CCL4/RASGRP1/C3orf33/GAREM1/CCL3/BMP2/CCL5/LIF/CCR7/CCL2/GPNMB/DUSP1/CCL3L1/CCL3L3/CCL1/CCL4L1/FLT1/PDGFA/TNFAI…	75
GO:0002822	regulation of adaptive immune response based on somatic recombination of immune receptors built from immunoglobulin superfamily domains	54/2117	124/11691	4.02583e-11	3.03468e-09	2.15944e-09	TBX21/CEACAM1/PTPRC/P2RX7/IL12RB1/CD40/TNFSF13B/RIPK2/CD274/B2M/IL27/HLA-C/HLA-E/HLA-F/HLA-A/LTA/TNF/HLA-B/RSAD2/ZC3H12A/HFE/STAT6/PTPN6/HLX/NSD2/CD28/BCL6/CD80/SLC11A1/CR1/TGFB1/CD1C/TNFAIP3/HLA-G/MSH2/NFKBIZ/C3/FCER1G/MEF2C/PARP3/FZD5/IL20RB/IL6/CD1A/JAK3/CD1B/FCGR2B/IL23A/IL7R/PRKCQ/GATA3/IL10/IL12B/IL33	54
GO:0002526	acute inflammatory response	47/2117	101/11691	4.49842e-11	3.34383e-09	2.37943e-09	CFH/APOL2/SERPING1/VCAM1/C1QB/HLA-E/TNF/STAT3/TNFRSF11A/ICAM1/C2/CR1L/CFB/HFE/C5/CD163/C1QC/C1S/C1R/CR1/F3/A2M/CTNNBIP1/C3/FCER1G/PLSCR1/C1QA/CFP/IL20RB/OSM/PTGS2/IL6/CXCR2/B4GALT1/FCGR2B/ADAM8/CCR7/SAA1/CD6/VNN1/GATA3/FFAR3/ADORA1/NUPR1/LBP/ORM1/ELANE	47
GO:0002793	positive regulation of peptide secretion	77/2117	207/11691	4.64527e-11	3.40568e-09	2.42344e-09	KARS1/SRI/P2RX7/JAK2/RIPK2/CD274/ATP13A2/AIM2/NOD2/HCAR2/LRRK2/HLA-E/ITSN1/TNF/IFIH1/GSDMD/TREM2/SYK/HFE/IFNGR1/CD38/TLR8/C5/IL1RAP/GLUL/PANX1/CLEC5A/TGFB1/SRC/STX4/CFTR/CSF1R/APBB1/MDK/FZD5/TLR1/WLS/LPL/PTGER4/AKAP12/NLRP12/OSM/IL6/DDX58/CLEC6A/TGFB3/GPR27/CD14/RASGRP1/FGR/CCL3/SCAMP5/MMP8/ADAM8/WNT5A/SAA1/MAPK11/ACHE/TLR2/CCL1/ANG/MYOM1/GATA3/RBP4/IL10/PANX2/TNFRSF4/ADORA1/FCN1/SYTL4/CLEC4E/CD2…	77
GO:0032944	regulation of mononuclear cell proliferation	65/2117	163/11691	4.80687e-11	3.47654e-09	2.47386e-09	CD74/PTPRC/IL12RB1/CD40/TNFSF13B/RIPK2/CD274/IRF1/IDO1/SH3RF1/VCAM1/CTLA4/IL15/IL27/PDCD1LG2/HLA-E/TNFRSF21/GPR183/HLA-DPA1/HLA-DPB1/BTN2A2/CDKN1A/SYK/CD38/PTPN6/LYN/TNFSF18/IL7/CD28/BCL6/CD86/CD80/TGFB1/CCDC88B/HLA-G/MEF2C/CD70/TICAM1/IL20RB/SDC4/IL6/CD320/JAK3/CSF1/HLA-DMB/FCGR2B/LRRC32/LGALS3/CCL5/VSIR/GPNMB/IL2RA/CD6/IL23A/MNDA/CHRNB2/PRKCQ/IL10/BMP4/CARD11/TNFRSF4/CD24/HES1/GAL/IL12B	65
GO:0043410	positive regulation of MAPK cascade	122/2117	386/11691	5.01863e-11	3.58129e-09	2.54841e-09	CD74/HGF/KARS1/EDN1/PTPRC/P2RX7/JAK2/CD40/RIPK2/FGD2/PAK1/SH3RF1/SCIMP/NOD2/IQGAP3/LRRK2/TNF/PRKCA/GADD45B/TNFRSF11A/ZC3H12A/RAPGEF2/NOTCH2/CDK1/GPR183/ICAM1/GLIPR2/TREM2/SYK/NCF1/PDGFB/C5/NRP1/PTPN1/PDGFC/CCR1/SASH1/IGFBP4/CCL8/ARRB2/CFLAR/DUSP5/IL1RN/NECAB2/TGFB1/SRC/MAP2K6/TGFBR1/MARCO/PTK2B/SH3RF3/CSF1R/CCL15/TIAM1/PROK2/SPRY2/FZD5/ROBO1/TLR3/SPHK1/GADD45G/AKAP12/OSM/IL6/CHI3L1/CSK/KITLG/TRIM…	122
GO:1903039	positive regulation of leukocyte cell-cell adhesion	68/2117	175/11691	6.80215e-11	4.79014e-09	3.40861e-09	CD74/PTPRC/CYLD/IL12RB1/TNFSF13B/RIPK2/CD274/PAK1/VCAM1/CTLA4/IL15/NOD2/SOCS1/PDCD1LG2/HLA-E/TNF/ICAM1/HLA-DPA1/HLA-DPB1/BTN2A2/CD47/SYK/PDCD1/CD83/EGR3/PTPN6/LYN/HLX/IL7/RUNX1/CD28/BCL6/CD86/CD80/TGFB1/CCDC88B/SRC/HLA-G/PTAFR/NFKBIZ/CD70/MDK/IL6/CSK/JAK3/RASGRP1/HLA-DMB/NR4A3/CCL5/ADAM8/VSIR/LILRB4/CCR7/CCL2/IL2RA/CD6/IL23A/VNN1/IL7R/PRKCQ/GATA3/DPP4/CARD11/CD24/HES1/EFNB3/IL12B/ELANE	68
GO:0019724	B cell mediated immunity	42/2117	86/11691	7.05345e-11	4.90261e-09	3.48864e-09	CD74/TBX21/PTPRC/CD40/SERPING1/C1QB/HLA-E/LTA/TNF/NBN/C2/FGL2/UNG/EXO1/TLR8/C5/STAT6/PTPN6/NSD2/CD28/C1QC/BCL6/HLA-DQB1/IRF7/LIG4/C1S/C1R/C1RL/CR1/TGFB1/TCIRG1/HLA-G/MSH2/C3/FCER1G/CD70/PARP3/C1QA/BCL3/FCGR2B/GAPT/IL10	42
GO:0045619	regulation of lymphocyte differentiation	55/2117	129/11691	7.2209e-11	4.95465e-09	3.52567e-09	CD74/TBX21/PTPRC/CYLD/LAG3/IL12RB1/RIPK2/IRF1/SH3RF1/CTLA4/IL15/SOCS1/IL27/ZC3H12A/SLAMF8/BTN2A2/SYK/FGL2/CD83/EGR3/PTPN6/HLX/IL7/RUNX1/CD28/BCL6/CD86/CD80/CR1/TGFB1/PTPN2/HLA-G/KAT2A/FANCD2/NFKBIZ/FANCA/INHBA/NFAM1/MDK/IRF4/JAK3/RASGRP1/ADAM8/VSIR/LILRB4/IL2RA/IL23A/VNN1/IL7R/DTX1/GATA3/BMP4/CARD11/CD2/IL12B	55
GO:0070374	positive regulation of ERK1 and ERK2 cascade	57/2117	136/11691	7.41973e-11	5.00702e-09	3.56294e-09	CD74/KARS1/PTPRC/RIPK2/SCIMP/NOD2/TNF/PRKCA/TNFRSF11A/RAPGEF2/NOTCH2/GPR183/ICAM1/GLIPR2/TREM2/PDGFB/NRP1/PDGFC/CCR1/CCL8/ARRB2/CFLAR/NECAB2/TGFB1/SRC/MARCO/PTK2B/CSF1R/CCL15/SPRY2/AKAP12/CHI3L1/SEMA7A/CCL4/RASGRP1/GAREM1/CCL3/BMP2/CCL5/CCR7/CCL2/GPNMB/CCL3L1/CCL3L3/CCL1/CCL4L1/FLT1/PDGFA/TNFAIP8L3/BMP4/CCL24/NDRG4/CCL18/EGFR/SLAMF1/CCL13/ACKR3	57
GO:0032943	mononuclear cell proliferation	76/2117	205/11691	7.48434e-11	5.00702e-09	3.56294e-09	CD74/BTN3A1/PTPRC/P2RX7/IL12RB1/CD40/TNFSF13B/RIPK2/CD274/IRF1/IDO1/SH3RF1/VCAM1/CTLA4/IL15/IL27/PDCD1LG2/HLA-E/PSMB10/TNFRSF21/GPR183/HLA-DPA1/HLA-DPB1/BTN2A2/CDKN1A/ELF4/SYK/CD38/PTPN6/LYN/HELLS/TNFSF18/IL7/IMPDH2/CD28/BCL6/CD86/CD80/CD180/SLC11A1/TGFB1/CCDC88B/HLA-G/MEF2C/CD70/TICAM1/IL20RB/SDC4/IL6/CD320/JAK3/CSF1/HLA-DMB/FCGR2B/LRRC32/LGALS3/CCL5/VSIR/GPNMB/IL2RA/CD6/ACE/IL23A/MNDA/CHRNB2/IL…	76
GO:0070371	ERK1 and ERK2 cascade	78/2117	213/11691	8.43815e-11	5.57543e-09	3.96741e-09	CD74/KARS1/CEACAM1/PTPRC/RIPK2/GBP1/SCIMP/ATF3/NOD2/IQGAP3/TNF/PRKCA/TNFRSF11A/RAPGEF2/NOTCH2/GPR183/ICAM1/GLIPR2/BTN2A2/TREM2/SYK/PDGFB/NRP1/KLF4/PTPN1/PTPN6/LYN/PDGFC/CCR1/CCL8/ARRB2/CFLAR/NECAB2/TGFB1/SRC/PTPN2/MARCO/PTK2B/CSF1R/NDRG2/CCL15/TIAM1/FAM83D/SPRY2/PTGER4/AKAP12/NLRP12/CHI3L1/CSK/SEMA7A/CCL4/RASGRP1/C3orf33/GAREM1/CCL3/BMP2/CCL5/LIF/CCR7/CCL2/GPNMB/DUSP1/CCL3L1/CCL3L3/CCL1/CCL4L1/FL…	78
GO:0050714	positive regulation of protein secretion	74/2117	198/11691	8.58484e-11	5.60318e-09	3.98716e-09	KARS1/SRI/P2RX7/JAK2/RIPK2/CD274/ATP13A2/AIM2/NOD2/HCAR2/LRRK2/HLA-E/TNF/IFIH1/GSDMD/TREM2/SYK/IFNGR1/CD38/TLR8/C5/IL1RAP/GLUL/PANX1/CLEC5A/TGFB1/SRC/STX4/CFTR/CSF1R/APBB1/MDK/FZD5/TLR1/WLS/LPL/PTGER4/AKAP12/NLRP12/OSM/IL6/DDX58/CLEC6A/TGFB3/GPR27/CD14/RASGRP1/FGR/CCL3/SCAMP5/MMP8/ADAM8/WNT5A/SAA1/MAPK11/ACHE/TLR2/CCL1/ANG/MYOM1/GATA3/RBP4/IL10/PANX2/TNFRSF4/FCN1/SYTL4/CLEC4E/CD2/EGFR/VEGFC/MMP12…	74
GO:0034612	response to tumor necrosis factor	88/2117	252/11691	9.62936e-11	6.2092e-09	4.41839e-09	NUB1/PSMA4/KARS1/EDN1/CYLD/PSME1/JAK2/PSME2/CD40/TNFSF13B/STAT1/GBP3/GBP1/RBCK1/GCH1/GBP2/VCAM1/AIM2/CASP4/PSMB8/PSMB10/LTA/TNF/PSMB9/TNFRSF21/PID1/TNFRSF11A/ZC3H12A/ICAM1/ACOD1/BRCA1/PSMA5/TANK/PSMA2/SYK/TRAIP/ZFP36/SPPL2A/SMPD3/TNFSF18/TNFRSF25/CCL8/PTPN2/CRHBP/CARD16/TNFAIP3/CXCL16/PTK2B/KAT2A/EDA/CCL15/LTB/CD70/AFF3/BIRC3/SPHK1/AKAP12/PTGS2/CHI3L1/NFKB1/TRAF1/TRAF3/TNFRSF8/NFKBIA/CCL4/CD14/CL…	88
GO:0001906	cell killing	47/2117	103/11691	1.04756e-10	6.67443e-09	4.74944e-09	CFH/SLAMF7/CEACAM1/PTPRC/P2RX7/LAG3/IL12RB1/APOL1/B2M/HLA-C/HLA-E/HLA-F/HLA-A/HLA-B/ICAM1/CR1L/STAP1/SYK/MICB/BCL2L11/PTPN6/ARRB2/CTSC/CD1C/HLA-G/C3/SERPINB9/CD1A/CD1B/SLAMF6/RASGRP1/FCGR2B/IL23A/IL7R/H2BC11/S100A12/LYZ/CXCL6/AZU1/IL12B/CCL13/SERPINB4/CTSG/IL18RAP/DEFA4/ELANE/DEFA3	47
GO:0050670	regulation of lymphocyte proliferation	64/2117	162/11691	1.08428e-10	6.82713e-09	4.85811e-09	CD74/PTPRC/IL12RB1/CD40/TNFSF13B/RIPK2/CD274/IRF1/IDO1/SH3RF1/VCAM1/CTLA4/IL15/IL27/PDCD1LG2/HLA-E/TNFRSF21/GPR183/HLA-DPA1/HLA-DPB1/BTN2A2/CDKN1A/SYK/CD38/PTPN6/LYN/TNFSF18/IL7/CD28/BCL6/CD86/CD80/TGFB1/CCDC88B/HLA-G/MEF2C/CD70/TICAM1/IL20RB/SDC4/IL6/CD320/JAK3/HLA-DMB/FCGR2B/LRRC32/LGALS3/CCL5/VSIR/GPNMB/IL2RA/CD6/IL23A/MNDA/CHRNB2/PRKCQ/IL10/BMP4/CARD11/TNFRSF4/CD24/HES1/GAL/IL12B	64
GO:1903706	regulation of hemopoiesis	120/2117	383/11691	1.34986e-10	8.40051e-09	5.9777e-09	CD74/PSMA4/TBX21/CEACAM1/PTPRC/CYLD/TESC/LAG3/PSME1/IL12RB1/PSME2/RIPK2/STAT1/IRF1/SH3RF1/MOV10/CTLA4/IL15/B2M/SOCS1/IL27/PSMB8/PSMB10/TNF/PSMB9/PRKCA/STAT3/ZC3H12A/NOTCH2/PIM1/SLAMF8/SCIN/BTN2A2/TREM2/NCAPG2/PSMA5/PSMA2/SYK/FGL2/ZFP36/SIGLEC15/TAL1/JAG1/CD83/EGR3/LILRB3/PTPN6/LYN/HLX/CCR1/IL7/RUNX1/CD28/C1QC/BCL6/CD86/IRF7/DLL1/CD80/HMGB2/CR1/TGFB1/PTPN2/HLA-G/PTK2B/CTNNBIP1/KAT2A/FANCD2/NFKBIZ/…	120
GO:0002286	T cell activation involved in immune response	38/2117	75/11691	1.42382e-10	8.75897e-09	6.23278e-09	TBX21/CEACAM1/IL12RB1/RIPK2/IL27/STAT3/ZC3H12A/GPR183/ICAM1/FGL2/ITGAL/STAT6/HLX/TNFSF18/BCL6/CD86/CD80/SLC11A1/RELB/CD1C/NFKBIZ/FCER1G/LCP1/BCL3/MDK/PTGER4/IL6/IRF4/JAK3/SEMA4A/SLAMF6/HLA-DMB/FCGR2B/LGALS3/IL23A/GATA3/CLEC4E/IL12B	38
GO:0002819	regulation of adaptive immune response	57/2117	138/11691	1.47705e-10	8.98316e-09	6.39231e-09	TBX21/CEACAM1/PTPRC/P2RX7/IL12RB1/CD40/TNFSF13B/RIPK2/CD274/IRF1/B2M/IL27/HLA-C/HLA-E/HLA-F/HLA-A/LTA/TNF/HLA-B/RSAD2/ZC3H12A/HFE/STAT6/PTPN6/HLX/NSD2/CD28/BCL6/IRF7/CD80/SLC11A1/CR1/TGFB1/CD1C/TNFAIP3/HLA-G/MSH2/NFKBIZ/C3/FCER1G/MEF2C/PARP3/FZD5/IL20RB/IL6/CD1A/JAK3/CD1B/FCGR2B/CD48/IL23A/IL7R/PRKCQ/GATA3/IL10/IL12B/IL33	57
GO:0030098	lymphocyte differentiation	88/2117	254/11691	1.54101e-10	9.26685e-09	6.59419e-09	CD74/TBX21/PTPRC/CYLD/LAG3/IL12RB1/RIPK2/IRF1/SH3RF1/VCAM1/CTLA4/IL15/B2M/SOCS1/IL27/STAT3/RSAD2/ZC3H12A/NOTCH2/GPR183/SLAMF8/BTN2A2/SYK/FGL2/KLF6/STAT6/CD83/EGR3/PTPN6/HLX/IL7/RUNX1/CD28/BCL6/CD86/LIG4/DLL1/CD80/CR1/TGFB1/PTPN2/TCIRG1/RELB/MERTK/HLA-G/PTK2B/MSH2/KAT2A/FANCD2/NFKBIZ/FANCA/INHBA/FCER1G/FZD9/NCAPH2/NFAM1/BCL3/RHOH/MDK/FZD5/PTGER4/IL6/IRF4/JAK3/SEMA4A/SLAMF6/RASGRP1/FCGR2B/PTPRJ/HHE…	88
GO:0045089	positive regulation of innate immune response	102/2117	310/11691	1.61735e-10	9.61785e-09	6.84395e-09	PSMA4/GRAMD4/CYLD/WDFY1/LAG3/PSME1/PSME2/RIPK2/IRF1/APPL2/NLRC5/TIFA/PAK1/GBP5/COLEC12/AIM2/OTUD4/NOD2/MUC1/TLR5/PSMB8/HLA-E/HLA-F/PSMB10/PSMB9/RSAD2/PARP9/ACOD1/IFIH1/PSMA5/TANK/EPG5/PSMA2/SYK/CTSS/MYD88/ZBP1/DDX60/MICB/TLR8/NR1H3/IKBKE/CUL1/LYN/ARRB2/IRF7/PIK3AP1/HMGB2/SRC/MAP2K6/RFTN1/LGR4/RELB/MARCO/TNFAIP3/HLA-G/XIAP/FCER1G/ICAM2/TICAM1/PLSCR1/CLEC10A/MUC6/DHX58/TLR1/BIRC3/TLR3/CGAS/RAB7B/PY…	102
GO:0019730	antimicrobial humoral response	30/2117	52/11691	1.90944e-10	1.123e-08	7.99115e-09	CXCL9/CXCL10/CXCL11/HLA-E/ACOD1/H2BC21/SLC11A1/CXCL5/BCL3/RNASE6/S100A9/PPBP/H2BC4/H2BC11/SPON2/S100A12/RNASE3/LYZ/CXCL6/CXCL8/AZU1/CCL13/PI3/CTSG/PF4V1/DEFA4/PRTN3/ELANE/DEFA3/IL36RN	30
GO:0042107	cytokine metabolic process	45/2117	98/11691	2.01811e-10	1.17402e-08	8.35416e-09	CD74/PTPRC/LAG3/JAK2/NMI/IRF1/IL27/TNF/STAT3/SYK/ZFP36/TLR8/IL1RAP/KLF4/CX3CR1/CD28/CD86/IRF7/CD80/PTAFR/INHBA/LTB/TICAM1/BCL3/TLR1/TLR3/AKAP12/NLRP12/IL6/NFKB1/IRF4/TNFRSF8/TLR7/WNT5A/EGR1/PRKCQ/RNF128/GATA3/IL10/CARD11/TNFSF15/AZU1/IL12B/LBP/ELANE	45
GO:0071222	cellular response to lipopolysaccharide	65/2117	168/11691	2.2163e-10	1.27545e-08	9.07592e-09	RIPK2/CD274/CXCL9/NOD2/CXCL10/CXCL11/PDE4B/PDCD1LG2/TNF/PRKCA/ZC3H12A/ICAM1/ACOD1/STAP1/ZFP36/MRC1/SBNO2/NR1H3/LYN/SASH1/CX3CR1/CMPK2/CD86/CD80/CD180/HMGB2/IL1RN/TGFB1/SRC/CARD16/TNFAIP3/PTAFR/CXCL5/CCR5/MEF2C/TICAM1/IL6/NFKB1/TRIM5/NFKBIA/CD14/CCL3/CARD17/CCL5/KMO/WNT5A/CCL2/CD6/ABCC2/TLR2/IRAK2/TFPI/PPBP/IL10/TNIP3/SPON2/CXCL6/CXCL8/IL12B/CTSG/LBP/PF4V1/DEFA4/DEFA3/IL36RN	65
GO:0002285	lymphocyte activation involved in immune response	56/2117	136/11691	2.46648e-10	1.40432e-08	9.99296e-09	TBX21/CEACAM1/PTPRC/IL12RB1/CD40/RIPK2/IL27/HLA-F/STAT3/ZC3H12A/NOTCH2/GPR183/ICAM1/NBN/FGL2/UNG/ITGAL/EXO1/STAT6/HLX/TNFSF18/NSD2/CD28/BCL6/CD86/LIG4/DLL1/CD80/CD180/SLC11A1/TGFB1/RELB/CD1C/PTK2B/MSH2/NFKBIZ/FCER1G/LCP1/PARP3/BCL3/MDK/PTGER4/IL6/IRF4/JAK3/SEMA4A/SLAMF6/HLA-DMB/FCGR2B/LGALS3/IL23A/GATA3/GAPT/IL10/CLEC4E/IL12B	56
GO:0042035	regulation of cytokine biosynthetic process	42/2117	89/11691	2.78888e-10	1.57117e-08	1.11803e-08	CD74/PTPRC/LAG3/JAK2/NMI/IRF1/IL27/TNF/STAT3/SYK/ZFP36/TLR8/KLF4/CX3CR1/CD28/CD86/CD80/PTAFR/INHBA/LTB/TICAM1/BCL3/TLR1/TLR3/AKAP12/NLRP12/IL6/NFKB1/IRF4/TNFRSF8/TLR7/WNT5A/EGR1/PRKCQ/RNF128/GATA3/IL10/CARD11/AZU1/IL12B/LBP/ELANE	42
GO:0051251	positive regulation of lymphocyte activation	77/2117	214/11691	2.92316e-10	1.62966e-08	1.15965e-08	CD74/TBX21/PTPRC/CYLD/IL12RB1/CD40/TNFSF13B/RIPK2/CD274/PAK1/VCAM1/CTLA4/IL15/NOD2/SOCS1/PDCD1LG2/HLA-E/HLA-F/GPR183/HLA-DPA1/HLA-DPB1/BTN2A2/CDKN1A/CD47/SYK/PDCD1/CD38/STAT6/CD83/EGR3/PTPN6/LYN/HLX/IL7/NSD2/RUNX1/CD28/BCL6/CD86/CD80/TGFB1/CCDC88B/SRC/HLA-G/MSH2/NFKBIZ/MEF2C/CD70/TICAM1/MDK/IL6/CSK/CD320/JAK3/RASGRP1/HLA-DMB/CCL5/ADAM8/VSIR/LILRB4/CCR7/CCL2/IL2RA/CD6/IL23A/VNN1/CHRNB2/IL7R/PRKCQ/…	77
GO:0050870	positive regulation of T cell activation	63/2117	162/11691	3.27446e-10	1.78914e-08	1.27313e-08	CD74/PTPRC/CYLD/IL12RB1/TNFSF13B/RIPK2/CD274/PAK1/VCAM1/CTLA4/IL15/NOD2/SOCS1/PDCD1LG2/HLA-E/HLA-DPA1/HLA-DPB1/BTN2A2/CD47/SYK/PDCD1/CD83/EGR3/PTPN6/LYN/HLX/IL7/RUNX1/CD28/BCL6/CD86/CD80/TGFB1/CCDC88B/SRC/HLA-G/NFKBIZ/CD70/MDK/IL6/CSK/JAK3/RASGRP1/HLA-DMB/CCL5/ADAM8/VSIR/LILRB4/CCR7/CCL2/IL2RA/CD6/IL23A/VNN1/IL7R/PRKCQ/GATA3/DPP4/CARD11/CD24/HES1/EFNB3/IL12B	63
GO:0046651	lymphocyte proliferation	74/2117	203/11691	3.27609e-10	1.78914e-08	1.27313e-08	CD74/BTN3A1/PTPRC/P2RX7/IL12RB1/CD40/TNFSF13B/RIPK2/CD274/IRF1/IDO1/SH3RF1/VCAM1/CTLA4/IL15/IL27/PDCD1LG2/HLA-E/PSMB10/TNFRSF21/GPR183/HLA-DPA1/HLA-DPB1/BTN2A2/CDKN1A/ELF4/SYK/CD38/PTPN6/LYN/HELLS/TNFSF18/IL7/IMPDH2/CD28/BCL6/CD86/CD80/CD180/SLC11A1/TGFB1/CCDC88B/HLA-G/MEF2C/CD70/TICAM1/IL20RB/SDC4/IL6/CD320/JAK3/HLA-DMB/FCGR2B/LRRC32/LGALS3/CCL5/VSIR/GPNMB/IL2RA/CD6/IL23A/MNDA/CHRNB2/IL7R/PRKCQ/…	74
GO:0016064	immunoglobulin mediated immune response	40/2117	83/11691	3.33517e-10	1.80301e-08	1.283e-08	CD74/TBX21/PTPRC/CD40/SERPING1/C1QB/HLA-E/LTA/TNF/NBN/C2/FGL2/UNG/EXO1/TLR8/C5/STAT6/PTPN6/NSD2/CD28/C1QC/BCL6/HLA-DQB1/IRF7/LIG4/C1S/C1R/C1RL/CR1/TGFB1/TCIRG1/MSH2/C3/FCER1G/PARP3/C1QA/BCL3/FCGR2B/GAPT/IL10	40
GO:0050731	positive regulation of peptidyl-tyrosine phosphorylation	52/2117	123/11691	3.44385e-10	1.84315e-08	1.31156e-08	CD74/HGF/PTPRC/JAK2/CD40/RIPK2/IL15/PARP14/TNF/STAT3/ICAM1/PARP9/FCGR1A/HBEGF/ABI1/TREM2/NCAPG2/STAP1/SYK/TAL1/NCF1/PDGFB/NRP1/PTPN1/LYN/TNFSF18/ARRB2/CD80/SEMA4D/TGFB1/SRC/PTK2B/CSF1R/OSM/IL6/KITLG/BANK1/PTPRJ/CCL5/LIF/ITGB3/CASS4/ACE/IL23A/SOCS3/TGFA/ADORA1/CD24/HES1/AGT/NRG1/IL12B	52
GO:0000280	nuclear division	107/2117	336/11691	4.91171e-10	2.60272e-08	1.85206e-08	EDN1/TOP2A/CCNE2/ZWINT/NCAPH/CDCA5/PRC1/DSCC1/KIF11/MKI67/SMPD3/CENPF/KIF2C/DSN1/NUSAP1/CDC20/CDC6/KIF14/KIFC1/CDC25C/RAD54L/HORMAD1/PDGFB/AURKB/TTK/CDCA8/NCAPD3/NDC80/CHEK1/CCNB1/BUB1B/PLK1/MAD2L1/MYBL2/EME1/BIRC5/TPX2/KIF18B/NCAPG/ANLN/PKMYT1/TACC3/CENPK/UBE2C/BUB1/RACGAP1/NUF2/ESPL1/CDT1/SMC2/DLGAP5/KIF23/CCNA1/NEK2/SPAG5/ASPM/CD28/MYBL1/RAD54B/RCC1/HASPIN/SPDL1/KIF4A/MND1/CENPE/TGFB1/SGO1/RAD…	107
GO:0022409	positive regulation of cell-cell adhesion	72/2117	197/11691	4.96664e-10	2.60603e-08	1.85442e-08	CD74/PTPRC/CYLD/IL12RB1/TNFSF13B/RIPK2/CD274/PAK1/VCAM1/CTLA4/IL15/NOD2/SOCS1/PDCD1LG2/HLA-E/TNF/ICAM1/HLA-DPA1/HLA-DPB1/BTN2A2/CD47/SYK/PDCD1/CD83/EGR3/PTPN6/LYN/HLX/IL7/RUNX1/CD28/BCL6/CD86/CD80/TGFB1/CCDC88B/SRC/HLA-G/PTAFR/NFKBIZ/CD70/MDK/IL6/CSK/JAK3/RASGRP1/HLA-DMB/NR4A3/CCL5/KIF26B/ADAM8/VSIR/LILRB4/WNT5A/CCR7/CCL2/IL2RA/CD6/IL23A/VNN1/IL7R/PRKCQ/GATA3/IL10/PDPN/DPP4/CARD11/CD24/HES1/EFNB3…	72
GO:0042089	cytokine biosynthetic process	44/2117	97/11691	5.22091e-10	2.71285e-08	1.93043e-08	CD74/PTPRC/LAG3/JAK2/NMI/IRF1/IL27/TNF/STAT3/SYK/ZFP36/TLR8/IL1RAP/KLF4/CX3CR1/CD28/CD86/IRF7/CD80/PTAFR/INHBA/LTB/TICAM1/BCL3/TLR1/TLR3/AKAP12/NLRP12/IL6/NFKB1/IRF4/TNFRSF8/TLR7/WNT5A/EGR1/PRKCQ/RNF128/GATA3/IL10/CARD11/AZU1/IL12B/LBP/ELANE	44
GO:0045785	positive regulation of cell adhesion	102/2117	316/11691	5.44679e-10	2.803e-08	1.99458e-08	CD74/PTPRC/CYLD/JAK2/IL12RB1/TNFSF13B/RIPK2/CD274/RSU1/PAK1/VCAM1/CTLA4/IL15/NOD2/SOCS1/PDCD1LG2/HLA-E/TNF/PRKCA/ICAM1/AGR2/HLA-DPA1/HLA-DPB1/BTN2A2/CD47/PPM1F/SYK/TGM2/PDCD1/NRP1/CD83/EPB41L5/EGR3/PTPN6/LYN/HLX/TNFSF18/IL7/CXCL12/RUNX1/CD28/BCL6/CD86/CD80/TGFB1/CCDC88B/SRC/S100A10/STX4/MMRN2/HLA-G/PTAFR/PTK2B/NFKBIZ/CD70/MAP4K4/MDK/SDC4/IL6/CSK/ADGRG1/SMAD3/JAK3/ECM2/CSF1/RASGRP1/HLA-DMB/PTPRJ/N…	102
GO:0071356	cellular response to tumor necrosis factor	82/2117	236/11691	5.56593e-10	2.83703e-08	2.0188e-08	PSMA4/KARS1/EDN1/CYLD/PSME1/JAK2/PSME2/CD40/TNFSF13B/STAT1/GBP3/GBP1/RBCK1/GBP2/VCAM1/AIM2/CASP4/PSMB8/PSMB10/LTA/TNF/PSMB9/TNFRSF21/PID1/TNFRSF11A/ZC3H12A/ICAM1/ACOD1/BRCA1/PSMA5/TANK/PSMA2/SYK/TRAIP/ZFP36/SPPL2A/SMPD3/TNFSF18/TNFRSF25/CCL8/PTPN2/CRHBP/CARD16/TNFAIP3/PTK2B/KAT2A/EDA/CCL15/LTB/CD70/BIRC3/SPHK1/AKAP12/CHI3L1/NFKB1/TRAF1/TRAF3/TNFRSF8/NFKBIA/CCL4/CLDN1/CCL3/CCL5/CCL2/ABCC2/CCL3L1/C…	82
GO:0060759	regulation of response to cytokine stimulus	60/2117	153/11691	5.84634e-10	2.95185e-08	2.1005e-08	CD74/VRK2/EDN1/PTPRC/CYLD/JAK2/RIPK2/STAT1/RBCK1/NLRC5/OTUD4/PARP14/SOCS1/CASP4/TNF/PARP9/IFIH1/TREM2/STAP1/SYK/TRAIP/SPPL2A/IFNGR1/ZBP1/ADAR/NR1H3/IKBKE/KLF4/PTPN1/PTPN6/IL7/RUNX1/IRF7/IL1RN/PTPN2/CARD16/TNFAIP3/IL1R2/SLIT2/LIFR/ROBO1/BIRC3/SPHK1/CREBRF/IL6/TRAF1/DDX58/IFNGR2/CSF1/CCL5/WNT5A/PADI2/SOCS3/TLR2/IRAK2/USP18/H2BC11/CD24/MMP12/IL36RN	60
GO:0071216	cellular response to biotic stimulus	72/2117	198/11691	6.44584e-10	3.22413e-08	2.29425e-08	RIPK2/CD274/CXCL9/NOD2/CXCL10/CXCL11/PDE4B/PDCD1LG2/TNF/PRKCA/ZC3H12A/ICAM1/ACOD1/TREM2/STAP1/SYK/ZFP36/MRC1/SBNO2/NR1H3/EME1/BCL2L11/LYN/SASH1/CX3CR1/CMPK2/CD86/CD80/CD180/HMGB2/IL1RN/TGFB1/SRC/CARD16/TNFAIP3/PTAFR/CXCL5/CCR5/MEF2C/TICAM1/FZD5/TLR1/IL6/NFKB1/TRIM5/NFKBIA/CD14/FCGR2B/CCL3/CARD17/CCL5/KMO/WNT5A/CCL2/CD6/ABCC2/TLR2/IRAK2/TFPI/PPBP/IL10/TNIP3/SPON2/CXCL6/CXCL8/IL12B/CTSG/LBP/PF4V1/D…	72
GO:0019883	antigen processing and presentation of endogenous antigen	17/2117	21/11691	6.52766e-10	3.23482e-08	2.30186e-08	CD74/ERAP2/B2M/TAP1/TAP2/HLA-C/HLA-E/HLA-F/HLA-A/TAPBP/HLA-B/HFE/CD1C/ERAP1/HLA-G/CD1A/CD1B	17
GO:0002699	positive regulation of immune effector process	65/2117	172/11691	7.03666e-10	3.45506e-08	2.45858e-08	CD74/KARS1/TBX21/PTPRC/P2RX7/LAG3/IL12RB1/CD40/RIPK2/APPL2/B2M/NOD2/HLA-C/HLA-E/HLA-F/HLA-A/LTA/TNF/HLA-B/RSAD2/SYK/DDX60/MICB/STAT6/LYN/HLX/NSD2/CD28/CD86/CD80/TGFB1/STX4/CD1C/HLA-G/PTAFR/MSH2/NFKBIZ/C3/FCER1G/TICAM1/DHX58/FZD5/IL6/CD1A/DDX58/SEMA7A/CD1B/SLAMF6/RASGRP1/HLA-DMB/FGR/PTPRJ/NR4A3/WNT5A/IL23A/GATA3/RBP4/SPON2/FFAR3/TNFRSF4/FOXF1/IL12B/LBP/IL18RAP/IL33	65
GO:0071674	mononuclear cell migration	33/2117	64/11691	1.28764e-09	6.26495e-08	4.45806e-08	KARS1/CXCL10/TNF/TNFRSF11A/SLAMF8/CD47/PDGFB/LYN/CCR1/CXCL12/CCL8/TGFB1/CCL15/SLIT2/MDK/IL6/CCL4/CSF1/CCL3/LGALS3/CCL5/JAML/CCL2/DUSP1/CCL3L1/CCL3L3/CCL1/CCL4L1/FLT1/CCL24/S100A12/CCL18/CCL13	33
GO:0098813	nuclear chromosome segregation	76/2117	217/11691	1.57971e-09	7.61676e-08	5.42e-08	TOP2A/ESCO2/CCNE2/ZWINT/FEN1/NCAPH/CDCA5/PRC1/DSCC1/CENPF/KIF2C/DSN1/NUSAP1/CDC20/CDC6/DYNC1H1/KIF14/KIFC1/HORMAD1/AURKB/TTK/CDCA8/NCAPD3/NDC80/CCNB1/BUB1B/PLK1/MAD2L1/EME1/KIF18B/NCAPG/TACC3/CENPK/BUB1/RACGAP1/NUF2/ESPL1/CDT1/SMC2/DLGAP5/KIF23/NEK2/SPAG5/KNL1/HASPIN/SPDL1/RMI2/KIF4A/CENPE/SGO1/FBXO5/NDC1/FANCD2/TRIP13/SGO2/NCAPH2/FAM83D/SMC4/REC8/KIF22/KNSTRN/CENPQ/AURKC/NCAPD2/CHMP4C/SHOC1/PSRC…	76
GO:0050777	negative regulation of immune response	48/2117	114/11691	1.92677e-09	9.20721e-08	6.55174e-08	TBX21/CEACAM1/PTPRC/NMI/TRAFD1/NLRC5/SERPING1/CTLA4/PARP14/HLA-E/HLA-F/TNF/ZC3H12A/SLAMF8/ACOD1/FGL2/PDCD1/HFE/ADAR/NR1H3/STAT6/PTPN6/LYN/HLX/ARRB2/BCL6/CR1/TGFB1/PTPN2/TNFAIP3/HLA-G/A2M/PARP3/DHX58/IL20RB/SERPINB9/JAK3/TGFB3/FCGR2B/LGALS3/IL2RA/IL7R/IL10/FOXF1/IL12B/SERPINB4/MMP12/IL33	48
GO:0002440	production of molecular mediator of immune response	61/2117	161/11691	2.08559e-09	9.87793e-08	7.02902e-08	CD74/KARS1/POLB/TBX21/PTPRC/CD40/TNFSF13B/B2M/NOD2/HLA-E/HLA-F/DENND1B/TNF/RSAD2/NBN/CTNNBL1/FGL2/POLQ/UNG/HFE/EXO1/STAT6/NSD2/CD28/BCL6/HLA-DQB1/LIG4/SLC11A1/TGFB1/TCIRG1/STX4/HLA-G/MSH2/FCER1G/TICAM1/PARP3/FZD5/TLR3/CGAS/IL6/DDX58/SEMA7A/JAK3/TGFB3/FCGR2B/NR4A3/WNT5A/TLR2/IL7R/GATA3/GAPT/RBP4/IL10/SPON2/CARD11/FFAR3/TNFRSF4/IL12B/IL18RAP/ELANE/IL33	61
GO:0070665	positive regulation of leukocyte proliferation	45/2117	104/11691	2.16494e-09	1.01638e-07	7.23245e-08	CD74/PTPRC/IL12RB1/CD40/TNFSF13B/RIPK2/CD274/VCAM1/IL15/PDCD1LG2/HLA-E/GPR183/HLA-DPA1/HLA-DPB1/CDKN1A/SYK/CD38/LYN/IL7/CD28/BCL6/CD86/CD80/CCDC88B/MEF2C/CD70/TICAM1/IL6/KITLG/CD320/JAK3/CSF1/HLA-DMB/CCL5/IL2RA/CD6/IL23A/CHRNB2/PRKCQ/OCSTAMP/CARD11/TNFRSF4/CD24/HES1/IL12B	45
GO:0019882	antigen processing and presentation	72/2117	203/11691	2.27517e-09	1.05885e-07	7.53462e-08	CD74/PSMA4/LAG3/PSME1/PSME2/TAPBPL/ERAP2/B2M/PDIA3/NOD2/TAP1/AP2A2/HLA-DMA/PSMB8/TAP2/HLA-C/HLA-E/HLA-F/PSMB10/HLA-A/TAPBP/HLA-B/PSMB9/ICAM1/HLA-DPA1/HLA-DPB1/FCGR1A/RILP/KIF15/TREM2/PSMA5/PSMA2/FGL2/KIF11/CTSS/HLA-DRA/HFE/KIF2C/DYNC1H1/NCF1/FCGR1B/IFI30/RACGAP1/LNPEP/KIF23/HLA-DQB1/KIF4A/CENPE/SLC11A1/HLA-DOB/HLA-DRB1/RFTN1/RELB/CD1C/ERAP1/HLA-G/HLA-DQA1/CTSV/FCER1G/HLA-DRB5/KIF22/KIF3C/CD1A/CTS…	72
GO:0001959	regulation of cytokine-mediated signaling pathway	56/2117	143/11691	2.316e-09	1.06855e-07	7.6037e-08	CD74/VRK2/EDN1/PTPRC/CYLD/JAK2/RIPK2/STAT1/RBCK1/NLRC5/OTUD4/PARP14/SOCS1/CASP4/TNF/PARP9/TREM2/STAP1/SYK/TRAIP/SPPL2A/IFNGR1/ZBP1/ADAR/NR1H3/IKBKE/PTPN1/PTPN6/IL7/RUNX1/IRF7/IL1RN/PTPN2/CARD16/TNFAIP3/IL1R2/SLIT2/LIFR/ROBO1/BIRC3/SPHK1/CREBRF/IL6/TRAF1/IFNGR2/CSF1/CCL5/WNT5A/PADI2/SOCS3/IRAK2/USP18/H2BC11/CD24/MMP12/IL36RN	56
GO:0002483	antigen processing and presentation of endogenous peptide antigen	13/2117	14/11691	2.54555e-09	1.1461e-07	8.15553e-08	ERAP2/B2M/TAP1/TAP2/HLA-C/HLA-E/HLA-F/HLA-A/TAPBP/HLA-B/HFE/ERAP1/HLA-G	13
GO:0019885	antigen processing and presentation of endogenous peptide antigen via MHC class I	13/2117	14/11691	2.54555e-09	1.1461e-07	8.15553e-08	ERAP2/B2M/TAP1/TAP2/HLA-C/HLA-E/HLA-F/HLA-A/TAPBP/HLA-B/HFE/ERAP1/HLA-G	13
GO:0050920	regulation of chemotaxis	60/2117	158/11691	2.54832e-09	1.1461e-07	8.15553e-08	CD74/KARS1/EDN1/CXCL10/S1PR1/SUCNR1/GPR183/SLAMF8/P2RX4/TREM2/PPM1F/STAP1/PDGFB/C5/NRP1/LYN/CCR1/CXCL12/SEMA4D/TGFB1/PTPN2/STX4/CAMK1D/F3/SEMA6B/PTK2B/TIAM1/MTUS1/SLIT2/MDK/ROBO1/PLXNA3/IL6/ADGRA2/CXCR2/SMAD3/SEMA7A/SEMA4C/SEMA4A/CCL4/CYP19A1/CSF1/CCL3/CCL5/WNT5A/CCR7/CCL2/LPAR1/PADI2/IL23A/DUSP1/CCL1/SEMA3A/SEMA5A/DYSF/CXCL8/AZU1/VEGFC/LBP/ELANE	60
GO:0048285	organelle fission	113/2117	371/11691	2.97171e-09	1.32538e-07	9.43128e-08	EDN1/TOP2A/STAT2/CCNE2/LRRK2/ZWINT/NCAPH/CDCA5/PRC1/DSCC1/KIF11/MKI67/SMPD3/CENPF/KIF2C/DSN1/NUSAP1/CDC20/CDC6/KIF14/KIFC1/CDC25C/RAD54L/HORMAD1/PDGFB/AURKB/TTK/CDCA8/NCAPD3/NDC80/CHEK1/CCNB1/BUB1B/PLK1/MAD2L1/MYBL2/EME1/BIRC5/TPX2/KIF18B/NCAPG/ANLN/PKMYT1/TACC3/CENPK/UBE2C/BUB1/RACGAP1/NUF2/ESPL1/CDT1/SMC2/DLGAP5/KIF23/CCNA1/NEK2/SPAG5/ASPM/CD28/MYBL1/RAD54B/RCC1/HASPIN/DDHD1/SPDL1/KIF4A/MND1/CE…	113
GO:0002455	humoral immune response mediated by circulating immunoglobulin	19/2117	27/11691	3.69521e-09	1.63444e-07	1.16305e-07	PTPRC/SERPING1/C1QB/LTA/TNF/C2/EXO1/C5/PTPN6/C1QC/HLA-DQB1/C1S/C1R/C1RL/CR1/C3/C1QA/BCL3/FCGR2B	19
GO:0042108	positive regulation of cytokine biosynthetic process	31/2117	60/11691	3.82272e-09	1.67625e-07	1.1928e-07	CD74/PTPRC/JAK2/IRF1/IL27/TNF/STAT3/SYK/TLR8/CD28/CD86/CD80/PTAFR/LTB/TICAM1/BCL3/TLR1/TLR3/AKAP12/IL6/IRF4/TNFRSF8/TLR7/WNT5A/EGR1/PRKCQ/CARD11/AZU1/IL12B/LBP/ELANE	31
GO:0002706	regulation of lymphocyte mediated immunity	48/2117	116/11691	3.85236e-09	1.67625e-07	1.1928e-07	TBX21/CEACAM1/PTPRC/P2RX7/LAG3/IL12RB1/CD40/B2M/HLA-C/HLA-E/HLA-F/HLA-A/LTA/TNF/HLA-B/RSAD2/HFE/MICB/STAT6/PTPN6/NSD2/CD28/ARRB2/BCL6/CR1/TGFB1/CD1C/HLA-G/MSH2/C3/FCER1G/PARP3/FZD5/IL20RB/SERPINB9/IL6/CD1A/CD1B/SLAMF6/RASGRP1/FCGR2B/IL23A/IL7R/GATA3/IL10/IL12B/SERPINB4/IL18RAP	48
GO:0048002	antigen processing and presentation of peptide antigen	63/2117	171/11691	4.16622e-09	1.79819e-07	1.27957e-07	CD74/PSMA4/LAG3/PSME1/PSME2/TAPBPL/ERAP2/B2M/PDIA3/TAP1/AP2A2/HLA-DMA/PSMB8/TAP2/HLA-C/HLA-E/HLA-F/PSMB10/HLA-A/TAPBP/HLA-B/PSMB9/HLA-DPA1/HLA-DPB1/FCGR1A/RILP/KIF15/TREM2/PSMA5/PSMA2/KIF11/CTSS/HLA-DRA/HFE/KIF2C/DYNC1H1/NCF1/FCGR1B/IFI30/RACGAP1/LNPEP/KIF23/HLA-DQB1/KIF4A/CENPE/SLC11A1/HLA-DOB/HLA-DRB1/ERAP1/HLA-G/HLA-DQA1/CTSV/FCER1G/HLA-DRB5/KIF22/KIF3C/CTSL/HLA-DMB/FCGR2B/HLA-DQA2/KIF18A/ACE/…	63
GO:0002548	monocyte chemotaxis	26/2117	46/11691	5.71077e-09	2.44512e-07	1.73992e-07	CXCL10/TNFRSF11A/SLAMF8/PDGFB/LYN/CCR1/CXCL12/CCL8/CCL15/SLIT2/IL6/CCL4/CCL3/LGALS3/CCL5/CCL2/DUSP1/CCL3L1/CCL3L3/CCL1/CCL4L1/FLT1/CCL24/S100A12/CCL18/CCL13	26
GO:0071396	cellular response to lipid	129/2117	445/11691	6.95826e-09	2.9556e-07	2.10317e-07	EDN1/TESC/JAK2/RIPK2/CD274/CXCL9/PAK1/DAB2/IL15/NOD2/CXCL10/CXCL11/PDE4B/PDCD1LG2/TNF/PRKCA/GNG2/PID1/ZC3H12A/PIM1/ICAM1/LBH/SSTR2/NCOA1/ACOD1/BRCA1/CCNA2/STAP1/ZFP36/E2F1/MRC1/PAQR8/SBNO2/GRAMD1B/CCNB1/RXRA/NR1H3/KLF4/BCL2L11/LYN/SASH1/CX3CR1/RUNX1/CMPK2/ARRB2/CD86/DDIT4/CD80/CFLAR/CD180/HMGB2/IL1RN/TGFB1/SRC/CRHBP/CARD16/TNFAIP3/PTAFR/CFTR/PTK2B/PTGER2/CXCL5/CCR5/INHBA/CYP27B1/MEF2C/NR4A2/TICAM…	129
GO:0042116	macrophage activation	36/2117	77/11691	7.12867e-09	3.00415e-07	2.13772e-07	CD74/KARS1/PTPRC/JAK2/CD93/LRRK2/SUCNR1/TNF/ZC3H12A/TREM2/STAP1/SYK/IFNGR1/SBNO2/TLR8/NR1H3/SLC11A1/CTSC/TICAM1/C1QA/TLR1/TLR3/SPHK1/IL6/TLR7/FCGR2B/CCL3/MMP8/WNT5A/TLR2/IL10/SLC7A2/DYSF/AZU1/LBP/IL33	36
GO:0002703	regulation of leukocyte mediated immunity	60/2117	162/11691	7.71942e-09	3.22768e-07	2.29678e-07	TBX21/CEACAM1/PTPRC/P2RX7/LAG3/IL12RB1/CD40/B2M/NOD2/HLA-C/HLA-E/HLA-F/HLA-A/LTA/TNF/HLA-B/RSAD2/SYK/HFE/MICB/STAT6/PTPN6/LYN/NSD2/CD28/ARRB2/BCL6/CR1/TGFB1/STX4/CD1C/HLA-G/PTAFR/MSH2/C3/FCER1G/TICAM1/PARP3/FZD5/TLR3/IL20RB/SERPINB9/IL6/CD1A/DDX58/JAK3/CD1B/SLAMF6/RASGRP1/FCGR2B/FGR/IL23A/IL7R/GATA3/IL10/CXCL6/FOXF1/IL12B/SERPINB4/IL18RAP	60
GO:0035710	CD4-positive, alpha-beta T cell activation	34/2117	71/11691	8.64549e-09	3.58687e-07	2.55238e-07	TBX21/IL12RB1/RIPK2/CD274/SH3RF1/SOCS1/IL27/STAT3/RSAD2/ZC3H12A/GPR183/STAT6/CD83/HLX/RUNX1/BCL6/CD86/CD80/TCIRG1/RELB/NFKBIZ/CDH26/BCL3/PTGER4/IL6/IRF4/JAK3/SEMA4A/SLAMF6/VSIR/IL23A/PRKCQ/GATA3/IL12B	34
GO:0051250	negative regulation of lymphocyte activation	47/2117	115/11691	8.99357e-09	3.7011e-07	2.63366e-07	CD74/TBX21/CEACAM1/LAG3/CD274/IRF1/IDO1/CTLA4/SOCS1/PDCD1LG2/HLA-F/TNFRSF21/ZC3H12A/FGL1/BTN2A2/FGL2/HFE/PTPN6/LYN/HLX/RUNX1/BCL6/CD86/CD80/TGFB1/PTPN2/MERTK/TNFAIP3/HLA-G/INHBA/PARP3/MDK/IL20RB/SDC4/BANK1/JAK3/FCGR2B/LRRC32/LGALS3/VSIR/GPNMB/IL2RA/MNDA/DTX1/IL10/BMP4/GAL	47
GO:0007059	chromosome segregation	88/2117	273/11691	9.05911e-09	3.7011e-07	2.63366e-07	TOP2A/ESCO2/CCNE2/ZWINT/FEN1/NCAPH/BRCA1/CDCA5/PRC1/DSCC1/MKI67/CENPF/KIF2C/DSN1/NUSAP1/CDC20/CDC6/DYNC1H1/UVRAG/KIF14/KIFC1/HORMAD1/OIP5/AURKB/TTK/CDCA8/NCAPD3/NDC80/CCNB1/BUB1B/PLK1/MAD2L1/HJURP/EME1/BIRC5/KIF18B/NCAPG/TACC3/CENPK/SKA1/BUB1/RACGAP1/NUF2/ESPL1/CDT1/SPC25/SMC2/DLGAP5/KIF23/NEK2/SPAG5/KNL1/RCC1/SKA3/HASPIN/SPDL1/RMI2/KIF4A/CENPE/SGO1/FBXO5/CDCA2/NDC1/MIS18A/FANCD2/TRIP13/SGO2/NCAP…	88
GO:0042742	defense response to bacterium	50/2117	126/11691	9.86999e-09	4.00183e-07	2.84766e-07	P2RX7/RIPK2/GBP2/GBP4/NOD2/TLR5/HLA-E/LTA/TNF/SLAMF8/GSDMD/OPTN/TREM2/SYK/MYD88/STAB1/H2BC21/HMGB2/SLC11A1/FCER1G/BCL3/TLR3/CFP/IL6/RNASE6/FGR/S100A9/ISG15/IL23A/VGF/TLR2/PPBP/IL10/ADAMTS5/H2BC4/H2BC11/SPON2/S100A12/RNASE3/LYZ/CLEC4E/CXCL6/AZU1/IL12B/CTSG/MPO/LBP/DEFA4/ELANE/DEFA3	50
GO:1903555	regulation of tumor necrosis factor superfamily cytokine production	49/2117	123/11691	1.19068e-08	4.79139e-07	3.4095e-07	PTPRC/JAK2/RIPK2/CD274/NOD2/LRRK2/HLA-E/ZC3H12A/IFIH1/TREM2/CD47/SYK/ZFP36/IFNGR1/PTPN6/CX3CR1/ARRB2/CD86/TNFAIP3/PTAFR/FCER1G/TICAM1/BCL3/FZD5/TLR1/TLR3/LPL/AKAP12/DDX58/TNFRSF8/CD14/RASGRP1/PTPRJ/CCL3/MMP8/ADAM8/VSIR/WNT5A/GPNMB/IL23A/TLR2/IL10/SPON2/AZU1/CD2/IL12B/SLAMF1/LBP/ORM1	49
GO:1903038	negative regulation of leukocyte cell-cell adhesion	41/2117	95/11691	1.21982e-08	4.84901e-07	3.4505e-07	CD74/TBX21/CEACAM1/LAG3/CD274/IRF1/IDO1/CTLA4/SOCS1/PDCD1LG2/TNFRSF21/ZC3H12A/FGL1/BTN2A2/FGL2/HFE/KLF4/PTPN6/HLX/CXCL12/RUNX1/BCL6/CD86/CD80/TGFB1/PTPN2/HLA-G/ADTRP/MDK/IL20RB/SDC4/JAK3/FCGR2B/LRRC32/LGALS3/VSIR/GPNMB/IL2RA/DTX1/IL10/BMP4	41
GO:1903557	positive regulation of tumor necrosis factor superfamily cytokine production	35/2117	75/11691	1.22312e-08	4.84901e-07	3.4505e-07	PTPRC/JAK2/RIPK2/NOD2/LRRK2/HLA-E/IFIH1/SYK/IFNGR1/CD86/PTAFR/FCER1G/TICAM1/FZD5/TLR1/TLR3/LPL/AKAP12/DDX58/TNFRSF8/CD14/RASGRP1/PTPRJ/CCL3/MMP8/ADAM8/WNT5A/IL23A/TLR2/SPON2/AZU1/CD2/IL12B/LBP/ORM1	35
GO:0002824	positive regulation of adaptive immune response based on somatic recombination of immune receptors built from immunoglobulin superfamily domains	38/2117	85/11691	1.28484e-08	5.01932e-07	3.57169e-07	TBX21/PTPRC/P2RX7/IL12RB1/CD40/TNFSF13B/RIPK2/CD274/B2M/HLA-C/HLA-E/HLA-F/HLA-A/LTA/TNF/HLA-B/RSAD2/STAT6/HLX/NSD2/CD28/CD80/SLC11A1/TGFB1/CD1C/HLA-G/MSH2/NFKBIZ/C3/FCER1G/FZD5/IL6/CD1A/CD1B/IL23A/PRKCQ/GATA3/IL12B	38
GO:0032609	interferon-gamma production	38/2117	85/11691	1.28484e-08	5.01932e-07	3.57169e-07	BTN3A1/IL12RB1/RIPK2/CD274/PDE4B/BTN3A2/IL27/PDCD1LG2/LTA/TNF/ZC3H12A/HLA-DPA1/HLA-DPB1/CD47/TLR8/SLC11A1/TCIRG1/INHBA/BCL3/FZD5/TLR3/IL20RB/SLAMF6/CD14/RASGRP1/TLR7/VSIR/ISG15/WNT5A/CCR7/IL23A/GATA3/IL10/CD2/IL12B/IL18RAP/IL33/IL36RN	38
GO:0032740	positive regulation of interleukin-17 production	12/2117	13/11691	1.31291e-08	5.09179e-07	3.62326e-07	IL15/NOD2/MYD88/TGFB1/SPHK1/OSM/IL6/SLAMF6/IL23A/CCL1/PRKCQ/IL12B	12
GO:0000819	sister chromatid segregation	61/2117	168/11691	1.3859e-08	5.3362e-07	3.79718e-07	TOP2A/ESCO2/ZWINT/FEN1/NCAPH/CDCA5/PRC1/DSCC1/CENPF/KIF2C/DSN1/NUSAP1/CDC20/CDC6/KIF14/KIFC1/HORMAD1/AURKB/TTK/CDCA8/NCAPD3/NDC80/CCNB1/BUB1B/PLK1/MAD2L1/KIF18B/NCAPG/TACC3/CENPK/BUB1/RACGAP1/NUF2/ESPL1/CDT1/SMC2/DLGAP5/KIF23/NEK2/SPAG5/HASPIN/SPDL1/RMI2/KIF4A/CENPE/SGO1/FBXO5/TRIP13/SGO2/NCAPH2/SMC4/REC8/KIF22/KNSTRN/AURKC/NCAPD2/CHMP4C/PSRC1/DDX11/KIF18A/DUSP1	61
GO:0031341	regulation of cell killing	33/2117	69/11691	1.48757e-08	5.68676e-07	4.04663e-07	CFH/CEACAM1/PTPRC/P2RX7/LAG3/IL12RB1/B2M/HLA-C/HLA-E/HLA-F/HLA-A/HLA-B/ICAM1/CR1L/STAP1/SYK/MICB/BCL2L11/ARRB2/CD1C/HLA-G/SERPINB9/CD1A/CD1B/SLAMF6/RASGRP1/FCGR2B/IL23A/IL7R/CXCL6/IL12B/SERPINB4/IL18RAP	33
GO:0048247	lymphocyte chemotaxis	24/2117	42/11691	1.64922e-08	6.26002e-07	4.45456e-07	HSD3B7/CXCL10/CXCL11/GPR183/CCL8/CXCL16/PTK2B/CCL15/CCL4/CCL3/CCL5/ADAM8/WNT5A/CCL2/SAA1/PADI2/CH25H/CCL3L1/CCL3L3/CCL1/CCL4L1/CCL24/CCL18/CCL13	24
GO:0032652	regulation of interleukin-1 production	35/2117	76/11691	1.87546e-08	7.06864e-07	5.02996e-07	CEACAM1/P2RX7/JAK2/RIPK2/PML/AIM2/NOD2/ZC3H12A/GSDMD/TREM2/TLR8/CX3CR1/PANX1/ARRB2/MEFV/CARD16/TNFAIP3/IL1R2/FZD5/LPL/SPHK1/PYHIN1/NLRP12/SMAD3/CCL3/CARD17/WNT5A/CCR7/EGR1/SAA1/MNDA/IL10/PANX2/AZU1/ORM1	35
GO:0032946	positive regulation of mononuclear cell proliferation	42/2117	100/11691	2.13583e-08	7.99369e-07	5.68822e-07	CD74/PTPRC/IL12RB1/CD40/TNFSF13B/RIPK2/CD274/VCAM1/IL15/PDCD1LG2/HLA-E/GPR183/HLA-DPA1/HLA-DPB1/CDKN1A/SYK/CD38/IL7/CD28/BCL6/CD86/CD80/CCDC88B/MEF2C/CD70/TICAM1/IL6/CD320/JAK3/CSF1/HLA-DMB/CCL5/IL2RA/CD6/IL23A/CHRNB2/PRKCQ/CARD11/TNFRSF4/CD24/HES1/IL12B	42
GO:0050866	negative regulation of cell activation	56/2117	151/11691	2.29534e-08	8.53103e-07	6.07058e-07	CD74/TBX21/CEACAM1/PTPRC/LAG3/CD274/IRF1/IDO1/CTLA4/THBD/SOCS1/PDCD1LG2/HLA-F/TNFRSF21/ZC3H12A/FGL1/BTN2A2/FGL2/HFE/PDGFB/NR1H3/PTPN6/LYN/HLX/RUNX1/BCL6/CD86/CD80/TGFB1/PTPN2/MERTK/TNFAIP3/HLA-G/INHBA/PARP3/CD9/MDK/IL20RB/SDC4/BANK1/JAK3/GCLC/TSPAN32/FCGR2B/LRRC32/LGALS3/VSIR/GPNMB/IL2RA/MNDA/PDGFA/DTX1/IL10/BMP4/GAL/FOXF1	56
GO:0048525	negative regulation of viral process	36/2117	80/11691	2.50224e-08	9.23584e-07	6.57212e-07	STAT1/APOBEC3F/PML/ISG20/TNF/APOBEC3G/RSAD2/ZC3H12A/PARP10/TRIM26/ZFP36/IFITM1/IFIT5/APOBEC3C/APOBEC3A/CCL8/TRIM21/IFITM3/SHFL/OAS3/OAS1/IFITM2/TRIM25/PLSCR1/TRIM5/CCL4/MX1/CCL3/TFAP4/CCL5/CCNK/ISG15/TRIM59/OASL/FCN1/PTX3	36
GO:0031348	negative regulation of defense response	58/2117	159/11691	2.58544e-08	9.47758e-07	6.74413e-07	HGF/CEACAM1/PTPRC/NMI/TRAFD1/APPL2/NLRC5/SERPING1/PARP14/HLA-E/HLA-F/ZC3H12A/SLAMF8/ACOD1/FGL2/MICB/ADAR/NR1H3/KLF4/ARRB2/MEFV/IL22RA2/CR1/PTPN2/TNFAIP3/HLA-G/A2M/IL1R2/CHID1/DHX58/MDK/PTGER4/IL20RB/PBK/RNF125/NLRP12/C5orf30/SERPINB9/NFKB1/ABCD1/SMAD3/HTRA1/TNFAIP6/CYP19A1/FCGR2B/SAA1/IL2RA/CD200R1/SOCS3/GATA3/CDH5/IL10/ADORA1/FOXF1/IL12B/SERPINB4/MMP12/ELANE	58
GO:0042129	regulation of T cell proliferation	48/2117	122/11691	2.67754e-08	9.74844e-07	6.93688e-07	PTPRC/IL12RB1/TNFSF13B/RIPK2/CD274/IRF1/IDO1/SH3RF1/VCAM1/CTLA4/IL15/IL27/PDCD1LG2/HLA-E/TNFRSF21/HLA-DPA1/HLA-DPB1/BTN2A2/SYK/PTPN6/TNFSF18/CD28/CD86/CD80/TGFB1/CCDC88B/HLA-G/CD70/IL20RB/SDC4/IL6/JAK3/HLA-DMB/LRRC32/LGALS3/CCL5/VSIR/GPNMB/IL2RA/CD6/IL23A/PRKCQ/IL10/BMP4/CARD11/CD24/HES1/IL12B	48
GO:0032612	interleukin-1 production	38/2117	87/11691	2.7952e-08	1.00402e-06	7.14449e-07	CEACAM1/P2RX7/JAK2/RIPK2/PML/GBP5/AIM2/NOD2/SUCNR1/ZC3H12A/GSDMD/TREM2/TLR8/CX3CR1/PANX1/ARRB2/MEFV/CARD16/TNFAIP3/IL1R2/FZD5/LPL/SPHK1/PYHIN1/NLRP12/SMAD3/S100A13/CCL3/CARD17/WNT5A/CCR7/EGR1/SAA1/MNDA/IL10/PANX2/AZU1/ORM1	38
GO:0050868	negative regulation of T cell activation	38/2117	87/11691	2.7952e-08	1.00402e-06	7.14449e-07	CD74/TBX21/CEACAM1/LAG3/CD274/IRF1/IDO1/CTLA4/SOCS1/PDCD1LG2/TNFRSF21/ZC3H12A/FGL1/BTN2A2/FGL2/HFE/PTPN6/HLX/RUNX1/BCL6/CD86/CD80/TGFB1/PTPN2/HLA-G/MDK/IL20RB/SDC4/JAK3/FCGR2B/LRRC32/LGALS3/VSIR/GPNMB/IL2RA/DTX1/IL10/BMP4	38
GO:0002768	immune response-regulating cell surface receptor signaling pathway	97/2117	317/11691	3.07451e-08	1.08972e-06	7.75432e-07	BTN3A1/PSMA4/LCP2/ELMO2/CEACAM1/PTPRC/FYB1/CYLD/PSME1/PSME2/CD40/RIPK2/BTN3A3/GBP1/RBCK1/APPL2/PAK1/CTLA4/PDE4B/MUC1/BTN3A2/PSMB8/PSMB10/DENND1B/PSMB9/TNFRSF21/ZC3H12A/HLA-DPA1/HLA-DPB1/BTN2A2/FCGR1A/ABI1/CD47/PSMA5/STAP1/PSMA2/SYK/LIMK1/HLA-DRA/CD38/MICB/FCGR1B/KLHL6/CUL1/PTPN6/LYN/RUNX1/CD28/HLA-DQB1/CR1/SRC/HLA-DRB1/PTPN2/RFTN1/RELB/HLA-G/HLA-DQA1/NFKBIZ/FCER1G/HLA-DRB5/ICAM2/MEF2C/NFAM1/PLSCR…	97
GO:0008015	blood circulation	97/2117	317/11691	3.07451e-08	1.08972e-06	7.75432e-07	SRI/EDN1/CEACAM1/JAK2/STAT1/SCPEP1/ATP1B2/GCH1/MYOF/CAMK2D/SERPING1/CACNA2D3/ERAP2/CXCL10/PDE4B/TRDN/HRH1/SUCNR1/SMTNL1/ZC3H12A/ICAM1/KCNJ2/P2RX4/ANK2/HBEGF/HRH2/NISCH/CD38/PDGFB/CXCL12/ADORA3/SLC2A5/GUCY1A1/SLC8A1/DLL1/TGFB1/SRC/MAP2K6/ERAP1/PTAFR/GUCY1B1/CTNNBIP1/PTGER2/SCN1B/SOD2/SLIT2/EPAS1/KCNE1/RYR1/PTP4A3/GPD1L/MYLK2/SLC8A2/AKAP12/PTGS2/LRP5/CXADR/CXCR2/SLC4A5/SMAD3/CACNA2D4/RNF207/GCLC/GJ…	97
GO:0001910	regulation of leukocyte mediated cytotoxicity	29/2117	58/11691	3.16908e-08	1.10136e-06	7.83714e-07	CEACAM1/PTPRC/P2RX7/LAG3/IL12RB1/B2M/HLA-C/HLA-E/HLA-F/HLA-A/HLA-B/ICAM1/STAP1/MICB/ARRB2/CD1C/HLA-G/SERPINB9/CD1A/CD1B/SLAMF6/RASGRP1/FCGR2B/IL23A/IL7R/CXCL6/IL12B/SERPINB4/IL18RAP	29
GO:0022617	extracellular matrix disassembly	29/2117	58/11691	3.16908e-08	1.10136e-06	7.83714e-07	CTSS/FSCN1/TGFB1/KIF9/A2M/CTSV/LCP1/CAPNS2/MMP9/IL6/CTSL/HTRA1/BMP1/MMP15/MMP8/ADAM8/CTSK/TIMP1/ADAMTS5/PDPN/DPP4/MMP7/MMP3/MMP1/MMP16/MMP12/CTSG/MMP13/ELANE	29
GO:0043367	CD4-positive, alpha-beta T cell differentiation	29/2117	58/11691	3.16908e-08	1.10136e-06	7.83714e-07	TBX21/IL12RB1/RIPK2/SH3RF1/SOCS1/IL27/STAT3/RSAD2/ZC3H12A/GPR183/STAT6/CD83/HLX/RUNX1/BCL6/CD86/CD80/RELB/NFKBIZ/BCL3/PTGER4/IL6/IRF4/JAK3/SEMA4A/SLAMF6/IL23A/GATA3/IL12B	29
GO:0051272	positive regulation of cellular component movement	122/2117	425/11691	3.34101e-08	1.15362e-06	8.20903e-07	CD74/HGF/KARS1/EDN1/PTPRC/JAK2/CD40/STMN1/CD274/PAK1/DAB2/CXCL10/S1PR1/TNF/PRKCA/STAT3/ZC3H12A/RAPGEF2/ICAM1/GLIPR2/RUFY3/P2RX4/HBEGF/TREM2/PPM1F/GTSE1/ARHGEF39/PDGFB/NRP2/NRP1/EPB41L5/LYN/PDGFC/CCR1/SASH1/TNFSF18/CXCL12/CCL8/TRIM46/BCL6/SLC8A1/SEMA4D/TGFB1/SRC/STX4/CAMK1D/TGFBR1/FBXO5/PTAFR/CXCL16/F3/SEMA6B/PTK2B/KIF20B/CSF1R/NTN1/TIAM1/MAP4K4/SPRY2/SPARC/SOD2/SYNE2/MDK/MMP9/SPHK1/SRPX2/AKAP12/P…	122
GO:0140014	mitotic nuclear division	79/2117	243/11691	3.43351e-08	1.17796e-06	8.3822e-07	EDN1/ZWINT/NCAPH/CDCA5/PRC1/DSCC1/KIF11/MKI67/SMPD3/CENPF/KIF2C/DSN1/NUSAP1/CDC20/CDC6/KIF14/KIFC1/CDC25C/PDGFB/AURKB/TTK/CDCA8/NCAPD3/NDC80/CHEK1/CCNB1/BUB1B/PLK1/MAD2L1/MYBL2/BIRC5/TPX2/KIF18B/NCAPG/ANLN/PKMYT1/TACC3/CENPK/UBE2C/BUB1/RACGAP1/NUF2/ESPL1/CDT1/SMC2/DLGAP5/KIF23/NEK2/SPAG5/CD28/RCC1/HASPIN/SPDL1/KIF4A/CENPE/TGFB1/SGO1/FBXO5/TRIP13/KIF20B/NCAPH2/SMC4/KIF22/AURKA/KNSTRN/AURKC/SPHK1/N…	79
GO:0045066	regulatory T cell differentiation	18/2117	27/11691	3.61771e-08	1.22544e-06	8.7201e-07	LAG3/IRF1/CTLA4/SOCS1/BTN2A2/RUNX1/CD28/BCL6/CR1/TGFB1/HLA-G/KAT2A/FANCD2/FANCA/MDK/VSIR/LILRB4/IL2RA	18
GO:0045589	regulation of regulatory T cell differentiation	18/2117	27/11691	3.61771e-08	1.22544e-06	8.7201e-07	LAG3/IRF1/CTLA4/SOCS1/BTN2A2/RUNX1/CD28/BCL6/CR1/TGFB1/HLA-G/KAT2A/FANCD2/FANCA/MDK/VSIR/LILRB4/IL2RA	18
GO:0046849	bone remodeling	32/2117	68/11691	4.0013e-08	1.34589e-06	9.5772e-07	SNX10/P2RX7/S1PR1/PRKCA/TNFRSF11A/NOTCH2/SYK/SIGLEC15/CD38/IL7/TGFB1/SRC/TCIRG1/LGR4/TNFAIP3/PTK2B/CSF1R/MDK/TMEM119/LRP5/IL6/CSK/TGFB3/PDK4/ITGB3/ADAM8/RAB3D/CTSK/ADRB2/P3H4/DCSTAMP/EGFR	32
GO:0071706	tumor necrosis factor superfamily cytokine production	49/2117	127/11691	4.02359e-08	1.34589e-06	9.5772e-07	PTPRC/JAK2/RIPK2/CD274/NOD2/LRRK2/HLA-E/ZC3H12A/IFIH1/TREM2/CD47/SYK/ZFP36/IFNGR1/PTPN6/CX3CR1/ARRB2/CD86/TNFAIP3/PTAFR/FCER1G/TICAM1/BCL3/FZD5/TLR1/TLR3/LPL/AKAP12/DDX58/TNFRSF8/CD14/RASGRP1/PTPRJ/CCL3/MMP8/ADAM8/VSIR/WNT5A/GPNMB/IL23A/TLR2/IL10/SPON2/AZU1/CD2/IL12B/SLAMF1/LBP/ORM1	49
GO:0001909	leukocyte mediated cytotoxicity	35/2117	78/11691	4.26816e-08	1.41883e-06	1.00963e-06	SLAMF7/CEACAM1/PTPRC/P2RX7/LAG3/IL12RB1/B2M/HLA-C/HLA-E/HLA-F/HLA-A/HLA-B/ICAM1/STAP1/MICB/PTPN6/ARRB2/CTSC/CD1C/HLA-G/SERPINB9/CD1A/CD1B/SLAMF6/RASGRP1/FCGR2B/IL23A/IL7R/CXCL6/AZU1/IL12B/SERPINB4/CTSG/IL18RAP/ELANE	35
GO:0072507	divalent inorganic cation homeostasis	96/2117	315/11691	4.50704e-08	1.48196e-06	1.05455e-06	SRI/EDN1/PTPRC/SNX10/P2RX7/JAK2/CD40/CCRL2/C19orf12/CXCL9/PML/CAMK2D/ATP13A2/CXCL10/CXCL11/S1PR1/TRDN/CYSLTR1/P2RX4/ANK2/GNA13/TGM2/CD38/RMDN3/HERPUD1/PTPN6/LYN/CCR1/CX3CR1/CXCL12/CCL8/FAM20A/MT2A/SLC8A1/SLC11A1/TGFB1/KCTD17/MCOLN2/TCIRG1/F2RL2/PTK2B/PTGER2/TPCN1/CCR5/CYP27B1/CCL15/FZD9/PROK2/TMC8/RYR1/PTGER4/SLC8A2/NMB/F2RL3/CXCR2/SMAD3/SLC30A2/GSTM2/P2RX1/SLC30A4/GRINA/CCL3/CCL5/OPRL1/S100A9/GP…	96
GO:0019884	antigen processing and presentation of exogenous antigen	59/2117	165/11691	4.51345e-08	1.48196e-06	1.05455e-06	CD74/PSMA4/LAG3/PSME1/PSME2/B2M/PDIA3/TAP1/AP2A2/HLA-DMA/PSMB8/TAP2/HLA-C/HLA-E/HLA-F/PSMB10/HLA-A/TAPBP/HLA-B/PSMB9/HLA-DPA1/HLA-DPB1/FCGR1A/RILP/KIF15/PSMA5/PSMA2/KIF11/CTSS/HLA-DRA/KIF2C/DYNC1H1/NCF1/FCGR1B/IFI30/RACGAP1/LNPEP/KIF23/HLA-DQB1/KIF4A/CENPE/HLA-DOB/HLA-DRB1/CD1C/HLA-G/HLA-DQA1/CTSV/FCER1G/HLA-DRB5/KIF22/KIF3C/CD1A/CTSL/CD1B/HLA-DMB/FCGR2B/HLA-DQA2/KIF18A/CTSF	59
GO:0051321	meiotic cell cycle	61/2117	173/11691	4.84149e-08	1.57998e-06	1.12429e-06	TOP2A/CCNE2/NBN/NCAPH/CDC20/EXO1/CDC25C/CDC25A/RAD54L/HORMAD1/TTK/NCAPD3/BUB1B/PLK1/XRCC2/EME1/PKMYT1/BUB1/NUF2/ESPL1/SMC2/CCNA1/NEK2/ASPM/H2AX/MYBL1/RAD54B/PIWIL4/MND1/SGO1/RAD51/FBXO5/NDC1/FANCD2/TRIP13/SGO2/FANCA/NCAPH2/SMC4/REC8/AURKA/AURKC/UBR2/NCAPD2/CDK2/MNS1/SHOC1/M1AP/PRKACB/PDE3A/KIF18A/GPR3/LIF/CENPS/DAZL/WNT5A/INSR/DUSP1/MEI1/P3H4/SYCE3	61
GO:0003013	circulatory system process	98/2117	324/11691	4.93437e-08	1.60053e-06	1.13892e-06	SRI/EDN1/CEACAM1/JAK2/STAT1/SCPEP1/ATP1B2/GCH1/MYOF/CAMK2D/SERPING1/CACNA2D3/ERAP2/CXCL10/PDE4B/TRDN/HRH1/SUCNR1/SMTNL1/ZC3H12A/ICAM1/KCNJ2/P2RX4/ANK2/HBEGF/HRH2/NISCH/CD38/PDGFB/HEG1/CXCL12/ADORA3/SLC2A5/GUCY1A1/SLC8A1/DLL1/TGFB1/SRC/MAP2K6/ERAP1/PTAFR/GUCY1B1/CTNNBIP1/PTGER2/SCN1B/SOD2/SLIT2/EPAS1/KCNE1/RYR1/PTP4A3/GPD1L/MYLK2/SLC8A2/AKAP12/PTGS2/LRP5/CXADR/CXCR2/SLC4A5/SMAD3/CACNA2D4/RNF207/GC…	98
GO:0050671	positive regulation of lymphocyte proliferation	41/2117	99/11691	5.05752e-08	1.63059e-06	1.16031e-06	CD74/PTPRC/IL12RB1/CD40/TNFSF13B/RIPK2/CD274/VCAM1/IL15/PDCD1LG2/HLA-E/GPR183/HLA-DPA1/HLA-DPB1/CDKN1A/SYK/CD38/IL7/CD28/BCL6/CD86/CD80/CCDC88B/MEF2C/CD70/TICAM1/IL6/CD320/JAK3/HLA-DMB/CCL5/IL2RA/CD6/IL23A/CHRNB2/PRKCQ/CARD11/TNFRSF4/CD24/HES1/IL12B	41
GO:0002758	innate immune response-activating signal transduction	79/2117	245/11691	5.11145e-08	1.63811e-06	1.16566e-06	PSMA4/GRAMD4/CYLD/WDFY1/PSME1/PSME2/RIPK2/IRF1/APPL2/TIFA/PAK1/COLEC12/OTUD4/NOD2/MUC1/TLR5/PSMB8/PSMB10/PSMB9/RSAD2/ACOD1/IFIH1/PSMA5/TANK/EPG5/PSMA2/SYK/CTSS/MYD88/DDX60/TLR8/NR1H3/IKBKE/CUL1/LYN/ARRB2/IRF7/PIK3AP1/SRC/MAP2K6/RFTN1/LGR4/RELB/MARCO/TNFAIP3/XIAP/FCER1G/ICAM2/TICAM1/CLEC10A/MUC6/DHX58/TLR1/BIRC3/TLR3/RAB7B/RNF125/NFKB1/IRF4/DDX58/TRIM5/TRAF3/NFKBIA/TLR10/CTSL/CLEC6A/PRKACB/CD14/TL…	79
GO:0032653	regulation of interleukin-10 production	23/2117	41/11691	5.28294e-08	1.683e-06	1.1976e-06	HGF/CD274/IDO1/NOD2/PDCD1LG2/TNFRSF21/TREM2/CD47/SYK/CD83/CD28/DLL1/FCER1G/BCL3/IL20RB/IRF4/JAK3/FCGR2B/MMP8/VSIR/IL23A/TLR2/IL12B	23
GO:0000070	mitotic sister chromatid segregation	53/2117	143/11691	5.56002e-08	1.76078e-06	1.25295e-06	ZWINT/NCAPH/CDCA5/PRC1/DSCC1/CENPF/KIF2C/DSN1/NUSAP1/CDC20/CDC6/KIF14/KIFC1/AURKB/TTK/CDCA8/NCAPD3/NDC80/CCNB1/BUB1B/PLK1/MAD2L1/KIF18B/NCAPG/TACC3/CENPK/BUB1/RACGAP1/NUF2/ESPL1/CDT1/SMC2/DLGAP5/KIF23/NEK2/SPAG5/HASPIN/SPDL1/KIF4A/CENPE/SGO1/FBXO5/TRIP13/NCAPH2/SMC4/KIF22/KNSTRN/AURKC/NCAPD2/CHMP4C/PSRC1/KIF18A/DUSP1	53
GO:0032613	interleukin-10 production	24/2117	44/11691	5.63967e-08	1.76507e-06	1.25601e-06	HGF/CD274/IDO1/NOD2/PDCD1LG2/TNFRSF21/TREM2/CD47/SYK/CD83/CD28/DLL1/FCER1G/BCL3/IL20RB/IRF4/JAK3/FCGR2B/MMP8/VSIR/ISG15/IL23A/TLR2/IL12B	24
GO:0032675	regulation of interleukin-6 production	44/2117	110/11691	5.68994e-08	1.76507e-06	1.25601e-06	CD74/HGF/P2RX7/RIPK2/NOD2/TNF/STAT3/ZC3H12A/MAPK13/IFIH1/TREM2/CD47/SYK/MYD88/TLR8/IL1RAP/PTPN6/ARRB2/IL1RN/TNFAIP3/PTAFR/FCER1G/TICAM1/TLR1/TLR3/LPL/RAB7B/NLRP12/IL6/CSK/DDX58/BANK1/TLR7/MMP8/WNT5A/CD200R1/TLR2/IL10/SPON2/SLAMF1/LBP/ORM1/IL33/IL36RN	44
GO:0002292	T cell differentiation involved in immune response	27/2117	53/11691	5.70202e-08	1.76507e-06	1.25601e-06	TBX21/IL12RB1/RIPK2/IL27/STAT3/ZC3H12A/GPR183/FGL2/STAT6/HLX/BCL6/CD86/CD80/RELB/NFKBIZ/FCER1G/BCL3/PTGER4/IL6/IRF4/JAK3/SEMA4A/SLAMF6/IL23A/GATA3/CLEC4E/IL12B	27
GO:0030198	extracellular matrix organization	83/2117	262/11691	5.70549e-08	1.76507e-06	1.25601e-06	VCAM1/TNF/ICAM1/SH3PXD2A/ENG/CD47/CTSS/ITGAL/SMPD3/FSCN1/PDGFB/MYO1E/COL23A1/CFLAR/TGFB1/ITGB7/KIF9/TGFBR1/A2M/MMP25/CTSV/COL9A2/COLQ/ICAM2/LCP1/ANTXR1/ICAM5/CAPNS2/SPARC/LAMB3/NFKB2/ADTRP/BCL3/ITGA7/CRISPLD2/MMP9/VCAN/IL6/SMAD3/CTSL/ECM2/HTRA1/ITGA10/B4GALT1/BMP1/MMP15/BCAN/COL15A1/ITGB3/MMP8/ITGB8/ADAM8/SULF2/AGRN/COL24A1/CTSK/HSPG2/P3H4/PDGFA/TIMP1/ADAMTS5/PDPN/DPP4/CCDC80/MMP7/VWA1/PLOD2/MMP3…	83
GO:0002821	positive regulation of adaptive immune response	38/2117	89/11691	5.87199e-08	1.80614e-06	1.28523e-06	TBX21/PTPRC/P2RX7/IL12RB1/CD40/TNFSF13B/RIPK2/CD274/B2M/HLA-C/HLA-E/HLA-F/HLA-A/LTA/TNF/HLA-B/RSAD2/STAT6/HLX/NSD2/CD28/CD80/SLC11A1/TGFB1/CD1C/HLA-G/MSH2/NFKBIZ/C3/FCER1G/FZD5/IL6/CD1A/CD1B/IL23A/PRKCQ/GATA3/IL12B	38
GO:0046631	alpha-beta T cell activation	42/2117	103/11691	5.93102e-08	1.81388e-06	1.29073e-06	TBX21/PTPRC/IL12RB1/RIPK2/CD274/IRF1/SH3RF1/IL15/SOCS1/IL27/HLA-E/STAT3/RSAD2/ZC3H12A/GPR183/ELF4/SYK/HFE/STAT6/CD83/HLX/RUNX1/CD28/BCL6/CD86/CD80/TCIRG1/RELB/NFKBIZ/CDH26/BCL3/PTGER4/IL6/IRF4/JAK3/SEMA4A/SLAMF6/VSIR/IL23A/PRKCQ/GATA3/IL12B	42
GO:0019932	second-messenger-mediated signaling	79/2117	246/11691	6.21851e-08	1.89099e-06	1.34561e-06	SRI/EDN1/PTPRC/P2RX7/PLEK/GBP1/CCRL2/ADGRE5/CXCL9/CAMK2D/VCAM1/CXCL10/CXCL11/TRDN/LRRK2/HRH1/TNF/PRKCA/GNG2/RAPGEF2/PPP3CC/P2RX4/ANK2/TREM2/GNA13/SYK/HOMER3/MYOZ2/DGKD/CCR1/CX3CR1/MT2A/GUCY1A1/SLC8A1/RXFP1/LGR4/MCTP1/GUCY1B1/PTK2B/PTGER2/CCR5/PCLO/PTGER4/SPHK1/CGAS/ADGRG1/CXCR2/ADGRG5/NFATC1/PDE3A/CCL4/GSTM2/PTPRJ/CCL3/GPR3/OPRL1/AKAP6/GRIN2D/ADM2/ADRB1/CCR7/ATP2B4/LPAR1/ADRB2/MCTP2/GUCY1A2/ADGRG…	79
GO:0050730	regulation of peptidyl-tyrosine phosphorylation	62/2117	178/11691	6.31486e-08	1.90944e-06	1.35874e-06	MVP/CD74/HGF/PTPRC/JAK2/CD40/RIPK2/IL15/PARP14/SOCS1/TNF/STAT3/ICAM1/PARP9/FCGR1A/HBEGF/ABI1/TREM2/NCAPG2/STAP1/SYK/TAL1/NCF1/PDGFB/NRP1/PTPN1/PTPN6/LYN/PDGFC/TNFSF18/IL7/ARRB2/CD80/SEMA4D/IL22RA2/TGFB1/SRC/PTPN2/PTK2B/CSF1R/OSM/IL6/KITLG/BANK1/PTPRJ/CCL5/LIF/ITGB3/CASS4/ACE/IL23A/SOCS3/PDGFA/TGFA/ADORA1/CD24/HES1/SPINK1/AGT/NRG1/IL12B/EGFR	62
GO:0002695	negative regulation of leukocyte activation	51/2117	136/11691	6.35695e-08	1.91137e-06	1.36011e-06	CD74/TBX21/CEACAM1/PTPRC/LAG3/CD274/IRF1/IDO1/CTLA4/SOCS1/PDCD1LG2/HLA-F/TNFRSF21/ZC3H12A/FGL1/BTN2A2/FGL2/HFE/NR1H3/PTPN6/LYN/HLX/RUNX1/BCL6/CD86/CD80/TGFB1/PTPN2/MERTK/TNFAIP3/HLA-G/INHBA/PARP3/MDK/IL20RB/SDC4/BANK1/JAK3/TSPAN32/FCGR2B/LRRC32/LGALS3/VSIR/GPNMB/IL2RA/MNDA/DTX1/IL10/BMP4/GAL/FOXF1	51
GO:0032649	regulation of interferon-gamma production	34/2117	76/11691	7.27774e-08	2.176e-06	1.54842e-06	IL12RB1/RIPK2/CD274/PDE4B/IL27/PDCD1LG2/LTA/TNF/ZC3H12A/HLA-DPA1/HLA-DPB1/CD47/TLR8/SLC11A1/INHBA/BCL3/FZD5/TLR3/IL20RB/SLAMF6/CD14/RASGRP1/TLR7/VSIR/ISG15/WNT5A/CCR7/IL23A/GATA3/IL10/CD2/IL12B/IL33/IL36RN	34
GO:0002218	activation of innate immune response	83/2117	264/11691	8.2933e-08	2.45576e-06	1.74749e-06	PSMA4/GRAMD4/CYLD/WDFY1/PSME1/PSME2/RIPK2/IRF1/APPL2/TIFA/PAK1/COLEC12/AIM2/OTUD4/NOD2/MUC1/TLR5/PSMB8/PSMB10/PSMB9/RSAD2/ACOD1/IFIH1/PSMA5/TANK/EPG5/PSMA2/SYK/CTSS/MYD88/DDX60/TLR8/NR1H3/IKBKE/CUL1/LYN/ARRB2/IRF7/PIK3AP1/SRC/MAP2K6/RFTN1/LGR4/RELB/MARCO/TNFAIP3/XIAP/FCER1G/ICAM2/TICAM1/CLEC10A/MUC6/DHX58/TLR1/BIRC3/TLR3/CGAS/RAB7B/PYHIN1/RNF125/NFKB1/IRF4/DDX58/TRIM5/TRAF3/NFKBIA/TLR10/CTSL/CLEC…	83
GO:0032760	positive regulation of tumor necrosis factor production	33/2117	73/11691	8.30517e-08	2.45576e-06	1.74749e-06	PTPRC/JAK2/RIPK2/NOD2/LRRK2/HLA-E/IFIH1/SYK/IFNGR1/PTAFR/FCER1G/TICAM1/FZD5/TLR1/TLR3/LPL/AKAP12/DDX58/TNFRSF8/CD14/RASGRP1/PTPRJ/CCL3/MMP8/WNT5A/IL23A/TLR2/SPON2/AZU1/CD2/IL12B/LBP/ORM1	33
GO:0030335	positive regulation of cell migration	116/2117	406/11691	9.64558e-08	2.82094e-06	2.00735e-06	CD74/HGF/KARS1/EDN1/PTPRC/JAK2/CD40/CD274/PAK1/DAB2/CXCL10/S1PR1/TNF/PRKCA/STAT3/ZC3H12A/RAPGEF2/ICAM1/GLIPR2/RUFY3/P2RX4/HBEGF/TREM2/PPM1F/GTSE1/ARHGEF39/PDGFB/NRP2/NRP1/EPB41L5/LYN/PDGFC/CCR1/SASH1/TNFSF18/CXCL12/CCL8/SLC8A1/SEMA4D/TGFB1/SRC/STX4/CAMK1D/TGFBR1/FBXO5/PTAFR/CXCL16/F3/SEMA6B/PTK2B/KIF20B/CSF1R/TIAM1/MAP4K4/SPRY2/SPARC/SOD2/SYNE2/MDK/MMP9/SPHK1/SRPX2/AKAP12/PTGS2/IL6/ADGRA2/ATOH8/C…	116
GO:0055065	metal ion homeostasis	116/2117	406/11691	9.64558e-08	2.82094e-06	2.00735e-06	SRI/EDN1/PTPRC/SNX10/P2RX7/JAK2/CD40/ATP6V1A/CCRL2/ATP1B2/C19orf12/SLC31A2/CXCL9/PML/CAMK2D/ATP13A2/B2M/CXCL10/CXCL11/S1PR1/TRDN/KCNJ2/CYSLTR1/P2RX4/ANK2/ABCG2/GNA13/TGM2/HFE/CD38/RMDN3/HERPUD1/CUL1/PTPN6/LYN/CCR1/CX3CR1/STEAP4/CXCL12/SLC25A28/CCL8/FAM20A/MT2A/SLC8A1/SLC11A1/TGFB1/KCTD17/MCOLN2/TCIRG1/F2RL2/PTK2B/PTGER2/TPCN1/XIAP/CCR5/SLC12A7/CYP27B1/CCL15/FZD9/PROK2/EPAS1/TMC8/RYR1/MLLT6/PTGER4…	116
GO:0002429	immune response-activating cell surface receptor signaling pathway	89/2117	290/11691	9.82118e-08	2.85668e-06	2.03278e-06	BTN3A1/PSMA4/LCP2/ELMO2/CEACAM1/PTPRC/FYB1/CYLD/PSME1/PSME2/RIPK2/BTN3A3/GBP1/RBCK1/APPL2/PAK1/CTLA4/PDE4B/MUC1/BTN3A2/PSMB8/PSMB10/DENND1B/PSMB9/TNFRSF21/ZC3H12A/HLA-DPA1/HLA-DPB1/BTN2A2/FCGR1A/ABI1/CD47/PSMA5/STAP1/PSMA2/SYK/LIMK1/HLA-DRA/CD38/MICB/KLHL6/CUL1/PTPN6/LYN/RUNX1/CD28/HLA-DQB1/CR1/SRC/HLA-DRB1/PTPN2/RFTN1/RELB/HLA-DQA1/NFKBIZ/FCER1G/HLA-DRB5/ICAM2/MEF2C/NFAM1/PLSCR1/CLEC10A/SH2B2/MU…	89
GO:0008285	negative regulation of cell proliferation	136/2117	495/11691	1.00035e-07	2.89337e-06	2.05889e-06	KARS1/CEACAM1/TESC/JAK2/STAT1/CD274/CDKN2C/IRF1/IDO1/PLAAT4/APPL2/WARS1/PML/PAK1/CTLA4/IL15/B2M/ATF5/ASCL2/PDCD1LG2/LTA/TNF/STAT3/TNFRSF21/RAPGEF2/IFIT3/SSTR2/SCIN/BTN2A2/CDKN1A/ABI1/PARP10/IFT172/CTBP2/IFT122/E2F1/PMP22/CDC6/MXD4/CDKN3/IFITM1/KLF4/PTPN6/LYN/ADORA3/CCL8/JARID2/BCL6/CD86/DLL1/CD80/TGFB1/PTPN2/TGFBR1/TNFAIP3/HLA-G/PTK2B/CTNNBIP1/INHBA/CSF1R/NDRG2/CYP27B1/MEF2C/CD9/SPRY2/SPARC/SOD2/…	136
GO:0045453	bone resorption	25/2117	48/11691	1.00554e-07	2.89337e-06	2.05889e-06	SNX10/P2RX7/S1PR1/PRKCA/TNFRSF11A/SYK/SIGLEC15/CD38/IL7/SRC/TCIRG1/TNFAIP3/PTK2B/CSF1R/TMEM119/IL6/CSK/PDK4/ITGB3/ADAM8/RAB3D/CTSK/ADRB2/DCSTAMP/EGFR	25
GO:0022408	negative regulation of cell-cell adhesion	50/2117	134/11691	1.02608e-07	2.93669e-06	2.08971e-06	CD74/TBX21/CEACAM1/LAG3/JAK2/CD274/IRF1/IDO1/CTLA4/SOCS1/PDCD1LG2/TNFRSF21/ZC3H12A/FGL1/BTN2A2/PPM1F/FGL2/HFE/JAG1/EPB41L5/KLF4/PTPN6/HLX/CXCL12/RUNX1/BCL6/CD86/CD80/IL1RN/TGFB1/PTPN2/NEXMIF/HLA-G/CD9/ADTRP/MDK/IL20RB/SDC4/JAK3/FCGR2B/LRRC32/BMP2/LGALS3/VSIR/GPNMB/IL2RA/CCM2L/DTX1/IL10/BMP4	50
GO:0043062	extracellular structure organization	90/2117	295/11691	1.12558e-07	3.20431e-06	2.28015e-06	VCAM1/TNF/ICAM1/SH3PXD2A/ENG/CD47/CTSS/ITGAL/SMPD3/FSCN1/PDGFB/MYO1E/COL23A1/CFLAR/TGFB1/ITGB7/KIF9/TGFBR1/A2M/MMP25/CTSV/COL9A2/COLQ/ICAM2/LCP1/ANTXR1/ICAM5/CAPNS2/SPARC/LAMB3/NFKB2/ADTRP/BCL3/ITGA7/CRISPLD2/MMP9/LPL/CETP/VCAN/SDC4/IL6/SMAD3/CTSL/ECM2/HTRA1/ITGA10/PRKACB/B4GALT1/BMP1/MMP15/BCAN/COL15A1/ITGB3/MMP8/ITGB8/ADAM8/SULF2/AGRN/COL24A1/CTSK/HSPG2/P3H4/PDGFA/TIMP1/ADAMTS5/PDPN/DPP4/CCDC80…	90
GO:0002456	T cell mediated immunity	36/2117	84/11691	1.16181e-07	3.28995e-06	2.34109e-06	TBX21/CEACAM1/PTPRC/P2RX7/IL12RB1/BTN3A3/B2M/BTN3A2/HLA-C/HLA-E/HLA-F/HLA-A/DENND1B/HLA-B/RSAD2/ICAM1/HFE/JAG1/MICB/SLC11A1/RFTN1/CTSC/CD1C/HLA-G/CD70/FZD5/IL20RB/IL6/CD1A/CD1B/FCGR2B/IL23A/IL7R/GATA3/IL12B/IL18RAP	36
GO:0042098	T cell proliferation	54/2117	150/11691	1.28777e-07	3.62745e-06	2.58125e-06	BTN3A1/PTPRC/P2RX7/IL12RB1/TNFSF13B/RIPK2/CD274/IRF1/IDO1/SH3RF1/VCAM1/CTLA4/IL15/IL27/PDCD1LG2/HLA-E/PSMB10/TNFRSF21/HLA-DPA1/HLA-DPB1/BTN2A2/ELF4/SYK/PTPN6/TNFSF18/CD28/CD86/CD80/SLC11A1/TGFB1/CCDC88B/HLA-G/CD70/IL20RB/SDC4/IL6/JAK3/HLA-DMB/LRRC32/LGALS3/CCL5/VSIR/GPNMB/IL2RA/CD6/IL23A/PRKCQ/IL10/BMP4/CARD11/TNFRSF4/CD24/HES1/IL12B	54
GO:0032680	regulation of tumor necrosis factor production	46/2117	120/11691	1.30418e-07	3.65445e-06	2.60046e-06	PTPRC/JAK2/RIPK2/NOD2/LRRK2/HLA-E/ZC3H12A/IFIH1/TREM2/CD47/SYK/ZFP36/IFNGR1/PTPN6/CX3CR1/ARRB2/TNFAIP3/PTAFR/FCER1G/TICAM1/BCL3/FZD5/TLR1/TLR3/LPL/AKAP12/DDX58/TNFRSF8/CD14/RASGRP1/PTPRJ/CCL3/MMP8/VSIR/WNT5A/GPNMB/IL23A/TLR2/IL10/SPON2/AZU1/CD2/IL12B/SLAMF1/LBP/ORM1	46
GO:0002478	antigen processing and presentation of exogenous peptide antigen	56/2117	158/11691	1.39251e-07	3.88161e-06	2.76211e-06	CD74/PSMA4/LAG3/PSME1/PSME2/B2M/PDIA3/TAP1/AP2A2/HLA-DMA/PSMB8/TAP2/HLA-C/HLA-E/HLA-F/PSMB10/HLA-A/TAPBP/HLA-B/PSMB9/HLA-DPA1/HLA-DPB1/FCGR1A/RILP/KIF15/PSMA5/PSMA2/KIF11/CTSS/HLA-DRA/KIF2C/DYNC1H1/NCF1/FCGR1B/IFI30/RACGAP1/LNPEP/KIF23/HLA-DQB1/KIF4A/CENPE/HLA-DOB/HLA-DRB1/HLA-G/HLA-DQA1/CTSV/FCER1G/HLA-DRB5/KIF22/KIF3C/CTSL/HLA-DMB/FCGR2B/HLA-DQA2/KIF18A/CTSF	56
GO:0048771	tissue remodeling	47/2117	124/11691	1.42382e-07	3.94833e-06	2.80959e-06	CEACAM1/SNX10/P2RX7/IL15/S1PR1/PRKCA/TNFRSF11A/NOTCH2/SYK/TGM2/SIGLEC15/CD38/JAG1/IL7/TGFB1/SRC/TCIRG1/LGR4/MERTK/TNFAIP3/PTK2B/CSF1R/MEF2C/EPAS1/MDK/TMEM119/LRP5/IL6/CSK/TGFB3/PDK4/LIF/ITGB3/ADAM8/RAB3D/GPNMB/ACE/IL23A/CTSK/ADRB2/P3H4/TIMP1/DCSTAMP/AGT/IL12B/EGFR/FOXC2	47
GO:0002705	positive regulation of leukocyte mediated immunity	42/2117	106/11691	1.55236e-07	4.28259e-06	3.04744e-06	TBX21/PTPRC/P2RX7/LAG3/IL12RB1/CD40/B2M/NOD2/HLA-C/HLA-E/HLA-F/HLA-A/LTA/TNF/HLA-B/RSAD2/SYK/MICB/STAT6/NSD2/CD28/TGFB1/STX4/CD1C/HLA-G/PTAFR/MSH2/C3/FCER1G/TICAM1/FZD5/IL6/CD1A/DDX58/CD1B/SLAMF6/RASGRP1/FGR/IL23A/GATA3/IL12B/IL18RAP	42
GO:0032635	interleukin-6 production	45/2117	117/11691	1.58897e-07	4.36111e-06	3.10331e-06	CD74/HGF/P2RX7/RIPK2/NOD2/TNF/STAT3/ZC3H12A/MAPK13/IFIH1/TREM2/CD47/SYK/MYD88/TLR8/IL1RAP/PTPN6/ARRB2/IL1RN/TNFAIP3/PTAFR/FCER1G/TICAM1/TLR1/TLR3/LPL/RAB7B/NLRP12/IL6/CSK/DDX58/BANK1/TLR7/MMP8/WNT5A/CD200R1/TLR2/IL10/SPON2/SLAMF1/LBP/IL18RAP/ORM1/IL33/IL36RN	45
GO:1903901	negative regulation of viral life cycle	31/2117	68/11691	1.61149e-07	4.37826e-06	3.11552e-06	APOBEC3F/PML/ISG20/TNF/APOBEC3G/RSAD2/ZC3H12A/PARP10/TRIM26/IFITM1/IFIT5/APOBEC3C/APOBEC3A/CCL8/TRIM21/IFITM3/SHFL/OAS3/OAS1/IFITM2/TRIM25/PLSCR1/TRIM5/MX1/CCL5/CCNK/ISG15/TRIM59/OASL/FCN1/PTX3	31
GO:2000147	positive regulation of cell motility	117/2117	414/11691	1.61158e-07	4.37826e-06	3.11552e-06	CD74/HGF/KARS1/EDN1/PTPRC/JAK2/CD40/CD274/PAK1/DAB2/CXCL10/S1PR1/TNF/PRKCA/STAT3/ZC3H12A/RAPGEF2/ICAM1/GLIPR2/RUFY3/P2RX4/HBEGF/TREM2/PPM1F/GTSE1/ARHGEF39/PDGFB/NRP2/NRP1/EPB41L5/LYN/PDGFC/CCR1/SASH1/TNFSF18/CXCL12/CCL8/SLC8A1/SEMA4D/TGFB1/SRC/STX4/CAMK1D/TGFBR1/FBXO5/PTAFR/CXCL16/F3/SEMA6B/PTK2B/KIF20B/CSF1R/NTN1/TIAM1/MAP4K4/SPRY2/SPARC/SOD2/SYNE2/MDK/MMP9/SPHK1/SRPX2/AKAP12/PTGS2/IL6/ADGRA2/AT…	117
GO:0002920	regulation of humoral immune response	22/2117	40/11691	1.66184e-07	4.492e-06	3.19645e-06	CFH/PTPRC/SERPING1/C1QB/LTA/TNF/C2/CR1L/ACOD1/CFB/C5/PTPN6/C1QC/C1S/C1R/CR1/A2M/C3/C1QA/CFP/FCGR2B/CCR7	22
GO:0044057	regulation of system process	99/2117	336/11691	1.73252e-07	4.65952e-06	3.31566e-06	HGF/TYMP/SRI/EDN1/JAK2/ATP1B2/GCH1/CAMK2D/PAK1/CACNA2D3/HCAR2/PDE4B/TRDN/LRRK2/HRH1/PRKCA/TNFRSF21/SMTNL1/ZC3H12A/ICAM1/KCNJ2/SSTR2/P2RX4/ANK2/HBEGF/HRH2/CD38/PARP2/PDGFB/NR1H3/KLF4/ADORA3/JARID2/GLS/GUCY1A1/SLC8A1/SRC/CRHBP/CTSC/PTAFR/PTK2B/PTGER2/INHBA/PROK2/SCN1B/STX1B/EPAS1/KCNE1/RYR1/GPD1L/SPHK1/MYLK2/SLC8A2/PTGS2/G6PD/CXADR/SMAD3/CACNA2D4/TIFAB/RNF207/GJC1/ACPP/RETN/GSTM2/P2RX1/SNTA1/CCL3/N…	99
GO:0001914	regulation of T cell mediated cytotoxicity	18/2117	29/11691	1.84203e-07	4.92926e-06	3.50761e-06	CEACAM1/PTPRC/P2RX7/IL12RB1/B2M/HLA-C/HLA-E/HLA-F/HLA-A/HLA-B/CD1C/HLA-G/CD1A/CD1B/FCGR2B/IL23A/IL7R/IL12B	18
[truncated: 605 more rows]

## Sheet: Ctrl_vs_IL4_24
ID	Description	GeneRatio	BgRatio	pvalue	p.adjust	qvalue	geneID	Count
[truncated: 296 more rows]

[truncated: 8 more sheets: Ctrl_vs_LIL10_24, Ctrl_vs_MBP_24, Ctrl_vs_P3C_24, Ctrl_vs_PIC_24, Ctrl_vs_R848_24, Ctrl_vs_sLPS_24, Ctrl_24_vs_Prec_D0, Ctrl_24_vs_Prec_D2]
