# Supplementary material for: Gene expression QTL mapping in stimulated iPSC-derived macrophages provides insights into common complex diseases
Source: Nat Commun. 2025 Aug 27;16:7204. doi: 10.1038/s41467-025-61670-9 (PMC12391345; doi:10.1038/s41467-025-61670-9)
Supplement: Supplementary file 12 — Supplementary Data 10 [file 41467_2025_61670_MOESM12_ESM.xlsx]

## Sheet: Supplementary_table_10_colocali
condition_name	gwas_trait	general_trait	phenotype_id	HGNC	chr	TSS	strand	qtl_lead	qtl_lead_pos	qtl_pval	gwas_lead	gwas_lead_pos	gwas_pval	PP0	PP1	PP2	PP3	PP4
IL4_6	MONC	Blood related diseases and traits	ENSG00000130592	LSP1	chr11	1852969	+	rs907612	1852991	9.47e-16	rs907612	1852991	4.71e-16	1.15e-17	2.66e-12	4.32e-09	8.55e-07	0.999999
Ctrl_24	MONC	Blood related diseases and traits	ENSG00000130592	LSP1	chr11	1852969	+	rs907612	1852991	1.11e-15	rs907612	1852991	4.71e-16	1.56e-17	2.66e-12	5.87e-09	9.36e-07	0.999999
Prec_D2	MS	Autoimmune or Inflammatory disease	ENSG00000125735	TNFSF14	chr19	6670587	-	rs2291668	6669923	5.94e-14	rs1077667	6668961	3.54e-13	4.75e-12	4.21e-10	1.13e-05	1.06e-07	0.999989
IL4_24	PSR	Autoimmune or Inflammatory disease	ENSG00000181523	SGSH	chr17	80220922	-	rs9914372	80202779	1.15e-13	rs11652075	80205094	2.23e-08	7e-09	1.53e-05	4.58e-07	1.06e-08	0.999984
LIL10_24	HDLC	Heart related diseases and traits	ENSG00000131042	LILRB2	chr19	54281183	-	rs34574962	54295839	7.44e-37	rs34574962	54295839	1.18e-08	1.8e-22	1.21e-05	1.5e-20	5.94e-06	0.999982
LIL10_6	HDLC	Heart related diseases and traits	ENSG00000131042	LILRB2	chr19	54281183	-	rs34574962	54295839	1.33e-31	rs34574962	54295839	1.18e-08	1.19e-19	1.21e-05	9.89e-18	5.94e-06	0.999982
P3C_24	HDLC	Heart related diseases and traits	ENSG00000131042	LILRB2	chr19	54281183	-	rs34574962	54295839	2.37e-26	rs34574962	54295839	1.18e-08	1.42e-16	1.21e-05	1.19e-14	5.94e-06	0.999982
CIL_6	HDLC	Heart related diseases and traits	ENSG00000131042	LILRB2	chr19	54281183	-	rs34574962	54295839	6.66e-24	rs34574962	54295839	1.18e-08	1.76e-14	1.21e-05	1.47e-12	5.94e-06	0.999982
P3C_6	HDLC	Heart related diseases and traits	ENSG00000131042	LILRB2	chr19	54281183	-	rs34574962	54295839	1.54e-21	rs34574962	54295839	1.18e-08	1.72e-13	1.21e-05	1.44e-11	5.94e-06	0.999982
R848_24	HDLC	Heart related diseases and traits	ENSG00000131042	LILRB2	chr19	54281183	-	rs34574962	54295839	8.04e-26	rs34574962	54295839	1.18e-08	3.89e-16	1.21e-05	3.24e-14	5.95e-06	0.999982
sLPS_24	HDLC	Heart related diseases and traits	ENSG00000131042	LILRB2	chr19	54281183	-	rs34574962	54295839	8.07e-27	rs34574962	54295839	1.18e-08	1.35e-16	1.21e-05	1.13e-14	5.96e-06	0.999982
sLPS_6	HDLC	Heart related diseases and traits	ENSG00000131042	LILRB2	chr19	54281183	-	rs34574962	54295839	1.21e-23	rs34574962	54295839	1.18e-08	1.25e-14	1.21e-05	1.04e-12	5.97e-06	0.999982
R848_6	HDLC	Heart related diseases and traits	ENSG00000131042	LILRB2	chr19	54281183	-	rs34574962	54295839	2.24e-25	rs34574962	54295839	1.18e-08	8.77e-16	1.21e-05	7.32e-14	6.13e-06	0.999982
CIL_24	HDLC	Heart related diseases and traits	ENSG00000131042	LILRB2	chr19	54281183	-	rs34574962	54295839	1.75e-25	rs34574962	54295839	1.18e-08	2.43e-15	1.21e-05	2.03e-13	6.13e-06	0.999982
IFNG_6	HDLC	Heart related diseases and traits	ENSG00000131042	LILRB2	chr19	54281183	-	rs34574962	54295839	1.47e-18	rs34574962	54295839	1.18e-08	1.14e-11	1.21e-05	9.47e-10	7.04e-06	0.999981
MBP_24	HDLC	Heart related diseases and traits	ENSG00000131042	LILRB2	chr19	54281183	-	rs34574962	54295839	1.68e-17	rs34574962	54295839	1.18e-08	1.11e-10	1.21e-05	9.26e-09	7.89e-06	0.99998
LIL10_24	HDLC	Heart related diseases and traits	ENSG00000239998	LILRA2	chr19	54572919	+	rs34574962	54295839	2.17e-27	rs34574962	54295839	1.18e-08	8.18e-17	1.21e-05	6.82e-15	8.35e-06	0.99998
CIL_24	HDLC	Heart related diseases and traits	ENSG00000239998	LILRA2	chr19	54572919	+	rs34574962	54295839	8.8e-25	rs34574962	54295839	1.18e-08	6.22e-15	1.22e-05	5.18e-13	1.57e-05	0.999972
Ctrl_6	MONC	Blood related diseases and traits	ENSG00000130592	LSP1	chr11	1852969	+	rs907612	1852991	6.05e-12	rs907612	1852991	4.71e-16	5.67e-15	2.73e-12	2.14e-06	2.86e-05	0.999969
P3C_24	MONC	Blood related diseases and traits	ENSG00000130592	LSP1	chr11	1852969	+	rs907612	1852991	1.42e-10	rs907612	1852991	4.71e-16	3.52e-14	2.71e-12	1.33e-05	2.2e-05	0.999965
sLPS_6	MONC	Blood related diseases and traits	ENSG00000130592	LSP1	chr11	1852969	+	rs907612	1852991	5.04e-11	rs907612	1852991	4.71e-16	2.24e-14	2.73e-12	8.44e-06	2.82e-05	0.999963
IL4_24	MONC	Blood related diseases and traits	ENSG00000130592	LSP1	chr11	1852969	+	rs907612	1852991	9.95e-11	rs907612	1852991	4.71e-16	3.08e-14	2.74e-12	1.16e-05	3.14e-05	0.999957
MBP_6	HDLC	Heart related diseases and traits	ENSG00000131042	LILRB2	chr19	54281183	-	rs34574962	54295839	6.29e-13	rs34574962	54295839	1.18e-08	3.84e-08	1.24e-05	3.2e-06	3.23e-05	0.999952
CIL_6	HDLC	Heart related diseases and traits	ENSG00000239998	LILRA2	chr19	54572919	+	rs34574962	54295839	3.18e-13	rs34574962	54295839	1.18e-08	2.95e-08	1.24e-05	2.46e-06	3.69e-05	0.999948
IFNG_6	MONC	Blood related diseases and traits	ENSG00000130592	LSP1	chr11	1852969	+	rs907612	1852991	5.84e-11	rs907612	1852991	4.71e-16	2.26e-14	2.77e-12	8.5e-06	4.54e-05	0.999946
CIL_24	HDLC	Heart related diseases and traits	ENSG00000104974	LILRA1	chr19	54593581	+	rs34574962	54295839	6.01e-20	rs34574962	54295839	1.18e-08	4.02e-12	1.26e-05	3.35e-10	4.63e-05	0.999941
sLPS_24	HDLC	Heart related diseases and traits	ENSG00000239998	LILRA2	chr19	54572919	+	rs34574962	54295839	8.03e-21	rs34574962	54295839	1.18e-08	5.46e-13	1.26e-05	4.55e-11	4.69e-05	0.99994
R848_24	HDLC	Heart related diseases and traits	ENSG00000239998	LILRA2	chr19	54572919	+	rs34574962	54295839	2.6e-20	rs34574962	54295839	1.18e-08	8.6e-13	1.26e-05	7.16e-11	4.92e-05	0.999938
PIC_24	MONC	Blood related diseases and traits	ENSG00000130592	LSP1	chr11	1852969	+	rs907612	1852991	4.11e-10	rs907612	1852991	4.71e-16	8.07e-14	2.76e-12	3.04e-05	4.1e-05	0.999929
PIC_24	PRCA	Cancer	ENSG00000100290	BIK	chr22	43110747	+	rs5759167	43104206	9.77e-12	rs5759167	43104206	5.55e-71	1.35e-69	6.84e-67	2.12e-06	7.43e-05	0.999924
sLPS_6	HDLC	Heart related diseases and traits	ENSG00000239998	LILRA2	chr19	54572919	+	rs34574962	54295839	7.58e-14	rs34574962	54295839	1.18e-08	8.77e-09	1.28e-05	7.3e-07	7e-05	0.999916
CIL_24	HDLC	Heart related diseases and traits	ENSG00000239961	LILRA4	chr19	54339149	-	rs34574962	54295839	8.41e-14	rs34574962	54295839	1.18e-08	1.46e-08	1.3e-05	1.22e-06	8.53e-05	0.9999
Prec_D2	PRCA	Cancer	ENSG00000100290	BIK	chr22	43110747	+	rs5759167	43104206	2.7e-12	rs5759167	43104206	5.55e-71	5.14e-70	7.33e-67	8.08e-07	0.00015201	0.999847
Ctrl_24	MS	Autoimmune or Inflammatory disease	ENSG00000125735	TNFSF14	chr19	6670587	-	rs2291668	6669923	4.79e-16	rs1077667	6668961	3.54e-13	7.15e-11	4.21e-10	0.000169886	1.03e-06	0.999829
CIL_6	HDLC	Heart related diseases and traits	ENSG00000187116	LILRA5	chr19	54313138	-	rs34574962	54295839	2.55e-12	rs34574962	54295839	1.18e-08	9.83e-08	1.38e-05	8.2e-06	0.000150746	0.999827
P3C_6	MONC	Blood related diseases and traits	ENSG00000130592	LSP1	chr11	1852969	+	rs907612	1852991	6.14e-11	rs907612	1852991	4.71e-16	2.28e-14	3.11e-12	8.59e-06	0.000170898	0.999821
IFNB_6	HDLC	Heart related diseases and traits	ENSG00000131042	LILRB2	chr19	54281183	-	rs34574962	54295839	3.21e-12	rs34574962	54295839	1.18e-08	8.33e-08	1.43e-05	6.95e-06	0.000189369	0.999789
PIC_24	AS	Autoimmune or Inflammatory disease	ENSG00000198933	TBKBP1	chr17	47694080	+	rs146023574	47702993	2.05e-24	rs9901869	47497840	6.04e-15	1.67e-15	3.49e-11	6.06e-08	0.000267175	0.999733
sLPS_24	WHR	Other	ENSG00000125772	GPCPD1	chr20	5611025	-	rs805770	5688068	1.05e-11	rs805770	5688068	3.42e-22	1.88e-21	8.38e-19	2.89e-06	0.000290177	0.999707
LIL10_6	HDLC	Heart related diseases and traits	ENSG00000187116	LILRA5	chr19	54313138	-	rs34574962	54295839	1.72e-11	rs34574962	54295839	1.18e-08	1.82e-07	1.54e-05	1.52e-05	0.000287875	0.999681
R848_6	HDLC	Heart related diseases and traits	ENSG00000239998	LILRA2	chr19	54572919	+	rs34574962	54295839	6.16e-11	rs34574962	54295839	1.18e-08	4.21e-07	1.53e-05	3.51e-05	0.000277013	0.999672
R848_6	MONC	Blood related diseases and traits	ENSG00000130592	LSP1	chr11	1852969	+	rs907612	1852991	4.33e-09	rs907612	1852991	4.71e-16	3.9e-13	3.21e-12	0.000147163	0.000209459	0.999643
MBP_24	MONC	Blood related diseases and traits	ENSG00000130592	LSP1	chr11	1852969	+	rs907612	1852991	2.94e-09	rs907612	1852991	4.71e-16	4.27e-13	3.24e-12	0.000160888	0.000220241	0.999619
IFNG_24	MONC	Blood related diseases and traits	ENSG00000130592	LSP1	chr11	1852969	+	rs907612	1852991	3.87e-09	rs907612	1852991	4.71e-16	3.44e-13	3.35e-12	0.000129476	0.00026183	0.999609
MBP_6	AST	Autoimmune or Inflammatory disease	ENSG00000100365	NCF4	chr22	36860987	+	rs760517	36862944	1.67e-12	rs760517	36862944	1.2e-08	3.88e-08	3.58e-05	1.52e-06	0.000399737	0.999563
MBP_24	AST	Autoimmune or Inflammatory disease	ENSG00000100365	NCF4	chr22	36860987	+	rs760517	36862944	4.68e-10	rs760517	36862944	1.2e-08	1.68e-06	3.42e-05	6.56e-05	0.000340084	0.999558
PIC_24	AST	Autoimmune or Inflammatory disease	ENSG00000100365	NCF4	chr22	36860987	+	rs760517	36862944	7.98e-15	rs760517	36862944	1.2e-08	8.33e-10	3.62e-05	3.26e-08	0.000417116	0.999547
Prec_D2	CD	Autoimmune or Inflammatory disease	ENSG00000100365	NCF4	chr22	36860987	+	rs4821544	36862461	2.71e-10	rs4821544	36862461	1.76e-08	4.77e-07	1.67e-05	4.04e-05	0.000416425	0.999526
CIL_24	MS	Autoimmune or Inflammatory disease	ENSG00000169220	RGS14	chr5	177357836	+	rs10051765	177372991	4.06e-21	rs4976646	177361569	1.04e-12	5.74e-16	1.94e-09	4.37e-10	0.000477979	0.999522
R848_6	AST	Autoimmune or Inflammatory disease	ENSG00000100365	NCF4	chr22	36860987	+	rs760517	36862944	4.8e-10	rs760517	36862944	1.2e-08	1.15e-06	3.62e-05	4.5e-05	0.000418145	0.999499
LIL10_6	AS	Autoimmune or Inflammatory disease	ENSG00000198933	TBKBP1	chr17	47694080	+	rs146023574	47702993	4.05e-29	rs9901869	47497840	6.04e-15	1.03e-18	4.16e-11	3.74e-11	0.000510232	0.99949
IFNB_24	HDLC	Heart related diseases and traits	ENSG00000131042	LILRB2	chr19	54281183	-	rs34574962	54295839	8.81e-11	rs34574962	54295839	1.18e-08	4.86e-07	1.79e-05	4.05e-05	0.000489684	0.999451
Ctrl_6	AS	Autoimmune or Inflammatory disease	ENSG00000198933	TBKBP1	chr17	47694080	+	rs75188513	47702992	3.95e-25	rs9901869	47497840	6.04e-15	5.9e-16	4.28e-11	2.14e-08	0.000555399	0.999445
P3C_6	HDLC	Heart related diseases and traits	ENSG00000239998	LILRA2	chr19	54572919	+	rs34574962	54295839	1.1e-09	rs34574962	54295839	1.18e-08	2.29e-06	1.63e-05	0.000190876	0.00036163	0.999429
CIL_24	AS	Autoimmune or Inflammatory disease	ENSG00000198933	TBKBP1	chr17	47694080	+	rs146023574	47702993	5.58e-21	rs9901869	47497840	6.04e-15	2.97e-14	4.32e-11	1.08e-06	0.000570994	0.999428
IFNB_24	CD	Autoimmune or Inflammatory disease	ENSG00000100365	NCF4	chr22	36860987	+	rs4821544	36862461	1.75e-12	rs4821544	36862461	1.76e-08	1.76e-08	1.96e-05	1.49e-06	0.000663877	0.999315
Prec_D2	AZ	Neuro related diseases	ENSG00000136717	BIN1	chr2	127107354	-	rs4663105	127133851	3.49e-10	rs4663105	127133851	1.45e-44	5.79e-42	3.94e-40	2.49e-05	0.000696007	0.999279
LIL10_24	AST	Autoimmune or Inflammatory disease	ENSG00000100365	NCF4	chr22	36860987	+	rs760517	36862944	4.3e-09	rs760517	36862944	1.2e-08	5.34e-06	3.91e-05	0.000208995	0.000532279	0.999214
LIL10_6	HDLC	Heart related diseases and traits	ENSG00000239998	LILRA2	chr19	54572919	+	rs34574962	54295839	1.67e-09	rs34574962	54295839	1.18e-08	2.83e-06	1.85e-05	0.000235535	0.000539306	0.999204
P3C_24	MONC	Blood related diseases and traits	ENSG00000224397	SMIM25	chr20	50267485	+	rs6125961	50267587	4.15e-16	rs6125961	50267587	1.63e-57	2.92e-58	2.85e-53	1.87e-08	0.00083234	0.999168
Prec_D2	EOSC	Blood related diseases and traits	ENSG00000100365	NCF4	chr22	36860987	+	rs4821544	36862461	2.71e-10	rs4821544	36862461	4.98e-13	7.26e-11	2.55e-09	5.09e-05	0.000788494	0.999161
IFNB_24	EOSC	Blood related diseases and traits	ENSG00000100365	NCF4	chr22	36860987	+	rs4821544	36862461	1.75e-12	rs4821544	36862461	4.98e-13	2.37e-12	2.63e-09	1.66e-06	0.000847901	0.99915
LIL10_24	GRAC	Blood related diseases and traits	ENSG00000146592	CREB5	chr7	28299320	+	rs56388170	28684757	1.6e-10	rs56388170	28684757	5.95e-78	2.55e-75	1.37e-73	3.39e-05	0.00081956	0.999147
LIL10_24	LEYC	Blood related diseases and traits	ENSG00000146592	CREB5	chr7	28299320	+	rs56388170	28684757	1.6e-10	rs56388170	28684757	6.72e-56	2.38e-53	1.28e-51	3.39e-05	0.00081956	0.999147
LIL10_24	NETC	Blood related diseases and traits	ENSG00000146592	CREB5	chr7	28299320	+	rs56388170	28684757	1.6e-10	rs56388170	28684757	3.72e-79	1.61e-76	8.64e-75	3.39e-05	0.00081956	0.999147
LIL10_24	WHTC	Blood related diseases and traits	ENSG00000146592	CREB5	chr7	28299320	+	rs56388170	28684757	1.6e-10	rs56388170	28684757	2.36e-72	9.64e-70	5.18e-68	3.39e-05	0.00081956	0.999147
LIL10_24	BSC	Blood related diseases and traits	ENSG00000146592	CREB5	chr7	28299320	+	rs56388170	28684757	1.6e-10	rs56388170	28684757	8.5e-15	1.48e-12	7.94e-11	3.39e-05	0.000819578	0.999147
MBP_6	AS	Autoimmune or Inflammatory disease	ENSG00000198933	TBKBP1	chr17	47694080	+	rs56131210	47689554	2.47e-24	rs9901869	47497840	6.04e-15	5.35e-17	5.13e-11	1.94e-09	0.00086375	0.999136
LIL10_24	WHR	Other	ENSG00000125772	GPCPD1	chr20	5611025	-	rs805770	5688068	9.73e-19	rs805770	5688068	3.42e-22	4.72e-26	1.21e-18	7.27e-11	0.000865723	0.999134
R848_24	MONC	Blood related diseases and traits	ENSG00000224397	SMIM25	chr20	50267485	+	rs6125961	50267587	2.77e-14	rs6125961	50267587	1.63e-57	4.36e-57	2.94e-53	2.8e-07	0.000885612	0.999114
Prec_D0	MONC	Blood related diseases and traits	ENSG00000130592	LSP1	chr11	1852969	+	rs907612	1852991	5.22e-09	rs907612	1852991	4.71e-16	4.82e-13	4.53e-12	0.000181649	0.000709485	0.999109
Prec_D2	PSR	Autoimmune or Inflammatory disease	ENSG00000181523	SGSH	chr17	80220922	-	rs9904453	80202780	7.22e-09	rs11652075	80205094	2.23e-08	1.32e-05	1.53e-05	0.00086143	1.48e-06	0.999109
CIL_24	AST	Autoimmune or Inflammatory disease	ENSG00000100365	NCF4	chr22	36860987	+	rs111552778	36851933	6.15e-11	rs760517	36862944	1.2e-08	6.07e-07	4.65e-05	2.37e-05	0.000821231	0.999108
P3C_24	HDLC	Heart related diseases and traits	ENSG00000239998	LILRA2	chr19	54572919	+	rs34574962	54295839	3.76e-17	rs34574962	54295839	1.18e-08	5.99e-11	2.28e-05	4.99e-09	0.000897953	0.999079
P3C_24	MS	Autoimmune or Inflammatory disease	ENSG00000062716	VMP1	chr17	59707191	+	rs66716062	59774412	1.47e-14	rs8070345	59739396	5.43e-16	5.17e-17	8.87e-13	1.13e-07	0.000945292	0.999055
LIL10_24	MS	Autoimmune or Inflammatory disease	ENSG00000062716	VMP1	chr17	59707191	+	rs66716062	59774412	8.24e-17	rs8070345	59739396	5.43e-16	5.73e-17	8.97e-13	1.25e-07	0.000965481	0.999034
IFNG_24	HDLC	Heart related diseases and traits	ENSG00000131042	LILRB2	chr19	54281183	-	rs34574962	54295839	1.69e-09	rs34574962	54295839	1.18e-08	2.84e-06	2.07e-05	0.000237297	0.000731005	0.999008
R848_24	EOSC	Blood related diseases and traits	ENSG00000100365	NCF4	chr22	36860987	+	rs4821544	36862461	4.84e-13	rs4821544	36862461	4.98e-13	7.71e-13	2.86e-09	5.4e-07	0.00100259	0.998997
IFNB_24	LBM	Other	ENSG00000180376	CCDC66	chr3	56557160	+	rs6762851	56652301	1.31e-08	rs6762851	56652301	1.7e-14	7.41e-12	3.89e-11	0.00032464	0.000703955	0.998971
IFNG_6	MS	Autoimmune or Inflammatory disease	ENSG00000135541	AHI1	chr6	135497775	-	rs13197384	135497759	1.86e-22	rs17066096	137131771	5.91e-12	1.47e-15	2.84e-06	1.05e-12	0.0010264	0.998971
Ctrl_6	HEMO	Heart related diseases and traits	ENSG00000167528	ZNF641	chr12	48351413	-	rs2732480	48342520	1.01e-15	rs2732480	48342520	7.65e-29	2.32e-30	7.54e-25	6.32e-09	0.00105553	0.998944
CIL_6	MONC	Blood related diseases and traits	ENSG00000130592	LSP1	chr11	1852969	+	rs907612	1852991	1.79e-08	rs907612	1852991	4.71e-16	1.28e-12	4.19e-12	0.000482612	0.0005787	0.998939
Ctrl_6	ERYC	Blood related diseases and traits	ENSG00000167528	ZNF641	chr12	48351413	-	rs2732480	48342520	1.01e-15	rs2732480	48342520	1.44e-17	2.94e-19	9.54e-14	6.41e-09	0.00108434	0.998916
P3C_24	MS	Autoimmune or Inflammatory disease	ENSG00000135541	AHI1	chr6	135497775	-	rs13197384	135497759	4.33e-21	rs17066096	137131771	5.91e-12	5.53e-15	2.93e-06	3.95e-12	0.00109152	0.998906
R848_24	MS	Autoimmune or Inflammatory disease	ENSG00000062716	VMP1	chr17	59707191	+	rs112721625	59850065	3.16e-18	rs8070345	59739396	5.43e-16	1.4e-18	9.6e-13	3.06e-09	0.00110387	0.998896
LIL10_6	WHR	Other	ENSG00000125772	GPCPD1	chr20	5611025	-	rs805770	5688068	2.07e-09	rs805770	5688068	3.42e-22	5.62e-20	1.33e-18	8.65e-05	0.00105597	0.998858
R848_24	CD	Autoimmune or Inflammatory disease	ENSG00000100365	NCF4	chr22	36860987	+	rs4821544	36862461	4.84e-13	rs4821544	36862461	1.76e-08	6.75e-09	2.5e-05	5.72e-07	0.00111867	0.998856
IFNG_24	AS	Autoimmune or Inflammatory disease	ENSG00000198933	TBKBP1	chr17	47694080	+	rs2013383	47713757	3.8e-12	rs9901869	47497840	6.04e-15	7.61e-12	5.17e-11	0.000276492	0.000876999	0.998847
sLPS_24	AST	Autoimmune or Inflammatory disease	ENSG00000100365	NCF4	chr22	36860987	+	rs760517	36862944	9.99e-09	rs760517	36862944	1.2e-08	8.55e-06	4.52e-05	0.00033446	0.000767905	0.998844
R848_6	MS	Autoimmune or Inflammatory disease	ENSG00000135541	AHI1	chr6	135497775	-	rs13197384	135497759	1.31e-18	rs17066096	137131771	5.91e-12	2.42e-13	3.02e-06	1.73e-10	0.00115777	0.998839
MBP_6	MS	Autoimmune or Inflammatory disease	ENSG00000135541	AHI1	chr6	135497775	-	rs13197384	135497759	1.04e-13	rs17066096	137131771	5.91e-12	4.26e-10	3.03e-06	3.04e-07	0.00116566	0.998831
IFNB_6	MS	Autoimmune or Inflammatory disease	ENSG00000135541	AHI1	chr6	135497775	-	rs13197384	135497759	3.58e-18	rs17066096	137131771	5.91e-12	6.28e-13	3.04e-06	4.49e-10	0.00117199	0.998825
R848_24	AST	Autoimmune or Inflammatory disease	ENSG00000100365	NCF4	chr22	36860987	+	rs4821544	36862461	4.84e-13	rs760517	36862944	1.2e-08	1.48e-08	5.48e-05	5.78e-07	0.00114349	0.998801
IL4_6	CD	Autoimmune or Inflammatory disease	ENSG00000100365	NCF4	chr22	36860987	+	rs4821544	36862461	2.03e-09	rs4821544	36862461	1.76e-08	1.46e-06	2.42e-05	0.00012336	0.00105267	0.998798
IL4_6	EOSC	Blood related diseases and traits	ENSG00000100365	NCF4	chr22	36860987	+	rs4821544	36862461	2.03e-09	rs4821544	36862461	4.98e-13	1.77e-10	2.97e-09	0.000123926	0.00108384	0.998792
PIC_24	EOSC	Blood related diseases and traits	ENSG00000100365	NCF4	chr22	36860987	+	rs760517	36862944	7.98e-15	rs4821544	36862461	4.98e-13	7.27e-14	3.16e-09	5.1e-08	0.00121663	0.998783
IFNB_24	AS	Autoimmune or Inflammatory disease	ENSG00000198933	TBKBP1	chr17	47694080	+	rs146023574	47702993	2.01e-24	rs9901869	47497840	6.04e-15	1.4e-15	6.13e-11	5.08e-08	0.00122719	0.998773
PIC_24	MS	Autoimmune or Inflammatory disease	ENSG00000135541	AHI1	chr6	135497775	-	rs13197384	135497759	3.11e-13	rs17066096	137131771	5.91e-12	6.48e-10	3.12e-06	4.62e-07	0.00122766	0.998769
IL4_24	MS	Autoimmune or Inflammatory disease	ENSG00000135541	AHI1	chr6	135497775	-	rs200354782	135532692	1.59e-16	rs17066096	137131771	5.91e-12	6.08e-12	3.13e-06	4.34e-09	0.00123573	0.998761
MBP_6	EOSC	Blood related diseases and traits	ENSG00000100365	NCF4	chr22	36860987	+	rs760517	36862944	1.67e-12	rs4821544	36862461	4.98e-13	3.46e-12	3.19e-09	2.43e-06	0.00123733	0.99876
Ctrl_6	AST	Autoimmune or Inflammatory disease	ENSG00000100365	NCF4	chr22	36860987	+	rs760517	36862944	2.54e-09	rs760517	36862944	1.2e-08	3.73e-06	5.21e-05	0.000145952	0.00103853	0.99876
Ctrl_24	UC	Autoimmune or Inflammatory disease	ENSG00000128604	IRF5	chr7	128937611	+	rs4728142	128933913	1.79e-17	rs4728142	128933913	3.23e-10	1.19e-13	5.59e-07	4.8e-10	0.00125315	0.998746
Ctrl_24	MS	Autoimmune or Inflammatory disease	ENSG00000062716	VMP1	chr17	59707191	+	rs145560858	59861191	1.03e-15	rs8070345	59739396	5.43e-16	2.03e-16	1.03e-12	4.45e-07	0.00126537	0.998734
sLPS_24	MS	Autoimmune or Inflammatory disease	ENSG00000135541	AHI1	chr6	135497775	-	rs13197384	135497759	2.17e-16	rs17066096	137131771	5.91e-12	1.11e-11	3.19e-06	7.93e-09	0.00127663	0.99872
R848_24	MS	Autoimmune or Inflammatory disease	ENSG00000135541	AHI1	chr6	135497775	-	rs13197384	135497759	3.28e-16	rs17066096	137131771	5.91e-12	1.4e-11	3.26e-06	9.98e-09	0.00133219	0.998665
PIC_6	MS	Autoimmune or Inflammatory disease	ENSG00000135541	AHI1	chr6	135497775	-	rs67316642	135570532	5.92e-20	rs17066096	137131771	5.91e-12	1.26e-13	3.27e-06	9.03e-11	0.0013338	0.998663
Prec_D2	MS	Autoimmune or Inflammatory disease	ENSG00000135541	AHI1	chr6	135497775	-	rs7759971	135425746	2.54e-18	rs17066096	137131771	5.91e-12	2.35e-13	3.27e-06	1.68e-10	0.00133698	0.99866
IFNB_24	MS	Autoimmune or Inflammatory disease	ENSG00000135541	AHI1	chr6	135497775	-	rs13197384	135497759	1.49e-19	rs17066096	137131771	5.91e-12	9.46e-14	3.29e-06	6.75e-11	0.00134765	0.998649
R848_6	EOSC	Blood related diseases and traits	ENSG00000100365	NCF4	chr22	36860987	+	rs760517	36862944	4.8e-10	rs4821544	36862461	4.98e-13	1.04e-10	3.26e-09	7.27e-05	0.00129015	0.998637
LIL10_6	LBM	Other	ENSG00000162613	FUBP1	chr1	77979109	-	rs114020893	77887920	9.72e-12	rs34517439	77984833	5.91e-54	9.48e-51	1.6e-49	0.000132339	0.0012347	0.998633
CIL_6	VARV	Other	ENSG00000101096	NFATC2	chr20	51562830	-	rs12625547	51538108	3.99e-10	rs12625547	51538108	1.26e-10	9.91e-07	7.41e-06	0.000278838	0.0010873	0.998625
LIL10_6	DBP	Blood related diseases and traits	ENSG00000162613	FUBP1	chr1	77979109	-	rs114020893	77887920	9.72e-12	rs34517439	77984833	2.02e-19	4.82e-17	8.13e-16	0.000133142	0.00124836	0.998618
Ctrl_6	EOSC	Blood related diseases and traits	ENSG00000100365	NCF4	chr22	36860987	+	rs760517	36862944	2.54e-09	rs4821544	36862461	4.98e-13	2.27e-10	3.17e-09	0.000159178	0.00122299	0.998618
IFNB_24	MONC	Blood related diseases and traits	ENSG00000130592	LSP1	chr11	1852969	+	rs907612	1852991	7.16e-08	rs907612	1852991	4.71e-16	2.37e-12	3.95e-12	0.000893938	0.000488733	0.998617
sLPS_6	MS	Autoimmune or Inflammatory disease	ENSG00000135541	AHI1	chr6	135497775	-	rs13197384	135497759	3.84e-12	rs17066096	137131771	5.91e-12	6.7e-09	3.37e-06	4.78e-06	0.00141038	0.998581
LIL10_24	MS	Autoimmune or Inflammatory disease	ENSG00000135541	AHI1	chr6	135497775	-	rs13197384	135497759	3.17e-15	rs17066096	137131771	5.91e-12	1.28e-10	3.39e-06	9.16e-08	0.00141978	0.998577
LIL10_6	HDLC	Heart related diseases and traits	ENSG00000105609	LILRB5	chr19	54257300	-	rs34574962	54295839	5.74e-09	rs34574962	54295839	1.18e-08	5.89e-06	2.32e-05	0.000491701	0.000936148	0.998543
IL4_24	MS	Autoimmune or Inflammatory disease	ENSG00000062716	VMP1	chr17	59707191	+	rs35409789	59973479	2.57e-11	rs8070345	59739396	5.43e-16	1.58e-14	1.16e-12	3.46e-05	0.00155211	0.998413
Ctrl_6	MS	Autoimmune or Inflammatory disease	ENSG00000062716	VMP1	chr17	59707191	+	rs112721625	59850065	1.05e-09	rs8070345	59739396	5.43e-16	1.42e-13	1.04e-12	0.000310633	0.00128884	0.998401
Ctrl_24	MS	Autoimmune or Inflammatory disease	ENSG00000135541	AHI1	chr6	135497775	-	rs147419462	135532687	4.72e-25	rs17066096	137131771	5.91e-12	3.08e-17	3.64e-06	2.2e-14	0.00160377	0.998393
IFNB_6	MS	Autoimmune or Inflammatory disease	ENSG00000062716	VMP1	chr17	59707191	+	rs1292067	59853285	2.63e-14	rs8070345	59739396	5.43e-16	1.61e-15	1.2e-12	3.54e-06	0.00163443	0.998362
R848_24	BSC	Blood related diseases and traits	ENSG00000163823	CCR1	chr3	46208395	-	rs1491961	46208857	5.13e-11	rs3181077	46209161	1.27e-19	1.41e-17	1.17e-15	3.15e-05	0.00161112	0.998357
P3C_6	MS	Autoimmune or Inflammatory disease	ENSG00000135541	AHI1	chr6	135497775	-	rs13197384	135497759	2.31e-18	rs17066096	137131771	5.91e-12	9.29e-13	3.7e-06	6.63e-10	0.0016435	0.998353
MBP_24	EOSC	Blood related diseases and traits	ENSG00000100365	NCF4	chr22	36860987	+	rs760517	36862944	4.68e-10	rs4821544	36862461	4.98e-13	1.77e-10	3.61e-09	0.00012427	0.00153522	0.998341
P3C_24	PSR	Autoimmune or Inflammatory disease	ENSG00000181523	SGSH	chr17	80220922	-	rs9904453	80202780	1.48e-07	rs11652075	80205094	2.23e-08	2.48e-05	1.53e-05	0.0016187	2.72e-06	0.998339
IL4_6	MS	Autoimmune or Inflammatory disease	ENSG00000135541	AHI1	chr6	135497775	-	rs13197384	135497759	1.15e-15	rs17066096	137131771	5.91e-12	6.4e-11	3.75e-06	4.57e-08	0.001679	0.998317
Ctrl_6	CD	Autoimmune or Inflammatory disease	ENSG00000100365	NCF4	chr22	36860987	+	rs760517	36862944	2.54e-09	rs4821544	36862461	1.76e-08	2.11e-06	2.94e-05	0.000179117	0.00148904	0.9983
LIL10_6	MONC	Blood related diseases and traits	ENSG00000130592	LSP1	chr11	1852969	+	rs907612	1852991	8.61e-08	rs907612	1852991	4.71e-16	2.68e-12	4.51e-12	0.0010089	0.000700344	0.998291
IFNB_6	AS	Autoimmune or Inflammatory disease	ENSG00000198933	TBKBP1	chr17	47694080	+	rs146023574	47702993	5.71e-25	rs9901869	47497840	6.04e-15	8.07e-17	7.46e-11	2.93e-09	0.00171084	0.998289
LIL10_24	EOSC	Blood related diseases and traits	ENSG00000100365	NCF4	chr22	36860987	+	rs760517	36862944	4.3e-09	rs4821544	36862461	4.98e-13	4.67e-10	3.42e-09	0.000327107	0.00139711	0.998276
Prec_D0	MS	Autoimmune or Inflammatory disease	ENSG00000135541	AHI1	chr6	135497775	-	rs761357	135581461	4.2e-16	rs17066096	137131771	5.91e-12	7.48e-11	3.82e-06	5.34e-08	0.00173153	0.998265
MBP_24	MS	Autoimmune or Inflammatory disease	ENSG00000062716	VMP1	chr17	59707191	+	rs5821283	59836719	6.33e-15	rs8070345	59739396	5.43e-16	5.96e-16	1.27e-12	1.31e-06	0.00177549	0.998223
sLPS_24	MS	Autoimmune or Inflammatory disease	ENSG00000062716	VMP1	chr17	59707191	+	rs12944716	59618631	3.77e-11	rs8070345	59739396	5.43e-16	3.78e-14	1.24e-12	8.28e-05	0.00172409	0.998193
Ctrl_6	MS	Autoimmune or Inflammatory disease	ENSG00000135541	AHI1	chr6	135497775	-	rs13197384	135497759	6.32e-18	rs17066096	137131771	5.91e-12	5.57e-12	3.93e-06	3.97e-09	0.00180898	0.998187
IFNG_24	MS	Autoimmune or Inflammatory disease	ENSG00000135541	AHI1	chr6	135497775	-	rs13197384	135497759	4.8e-16	rs17066096	137131771	5.91e-12	2.98e-11	3.95e-06	2.13e-08	0.00182117	0.998175
LIL10_6	DBP	Blood related diseases and traits	ENSG00000228696	ARL17B	chr17	46361796	-	rs8067056	46006582	1.8e-10	rs7213273	45078546	3.58e-23	2.18e-13	2.12e-11	2.89e-05	0.00180799	0.998163
IFNB_24	MS	Autoimmune or Inflammatory disease	ENSG00000062716	VMP1	chr17	59707191	+	rs2063353	59811831	2.18e-09	rs8070345	59739396	5.43e-16	1.66e-13	1.15e-12	0.000362784	0.00151418	0.998123
sLPS_24	EOSC	Blood related diseases and traits	ENSG00000100365	NCF4	chr22	36860987	+	rs760517	36862944	9.99e-09	rs4821544	36862461	4.98e-13	6.56e-10	3.47e-09	0.000460243	0.00143238	0.998107
IL4_6	AST	Autoimmune or Inflammatory disease	ENSG00000100365	NCF4	chr22	36860987	+	rs4821544	36862461	2.03e-09	rs760517	36862944	1.2e-08	4.11e-06	6.92e-05	0.000160841	0.00170776	0.998058
IFNB_6	MONC	Blood related diseases and traits	ENSG00000130592	LSP1	chr11	1852969	+	rs907612	1852991	4.4e-08	rs907612	1852991	4.71e-16	1.94e-12	5.88e-12	0.000731109	0.00121922	0.99805
LIL10_24	MS	Autoimmune or Inflammatory disease	ENSG00000173226	IQCB1	chr3	121835078	-	rs1881994	121822494	1.28e-20	rs1920296	121824730	6.75e-15	3.48e-20	1.44e-11	7.16e-12	0.00197425	0.998026
MBP_24	MS	Autoimmune or Inflammatory disease	ENSG00000173226	IQCB1	chr3	121835078	-	rs78533767	121810049	3.69e-17	rs1920296	121824730	6.75e-15	9.82e-17	1.45e-11	2.02e-08	0.00198207	0.998018
Ctrl_6	MS	Autoimmune or Inflammatory disease	ENSG00000173226	IQCB1	chr3	121835078	-	rs78654812	121659058	6.02e-15	rs1920296	121824730	6.75e-15	5.67e-16	1.45e-11	1.17e-07	0.0019824	0.998017
IFNB_24	MS	Autoimmune or Inflammatory disease	ENSG00000173226	IQCB1	chr3	121835078	-	rs6766280	121842051	2.17e-20	rs1920296	121824730	6.75e-15	3.5e-20	1.45e-11	7.2e-12	0.00198622	0.998014
IFNG_6	MS	Autoimmune or Inflammatory disease	ENSG00000173226	IQCB1	chr3	121835078	-	rs6766280	121842051	7.07e-15	rs1920296	121824730	6.75e-15	1.84e-16	1.45e-11	3.79e-08	0.00198665	0.998013
CIL_6	MS	Autoimmune or Inflammatory disease	ENSG00000173226	IQCB1	chr3	121835078	-	rs61611986	121784189	1.55e-12	rs1920296	121824730	6.75e-15	1.12e-14	1.45e-11	2.3e-06	0.00198776	0.99801
IFNB_6	MS	Autoimmune or Inflammatory disease	ENSG00000173226	IQCB1	chr3	121835078	-	rs10934559	121761191	1.32e-15	rs1920296	121824730	6.75e-15	3.88e-15	1.45e-11	7.99e-07	0.00199126	0.998008
PIC_24	MS	Autoimmune or Inflammatory disease	ENSG00000173226	IQCB1	chr3	121835078	-	rs61611986	121784189	5.82e-21	rs1920296	121824730	6.75e-15	2.09e-20	1.45e-11	4.29e-12	0.00199265	0.998007
P3C_24	MS	Autoimmune or Inflammatory disease	ENSG00000173226	IQCB1	chr3	121835078	-	rs11308989	121786007	3.92e-18	rs1920296	121824730	6.75e-15	9.66e-19	1.45e-11	1.99e-10	0.00199314	0.998007
R848_24	MS	Autoimmune or Inflammatory disease	ENSG00000173226	IQCB1	chr3	121835078	-	rs7649585	121843453	2.74e-18	rs1920296	121824730	6.75e-15	9.53e-18	1.45e-11	1.96e-09	0.00199344	0.998007
CIL_24	MS	Autoimmune or Inflammatory disease	ENSG00000173226	IQCB1	chr3	121835078	-	rs11308989	121786007	8.28e-23	rs1920296	121824730	6.75e-15	2.64e-21	1.45e-11	5.44e-13	0.00199561	0.998004
IFNG_24	MS	Autoimmune or Inflammatory disease	ENSG00000173226	IQCB1	chr3	121835078	-	rs34440810	121644833	5.74e-19	rs1920296	121824730	6.75e-15	1.02e-14	1.45e-11	2.1e-06	0.00199671	0.998001
IL4_24	MS	Autoimmune or Inflammatory disease	ENSG00000173226	IQCB1	chr3	121835078	-	rs79831577	122003643	5.99e-17	rs1920296	121824730	6.75e-15	1.28e-14	1.46e-11	2.64e-06	0.0020002	0.997997
sLPS_24	MS	Autoimmune or Inflammatory disease	ENSG00000173226	IQCB1	chr3	121835078	-	rs79831577	122003643	2.86e-18	rs1920296	121824730	6.75e-15	2.46e-16	1.46e-11	5.07e-08	0.00200451	0.997995
Prec_D0	MS	Autoimmune or Inflammatory disease	ENSG00000173226	IQCB1	chr3	121835078	-	rs75640422	121738397	7.42e-15	rs1920296	121824730	6.75e-15	5.14e-15	1.46e-11	1.06e-06	0.00200351	0.997995
Ctrl_24	MS	Autoimmune or Inflammatory disease	ENSG00000173226	IQCB1	chr3	121835078	-	rs80047370	121779191	2.17e-19	rs1920296	121824730	6.75e-15	1.41e-14	1.46e-11	2.89e-06	0.00200304	0.997994
R848_6	HDLC	Heart related diseases and traits	ENSG00000105609	LILRB5	chr19	54257300	-	rs35915840	54301900	1.29e-12	rs34574962	54295839	1.18e-08	1.95e-06	3.38e-05	0.000162466	0.00182251	0.997979
PIC_6	MS	Autoimmune or Inflammatory disease	ENSG00000062716	VMP1	chr17	59707191	+	rs59241155	59497452	2.35e-10	rs8070345	59739396	5.43e-16	1.19e-13	1.26e-12	0.000261787	0.00176115	0.997977
MBP_24	MS	Autoimmune or Inflammatory disease	ENSG00000145088	EAF2	chr3	121835182	+	rs34936401	121959499	1.34e-18	rs1920296	121824730	6.75e-15	5.18e-14	1.46e-11	1.07e-05	0.00201527	0.997974
P3C_24	MS	Autoimmune or Inflammatory disease	ENSG00000145088	EAF2	chr3	121835182	+	rs35902163	121930679	3.13e-24	rs1920296	121824730	6.75e-15	2.99e-16	1.47e-11	6.16e-08	0.00202615	0.997974
R848_24	MS	Autoimmune or Inflammatory disease	ENSG00000145088	EAF2	chr3	121835182	+	rs34696871	121953033	2.41e-20	rs1920296	121824730	6.75e-15	3.78e-15	1.47e-11	7.77e-07	0.00203292	0.997966
P3C_24	AST	Autoimmune or Inflammatory disease	ENSG00000100365	NCF4	chr22	36860987	+	rs760517	36862944	3.04e-08	rs760517	36862944	1.2e-08	1.52e-05	6.04e-05	0.000595815	0.00136644	0.997962
LIL10_24	MS	Autoimmune or Inflammatory disease	ENSG00000145088	EAF2	chr3	121835182	+	rs73855476	121914565	7.27e-18	rs1920296	121824730	6.75e-15	1.02e-14	1.47e-11	2.1e-06	0.00203685	0.997961
IL4_6	MS	Autoimmune or Inflammatory disease	ENSG00000145088	EAF2	chr3	121835182	+	rs12496036	121921515	2.99e-17	rs1920296	121824730	6.75e-15	8.47e-14	1.47e-11	1.74e-05	0.00202178	0.997961
IFNG_24	BSC	Blood related diseases and traits	ENSG00000140575	IQGAP1	chr15	90388217	+	rs2074585	90466252	4.2e-13	rs2074585	90466252	1.56e-16	2.2e-16	2.46e-12	2.71e-07	0.00203934	0.99796
LIL10_6	MS	Autoimmune or Inflammatory disease	ENSG00000135541	AHI1	chr6	135497775	-	rs67316642	135570532	9.48e-11	rs17066096	137131771	5.91e-12	2.88e-08	4.23e-06	2.06e-05	0.00202309	0.997952
LIL10_6	MS	Autoimmune or Inflammatory disease	ENSG00000173226	IQCB1	chr3	121835078	-	rs79831577	122003643	3.25e-15	rs1920296	121824730	6.75e-15	2.55e-13	1.45e-11	5.25e-05	0.00199695	0.997951
Prec_D2	MS	Autoimmune or Inflammatory disease	ENSG00000062716	VMP1	chr17	59707191	+	rs72838873	59848696	6.95e-18	rs8070345	59739396	5.43e-16	1.8e-14	1.37e-12	3.94e-05	0.00201361	0.997947
sLPS_24	MS	Autoimmune or Inflammatory disease	ENSG00000145088	EAF2	chr3	121835182	+	rs3942629	122005191	1.61e-17	rs1920296	121824730	6.75e-15	1.65e-13	1.48e-11	3.4e-05	0.00204375	0.997922
Prec_D2	BSC	Blood related diseases and traits	ENSG00000163823	CCR1	chr3	46208395	-	rs1491961	46208857	9.76e-11	rs3181077	46209161	1.27e-19	1.93e-17	1.36e-15	4.32e-05	0.00204185	0.997915
CIL_24	PSR	Autoimmune or Inflammatory disease	ENSG00000181523	SGSH	chr17	80220922	-	rs9904453	80202780	1.01e-08	rs11652075	80205094	2.23e-08	3.12e-05	1.53e-05	0.00204204	4.08e-06	0.997907
Prec_D2	MS	Autoimmune or Inflammatory disease	ENSG00000173226	IQCB1	chr3	121835078	-	rs55964830	121641380	7.8e-20	rs1920296	121824730	6.75e-15	4.07e-13	1.46e-11	8.38e-05	0.00201577	0.9979
Prec_D0	PLTC	Blood related diseases and traits	ENSG00000187010	RHD	chr1	25272392	+	rs111941366	25409878	6.16e-20	rs111941366	25409878	6.44e-32	4.77e-36	1.54e-27	9.61e-12	0.0021002	0.9979
PIC_24	CD	Autoimmune or Inflammatory disease	ENSG00000100365	NCF4	chr22	36860987	+	rs760517	36862944	7.98e-15	rs4821544	36862461	1.76e-08	8.39e-10	3.65e-05	7.11e-08	0.00209101	0.997872
sLPS_24	BSC	Blood related diseases and traits	ENSG00000140575	IQGAP1	chr15	90388217	+	rs113071601	90494302	1.11e-12	rs2074585	90466252	1.56e-16	5.36e-16	2.54e-12	6.61e-07	0.00213488	0.997864
MBP_6	CD	Autoimmune or Inflammatory disease	ENSG00000100365	NCF4	chr22	36860987	+	rs760517	36862944	1.67e-12	rs4821544	36862461	1.76e-08	4.06e-08	3.75e-05	3.44e-06	0.00217442	0.997785
sLPS_6	DBP	Blood related diseases and traits	ENSG00000228696	ARL17B	chr17	46361796	-	rs8067056	46006582	7.65e-10	rs7213273	45078546	3.58e-23	6.54e-13	2.38e-11	8.66e-05	0.00215279	0.997761
sLPS_6	AS	Autoimmune or Inflammatory disease	ENSG00000198933	TBKBP1	chr17	47694080	+	rs146023574	47702993	9.96e-19	rs9901869	47497840	6.04e-15	8.97e-14	8.92e-11	3.26e-06	0.00223954	0.997757
PIC_6	MS	Autoimmune or Inflammatory disease	ENSG00000173226	IQCB1	chr3	121835078	-	rs55964830	121641380	4.76e-11	rs1920296	121824730	6.75e-15	1.26e-12	1.46e-11	0.000258527	0.00200524	0.997736
IFNB_24	PRCA	Cancer	ENSG00000100290	BIK	chr22	43110747	+	rs61307529	43102820	6.08e-09	rs5759167	43104206	5.55e-71	1.01e-67	1.97e-66	0.00015825	0.00210568	0.997736
Prec_D2	CAD	Heart related diseases and traits	ENSG00000107798	LIPA	chr10	89414556	-	rs1412444	89243170	8.45e-29	rs1412444	89243170	2.43e-21	1.3e-31	1.81e-17	2.37e-17	0.00231138	0.997689
MBP_6	ERYC	Blood related diseases and traits	ENSG00000141524	TMC6	chr17	78132406	-	rs34712518	78124950	1.61e-09	rs2748427	78125783	1.56e-16	5.35e-13	1.99e-12	0.000708587	0.00163941	0.997652
MBP_6	MS	Autoimmune or Inflammatory disease	ENSG00000173226	IQCB1	chr3	121835078	-	rs55964830	121641380	5.86e-17	rs1920296	121824730	6.75e-15	1.79e-12	1.46e-11	0.000369163	0.00200359	0.997627
IL4_24	PLTC	Blood related diseases and traits	ENSG00000187010	RHD	chr1	25272392	+	rs111941366	25409878	2.94e-18	rs111941366	25409878	6.44e-32	4.81e-35	1.68e-27	9.7e-11	0.00238486	0.997615
R848_6	CD	Autoimmune or Inflammatory disease	ENSG00000100365	NCF4	chr22	36860987	+	rs760517	36862944	4.8e-10	rs4821544	36862461	1.76e-08	1.23e-06	3.86e-05	0.000104058	0.00226947	0.997587
IFNB_6	AST	Autoimmune or Inflammatory disease	ENSG00000100365	NCF4	chr22	36860987	+	rs760517	36862944	2.85e-08	rs760517	36862944	1.2e-08	1.76e-05	6.78e-05	0.000689299	0.00165434	0.997571
P3C_6	HDLC	Heart related diseases and traits	ENSG00000105609	LILRB5	chr19	54257300	-	rs34574962	54295839	3e-08	rs34574962	54295839	1.18e-08	1.63e-05	2.48e-05	0.00136166	0.00106794	0.997529
IL4_6	MS	Autoimmune or Inflammatory disease	ENSG00000173226	IQCB1	chr3	121835078	-	rs79831577	122003643	1.37e-18	rs1920296	121824730	6.75e-15	2.33e-12	1.45e-11	0.00047994	0.00199253	0.997528
PIC_24	IBD	Autoimmune or Inflammatory disease	ENSG00000169220	RGS14	chr5	177357836	+	rs56235845	177371039	4.5e-19	rs56235845	177371039	1.77e-10	1.07e-14	3.61e-07	1.05e-10	0.00251574	0.997484
PIC_24	HEMO	Heart related diseases and traits	ENSG00000169220	RGS14	chr5	177357836	+	rs56235845	177371039	4.5e-19	rs56235845	177371039	1.32e-09	2.38e-13	7.98e-06	1.05e-10	0.00251324	0.997479
CIL_24	IBD	Autoimmune or Inflammatory disease	ENSG00000169220	RGS14	chr5	177357836	+	rs10051765	177372991	4.06e-21	rs56235845	177371039	1.77e-10	1.41e-15	3.67e-07	1.37e-11	0.00257587	0.997424
Ctrl_24	BSC	Blood related diseases and traits	ENSG00000140575	IQGAP1	chr15	90388217	+	rs113071601	90494302	3.29e-15	rs2074585	90466252	1.56e-16	1.37e-17	2.91e-12	1.69e-08	0.00258588	0.997414
CIL_24	HEMO	Heart related diseases and traits	ENSG00000169220	RGS14	chr5	177357836	+	rs10051765	177372991	4.06e-21	rs56235845	177371039	1.32e-09	3.12e-14	8.16e-06	1.37e-11	0.00258997	0.997402
IL4_6	CAD	Heart related diseases and traits	ENSG00000107798	LIPA	chr10	89414556	-	rs1412444	89243170	6.41e-20	rs1412444	89243170	2.43e-21	8.55e-26	1.98e-17	1.56e-11	0.0026102	0.99739
PIC_24	HEMO	Heart related diseases and traits	ENSG00000167528	ZNF641	chr12	48351413	-	rs2732480	48342520	4.31e-10	rs2732480	48342520	7.65e-29	1.08e-26	1.31e-24	2.96e-05	0.00258374	0.997387
PIC_24	ERYC	Blood related diseases and traits	ENSG00000167528	ZNF641	chr12	48351413	-	rs2732480	48342520	4.31e-10	rs2732480	48342520	1.44e-17	1.36e-15	1.64e-13	2.96e-05	0.00259428	0.997376
CIL_24	EOSC	Blood related diseases and traits	ENSG00000100365	NCF4	chr22	36860987	+	rs111552778	36851933	6.15e-11	rs4821544	36862461	4.98e-13	6.76e-11	5.11e-09	4.74e-05	0.00258352	0.997369
R848_6	AS	Autoimmune or Inflammatory disease	ENSG00000198933	TBKBP1	chr17	47694080	+	rs146023574	47702993	8.25e-22	rs9901869	47497840	6.04e-15	6.03e-16	1.01e-10	2.19e-08	0.0026581	0.997342
Ctrl_24	BALD	Other	ENSG00000172824	CES4A	chr16	66988588	+	rs4783744	66922544	8.02e-08	rs16957349	67360536	5e-14	4.1e-45	8.77e-45	0.00116884	0.00150337	0.997328
sLPS_24	CD	Autoimmune or Inflammatory disease	ENSG00000100365	NCF4	chr22	36860987	+	rs760517	36862944	9.99e-09	rs4821544	36862461	1.76e-08	6.92e-06	3.61e-05	0.000586091	0.0020588	0.997312
IFNB_6	UDQ	Other	ENSG00000227403	LINC01806	chr2	161244738	+	rs11678980	161244750	1.19e-19	rs11678980	161244750	5.09e-17	2.73e-21	2.25e-13	4.5e-11	0.00270585	0.997294
Ctrl_6	CAD	Heart related diseases and traits	ENSG00000107798	LIPA	chr10	89414556	-	rs1412445	89243047	5.53e-25	rs1412444	89243170	2.43e-21	9.23e-29	2.04e-17	1.68e-14	0.00271871	0.997281
P3C_24	EOSC	Blood related diseases and traits	ENSG00000100365	NCF4	chr22	36860987	+	rs760517	36862944	3.04e-08	rs4821544	36862461	4.98e-13	1.07e-09	4.24e-09	0.000749715	0.00197439	0.997276
IL4_24	BSC	Blood related diseases and traits	ENSG00000163823	CCR1	chr3	46208395	-	rs1491961	46208857	1.66e-11	rs3181077	46209161	1.27e-19	7.18e-18	1.67e-15	1.61e-05	0.0027344	0.99725
CIL_24	MS	Autoimmune or Inflammatory disease	ENSG00000135541	AHI1	chr6	135497775	-	rs200354782	135532692	3.76e-13	rs17066096	137131771	5.91e-12	2.18e-09	5.25e-06	1.56e-06	0.00275327	0.99724
sLPS_6	UDQ	Other	ENSG00000227403	LINC01806	chr2	161244738	+	rs11678980	161244750	1.05e-14	rs11678980	161244750	5.09e-17	5.38e-18	2.3e-13	8.85e-08	0.00278321	0.997217
MBP_24	WHR	Other	ENSG00000125772	GPCPD1	chr20	5611025	-	rs805770	5688068	4.53e-08	rs805770	5688068	3.42e-22	6.04e-19	1.86e-18	0.000930583	0.00186987	0.9972
LIL10_24	CD	Autoimmune or Inflammatory disease	ENSG00000100365	NCF4	chr22	36860987	+	rs760517	36862944	4.3e-09	rs4821544	36862461	1.76e-08	5.39e-06	3.91e-05	0.000456356	0.00231319	0.997186
IFNB_24	IBD	Autoimmune or Inflammatory disease	ENSG00000169220	RGS14	chr5	177357836	+	rs10051765	177372991	3.54e-11	rs56235845	177371039	1.77e-10	1.2e-09	3.9e-07	1.16e-05	0.00280292	0.997185
Ctrl_24	AS	Autoimmune or Inflammatory disease	ENSG00000198933	TBKBP1	chr17	47694080	+	rs146023574	47702993	5.5e-26	rs9901869	47497840	6.04e-15	5.84e-16	1.05e-10	2.12e-08	0.00282092	0.997179
MBP_24	MONC	Blood related diseases and traits	ENSG00000224397	SMIM25	chr20	50267485	+	rs6125961	50267587	4.44e-13	rs6125961	50267587	1.63e-57	4.58e-56	5.95e-53	2.94e-06	0.00282182	0.997175
IFNG_6	AS	Autoimmune or Inflammatory disease	ENSG00000198933	TBKBP1	chr17	47694080	+	rs199975174	47702985	1.54e-13	rs9901869	47497840	6.04e-15	3.93e-11	6.69e-11	0.00142678	0.00143194	0.997141
LIL10_24	AS	Autoimmune or Inflammatory disease	ENSG00000198933	TBKBP1	chr17	47694080	+	rs146023574	47702993	5.56e-29	rs9901869	47497840	6.04e-15	5.02e-16	1.07e-10	1.82e-08	0.00287173	0.997128
IL4_6	UDQ	Other	ENSG00000227403	LINC01806	chr2	161244738	+	rs11678980	161244750	4.57e-15	rs11678980	161244750	5.09e-17	2.15e-18	2.35e-13	3.54e-08	0.00287413	0.997126
MBP_24	BSC	Blood related diseases and traits	ENSG00000163823	CCR1	chr3	46208395	-	rs1491961	46208857	6.58e-09	rs3181077	46209161	1.27e-19	3.84e-16	1.35e-15	0.000859858	0.00203426	0.997106
IFNB_6	CAD	Heart related diseases and traits	ENSG00000107798	LIPA	chr10	89414556	-	rs1412444	89243170	2.94e-16	rs1412444	89243170	2.43e-21	3.68e-23	2.14e-17	6.71e-09	0.00290532	0.997095
IFNB_6	EOSC	Blood related diseases and traits	ENSG00000100365	NCF4	chr22	36860987	+	rs760517	36862944	2.85e-08	rs4821544	36862461	4.98e-13	1.16e-09	4.43e-09	0.00081118	0.00210713	0.997082
LIL10_6	MS	Autoimmune or Inflammatory disease	ENSG00000062716	VMP1	chr17	59707191	+	rs200610390	59915786	9.97e-09	rs8070345	59739396	5.43e-16	3.49e-13	1.45e-12	0.000765136	0.00217788	0.997057
IFNB_24	AST	Autoimmune or Inflammatory disease	ENSG00000100365	NCF4	chr22	36860987	+	rs4821544	36862461	1.75e-12	rs760517	36862944	1.2e-08	8.87e-08	9.88e-05	3.47e-06	0.00286699	0.997031
sLPS_6	UC	Autoimmune or Inflammatory disease	ENSG00000115009	CCL20	chr2	227813841	+	rs1811711	227805760	1.92e-09	rs1811711	227805760	6.09e-09	1.32e-06	1.67e-05	0.000294425	0.00273804	0.99695
IFNG_6	BSC	Blood related diseases and traits	ENSG00000140575	IQGAP1	chr15	90388217	+	rs2074585	90466252	4.33e-15	rs2074585	90466252	1.56e-16	1.08e-17	3.29e-12	1.33e-08	0.00306508	0.996935
Ctrl_6	MCH	Blood related diseases and traits	ENSG00000177989	ODF3B	chr22	50532579	-	rs140522	50532837	3.65e-08	rs140522	50532837	2.98e-94	3.7e-90	1.43e-89	0.000837073	0.00222935	0.996934
IFNG_24	AST	Autoimmune or Inflammatory disease	ENSG00000100365	NCF4	chr22	36860987	+	rs760517	36862944	1.28e-07	rs760517	36862944	1.2e-08	4.12e-05	6.03e-05	0.00161111	0.00136304	0.996924
P3C_6	MS	Autoimmune or Inflammatory disease	ENSG00000145088	EAF2	chr3	121835182	+	rs142015099	121905542	2.55e-15	rs1920296	121824730	6.75e-15	5.11e-12	1.47e-11	0.00105087	0.00202591	0.996923
sLPS_6	LBM	Other	ENSG00000162613	FUBP1	chr1	77979109	-	rs114020893	77887920	1.45e-11	rs34517439	77984833	5.91e-54	7.44e-50	2.19e-49	0.00103933	0.00205728	0.996903
sLPS_6	DBP	Blood related diseases and traits	ENSG00000162613	FUBP1	chr1	77979109	-	rs114020893	77887920	1.45e-11	rs34517439	77984833	2.02e-19	3.8e-16	1.12e-15	0.00105007	0.00208905	0.996861
sLPS_6	HDLC	Heart related diseases and traits	ENSG00000187116	LILRA5	chr19	54313138	-	rs34574962	54295839	3.96e-08	rs34574962	54295839	1.18e-08	2.09e-05	2.82e-05	0.00174437	0.0013581	0.996848
IFNB_24	HEMO	Heart related diseases and traits	ENSG00000169220	RGS14	chr5	177357836	+	rs10051765	177372991	3.54e-11	rs56235845	177371039	1.32e-09	2.88e-08	9.41e-06	1.27e-05	0.00314186	0.996836
IFNG_24	RA	Autoimmune or Inflammatory disease	ENSG00000160223	ICOSLG	chr21	44240965	-	rs2236668	44230126	9.43e-38	rs1893592	42434957	3.7e-12	1.24e-25	2.4e-06	2.17e-22	0.00320815	0.996789
MBP_6	MCH	Blood related diseases and traits	ENSG00000141524	TMC6	chr17	78132406	-	rs34712518	78124950	1.61e-09	rs2748427	78125783	6.34e-12	1.75e-08	6.5e-08	0.000896191	0.00233848	0.996765
IL4_6	LBM	Other	ENSG00000117280	RAB29	chr1	205775459	-	rs708723	205770138	1.83e-13	rs823118	205754444	6.87e-19	8.02e-20	1.9e-15	1.81e-07	0.00329191	0.996708
PIC_24	INTEL	Neuro related diseases	ENSG00000128683	GAD1	chr2	170813212	+	rs202054980	170816065	1.86e-14	rs3749034	170816965	6.74e-09	8.03e-09	4.47e-05	7.68e-07	0.00328261	0.996672
sLPS_24	LBM	Other	ENSG00000117280	RAB29	chr1	205775459	-	rs823116	205751355	1.15e-12	rs823118	205754444	6.87e-19	2.68e-19	1.93e-15	6.04e-07	0.00335489	0.996645
IFNG_24	CAST	Autoimmune or Inflammatory disease	ENSG00000238083	LRRC37A2	chr17	46511510	+	rs77268709	46254419	1.99e-11	rs9895436	45380520	6.5e-13	0	0	0.000203131	0.00317876	0.996618
IFNB_6	PLTC	Blood related diseases and traits	ENSG00000187010	RHD	chr1	25272392	+	rs111941366	25409878	3.1e-17	rs111941366	25409878	6.44e-32	3.11e-34	2.17e-27	6.26e-10	0.00338722	0.996613
IFNG_6	PLTC	Blood related diseases and traits	ENSG00000187010	RHD	chr1	25272392	+	rs111941366	25409878	4.09e-18	rs111941366	25409878	6.44e-32	6.52e-35	2.19e-27	1.32e-10	0.00341238	0.996588
IFNB_6	CD	Autoimmune or Inflammatory disease	ENSG00000100365	NCF4	chr22	36860987	+	rs760517	36862944	2.85e-08	rs4821544	36862461	1.76e-08	1.12e-05	4.03e-05	0.000945996	0.00241954	0.996583
MBP_24	MS	Autoimmune or Inflammatory disease	ENSG00000135541	AHI1	chr6	135497775	-	rs200354782	135532692	2.07e-17	rs17066096	137131771	5.91e-12	1.77e-11	6.18e-06	1.26e-08	0.00341765	0.996576
IFNG_24	MS	Autoimmune or Inflammatory disease	ENSG00000145088	EAF2	chr3	121835182	+	rs3942629	122005191	1.33e-15	rs1920296	121824730	6.75e-15	6.84e-12	1.47e-11	0.00140797	0.00202192	0.99657
sLPS_24	MS	Autoimmune or Inflammatory disease	ENSG00000114013	CD86	chr3	122055365	+	rs73855476	121914565	3.86e-10	rs1920296	121824730	6.75e-15	7.09e-12	1.46e-11	0.00145986	0.00200216	0.996538
MBP_24	CD	Autoimmune or Inflammatory disease	ENSG00000100365	NCF4	chr22	36860987	+	rs760517	36862944	4.68e-10	rs4821544	36862461	1.76e-08	2.45e-06	4.97e-05	0.000207802	0.00321383	0.996526
P3C_24	CD	Autoimmune or Inflammatory disease	ENSG00000100365	NCF4	chr22	36860987	+	rs760517	36862944	3.04e-08	rs4821544	36862461	1.76e-08	1.07e-05	4.16e-05	0.000905248	0.00252289	0.99652
R848_6	CAD	Heart related diseases and traits	ENSG00000107798	LIPA	chr10	89414556	-	rs1412444	89243170	3e-21	rs1412444	89243170	2.43e-21	1.42e-26	2.47e-17	2.59e-12	0.00351488	0.996485
Prec_D2	PLTC	Blood related diseases and traits	ENSG00000187010	RHD	chr1	25272392	+	rs111941366	25409878	1.93e-15	rs111941366	25409878	6.44e-32	3.45e-33	2.25e-27	6.95e-09	0.00355009	0.99645
IFNB_6	BSC	Blood related diseases and traits	ENSG00000140575	IQGAP1	chr15	90388217	+	rs113071601	90494302	1.01e-12	rs2074585	90466252	1.56e-16	8.6e-16	3.7e-12	1.06e-06	0.00356411	0.996435
Ctrl_24	CAD	Heart related diseases and traits	ENSG00000107798	LIPA	chr10	89414556	-	rs1412445	89243047	3.26e-22	rs1412444	89243170	2.43e-21	4.58e-27	2.51e-17	8.36e-13	0.00357899	0.996421
IFNG_6	UDQ	Other	ENSG00000227403	LINC01806	chr2	161244738	+	rs11678980	161244750	2.89e-14	rs11678980	161244750	5.09e-17	8.46e-18	2.79e-13	1.39e-07	0.00359391	0.996406
R848_24	PLTC	Blood related diseases and traits	ENSG00000030110	BAK1	chr6	33580292	-	rs210142	33579060	1.65e-10	rs210143	33579153	1.14e-144	2.42e-142	2.91e-140	3.81e-05	0.0035829	0.996379
IFNG_24	PRCA	Cancer	ENSG00000100290	BIK	chr22	43110747	+	rs61307529	43102820	5.19e-08	rs5759167	43104206	5.55e-71	5.48e-67	2.41e-66	0.000861384	0.00279192	0.996347
PIC_24	CHSIS	Other	ENSG00000155158	TTC39B	chr9	15307359	-	rs1215112	15303585	7.41e-16	rs686030	15304784	2.55e-13	3.36e-13	1.64e-09	9.62e-07	0.00369	0.996309
PIC_6	UDQ	Other	ENSG00000227403	LINC01806	chr2	161244738	+	rs11678980	161244750	6.66e-13	rs11678980	161244750	5.09e-17	1.26e-16	2.86e-13	2.07e-06	0.00371064	0.996287
P3C_6	VATM	Other	ENSG00000120071	KANSL1	chr17	46225388	-	rs11656151	45991126	3.63e-12	rs9911991	44201548	8.83e-11	6.35e-05	0.0006952	0.000331462	0.002633	0.996277
IFNB_24	INTEL	Neuro related diseases	ENSG00000128683	GAD1	chr2	170813212	+	rs3749034	170816965	1.18e-20	rs3749034	170816965	6.74e-09	8.83e-13	4.89e-05	8.46e-11	0.00367967	0.996271
MBP_24	BSC	Blood related diseases and traits	ENSG00000140575	IQGAP1	chr15	90388217	+	rs113071601	90494302	2.88e-14	rs2074585	90466252	1.56e-16	9.18e-17	3.84e-12	1.13e-07	0.00373878	0.996261
IL4_24	LBM	Other	ENSG00000103245	NARFL	chr16	741328	-	rs12051048	733864	2.07e-09	rs71385734	2110502	8.42e-30	9.12e-20	1.59e-18	0.000256741	0.00349205	0.996251
LIL10_6	CAD	Heart related diseases and traits	ENSG00000107798	LIPA	chr10	89414556	-	rs1412445	89243047	8e-21	rs1412444	89243170	2.43e-21	2.9e-26	2.6e-17	5.28e-12	0.00375335	0.996247
PIC_24	HDLC	Heart related diseases and traits	ENSG00000104974	LILRA1	chr19	54593581	+	rs34574962	54295839	4.68e-08	rs34574962	54295839	1.18e-08	2.12e-05	3.51e-05	0.00176736	0.00193009	0.996246
R848_24	CAST	Autoimmune or Inflammatory disease	ENSG00000238083	LRRC37A2	chr17	46511510	+	rs2532362	46256133	5.69e-10	rs9895436	45380520	6.5e-13	0	0	0.000217939	0.00358898	0.996193
Prec_D0	UDQ	Other	ENSG00000227403	LINC01806	chr2	161244738	+	rs11678980	161244750	2.76e-14	rs11678980	161244750	5.09e-17	9.2e-18	2.92e-13	1.51e-07	0.00380702	0.996193
R848_24	UDQ	Other	ENSG00000227403	LINC01806	chr2	161244738	+	rs11678980	161244750	1.12e-17	rs11678980	161244750	5.09e-17	3.59e-20	2.92e-13	5.9e-10	0.00381033	0.99619
IL4_6	MCH	Blood related diseases and traits	ENSG00000177989	ODF3B	chr22	50532579	-	rs140522	50532837	1.78e-07	rs140522	50532837	2.98e-94	8.55e-90	1.28e-89	0.00193239	0.00188558	0.996182
IL4_24	LBM	Other	ENSG00000117280	RAB29	chr1	205775459	-	rs200000574	205788670	3.9e-12	rs823118	205754444	6.87e-19	2.18e-18	2.15e-15	4.93e-06	0.00385126	0.996144
LIL10_24	CAD	Heart related diseases and traits	ENSG00000100979	PLTP	chr20	45912154	-	rs7267295	45942044	8.77e-18	rs3827066	45957384	4.4e-09	5.26e-10	2.74e-05	9.26e-08	0.00383087	0.996142
IL4_24	HEMO	Heart related diseases and traits	ENSG00000167528	ZNF641	chr12	48351413	-	rs2732480	48342520	3.31e-12	rs2732480	48342520	7.65e-29	4.11e-28	1.79e-24	1.12e-06	0.00387641	0.996122
sLPS_24	CAD	Heart related diseases and traits	ENSG00000107798	LIPA	chr10	89414556	-	rs1051338	89247603	3.51e-22	rs1412444	89243170	2.43e-21	6.11e-27	2.68e-17	1.12e-12	0.00389178	0.996108
MBP_6	CAD	Heart related diseases and traits	ENSG00000107798	LIPA	chr10	89414556	-	rs1412444	89243170	7.36e-22	rs1412444	89243170	2.43e-21	9.75e-27	2.68e-17	1.78e-12	0.00389727	0.996103
IL4_24	ERYC	Blood related diseases and traits	ENSG00000167528	ZNF641	chr12	48351413	-	rs2732480	48342520	3.31e-12	rs2732480	48342520	1.44e-17	5.15e-17	2.24e-13	1.13e-06	0.00390499	0.996094
P3C_24	PLTC	Blood related diseases and traits	ENSG00000030110	BAK1	chr6	33580292	-	rs511515	33573730	2.51e-09	rs210143	33579153	1.14e-144	1.23e-141	2.99e-140	0.000194364	0.00371867	0.996087
Ctrl_24	PLTC	Blood related diseases and traits	ENSG00000030110	BAK1	chr6	33580292	-	rs210142	33579060	3.32e-10	rs210143	33579153	1.14e-144	3.72e-142	3.08e-140	5.86e-05	0.00385457	0.996087
LIL10_24	CAD	Heart related diseases and traits	ENSG00000124257	NEURL2	chr20	45891286	-	rs7267295	45942044	4.07e-16	rs3827066	45957384	4.4e-09	3.59e-09	2.78e-05	6.31e-07	0.00388867	0.996083
PIC_24	COGP	Neuro related diseases	ENSG00000128683	GAD1	chr2	170813212	+	rs202054980	170816065	1.86e-14	rs872123	170814656	1.39e-09	2.33e-09	1.3e-05	8.81e-07	0.00390886	0.996077
Prec_D2	MS	Autoimmune or Inflammatory disease	ENSG00000145088	EAF2	chr3	121835182	+	rs4285028	121941817	3.28e-10	rs1920296	121824730	6.75e-15	9.21e-12	1.48e-11	0.00189656	0.00204056	0.996063
IFNB_6	LBM	Other	ENSG00000117280	RAB29	chr1	205775459	-	rs823114	205750404	8.12e-12	rs823118	205754444	6.87e-19	1.16e-18	2.24e-15	2.63e-06	0.00406479	0.995933
LIL10_24	PLTC	Blood related diseases and traits	ENSG00000030110	BAK1	chr6	33580292	-	rs3216621	33580313	6.53e-10	rs210143	33579153	1.14e-144	7.05e-142	3.14e-140	0.000111044	0.00396002	0.995929
Ctrl_6	SSC	Autoimmune or Inflammatory disease	ENSG00000145214	DGKQ	chr4	986894	-	rs4690221	990021	2.7e-13	rs11724804	971991	5.31e-11	2.98e-10	8.78e-07	1.72e-06	0.00406919	0.995928
LIL10_24	CAST	Autoimmune or Inflammatory disease	ENSG00000238083	LRRC37A2	chr17	46511510	+	rs2532362	46256133	6.96e-10	rs9895436	45380520	6.5e-13	0	0	0.000596706	0.00347621	0.995927
sLPS_24	CAD	Heart related diseases and traits	ENSG00000100979	PLTP	chr20	45912154	-	rs143235478	45927136	2.14e-13	rs3827066	45957384	4.4e-09	8.35e-08	2.87e-05	1.47e-05	0.0040489	0.995908
LIL10_24	CD	Autoimmune or Inflammatory disease	ENSG00000141068	KSR1	chr17	27456713	+	rs2945412	27516617	1.13e-12	rs2948542	27529460	5.15e-10	1.94e-10	1.15e-06	8.63e-07	0.00410143	0.995897
PIC_6	AST	Autoimmune or Inflammatory disease	ENSG00000100365	NCF4	chr22	36860987	+	rs760517	36862944	1.02e-07	rs760517	36862944	1.2e-08	5.13e-05	7.61e-05	0.00200685	0.00198059	0.995885
PIC_24	UDQ	Other	ENSG00000227403	LINC01806	chr2	161244738	+	rs11678980	161244750	2.65e-17	rs11678980	161244750	5.09e-17	6.62e-20	3.12e-13	1.09e-09	0.00413122	0.995869
IL4_24	PLTC	Blood related diseases and traits	ENSG00000030110	BAK1	chr6	33580292	-	rs210142	33579060	1.52e-11	rs210143	33579153	1.14e-144	4.96e-143	3.25e-140	7.81e-06	0.00412769	0.995865
CIL_24	BSC	Blood related diseases and traits	ENSG00000140575	IQGAP1	chr15	90388217	+	rs113071601	90494302	2.47e-12	rs2074585	90466252	1.56e-16	2.66e-15	4.17e-12	3.29e-06	0.00414398	0.995853
Prec_D2	UDQ	Other	ENSG00000227403	LINC01806	chr2	161244738	+	rs11678980	161244750	3.35e-14	rs11678980	161244750	5.09e-17	7.35e-18	3.14e-13	1.21e-07	0.00416616	0.995834
IFNB_24	COGP	Neuro related diseases	ENSG00000128683	GAD1	chr2	170813212	+	rs3749034	170816965	1.18e-20	rs872123	170814656	1.39e-09	2.48e-13	1.37e-05	9.4e-11	0.00420133	0.995785
LIL10_24	MONC	Blood related diseases and traits	ENSG00000141068	KSR1	chr17	27456713	+	rs2945412	27516617	1.13e-12	rs2945412	27516617	1.94e-10	2.31e-10	1.39e-06	8.82e-07	0.00430317	0.995695
LIL10_6	MS	Autoimmune or Inflammatory disease	ENSG00000145088	EAF2	chr3	121835182	+	rs2293611	121924316	1.3e-09	rs1920296	121824730	6.75e-15	1.11e-11	1.47e-11	0.00228573	0.00202197	0.995692
P3C_6	PLTC	Blood related diseases and traits	ENSG00000030110	BAK1	chr6	33580292	-	rs210134	33572432	5.17e-11	rs210143	33579153	1.14e-144	1.09e-142	3.36e-140	1.72e-05	0.00429209	0.995691
Ctrl_6	ERYC	Blood related diseases and traits	ENSG00000177989	ODF3B	chr22	50532579	-	rs140522	50532837	3.65e-08	rs140522	50532837	1.93e-43	1.52e-39	5.86e-39	0.00110238	0.00325319	0.995644
IFNG_6	BMI	Other	ENSG00000244405	ETV5	chr3	186110317	-	rs77805826	186080236	1.85e-20	rs1516725	186106215	1.39e-24	3.96e-26	2.36e-20	8.99e-09	0.00436353	0.995636
IFNB_6	BMI	Other	ENSG00000244405	ETV5	chr3	186110317	-	rs80080062	186094380	2.21e-19	rs1516725	186106215	1.39e-24	1.99e-25	2.36e-20	4.53e-08	0.00436595	0.995634
Ctrl_24	BSC	Blood related diseases and traits	ENSG00000127946	HIP1	chr7	75738961	-	rs1186222	75618011	1.45e-34	rs1186222	75618011	3.47e-13	1.13e-27	4.18e-09	1.45e-21	0.004379	0.995621
Ctrl_24	MCH	Blood related diseases and traits	ENSG00000177989	ODF3B	chr22	50532579	-	rs140522	50532837	3.61e-08	rs140522	50532837	2.98e-94	3.34e-90	2.05e-89	0.000754302	0.00363349	0.995612
IFNG_24	T1D	Other	ENSG00000105287	PRKD2	chr19	46717126	-	rs112445263	46700099	1.03e-11	rs12462111	48668049	1.42e-09	6.46e-07	6.01e-05	5.68e-05	0.0042894	0.995593
IFNB_6	AS	Autoimmune or Inflammatory disease	ENSG00000178852	EFCAB13	chr17	47323289	+	rs181512384	47675389	1.44e-09	rs9901869	47497840	6.04e-15	6.02e-12	1.43e-10	0.000218615	0.00418842	0.995593
P3C_24	CD	Autoimmune or Inflammatory disease	ENSG00000141068	KSR1	chr17	27456713	+	rs2948536	27537488	3.45e-10	rs2948542	27529460	5.15e-10	6.68e-09	1.21e-06	2.97e-05	0.00438132	0.995588
PIC_6	MONC	Blood related diseases and traits	ENSG00000130592	LSP1	chr11	1852969	+	rs907612	1852991	1.86e-07	rs907612	1852991	4.71e-16	6.28e-12	8.12e-12	0.00236625	0.00206634	0.995567
LIL10_6	CAD	Heart related diseases and traits	ENSG00000124257	NEURL2	chr20	45891286	-	rs3092635	45913454	2.68e-14	rs3827066	45957384	4.4e-09	2.26e-08	3.07e-05	3.97e-06	0.0044061	0.995559
Prec_D2	CHSIS	Other	ENSG00000155158	TTC39B	chr9	15307359	-	rs1215112	15303585	7.59e-13	rs686030	15304784	2.55e-13	1.02e-11	1.89e-09	2.93e-05	0.0044129	0.995558
IFNG_24	LBM	Other	ENSG00000117280	RAB29	chr1	205775459	-	rs823118	205754444	2.24e-10	rs823118	205754444	6.87e-19	8.13e-18	2.41e-15	1.83e-05	0.00443743	0.995544
LIL10_24	LBM	Other	ENSG00000117280	RAB29	chr1	205775459	-	rs708723	205770138	3.23e-13	rs823118	205754444	6.87e-19	1.38e-19	2.42e-15	3.12e-07	0.00446359	0.995536
Prec_D0	CAST	Autoimmune or Inflammatory disease	ENSG00000197728	RPS26	chr12	56041852	+	rs7305461	56056091	1.83e-24	rs3122929	57115319	7.2e-29	0	0	1.27e-14	0.00446877	0.995531
Ctrl_6	CHSIS	Other	ENSG00000155158	TTC39B	chr9	15307359	-	rs686030	15304784	2.51e-12	rs686030	15304784	2.55e-13	2.35e-11	1.88e-09	6.74e-05	0.00440504	0.995528
MBP_24	IBD	Autoimmune or Inflammatory disease	ENSG00000188906	LRRK2	chr12	40196743	+	rs76904798	40220632	1.05e-11	rs76904798	40220632	2.38e-09	4.16e-07	1.37e-05	0.000161758	0.00434392	0.99548
IFNB_6	CAD	Heart related diseases and traits	ENSG00000124257	NEURL2	chr20	45891286	-	rs10712674	45964874	3.23e-12	rs3827066	45957384	4.4e-09	3.15e-07	3.1e-05	5.55e-05	0.00446894	0.995444
IFNG_24	INTEL	Neuro related diseases	ENSG00000128683	GAD1	chr2	170813212	+	rs3749034	170816965	3.12e-12	rs3749034	170816965	6.74e-09	8.42e-08	5.74e-05	8.06e-06	0.00449564	0.995439
MBP_24	AS	Autoimmune or Inflammatory disease	ENSG00000198933	TBKBP1	chr17	47694080	+	rs75188513	47702992	6.11e-22	rs9901869	47497840	6.04e-15	1.04e-13	1.54e-10	3.76e-06	0.00460744	0.995389
P3C_24	UDQ	Other	ENSG00000227403	LINC01806	chr2	161244738	+	rs11678980	161244750	2.72e-14	rs11678980	161244750	5.09e-17	5.56e-18	3.42e-13	9.14e-08	0.00462232	0.995378
CIL_24	CAD	Heart related diseases and traits	ENSG00000100979	PLTP	chr20	45912154	-	rs7267295	45942044	1.41e-16	rs3827066	45957384	4.4e-09	3.54e-09	3.18e-05	6.23e-07	0.00460194	0.995366
IFNB_6	CAD	Heart related diseases and traits	ENSG00000100979	PLTP	chr20	45912154	-	rs7267295	45942044	2.45e-12	rs3827066	45957384	4.4e-09	3.14e-07	3.15e-05	5.53e-05	0.00455294	0.99536
IFNB_6	BSC	Blood related diseases and traits	ENSG00000127946	HIP1	chr7	75738961	-	rs1186222	75618011	2.33e-25	rs1186222	75618011	3.47e-13	2.93e-21	4.41e-09	3.77e-15	0.00467287	0.995327
IL4_24	MONC	Blood related diseases and traits	ENSG00000112576	CCND3	chr6	42050356	-	rs144387335	42010871	4.51e-13	rs144387335	42010871	2.89e-23	2.29e-22	9.91e-19	1.32e-06	0.00469542	0.995303
CIL_24	CD	Autoimmune or Inflammatory disease	ENSG00000100365	NCF4	chr22	36860987	+	rs111552778	36851933	6.15e-11	rs4821544	36862461	1.76e-08	9.98e-07	6.55e-05	8.45e-05	0.00455289	0.995296
IFNG_6	LBM	Other	ENSG00000117280	RAB29	chr1	205775459	-	rs708723	205770138	3.33e-13	rs823118	205754444	6.87e-19	1.24e-19	2.54e-15	2.8e-07	0.00473879	0.995261
LIL10_6	UDQ	Other	ENSG00000227403	LINC01806	chr2	161244738	+	rs11678980	161244750	2.28e-16	rs11678980	161244750	5.09e-17	2.38e-19	3.51e-13	3.91e-09	0.00477212	0.995228
CIL_24	WHR	Other	ENSG00000125772	GPCPD1	chr20	5611025	-	rs805771	5689748	2.17e-09	rs805770	5688068	3.42e-22	3.14e-19	3.44e-18	0.00048384	0.00429591	0.99522
PIC_6	EOSC	Blood related diseases and traits	ENSG00000100365	NCF4	chr22	36860987	+	rs760517	36862944	1.02e-07	rs4821544	36862461	4.98e-13	3.35e-09	4.95e-09	0.0023469	0.00247683	0.995176
IL4_24	RA	Autoimmune or Inflammatory disease	ENSG00000160223	ICOSLG	chr21	44240965	-	rs2236668	44230126	1.32e-32	rs1893592	42434957	3.7e-12	2.77e-22	3.32e-06	4.85e-19	0.00483059	0.995166
sLPS_24	MONC	Blood related diseases and traits	ENSG00000115232	ITGA4	chr2	181457201	+	rs2124440	181463487	7.25e-16	rs10562650	181459459	6.23e-281	4.01e-282	4.73e-276	4.94e-09	0.00484429	0.995156
IFNG_6	LYMC	Blood related diseases and traits	ENSG00000005844	ITGAL	chr16	30472657	+	rs12716977	30471482	1.54e-13	rs11574938	30474072	1.29e-59	8.07e-60	3.29e-55	1.43e-07	0.00485205	0.995148
IFNB_6	HEMO	Heart related diseases and traits	ENSG00000167528	ZNF641	chr12	48351413	-	rs2732480	48342520	1.29e-10	rs2732480	48342520	7.65e-29	5.76e-27	2.14e-24	1.57e-05	0.00484193	0.995142
IFNG_6	CAD	Heart related diseases and traits	ENSG00000124257	NEURL2	chr20	45891286	-	rs3092635	45913454	1.36e-12	rs3827066	45957384	4.4e-09	1.98e-07	3.3e-05	3.49e-05	0.00481449	0.995117
CIL_6	UDQ	Other	ENSG00000227403	LINC01806	chr2	161244738	+	rs11678980	161244750	2.74e-12	rs11678980	161244750	5.09e-17	2.18e-16	3.57e-13	3.58e-06	0.00487961	0.995117
IFNB_24	CAD	Heart related diseases and traits	ENSG00000100979	PLTP	chr20	45912154	-	rs73128528	45953548	1.85e-13	rs3827066	45957384	4.4e-09	6.92e-08	3.32e-05	1.22e-05	0.00484742	0.995107
sLPS_24	BSC	Blood related diseases and traits	ENSG00000175591	P2RY2	chr11	73218297	+	rs10898910	73242795	5.24e-08	rs3741156	73235095	6.81e-21	7.82e-17	1.6e-16	0.00194108	0.0029808	0.995078
IFNB_6	ERYC	Blood related diseases and traits	ENSG00000167528	ZNF641	chr12	48351413	-	rs2732480	48342520	1.29e-10	rs2732480	48342520	1.44e-17	7.28e-16	2.71e-13	1.59e-05	0.00491864	0.995065
CIL_6	SSC	Autoimmune or Inflammatory disease	ENSG00000145214	DGKQ	chr4	986894	-	rs4690229	976936	2.87e-17	rs11724804	971991	5.31e-11	6.15e-13	1.03e-06	3.55e-09	0.00495888	0.99504
IFNG_24	BSC	Blood related diseases and traits	ENSG00000173535	TNFRSF10C	chr8	23084354	+	rs9644063	23116937	8.03e-14	rs9644063	23116937	5.65e-12	3.21e-11	9.74e-08	1.99e-06	0.00502544	0.994972
IFNG_6	LEYC	Blood related diseases and traits	ENSG00000005844	ITGAL	chr16	30472657	+	rs12716977	30471482	1.54e-13	rs11574938	30474072	5.9e-27	2.64e-27	1.08e-22	1.48e-07	0.00503479	0.994965
MBP_24	UDQ	Other	ENSG00000227403	LINC01806	chr2	161244738	+	rs11678980	161244750	3.2e-09	rs11678980	161244750	5.09e-17	2.75e-14	3.39e-13	0.000453053	0.00458378	0.994963
sLPS_24	AS	Autoimmune or Inflammatory disease	ENSG00000198933	TBKBP1	chr17	47694080	+	rs146023574	47702993	2.81e-29	rs9901869	47497840	6.04e-15	5.75e-17	1.66e-10	2.09e-09	0.00504727	0.994953
LIL10_24	BSC	Blood related diseases and traits	ENSG00000140575	IQGAP1	chr15	90388217	+	rs113071601	90494302	3.15e-14	rs2074585	90466252	1.56e-16	8.39e-17	4.91e-12	1.03e-07	0.00506102	0.994939
IFNG_24	COGP	Neuro related diseases	ENSG00000128683	GAD1	chr2	170813212	+	rs3749034	170816965	3.12e-12	rs872123	170814656	1.39e-09	2.34e-08	1.59e-05	8.86e-06	0.00503985	0.994935
sLPS_24	MONC	Blood related diseases and traits	ENSG00000188452	CERKL	chr2	181680664	-	rs35723031	181459315	1.83e-10	rs10562650	181459459	6.23e-281	1.49e-278	4.96e-276	1.84e-05	0.00512028	0.994861
P3C_6	LBM	Other	ENSG00000245937	LINC01184	chr5	128083171	-	rs3749748	128014857	3.89e-17	rs6860245	128032306	1.89e-26	3.89e-29	8.32e-23	2.87e-09	0.00515337	0.994847
PIC_24	MONC	Blood related diseases and traits	ENSG00000111846	GCNT2	chr6	10492222	+	rs509227	10535358	4.17e-17	rs509227	10535358	3.63e-18	9.02e-21	3.49e-14	1.59e-09	0.00515809	0.994842
IL4_24	UDQ	Other	ENSG00000227403	LINC01806	chr2	161244738	+	rs11678980	161244750	2.18e-17	rs11678980	161244750	5.09e-17	4.48e-20	3.75e-13	7.37e-10	0.00517121	0.994829
R848_6	LBM	Other	ENSG00000117280	RAB29	chr1	205775459	-	rs708723	205770138	7.84e-17	rs823118	205754444	6.87e-19	4.11e-22	2.73e-15	9.27e-10	0.00517519	0.994825
MBP_24	HDLC	Heart related diseases and traits	ENSG00000239998	LILRA2	chr19	54572919	+	rs35915840	54301900	2.4e-09	rs34574962	54295839	1.18e-08	1.23e-05	6.09e-05	0.00102865	0.0040749	0.994823
LIL10_24	UDQ	Other	ENSG00000227403	LINC01806	chr2	161244738	+	rs11678980	161244750	4.68e-12	rs11678980	161244750	5.09e-17	2.3e-16	3.76e-13	3.79e-06	0.0051884	0.994808
R848_6	ERYC	Blood related diseases and traits	ENSG00000141524	TMC6	chr17	78132406	-	rs34712518	78124950	1.31e-11	rs2748427	78125783	1.56e-16	1.83e-13	4.5e-12	0.000242855	0.00496445	0.994793
LIL10_24	MONC	Blood related diseases and traits	ENSG00000104783	KCNN4	chr19	43781256	-	rs11879798	43777746	2.32e-17	rs12459847	45247899	1.47e-55	2.05e-40	1.43e-33	8.97e-10	0.00525101	0.994749
LIL10_24	CAD	Heart related diseases and traits	ENSG00000149634	SPATA25	chr20	45887634	-	rs7267295	45942044	3.48e-11	rs3827066	45957384	4.4e-09	1.18e-06	3.41e-05	0.000206932	0.00500891	0.994749
IL4_6	ERYC	Blood related diseases and traits	ENSG00000177989	ODF3B	chr22	50532579	-	rs140522	50532837	1.78e-07	rs140522	50532837	1.93e-43	3.46e-39	5.16e-39	0.00250782	0.00274515	0.994747
IL4_6	LBM	Other	ENSG00000245937	LINC01184	chr5	128083171	-	rs17764730	128021834	2.52e-22	rs6860245	128032306	1.89e-26	1.55e-32	8.46e-23	1.14e-12	0.00525916	0.994741
IFNG_24	CAD	Heart related diseases and traits	ENSG00000100979	PLTP	chr20	45912154	-	rs73128528	45953548	3.81e-14	rs3827066	45957384	4.4e-09	3.24e-08	3.55e-05	5.69e-06	0.00525426	0.994705
P3C_6	CAD	Heart related diseases and traits	ENSG00000107798	LIPA	chr10	89414556	-	rs1412445	89243047	1.63e-21	rs1412444	89243170	2.43e-21	8.28e-27	3.47e-17	1.51e-12	0.00533925	0.994661
CIL_6	LBM	Other	ENSG00000162613	FUBP1	chr1	77979109	-	rs114020893	77887920	4.51e-11	rs34517439	77984833	5.91e-54	1.14e-49	3.42e-49	0.00158582	0.00377645	0.994638
Prec_D2	AZ	Neuro related diseases	ENSG00000159840	ZYX	chr7	143381079	+	rs12703526	143410495	1.61e-07	rs7810606	143411065	2.89e-11	2.07e-07	4.06e-07	0.00214752	0.00322585	0.994626
R848_6	CHSIS	Other	ENSG00000155158	TTC39B	chr9	15307359	-	rs1215112	15303585	1.31e-13	rs686030	15304784	2.55e-13	5.56e-12	2.22e-09	1.59e-05	0.00535938	0.994625
IFNB_24	LBM	Other	ENSG00000145386	CCNA2	chr4	121823932	-	rs6821305	121792708	2.82e-07	rs12509014	122904764	1.74e-18	8.9e-15	1.54e-14	0.00234062	0.00304384	0.994616
MBP_6	LBM	Other	ENSG00000245937	LINC01184	chr5	128083171	-	rs2250127	128053152	7.92e-17	rs6860245	128032306	1.89e-26	9.39e-29	8.64e-23	6.93e-09	0.00539156	0.994608
LIL10_24	SBP	Blood related diseases and traits	ENSG00000182511	FES	chr15	90883694	+	rs4932373	90886057	3.87e-22	rs4932373	90886057	2.49e-83	2.02e-87	8.47e-78	1.53e-12	0.00541039	0.99459
CIL_6	DBP	Blood related diseases and traits	ENSG00000162613	FUBP1	chr1	77979109	-	rs114020893	77887920	4.51e-11	rs34517439	77984833	2.02e-19	5.8e-16	1.75e-15	0.00160429	0.0038323	0.994563
Prec_D2	LEYC	Blood related diseases and traits	ENSG00000136244	IL6	chr7	22725883	+	rs13242809	22706945	7.42e-08	rs13242809	22706945	1.6e-08	8.37e-05	0.000174114	0.00200641	0.00317749	0.994558
R848_24	LBM	Other	ENSG00000245937	LINC01184	chr5	128083171	-	rs17764730	128021834	3.83e-22	rs6860245	128032306	1.89e-26	2.41e-32	8.72e-23	1.78e-12	0.00544645	0.994554
LIL10_24	CAD	Heart related diseases and traits	ENSG00000064601	CTSA	chr20	45890143	+	rs7267295	45942044	1.41e-10	rs3827066	45957384	4.4e-09	2.05e-06	3.44e-05	0.000360558	0.00506461	0.994538
IFNB_6	LBM	Other	ENSG00000245937	LINC01184	chr5	128083171	-	rs3749748	128014857	3.45e-18	rs6860245	128032306	1.89e-26	1.21e-29	8.74e-23	8.92e-10	0.00546522	0.994535
Ctrl_24	LEYC	Blood related diseases and traits	ENSG00000075884	ARHGAP15	chr2	143091361	+	rs79716587	143129250	4.18e-12	rs79716587	143129250	2.42e-13	4.11e-11	1.63e-09	0.000158774	0.00532541	0.994516
IFNG_24	UDQ	Other	ENSG00000227403	LINC01806	chr2	161244738	+	rs11678980	161244750	2.8e-14	rs11678980	161244750	5.09e-17	5.31e-18	3.94e-13	8.74e-08	0.00549031	0.99451
sLPS_24	PLTC	Blood related diseases and traits	ENSG00000187010	RHD	chr1	25272392	+	rs72660908	25257119	3.87e-23	rs111941366	25409878	6.44e-32	3.81e-38	3.22e-27	7.69e-14	0.00550507	0.994495
IFNB_24	LEYC	Blood related diseases and traits	ENSG00000075884	ARHGAP15	chr2	143091361	+	rs79716587	143129250	1.35e-13	rs79716587	143129250	2.42e-13	7.03e-12	1.69e-09	2.72e-05	0.00552659	0.994446
sLPS_6	LBM	Other	ENSG00000117280	RAB29	chr1	205775459	-	rs708723	205770138	1.9e-17	rs823118	205754444	6.87e-19	1.9e-22	2.93e-15	4.28e-10	0.00562404	0.994376
Ctrl_6	MS	Autoimmune or Inflammatory disease	ENSG00000145088	EAF2	chr3	121835182	+	rs142015099	121905542	6.53e-18	rs1920296	121824730	6.75e-15	1.76e-11	1.46e-11	0.00362892	0.00201941	0.994352
PIC_6	CD	Autoimmune or Inflammatory disease	ENSG00000100365	NCF4	chr22	36860987	+	rs760517	36862944	1.02e-07	rs4821544	36862461	1.76e-08	3.22e-05	4.53e-05	0.00272783	0.00284489	0.99435
IL4_6	MONC	Blood related diseases and traits	ENSG00000112576	CCND3	chr6	42050356	-	rs112374148	41989136	1.36e-12	rs144387335	42010871	2.89e-23	8.69e-22	1.16e-18	4.99e-06	0.00564595	0.994349
IFNB_24	CHSIS	Other	ENSG00000155158	TTC39B	chr9	15307359	-	rs1215112	15303585	5.87e-16	rs686030	15304784	2.55e-13	3.05e-13	2.32e-09	8.73e-07	0.0056547	0.994344
MBP_24	MONC	Blood related diseases and traits	ENSG00000104783	KCNN4	chr19	43781256	-	rs56344893	43778377	5.24e-15	rs12459847	45247899	1.47e-55	9.02e-39	1.52e-33	3.95e-08	0.00565686	0.994343
IFNG_24	PSR	Autoimmune or Inflammatory disease	ENSG00000181523	SGSH	chr17	80220922	-	rs199581202	80234481	2.09e-07	rs11652075	80205094	2.23e-08	8.51e-05	1.54e-05	0.0055655	1.24e-05	0.994322
PIC_24	RA	Autoimmune or Inflammatory disease	ENSG00000160223	ICOSLG	chr21	44240965	-	rs13052840	44229965	2.87e-34	rs1893592	42434957	3.7e-12	2.07e-23	3.82e-06	3.63e-20	0.0057034	0.994293
P3C_24	MONC	Blood related diseases and traits	ENSG00000141068	KSR1	chr17	27456713	+	rs2948536	27537488	3.45e-10	rs2945412	27516617	1.94e-10	9.59e-09	1.76e-06	3.66e-05	0.0057196	0.994242
PIC_6	SSC	Autoimmune or Inflammatory disease	ENSG00000145214	DGKQ	chr4	986894	-	rs3733346	960487	5e-10	rs11724804	971991	5.31e-11	1.64e-07	1.01e-06	0.000944251	0.00483441	0.99422
IL4_24	LBM	Other	ENSG00000245937	LINC01184	chr5	128083171	-	rs2250127	128053152	1.19e-21	rs6860245	128032306	1.89e-26	4.75e-32	9.17e-23	3.51e-12	0.00578412	0.994216
sLPS_24	CAD	Heart related diseases and traits	ENSG00000124257	NEURL2	chr20	45891286	-	rs3092635	45913454	3.29e-11	rs3827066	45957384	4.4e-09	1.34e-06	3.7e-05	0.000236313	0.00551439	0.994211
IL4_24	AST	Autoimmune or Inflammatory disease	ENSG00000100365	NCF4	chr22	36860987	+	rs760517	36862944	2.87e-07	rs760517	36862944	1.2e-08	7.01e-05	9.94e-05	0.00274445	0.00289476	0.994191
Ctrl_6	MS	Autoimmune or Inflammatory disease	ENSG00000163406	SLC15A2	chr3	121894088	+	rs3045646	121823196	7.5e-22	rs1920296	121824730	6.75e-15	1.84e-11	1.47e-11	0.00378414	0.00203745	0.994178
PIC_24	LYMC	Blood related diseases and traits	ENSG00000005844	ITGAL	chr16	30472657	+	rs11150589	30471173	5.19e-09	rs11574938	30474072	1.29e-59	8.49e-57	3.75e-55	0.000150802	0.00567155	0.994178
R848_6	BSC	Blood related diseases and traits	ENSG00000140575	IQGAP1	chr15	90388217	+	rs113071601	90494302	1.67e-09	rs2074585	90466252	1.56e-16	7.89e-14	5.45e-12	9.72e-05	0.00572723	0.994176
CIL_24	SSC	Autoimmune or Inflammatory disease	ENSG00000145214	DGKQ	chr4	986894	-	rs3733346	960487	6.26e-19	rs11724804	971991	5.31e-11	3.48e-12	1.18e-06	2.01e-08	0.00583025	0.994169
IL4_24	CHSIS	Other	ENSG00000155158	TTC39B	chr9	15307359	-	rs1215112	15303585	1.28e-12	rs686030	15304784	2.55e-13	1.86e-11	2.36e-09	5.34e-05	0.00577894	0.994168
Ctrl_24	LBM	Other	ENSG00000117280	RAB29	chr1	205775459	-	rs823114	205750404	9.66e-09	rs823118	205754444	6.87e-19	1.06e-16	2.93e-15	0.000238151	0.00562709	0.994135
IL4_24	AS	Autoimmune or Inflammatory disease	ENSG00000198933	TBKBP1	chr17	47694080	+	rs75188513	47702992	5.97e-24	rs9901869	47497840	6.04e-15	8.38e-16	1.89e-10	3.04e-08	0.00588468	0.994115
Prec_D2	AS	Autoimmune or Inflammatory disease	ENSG00000198933	TBKBP1	chr17	47694080	+	rs146023574	47702993	9.57e-19	rs9901869	47497840	6.04e-15	1.36e-12	1.88e-10	4.93e-05	0.00585039	0.9941
IFNG_24	LEYC	Blood related diseases and traits	ENSG00000173535	TNFRSF10C	chr8	23084354	+	rs9644063	23116937	8.03e-14	rs12550612	23109256	1.48e-11	4.48e-11	1.36e-07	2.27e-06	0.00589842	0.994099
Prec_D2	EOSC	Blood related diseases and traits	ENSG00000128604	IRF5	chr7	128937611	+	rs3778751	128939994	1.13e-16	rs3778753	128939988	1.01e-08	1.25e-11	5.89e-05	1.46e-09	0.00584832	0.994093
IFNG_24	GRAC	Blood related diseases and traits	ENSG00000173535	TNFRSF10C	chr8	23084354	+	rs9644063	23116937	8.03e-14	rs12550612	23109256	3.2e-12	9.6e-12	2.91e-08	2.28e-06	0.00590538	0.994092
Ctrl_24	UDQ	Other	ENSG00000227403	LINC01806	chr2	161244738	+	rs11678980	161244750	4.54e-15	rs11678980	161244750	5.09e-17	1.53e-18	4.2e-13	2.51e-08	0.00591127	0.994089
P3C_6	ERYC	Blood related diseases and traits	ENSG00000141524	TMC6	chr17	78132406	-	rs150155192	78120415	8.55e-11	rs2748427	78125783	1.56e-16	1.01e-12	4.21e-12	0.00133804	0.00457451	0.994087
IFNG_24	WHTC	Blood related diseases and traits	ENSG00000173535	TNFRSF10C	chr8	23084354	+	rs9644063	23116937	8.03e-14	rs12550612	23109256	3.88e-12	1.18e-11	3.57e-08	2.28e-06	0.00591634	0.994081
PIC_6	CHSIS	Other	ENSG00000155158	TTC39B	chr9	15307359	-	rs686030	15304784	1.03e-11	rs686030	15304784	2.55e-13	7.65e-11	2.34e-09	0.000219182	0.00571028	0.994071
P3C_6	BRCA	Cancer	ENSG00000104783	KCNN4	chr19	43781256	-	rs12609846	43779295	2.42e-15	rs1685191	43779080	3.87e-20	7.42e-22	2.33e-16	2.2e-08	0.00593236	0.994068
LIL10_6	BSC	Blood related diseases and traits	ENSG00000140575	IQGAP1	chr15	90388217	+	rs2074585	90466252	1.52e-07	rs2074585	90466252	1.56e-16	1.2e-12	4.43e-12	0.00147476	0.00446996	0.994055
LIL10_24	LBM	Other	ENSG00000115486	GGCX	chr2	85561546	-	rs1374370	85591150	5.09e-10	rs1374370	85591150	9.27e-14	3.74e-12	3.39e-10	7.58e-05	0.00587066	0.994054
Prec_D2	LBM	Other	ENSG00000149084	HSD17B12	chr11	43680557	+	rs1061810	43856384	7.08e-32	rs57635800	43856935	2.6e-13	1.26e-25	1.26e-09	6.98e-19	0.00594723	0.994053
P3C_6	MCH	Blood related diseases and traits	ENSG00000141524	TMC6	chr17	78132406	-	rs150155192	78120415	8.55e-11	rs2748427	78125783	6.34e-12	2.63e-08	1.09e-07	0.00134786	0.00461544	0.994037
Ctrl_24	ERYC	Blood related diseases and traits	ENSG00000177989	ODF3B	chr22	50532579	-	rs140522	50532837	3.61e-08	rs140522	50532837	1.93e-43	1.35e-39	8.26e-39	0.000975071	0.00498992	0.994035
IFNG_6	MONC	Blood related diseases and traits	ENSG00000111846	GCNT2	chr6	10492222	+	rs509227	10535358	3.86e-13	rs509227	10535358	3.63e-18	4.27e-18	3.95e-14	7.51e-07	0.00596617	0.994033
IFNG_24	NETC	Blood related diseases and traits	ENSG00000173535	TNFRSF10C	chr8	23084354	+	rs9644063	23116937	8.03e-14	rs12550612	23109256	1.27e-10	3.62e-10	1.1e-06	2.3e-06	0.00597697	0.99402
R848_24	CAD	Heart related diseases and traits	ENSG00000149634	SPATA25	chr20	45887634	-	rs7267295	45942044	1.51e-10	rs3827066	45957384	4.4e-09	2.14e-06	3.73e-05	0.000376303	0.00556828	0.994016
R848_24	BSC	Blood related diseases and traits	ENSG00000140575	IQGAP1	chr15	90388217	+	rs113071601	90494302	6.83e-16	rs2074585	90466252	1.56e-16	8.82e-18	5.66e-12	1.09e-08	0.00598624	0.994014
PIC_24	LEYC	Blood related diseases and traits	ENSG00000005844	ITGAL	chr16	30472657	+	rs11150589	30471173	5.19e-09	rs11574938	30474072	5.9e-27	2.76e-24	1.22e-22	0.000154825	0.00584958	0.993996
LIL10_6	LBM	Other	ENSG00000245937	LINC01184	chr5	128083171	-	rs3749748	128014857	3.72e-15	rs6860245	128032306	1.89e-26	6.73e-28	9.49e-23	4.97e-08	0.00601715	0.993983
PIC_24	BMI	Other	ENSG00000244405	ETV5	chr3	186110317	-	rs9816226	186116710	2.25e-12	rs1516725	186106215	1.39e-24	2.02e-22	3.08e-20	4.6e-05	0.00599969	0.993954
P3C_24	CHSIS	Other	ENSG00000155158	TTC39B	chr9	15307359	-	rs1215112	15303585	4.89e-11	rs686030	15304784	2.55e-13	1.12e-10	2.35e-09	0.000320647	0.00573853	0.993941
IL4_24	CAD	Heart related diseases and traits	ENSG00000100979	PLTP	chr20	45912154	-	rs17448653	45965936	1.08e-10	rs3827066	45957384	4.4e-09	2.08e-06	3.78e-05	0.000366922	0.00565424	0.993939
IFNG_6	CAD	Heart related diseases and traits	ENSG00000100979	PLTP	chr20	45912154	-	rs7267295	45942044	2.87e-10	rs3827066	45957384	4.4e-09	3.21e-06	3.67e-05	0.000564106	0.00546215	0.993934
R848_24	BRCA	Cancer	ENSG00000104783	KCNN4	chr19	43781256	-	rs12609846	43779295	4.29e-15	rs1685191	43779080	3.87e-20	9.86e-22	2.38e-16	2.93e-08	0.00607257	0.993927
Prec_D0	CHSIS	Other	ENSG00000155158	TTC39B	chr9	15307359	-	rs686030	15304784	9.24e-11	rs686030	15304784	2.55e-13	1.39e-10	2.33e-09	0.000398468	0.00568196	0.99392
IFNG_6	SSC	Autoimmune or Inflammatory disease	ENSG00000103653	CSK	chr15	74782056	+	rs2168518	74788737	4.05e-13	rs1378942	74785026	1.84e-14	3.74e-14	4.7e-10	5.64e-07	0.00608182	0.993918
IFNG_6	CELD	Autoimmune or Inflammatory disease	ENSG00000103653	CSK	chr15	74782056	+	rs2168518	74788737	4.05e-13	rs1378938	74804102	7.79e-09	3.19e-09	1.19e-05	1.9e-06	0.00607078	0.993915
P3C_6	UDQ	Other	ENSG00000227403	LINC01806	chr2	161244738	+	rs11678980	161244750	1.1e-09	rs11678980	161244750	5.09e-17	6.83e-15	4.24e-13	0.000112399	0.00598779	0.9939
IFNG_24	HEMO	Heart related diseases and traits	ENSG00000169231	THBS3	chr1	155209050	-	rs6676150	155151361	1.52e-07	rs6676150	155151361	2.34e-16	2.16e-12	7.45e-12	0.00159411	0.00451118	0.993895
Prec_D0	BSC	Blood related diseases and traits	ENSG00000127946	HIP1	chr7	75738961	-	rs1186222	75618011	2.23e-19	rs1186222	75618011	3.47e-13	3e-17	5.53e-09	3.85e-11	0.0061087	0.993891
IFNG_24	ERYC	Blood related diseases and traits	ENSG00000169231	THBS3	chr1	155209050	-	rs6676150	155151361	1.52e-07	rs6676150	155151361	9.71e-11	7.08e-07	2.45e-06	0.00159699	0.00452114	0.993879
R848_24	CAD	Heart related diseases and traits	ENSG00000107798	LIPA	chr10	89414556	-	rs1051338	89247603	1.9e-21	rs1412444	89243170	2.43e-21	1.76e-26	3.9e-17	3.21e-12	0.00612525	0.993875
IL4_6	RA	Autoimmune or Inflammatory disease	ENSG00000128604	IRF5	chr7	128937611	+	rs113478424	128935743	8.7e-14	rs3778753	128939988	1.1e-14	4.69e-17	2.52e-12	1.34e-07	0.00619672	0.993803
IL4_24	EOSC	Blood related diseases and traits	ENSG00000100365	NCF4	chr22	36860987	+	rs760517	36862944	2.87e-07	rs4821544	36862461	4.98e-13	4.26e-09	6.03e-09	0.00298339	0.00323202	0.993785
IFNB_24	LBM	Other	ENSG00000245937	LINC01184	chr5	128083171	-	rs3749748	128014857	2.59e-21	rs6860245	128032306	1.89e-26	9.89e-32	9.78e-23	7.31e-12	0.0062325	0.993767
CIL_6	SSC	Autoimmune or Inflammatory disease	ENSG00000103653	CSK	chr15	74782056	+	rs62006567	74794204	4.1e-11	rs1378942	74785026	1.84e-14	1.17e-12	4.8e-10	1.77e-05	0.00623484	0.993747
IL4_6	WHR	Other	ENSG00000245937	LINC01184	chr5	128083171	-	rs17764730	128021834	2.52e-22	rs17764730	128021834	4.86e-08	9.26e-14	0.000506841	1.23e-12	0.00575864	0.993735
IFNB_24	MONC	Blood related diseases and traits	ENSG00000162877	PM20D1	chr1	205850131	-	rs708727	205798757	9.8e-26	rs708727	205798757	1.14e-10	1.5e-19	6.75e-07	1.62e-15	0.00626597	0.993733
LIL10_24	CD	Autoimmune or Inflammatory disease	ENSG00000188452	CERKL	chr2	181680664	-	rs1375493	181459039	4.07e-11	rs6740847	181443625	9.72e-11	6.06e-10	4.6e-07	9.58e-06	0.00628777	0.993702
P3C_24	MONC	Blood related diseases and traits	ENSG00000122779	TRIM24	chr7	138460333	+	rs1973325	138194682	9.7e-11	rs7785014	138196944	3.27e-11	1.41e-09	6.01e-07	1.71e-05	0.00630048	0.993682
LIL10_24	BSC	Blood related diseases and traits	ENSG00000163823	CCR1	chr3	46208395	-	rs1491961	46208857	4.01e-08	rs3181077	46209161	1.27e-19	8.56e-16	2.42e-15	0.00191618	0.00442137	0.993662
P3C_6	WHR	Other	ENSG00000245937	LINC01184	chr5	128083171	-	rs3749748	128014857	3.89e-17	rs17764730	128021834	4.86e-08	2.4e-10	0.000512947	3.19e-09	0.00584007	0.993647
R848_6	CAST	Autoimmune or Inflammatory disease	ENSG00000238083	LRRC37A2	chr17	46511510	+	rs2532362	46256133	4.38e-09	rs9895436	45380520	6.5e-13	0	0	0.000983551	0.00537247	0.993644
IL4_24	HYPL	Heart related diseases and traits	ENSG00000134222	PSRC1	chr1	109283185	-	rs660240	109275216	1.03e-10	rs629301	109275684	9.44e-53	5.15e-51	4.6e-49	8.15e-05	0.00628702	0.993632
Prec_D0	COGP	Neuro related diseases	ENSG00000197728	RPS26	chr12	56041852	+	rs7305461	56056091	1.83e-24	rs1131017	56042145	3.85e-09	1.27e-16	4.13e-05	2.25e-14	0.00632838	0.99363
sLPS_24	RA	Autoimmune or Inflammatory disease	ENSG00000160223	ICOSLG	chr21	44240965	-	rs2236668	44230126	3.75e-20	rs1893592	42434957	3.7e-12	2.46e-14	4.21e-06	4.32e-11	0.00638988	0.993606
IL4_24	DLM	Heart related diseases and traits	ENSG00000134222	PSRC1	chr1	109283185	-	rs660240	109275216	1.03e-10	rs629301	109275684	6.48e-53	4.87e-51	4.35e-49	8.19e-05	0.00632347	0.993595
Ctrl_24	T2D	Other	ENSG00000164938	TP53INP1	chr8	94949410	-	rs10097617	94949398	2.14e-20	rs10097617	94949398	1.1e-15	2.22e-21	2.37e-12	6.92e-12	0.00640663	0.993593
R848_6	MCH	Blood related diseases and traits	ENSG00000141524	TMC6	chr17	78132406	-	rs34712518	78124950	1.31e-11	rs2748427	78125783	6.34e-12	5.67e-09	1.39e-07	0.000290851	0.00614343	0.993566
PIC_24	CAD	Heart related diseases and traits	ENSG00000100979	PLTP	chr20	45912154	-	rs73128528	45953548	6.45e-10	rs3827066	45957384	4.4e-09	4.63e-06	3.73e-05	0.000815623	0.00557875	0.993564
LIL10_6	CATH	Heart related diseases and traits	ENSG00000182511	FES	chr15	90883694	+	rs7183988	90885359	6.25e-11	rs2071382	90884967	4.86e-20	2.94e-19	2.72e-16	8.03e-06	0.00644325	0.993549
PIC_6	CAD	Heart related diseases and traits	ENSG00000107798	LIPA	chr10	89414556	-	rs146480536	89250075	9.84e-21	rs1412444	89243170	2.43e-21	7.72e-26	4.08e-17	1.41e-11	0.00645273	0.993547
Ctrl_6	BALD	Other	ENSG00000172824	CES4A	chr16	66988588	+	rs12926574	67078050	3.64e-08	rs16957349	67360536	5e-14	2.93e-45	2.32e-44	0.000835354	0.00562117	0.993543
sLPS_24	CAD	Heart related diseases and traits	ENSG00000149634	SPATA25	chr20	45887634	-	rs3092635	45913454	1.2e-10	rs3827066	45957384	4.4e-09	2.83e-06	3.93e-05	0.0004981	0.00591738	0.993542
sLPS_6	SSC	Autoimmune or Inflammatory disease	ENSG00000127415	IDUA	chr4	986996	+	rs3806756	993603	1.29e-08	rs11724804	971991	5.31e-11	1.43e-07	1.15e-06	0.000823433	0.00564487	0.99353
PIC_6	BSC	Blood related diseases and traits	ENSG00000140575	IQGAP1	chr15	90388217	+	rs113071601	90494302	5.1e-12	rs2074585	90466252	1.56e-16	5.54e-15	6.05e-12	6.83e-06	0.00646961	0.993524
MBP_24	MONC	Blood related diseases and traits	ENSG00000162877	PM20D1	chr1	205850131	-	rs708727	205798757	8.52e-19	rs708727	205798757	1.14e-10	1.73e-14	6.96e-07	1.86e-10	0.0064893	0.99351
LIL10_24	MONC	Blood related diseases and traits	ENSG00000115232	ITGA4	chr2	181457201	+	rs1375493	181459039	8.58e-16	rs10562650	181459459	6.23e-281	5.18e-282	6.1e-276	6.4e-09	0.00653202	0.993468
R848_24	WHR	Other	ENSG00000245937	LINC01184	chr5	128083171	-	rs17764730	128021834	3.83e-22	rs17764730	128021834	4.86e-08	1.45e-13	0.000525625	1.94e-12	0.00600915	0.993465
MBP_6	WHR	Other	ENSG00000245937	LINC01184	chr5	128083171	-	rs2250127	128053152	7.92e-17	rs17764730	128021834	4.86e-08	5.72e-10	0.00052634	7.61e-09	0.00601869	0.993455
Prec_D0	MONC	Blood related diseases and traits	ENSG00000162877	PM20D1	chr1	205850131	-	rs708727	205798757	2.32e-22	rs708727	205798757	1.14e-10	4.24e-17	7.02e-07	4.56e-13	0.00655363	0.993446
IFNB_6	WHR	Other	ENSG00000245937	LINC01184	chr5	128083171	-	rs3749748	128014857	3.45e-18	rs17764730	128021834	4.86e-08	7.31e-11	0.00052938	9.74e-10	0.00605924	0.993411
LIL10_24	INTEL	Neuro related diseases	ENSG00000128683	GAD1	chr2	170813212	+	rs3749034	170816965	1.78e-10	rs3749034	170816965	6.74e-09	1.11e-06	7.73e-05	0.00010592	0.00640443	0.993411
IFNB_24	UDQ	Other	ENSG00000227403	LINC01806	chr2	161244738	+	rs11678980	161244750	4.59e-15	rs11678980	161244750	5.09e-17	1.22e-18	4.62e-13	2e-08	0.00659959	0.9934
IL4_24	CD	Autoimmune or Inflammatory disease	ENSG00000141068	KSR1	chr17	27456713	+	rs2948536	27537488	3.66e-08	rs2948542	27529460	5.15e-10	1.5e-07	1.56e-06	0.000668692	0.00593274	0.993397
PIC_24	MONC	Blood related diseases and traits	ENSG00000162877	PM20D1	chr1	205850131	-	rs708727	205798757	4.54e-24	rs708727	205798757	1.14e-10	2.36e-18	7.07e-07	2.53e-14	0.00661017	0.993389
CIL_6	PLTC	Blood related diseases and traits	ENSG00000187010	RHD	chr1	25272392	+	rs72660961	25491961	1.08e-18	rs111941366	25409878	6.44e-32	8.65e-35	3.78e-27	1.74e-10	0.0066283	0.993372
IL4_6	T2D	Other	ENSG00000164938	TP53INP1	chr8	94949410	-	rs10097617	94949398	9.52e-19	rs10097617	94949398	1.1e-15	2.21e-20	2.45e-12	6.9e-11	0.0066318	0.993368
Prec_D0	CAD	Heart related diseases and traits	ENSG00000107798	LIPA	chr10	89414556	-	rs1412444	89243170	3.43e-15	rs1412444	89243170	2.43e-21	1.4e-22	4.18e-17	2.56e-08	0.00663389	0.993366
IFNB_24	PLTC	Blood related diseases and traits	ENSG00000187010	RHD	chr1	25272392	+	rs72660908	25257119	1.84e-12	rs111941366	25409878	6.44e-32	8.75e-31	3.8e-27	1.77e-06	0.00666873	0.99333
PIC_24	IBD	Autoimmune or Inflammatory disease	ENSG00000188906	LRRK2	chr12	40196743	+	rs117762348	40203810	1.21e-14	rs76904798	40220632	2.38e-09	8.57e-08	1.96e-05	3.33e-05	0.00662456	0.993322
IFNB_6	AZ	Neuro related diseases	ENSG00000105383	CD33	chr19	51225063	+	rs12459419	51225221	4.2e-12	rs3865444	51224706	5.15e-09	4.77e-08	0.000107345	3.37e-06	0.00658048	0.993309
LIL10_6	LBM	Other	ENSG00000117280	RAB29	chr1	205775459	-	rs708723	205770138	2.36e-20	rs823118	205754444	6.87e-19	1.54e-24	3.41e-15	3.48e-12	0.00669342	0.993307
LIL10_24	IBD	Autoimmune or Inflammatory disease	ENSG00000188452	CERKL	chr2	181680664	-	rs1375493	181459039	4.07e-11	rs6740847	181443625	1.22e-13	1.15e-12	8.74e-10	1.01e-05	0.00668954	0.9933
IFNG_24	EOSC	Blood related diseases and traits	ENSG00000100365	NCF4	chr22	36860987	+	rs760517	36862944	1.28e-07	rs4821544	36862461	4.98e-13	4.55e-09	6.49e-09	0.00318922	0.00355406	0.993257
PIC_6	LYMC	Blood related diseases and traits	ENSG00000005844	ITGAL	chr16	30472657	+	rs12716977	30471482	6.02e-09	rs11574938	30474072	1.29e-59	1.4e-56	4.22e-55	0.000249362	0.00650405	0.993247
IL4_6	BSC	Blood related diseases and traits	ENSG00000140575	IQGAP1	chr15	90388217	+	rs113071601	90494302	8.79e-13	rs2074585	90466252	1.56e-16	3.56e-16	6.3e-12	4.39e-07	0.00677316	0.993226
PIC_6	AS	Autoimmune or Inflammatory disease	ENSG00000198933	TBKBP1	chr17	47694080	+	rs75188513	47702992	1.14e-15	rs9901869	47497840	6.04e-15	8.14e-13	2.13e-10	2.96e-05	0.00674852	0.993222
P3C_6	AS	Autoimmune or Inflammatory disease	ENSG00000198933	TBKBP1	chr17	47694080	+	rs75188513	47702992	1.58e-21	rs9901869	47497840	6.04e-15	2.14e-14	2.15e-10	7.77e-07	0.00680358	0.993196
Ctrl_6	MONC	Blood related diseases and traits	ENSG00000122779	TRIM24	chr7	138460333	+	rs7785014	138196944	7.63e-11	rs7785014	138196944	3.27e-11	1.55e-09	6.41e-07	1.88e-05	0.00679173	0.993189
IL4_6	AS	Autoimmune or Inflammatory disease	ENSG00000157557	ETS2	chr21	38805306	+	rs2836884	39095717	1.74e-16	rs2836883	39094818	6.46e-17	7.65e-19	7.97e-13	7.52e-09	0.0068408	0.993159
R848_24	MONC	Blood related diseases and traits	ENSG00000122779	TRIM24	chr7	138460333	+	rs7785014	138196944	8.13e-09	rs7785014	138196944	3.27e-11	2.62e-08	6.2e-07	0.000317868	0.0065346	0.993147
R848_24	BSC	Blood related diseases and traits	ENSG00000146592	CREB5	chr7	28299320	+	rs41348	28677231	7.63e-11	rs56388170	28684757	8.5e-15	8.64e-13	3.42e-10	1.98e-05	0.00684151	0.993139
R848_24	GRAC	Blood related diseases and traits	ENSG00000146592	CREB5	chr7	28299320	+	rs41348	28677231	7.63e-11	rs56388170	28684757	5.95e-78	1.49e-75	5.89e-73	1.98e-05	0.00684159	0.993139
R848_24	NETC	Blood related diseases and traits	ENSG00000146592	CREB5	chr7	28299320	+	rs41348	28677231	7.63e-11	rs56388170	28684757	3.72e-79	9.4e-77	3.72e-74	1.98e-05	0.00684159	0.993139
R848_24	WHTC	Blood related diseases and traits	ENSG00000146592	CREB5	chr7	28299320	+	rs41348	28677231	7.63e-11	rs56388170	28684757	2.36e-72	5.64e-70	2.23e-67	1.98e-05	0.00684159	0.993139
R848_24	LEYC	Blood related diseases and traits	ENSG00000146592	CREB5	chr7	28299320	+	rs41348	28677231	7.63e-11	rs56388170	28684757	6.72e-56	1.39e-53	5.5e-51	1.98e-05	0.00684159	0.993139
IFNB_6	MONC	Blood related diseases and traits	ENSG00000111846	GCNT2	chr6	10492222	+	rs509227	10535358	8.93e-14	rs509227	10535358	3.63e-18	1.91e-18	4.47e-14	3.35e-07	0.00687319	0.993126
PIC_6	LEYC	Blood related diseases and traits	ENSG00000005844	ITGAL	chr16	30472657	+	rs12716977	30471482	6.02e-09	rs11574938	30474072	5.9e-27	4.53e-24	1.36e-22	0.00025385	0.00663912	0.993107
IFNB_6	T2D	Other	ENSG00000164938	TP53INP1	chr8	94949410	-	rs10097617	94949398	1.67e-21	rs10097617	94949398	1.1e-15	5.07e-22	2.54e-12	1.58e-12	0.0069221	0.993078
IL4_6	NETC	Blood related diseases and traits	ENSG00000022567	SLC45A4	chr8	141308304	-	rs6985508	141327635	8.72e-14	rs13249310	141328677	9.36e-15	1.64e-15	8.55e-11	1.52e-07	0.00693288	0.993067
Prec_D2	MONC	Blood related diseases and traits	ENSG00000162877	PM20D1	chr1	205850131	-	rs823075	205805769	1.38e-26	rs708727	205798757	1.14e-10	2.43e-20	7.39e-07	2.62e-16	0.00695711	0.993042
P3C_24	MONC	Blood related diseases and traits	ENSG00000162877	PM20D1	chr1	205850131	-	rs823074	205805711	1.16e-26	rs708727	205798757	1.14e-10	1.79e-20	7.4e-07	1.93e-16	0.00695924	0.99304
IFNG_24	MONC	Blood related diseases and traits	ENSG00000111846	GCNT2	chr6	10492222	+	rs509227	10535358	1.41e-15	rs509227	10535358	3.63e-18	8.89e-20	4.52e-14	1.57e-08	0.00696668	0.993033
LIL10_6	EOSC	Blood related diseases and traits	ENSG00000173535	TNFRSF10C	chr8	23084354	+	rs4871849	23107206	1.01e-08	rs12545733	23099490	1.35e-14	7.27e-11	3.84e-10	0.00126691	0.00570613	0.993027
IL4_24	GLAM	Other	ENSG00000172824	CES4A	chr16	66988588	+	rs8051487	67036959	2.38e-10	rs74984957	65039896	6.2e-11	1.03e-06	0.000213577	3.72e-05	0.00672578	0.993022
IL4_24	CD	Autoimmune or Inflammatory disease	ENSG00000100365	NCF4	chr22	36860987	+	rs760517	36862944	2.87e-07	rs4821544	36862461	1.76e-08	3.96e-05	5.36e-05	0.00335004	0.00354308	0.993014
IL4_6	GRAC	Blood related diseases and traits	ENSG00000022567	SLC45A4	chr8	141308304	-	rs6985508	141327635	8.72e-14	rs13249310	141328677	5.29e-15	9.07e-16	4.72e-11	1.53e-07	0.00698849	0.993011
IFNG_6	T2D	Other	ENSG00000164938	TP53INP1	chr8	94949410	-	rs2879813	94948719	9e-22	rs10097617	94949398	1.1e-15	1.81e-22	2.56e-12	5.63e-13	0.00699385	0.993006
PIC_6	MONC	Blood related diseases and traits	ENSG00000162877	PM20D1	chr1	205850131	-	rs823075	205805769	1.3e-21	rs708727	205798757	1.14e-10	2.35e-16	7.43e-07	2.53e-12	0.00699639	0.993003
MBP_6	MONC	Blood related diseases and traits	ENSG00000162877	PM20D1	chr1	205850131	-	rs9438393	205813590	6.36e-24	rs708727	205798757	1.14e-10	4.36e-18	7.45e-07	4.69e-14	0.00701127	0.992988
IFNB_24	CAD	Heart related diseases and traits	ENSG00000107798	LIPA	chr10	89414556	-	rs1412445	89243047	6.15e-14	rs1412444	89243170	2.43e-21	1.01e-21	4.39e-17	1.84e-07	0.00701243	0.992987
P3C_6	MONC	Blood related diseases and traits	ENSG00000162877	PM20D1	chr1	205850131	-	rs9438393	205813590	1.06e-26	rs708727	205798757	1.14e-10	2.91e-20	7.45e-07	3.13e-16	0.00701316	0.992986
LIL10_24	MONC	Blood related diseases and traits	ENSG00000188452	CERKL	chr2	181680664	-	rs1375493	181459039	4.07e-11	rs10562650	181459459	6.23e-281	6.24e-279	6.49e-276	7.7e-06	0.00700848	0.992984
IL4_6	WHTC	Blood related diseases and traits	ENSG00000022567	SLC45A4	chr8	141308304	-	rs6985508	141327635	8.72e-14	rs6986779	141327691	1.01e-14	1.67e-15	8.71e-11	1.54e-07	0.00703414	0.992966
IL4_6	SBP	Blood related diseases and traits	ENSG00000128604	IRF5	chr7	128937611	+	rs113478424	128935743	8.7e-14	rs34072724	130747710	1.37e-15	2.06e-11	1.11e-06	1.5e-07	0.00704913	0.99295
CIL_6	MONC	Blood related diseases and traits	ENSG00000162877	PM20D1	chr1	205850131	-	rs9438393	205813590	8.13e-25	rs708727	205798757	1.14e-10	1.41e-18	7.48e-07	1.52e-14	0.00705313	0.992946
MBP_6	MS	Autoimmune or Inflammatory disease	ENSG00000062716	VMP1	chr17	59707191	+	rs150913471	59873248	4.83e-08	rs8070345	59739396	5.43e-16	1.78e-12	1.89e-12	0.00389753	0.0031569	0.992946
P3C_24	MONC	Blood related diseases and traits	ENSG00000104783	KCNN4	chr19	43781256	-	rs11879798	43777746	1.03e-13	rs12459847	45247899	1.47e-55	2.9e-38	1.85e-33	1.27e-07	0.00711192	0.992888
R848_6	MONC	Blood related diseases and traits	ENSG00000162877	PM20D1	chr1	205850131	-	rs823075	205805769	9.12e-23	rs708727	205798757	1.14e-10	1.55e-17	7.56e-07	1.66e-13	0.00713907	0.99286
LIL10_24	LBM	Other	ENSG00000245937	LINC01184	chr5	128083171	-	rs3749748	128014857	1.22e-21	rs6860245	128032306	1.89e-26	8.13e-32	1.1e-22	6.01e-12	0.00714769	0.992852
CIL_6	MONC	Blood related diseases and traits	ENSG00000104783	KCNN4	chr19	43781256	-	rs11083720	43777340	3.8e-13	rs12459847	45247899	1.47e-55	1.46e-37	1.86e-33	6.38e-07	0.00715425	0.992845
IFNG_6	BRCA	Cancer	ENSG00000104783	KCNN4	chr19	43781256	-	rs12609846	43779295	6.7e-14	rs1685191	43779080	3.87e-20	5.31e-21	2.75e-16	1.58e-07	0.00717537	0.992824
MBP_24	LBM	Other	ENSG00000245937	LINC01184	chr5	128083171	-	rs3749748	128014857	1.17e-14	rs6860245	128032306	1.89e-26	3.44e-27	1.11e-22	2.54e-07	0.0071966	0.992803
IL4_24	WHR	Other	ENSG00000245937	LINC01184	chr5	128083171	-	rs2250127	128053152	1.19e-21	rs17764730	128021834	4.86e-08	2.96e-13	0.000571929	3.95e-12	0.0066267	0.992801
sLPS_24	LEYC	Blood related diseases and traits	ENSG00000022567	SLC45A4	chr8	141308304	-	rs13261848	141318620	2.22e-10	rs13261848	141318620	7.29e-15	3e-13	6.99e-11	3.5e-05	0.00716474	0.9928
IL4_6	UC	Autoimmune or Inflammatory disease	ENSG00000128604	IRF5	chr7	128937611	+	rs113478424	128935743	8.7e-14	rs4728142	128933913	3.23e-10	3.13e-11	2.03e-06	1.26e-07	0.00720094	0.992797
LIL10_24	COGP	Neuro related diseases	ENSG00000128683	GAD1	chr2	170813212	+	rs3749034	170816965	1.78e-10	rs872123	170814656	1.39e-09	3.07e-07	2.14e-05	0.000116212	0.00711347	0.992749
IL4_6	MONC	Blood related diseases and traits	ENSG00000162877	PM20D1	chr1	205850131	-	rs823075	205805769	4.3e-25	rs708727	205798757	1.14e-10	2.8e-19	7.68e-07	3.01e-15	0.00726029	0.992739
LIL10_6	WHR	Other	ENSG00000245937	LINC01184	chr5	128083171	-	rs3749748	128014857	3.72e-15	rs17764730	128021834	4.86e-08	4.1e-09	0.000578279	5.47e-08	0.00671139	0.99271
Ctrl_24	BRCA	Cancer	ENSG00000104783	KCNN4	chr19	43781256	-	rs12609846	43779295	3.54e-12	rs1685191	43779080	3.87e-20	8.9e-20	2.79e-16	2.65e-06	0.00729877	0.992699
sLPS_24	SSC	Autoimmune or Inflammatory disease	ENSG00000145214	DGKQ	chr4	986894	-	rs3733346	960487	1.55e-17	rs11724804	971991	5.31e-11	4.02e-12	1.44e-06	2.32e-08	0.00730378	0.992695
Ctrl_6	GRAC	Blood related diseases and traits	ENSG00000107798	LIPA	chr10	89414556	-	rs1412445	89243047	5.53e-25	rs2246941	89245159	1.25e-08	3.81e-16	8.66e-05	3.62e-14	0.00722021	0.992693
sLPS_6	MONC	Blood related diseases and traits	ENSG00000162877	PM20D1	chr1	205850131	-	rs1772143	205830859	8.48e-23	rs708727	205798757	1.14e-10	1.81e-17	7.74e-07	1.94e-13	0.00733312	0.992666
IL4_24	AZ	Neuro related diseases	ENSG00000136717	BIN1	chr2	127107354	-	rs4663105	127133851	1.35e-07	rs4663105	127133851	1.45e-44	3.16e-40	1.62e-39	0.00135763	0.00597651	0.992666
IFNB_6	MONC	Blood related diseases and traits	ENSG00000152242	C18orf25	chr18	46173552	+	rs718515	46276334	2.36e-08	rs718515	46276334	9.7e-09	1.06e-05	0.00015258	0.000530041	0.00664326	0.992664
sLPS_6	CHSIS	Other	ENSG00000155158	TTC39B	chr9	15307359	-	rs677622	15302615	6.87e-12	rs686030	15304784	2.55e-13	4.27e-11	2.87e-09	0.000122207	0.00721747	0.99266
P3C_24	SBP	Blood related diseases and traits	ENSG00000182511	FES	chr15	90883694	+	rs12906125	90884382	1.26e-17	rs4932373	90886057	2.49e-83	1.01e-84	1.1e-77	7.63e-10	0.0073497	0.99265
IFNB_6	BSC	Blood related diseases and traits	ENSG00000065600	TMEM206	chr1	212414900	-	rs792448	212385055	1.91e-22	rs792448	212385055	1.95e-14	1.42e-20	2.15e-10	5.51e-13	0.00735292	0.992647
IL4_6	GRAC	Blood related diseases and traits	ENSG00000107798	LIPA	chr10	89414556	-	rs1412444	89243170	6.41e-20	rs2246941	89245159	1.25e-08	3.75e-13	8.71e-05	3.56e-11	0.00726913	0.992644
IL4_6	CHSIS	Other	ENSG00000155158	TTC39B	chr9	15307359	-	rs1215112	15303585	3.6e-16	rs686030	15304784	2.55e-13	3.68e-13	2.92e-09	1.06e-06	0.00736244	0.992636
IL4_24	LEYC	Blood related diseases and traits	ENSG00000022567	SLC45A4	chr8	141308304	-	rs34634548	141319361	1.47e-12	rs13261848	141318620	7.29e-15	1.04e-14	7.16e-11	1.21e-06	0.0073624	0.992636
MBP_24	CAST	Autoimmune or Inflammatory disease	ENSG00000238083	LRRC37A2	chr17	46511510	+	rs2532240	46188473	1.02e-07	rs9895436	45380520	6.5e-13	0	0	0.00208581	0.00528114	0.992633
CIL_24	AZ	Neuro related diseases	ENSG00000105383	CD33	chr19	51225063	+	rs12459419	51225221	1.94e-08	rs3865444	51224706	5.15e-09	1.25e-05	0.00010446	0.000883549	0.00637766	0.992622
LIL10_24	MONC	Blood related diseases and traits	ENSG00000162877	PM20D1	chr1	205850131	-	rs823075	205805769	1.45e-23	rs708727	205798757	1.14e-10	4.94e-18	7.79e-07	5.31e-14	0.00737791	0.992621
CIL_24	CHSIS	Other	ENSG00000155158	TTC39B	chr9	15307359	-	rs677622	15302615	6.44e-18	rs686030	15304784	2.55e-13	1.37e-13	2.92e-09	3.93e-07	0.0073854	0.992614
P3C_24	GRAC	Blood related diseases and traits	ENSG00000064666	CNN2	chr19	1026580	+	rs930232	1036019	1.91e-11	rs4147915	1049306	1.01e-10	4.31e-09	1.57e-06	2.3e-05	0.00736265	0.992613
IL4_24	MONC	Blood related diseases and traits	ENSG00000162877	PM20D1	chr1	205850131	-	rs823075	205805769	1.16e-26	rs708727	205798757	1.14e-10	3.09e-20	7.8e-07	3.32e-16	0.00739203	0.992607
IL4_6	LEYC	Blood related diseases and traits	ENSG00000022567	SLC45A4	chr8	141308304	-	rs6985508	141327635	8.72e-14	rs13261848	141318620	7.29e-15	1.38e-15	7.19e-11	1.61e-07	0.00739763	0.992602
Ctrl_6	NETC	Blood related diseases and traits	ENSG00000107798	LIPA	chr10	89414556	-	rs1412445	89243047	5.53e-25	rs2246941	89245159	6.94e-09	2.31e-16	5.23e-05	3.69e-14	0.00737787	0.99257
IL4_6	NETC	Blood related diseases and traits	ENSG00000107798	LIPA	chr10	89414556	-	rs1412444	89243170	6.41e-20	rs2246941	89245159	6.94e-09	2.26e-13	5.24e-05	3.61e-11	0.00739448	0.992553
R848_24	MONC	Blood related diseases and traits	ENSG00000162877	PM20D1	chr1	205850131	-	rs1772143	205830859	4.76e-31	rs708727	205798757	1.14e-10	3.38e-23	7.85e-07	3.64e-19	0.00744987	0.992549
Ctrl_6	WHTC	Blood related diseases and traits	ENSG00000107798	LIPA	chr10	89414556	-	rs1412445	89243047	5.53e-25	rs2246941	89245159	1.03e-08	3.2e-16	7.25e-05	3.69e-14	0.00739058	0.992537
R848_24	SBP	Blood related diseases and traits	ENSG00000182511	FES	chr15	90883694	+	rs4932373	90886057	1.45e-16	rs4932373	90886057	2.49e-83	4.48e-84	1.12e-77	3.38e-09	0.0074663	0.992534
R848_24	CAD	Heart related diseases and traits	ENSG00000124257	NEURL2	chr20	45891286	-	rs7267295	45942044	1.18e-09	rs3827066	45957384	4.4e-09	6.09e-06	4.17e-05	0.00107112	0.00635078	0.99253
IL4_24	CAD	Heart related diseases and traits	ENSG00000107798	LIPA	chr10	89414556	-	rs2250644	89249122	7.96e-19	rs1412444	89243170	2.43e-21	4.88e-25	4.64e-17	8.91e-11	0.00747807	0.992522
sLPS_24	WHTC	Blood related diseases and traits	ENSG00000022567	SLC45A4	chr8	141308304	-	rs13261848	141318620	2.22e-10	rs6986779	141327691	1.01e-14	3.93e-13	9.17e-11	3.62e-05	0.00745658	0.992507
P3C_24	LBM	Other	ENSG00000245937	LINC01184	chr5	128083171	-	rs2250127	128053152	6.3e-20	rs6860245	128032306	1.89e-26	4.86e-31	1.15e-22	3.59e-11	0.00749365	0.992506
R848_24	CAD	Heart related diseases and traits	ENSG00000100979	PLTP	chr20	45912154	-	rs73128528	45953548	7.39e-10	rs3827066	45957384	4.4e-09	5.82e-06	4.21e-05	0.0010243	0.00642314	0.992505
IFNG_6	CHSIS	Other	ENSG00000155158	TTC39B	chr9	15307359	-	rs677622	15302615	2.16e-13	rs686030	15304784	2.55e-13	7.21e-12	2.96e-09	2.07e-05	0.00748569	0.992494
CIL_24	MONC	Blood related diseases and traits	ENSG00000162877	PM20D1	chr1	205850131	-	rs708727	205798757	2.42e-18	rs708727	205798757	1.14e-10	2.63e-14	7.92e-07	2.82e-10	0.00752067	0.992479
IFNB_6	LEYC	Blood related diseases and traits	ENSG00000105383	CD33	chr19	51225063	+	rs12459419	51225221	4.2e-12	rs3865444	51224706	1.75e-10	1.08e-09	2.41e-06	3.81e-06	0.0075186	0.992475
MBP_24	SSC	Autoimmune or Inflammatory disease	ENSG00000145214	DGKQ	chr4	986894	-	rs11248061	987108	4.64e-10	rs11724804	971991	5.31e-11	1.12e-07	1.36e-06	0.000648532	0.00687551	0.992474
sLPS_24	GRAC	Blood related diseases and traits	ENSG00000022567	SLC45A4	chr8	141308304	-	rs13261848	141318620	2.22e-10	rs13249310	141328677	5.29e-15	2.15e-13	5.02e-11	3.64e-05	0.00749636	0.992467
sLPS_24	CAST	Autoimmune or Inflammatory disease	ENSG00000176681	LRRC37A	chr17	46292732	+	rs2532362	46256133	1.69e-08	rs9895436	45380520	6.5e-13	0	0	0.00135264	0.0061865	0.992461
R848_24	T2D	Other	ENSG00000164938	TP53INP1	chr8	94949410	-	rs10097617	94949398	6.67e-12	rs10097617	94949398	1.1e-15	7.28e-16	2.74e-12	2.27e-06	0.00754543	0.992452
IL4_6	WHTC	Blood related diseases and traits	ENSG00000107798	LIPA	chr10	89414556	-	rs1412444	89243170	6.41e-20	rs2246941	89245159	1.03e-08	3.16e-13	7.33e-05	3.65e-11	0.00747646	0.99245
R848_6	GRAC	Blood related diseases and traits	ENSG00000107798	LIPA	chr10	89414556	-	rs1412444	89243170	3e-21	rs2246941	89245159	1.25e-08	5.12e-14	8.93e-05	4.86e-12	0.00747835	0.992432
R848_24	MONC	Blood related diseases and traits	ENSG00000115232	ITGA4	chr2	181457201	+	rs2124440	181463487	3.94e-19	rs10562650	181459459	6.23e-281	2.36e-284	6.95e-276	2.92e-11	0.00757747	0.992423
Prec_D2	UDQ	Other	ENSG00000141452	C18orf8	chr18	23503469	+	rs303752	23494291	7.26e-08	rs303752	23494291	3.4e-11	9.51e-08	6.85e-07	0.0010452	0.0065342	0.99242
sLPS_24	NETC	Blood related diseases and traits	ENSG00000022567	SLC45A4	chr8	141308304	-	rs13261848	141318620	2.22e-10	rs13249310	141328677	9.36e-15	3.95e-13	9.21e-11	3.66e-05	0.00754444	0.992419
R848_6	NETC	Blood related diseases and traits	ENSG00000107798	LIPA	chr10	89414556	-	rs1412444	89243170	3e-21	rs2246941	89245159	6.94e-09	3.06e-14	5.33e-05	4.89e-12	0.007538	0.992409
IFNG_6	MONC	Blood related diseases and traits	ENSG00000122779	TRIM24	chr7	138460333	+	rs7785014	138196944	4.38e-08	rs7785014	138196944	3.27e-11	9.31e-08	6.14e-07	0.00113025	0.00646315	0.992406
CIL_24	UDQ	Other	ENSG00000227403	LINC01806	chr2	161244738	+	rs11678980	161244750	1.41e-09	rs11678980	161244750	5.09e-17	8.61e-15	5.14e-13	0.000141532	0.00746012	0.992398
MBP_6	SBP	Blood related diseases and traits	ENSG00000095261	PSMD5	chr9	120842983	-	rs34025993	120754294	9.88e-16	rs34025993	120754294	4.71e-13	1.02e-15	9.69e-10	9.06e-09	0.00760601	0.992394
P3C_6	NETC	Blood related diseases and traits	ENSG00000107798	LIPA	chr10	89414556	-	rs1412445	89243047	1.63e-21	rs2246941	89245159	6.94e-09	1.27e-14	5.35e-05	2.03e-12	0.00755502	0.992392
IFNB_24	WHR	Other	ENSG00000245937	LINC01184	chr5	128083171	-	rs3749748	128014857	2.59e-21	rs17764730	128021834	4.86e-08	6.07e-13	0.000600622	8.09e-12	0.00700938	0.99239
IFNG_6	MONC	Blood related diseases and traits	ENSG00000162877	PM20D1	chr1	205850131	-	rs1772143	205830859	4.41e-24	rs708727	205798757	1.14e-10	2.6e-18	8e-07	2.8e-14	0.00761101	0.992388
IFNG_24	MONC	Blood related diseases and traits	ENSG00000162877	PM20D1	chr1	205850131	-	rs1772143	205830859	3.52e-19	rs708727	205798757	1.14e-10	4.08e-15	8.01e-07	4.39e-11	0.00761839	0.992381
P3C_24	LEYC	Blood related diseases and traits	ENSG00000180370	PAK2	chr3	196739856	+	rs2089979	196774542	2.57e-09	rs13092376	196789417	1.48e-16	2.93e-14	2.3e-12	0.000108352	0.0075182	0.992373
Ctrl_24	SBP	Blood related diseases and traits	ENSG00000181885	CLDN7	chr17	7263982	-	rs62059189	7272525	8.8e-11	rs113086489	7268037	3.8e-26	1.43e-24	3.81e-22	3.23e-05	0.0075966	0.992371
Prec_D2	MONC	Blood related diseases and traits	ENSG00000104783	KCNN4	chr19	43781256	-	rs200380818	43777673	2.67e-14	rs12459847	45247899	1.47e-55	1.47e-38	1.97e-33	6.43e-08	0.00763394	0.992366
P3C_6	GRAC	Blood related diseases and traits	ENSG00000107798	LIPA	chr10	89414556	-	rs1412445	89243047	1.63e-21	rs2246941	89245159	1.25e-08	2.15e-14	9.02e-05	2.04e-12	0.00756562	0.992344
P3C_24	MONC	Blood related diseases and traits	ENSG00000180370	PAK2	chr3	196739856	+	rs2089979	196774542	2.57e-09	rs7626444	196778031	1.7e-10	3.15e-08	2.48e-06	0.000108754	0.00754979	0.992339
Prec_D0	LBM	Other	ENSG00000245937	LINC01184	chr5	128083171	-	rs6860245	128032306	3.02e-14	rs6860245	128032306	1.89e-26	3.06e-27	1.17e-22	2.26e-07	0.00766694	0.992333
P3C_6	SC	Autoimmune or Inflammatory disease	ENSG00000157557	ETS2	chr21	38805306	+	rs4817988	39096912	1.01e-08	rs4817988	39096912	4.2e-15	7.73e-12	1.11e-10	0.000565796	0.00710321	0.992331
Ctrl_24	MONC	Blood related diseases and traits	ENSG00000122779	TRIM24	chr7	138460333	+	rs1973325	138194682	3.2e-08	rs7785014	138196944	3.27e-11	6.72e-08	6.46e-07	0.000815496	0.006856	0.992328
IL4_6	BALD	Other	ENSG00000119138	KLF9	chr9	70414623	-	rs10868849	70521393	7.58e-12	rs4548245	72516223	3.3e-09	8.69e-52	4.85e-48	1.55e-06	0.0076811	0.992317
CIL_24	LEYC	Blood related diseases and traits	ENSG00000022567	SLC45A4	chr8	141308304	-	rs34634548	141319361	1.23e-09	rs13261848	141318620	7.29e-15	1.11e-12	7.33e-11	0.000129729	0.00755423	0.992316
MBP_6	CHSIS	Other	ENSG00000155158	TTC39B	chr9	15307359	-	rs1215112	15303585	1.69e-14	rs686030	15304784	2.55e-13	4.4e-12	3.03e-09	1.26e-05	0.00767653	0.992311
IL4_24	WHTC	Blood related diseases and traits	ENSG00000022567	SLC45A4	chr8	141308304	-	rs34634548	141319361	1.47e-12	rs6986779	141327691	1.01e-14	1.37e-14	9.45e-11	1.26e-06	0.00771379	0.992285
Ctrl_24	SBP	Blood related diseases and traits	ENSG00000128604	IRF5	chr7	128937611	+	rs4728142	128933913	1.79e-17	rs34072724	130747710	1.37e-15	2.92e-13	1.2e-06	2.12e-09	0.00772455	0.992274
MBP_6	GRAC	Blood related diseases and traits	ENSG00000107798	LIPA	chr10	89414556	-	rs1412444	89243170	7.36e-22	rs2246941	89245159	1.25e-08	3.29e-14	9.1e-05	3.12e-12	0.00764085	0.992268
MBP_6	NETC	Blood related diseases and traits	ENSG00000107798	LIPA	chr10	89414556	-	rs1412444	89243170	7.36e-22	rs2246941	89245159	6.94e-09	1.96e-14	5.42e-05	3.14e-12	0.00767835	0.992267
Prec_D0	AS	Autoimmune or Inflammatory disease	ENSG00000157557	ETS2	chr21	38805306	+	rs2836884	39095717	1.49e-10	rs2836883	39094818	6.46e-17	5.14e-15	8.84e-13	5.05e-05	0.00768966	0.99226
MBP_6	MONC	Blood related diseases and traits	ENSG00000111846	GCNT2	chr6	10492222	+	rs509227	10535358	6.9e-12	rs509227	10535358	3.63e-18	3.08e-17	4.96e-14	5.43e-06	0.00773928	0.992255
sLPS_6	LBM	Other	ENSG00000245937	LINC01184	chr5	128083171	-	rs3749748	128014857	8.09e-16	rs6860245	128032306	1.89e-26	3.19e-28	1.18e-22	2.35e-08	0.00776239	0.992238
Ctrl_24	MONC	Blood related diseases and traits	ENSG00000162877	PM20D1	chr1	205850131	-	rs1772143	205830859	4.84e-25	rs708727	205798757	1.14e-10	5.73e-19	8.14e-07	6.16e-15	0.00776163	0.992238
IL4_24	GRAC	Blood related diseases and traits	ENSG00000022567	SLC45A4	chr8	141308304	-	rs34634548	141319361	1.47e-12	rs13249310	141328677	5.29e-15	7.48e-15	5.18e-11	1.27e-06	0.00776237	0.992236
CIL_6	CELD	Autoimmune or Inflammatory disease	ENSG00000103653	CSK	chr15	74782056	+	rs62006567	74794204	4.1e-11	rs1378938	74804102	7.79e-09	8.77e-08	1.46e-05	5.23e-05	0.00770948	0.992224
sLPS_6	CAD	Heart related diseases and traits	ENSG00000124257	NEURL2	chr20	45891286	-	rs7270354	45979022	2.94e-09	rs3827066	45957384	4.4e-09	9.3e-06	4.04e-05	0.00163638	0.00611179	0.992202
sLPS_24	MONC	Blood related diseases and traits	ENSG00000162877	PM20D1	chr1	205850131	-	rs1772143	205830859	7.57e-28	rs708727	205798757	1.14e-10	7.82e-21	8.18e-07	8.41e-17	0.00780506	0.992194
R848_6	WHTC	Blood related diseases and traits	ENSG00000107798	LIPA	chr10	89414556	-	rs1412444	89243170	3e-21	rs2246941	89245159	1.03e-08	4.33e-14	7.55e-05	5e-12	0.00773339	0.992191
IL4_24	NETC	Blood related diseases and traits	ENSG00000022567	SLC45A4	chr8	141308304	-	rs34634548	141319361	1.47e-12	rs13249310	141328677	9.36e-15	1.37e-14	9.5e-11	1.27e-06	0.00780897	0.99219
Prec_D2	GRAC	Blood related diseases and traits	ENSG00000107798	LIPA	chr10	89414556	-	rs1412444	89243170	8.45e-29	rs2246941	89245159	1.25e-08	6.59e-19	9.19e-05	6.25e-17	0.00772543	0.992183
Prec_D2	NETC	Blood related diseases and traits	ENSG00000107798	LIPA	chr10	89414556	-	rs1412444	89243170	8.45e-29	rs2246941	89245159	6.94e-09	3.94e-19	5.49e-05	6.3e-17	0.00778498	0.99216
P3C_6	CAD	Heart related diseases and traits	ENSG00000124257	NEURL2	chr20	45891286	-	rs7267295	45942044	1.13e-10	rs3827066	45957384	4.4e-09	1.7e-06	4.82e-05	0.000298817	0.00749798	0.992153
P3C_6	WHTC	Blood related diseases and traits	ENSG00000107798	LIPA	chr10	89414556	-	rs1412445	89243047	1.63e-21	rs2246941	89245159	1.03e-08	1.81e-14	7.59e-05	2.09e-12	0.00777367	0.99215
LIL10_6	SBP	Blood related diseases and traits	ENSG00000095261	PSMD5	chr9	120842983	-	rs34025993	120754294	1.58e-23	rs34025993	120754294	4.71e-13	4.29e-21	9.97e-10	3.81e-14	0.00786092	0.992139
LIL10_24	MONC	Blood related diseases and traits	ENSG00000122779	TRIM24	chr7	138460333	+	rs7785014	138196944	3.73e-08	rs7785014	138196944	3.27e-11	8.19e-08	6.48e-07	0.000993917	0.00688036	0.992125
CIL_24	WHTC	Blood related diseases and traits	ENSG00000022567	SLC45A4	chr8	141308304	-	rs34634548	141319361	1.23e-09	rs6986779	141327691	1.01e-14	1.44e-12	9.48e-11	0.000132599	0.00774348	0.992124
R848_6	UDQ	Other	ENSG00000227403	LINC01806	chr2	161244738	+	rs11678980	161244750	1.33e-13	rs11678980	161244750	5.09e-17	1.06e-17	5.39e-13	1.75e-07	0.00787749	0.992122
Ctrl_6	LEYC	Blood related diseases and traits	ENSG00000075884	ARHGAP15	chr2	143091361	+	rs79716587	143129250	4.13e-11	rs79716587	143129250	2.42e-13	1.54e-10	2.14e-09	0.000596154	0.00729337	0.99211
Ctrl_6	MONC	Blood related diseases and traits	ENSG00000162877	PM20D1	chr1	205850131	-	rs1772143	205830859	9.37e-29	rs708727	205798757	1.14e-10	2.89e-21	8.27e-07	3.11e-17	0.00790085	0.992098
CIL_24	GRAC	Blood related diseases and traits	ENSG00000022567	SLC45A4	chr8	141308304	-	rs34634548	141319361	1.23e-09	rs13249310	141328677	5.29e-15	7.87e-13	5.18e-11	0.000133083	0.00777537	0.992092
IFNG_6	WHTC	Blood related diseases and traits	ENSG00000005844	ITGAL	chr16	30472657	+	rs12716977	30471482	1.54e-13	rs4630562	30489664	5.31e-10	1.02e-10	4.17e-06	2.18e-07	0.00790677	0.992089
IFNG_6	SBP	Blood related diseases and traits	ENSG00000095261	PSMD5	chr9	120842983	-	rs1060817	120820914	4.96e-13	rs34025993	120754294	4.71e-13	4.34e-14	1.01e-09	3.86e-07	0.00793576	0.992064
CIL_24	NETC	Blood related diseases and traits	ENSG00000022567	SLC45A4	chr8	141308304	-	rs34634548	141319361	1.23e-09	rs13249310	141328677	9.36e-15	1.44e-12	9.49e-11	0.000133522	0.00780438	0.992062
P3C_24	DBP	Blood related diseases and traits	ENSG00000182511	FES	chr15	90883694	+	rs12906125	90884382	1.26e-17	rs4932373	90886057	7.71e-84	1.51e-86	1.65e-79	8.17e-10	0.0079474	0.992053
IL4_24	LDLC	Heart related diseases and traits	ENSG00000134222	PSRC1	chr1	109283185	-	rs660240	109275216	1.03e-10	rs646776	109275908	8.85e-48	1.48e-46	1.57e-44	8.36e-05	0.00786761	0.992049
IL4_24	MONC	Blood related diseases and traits	ENSG00000141068	KSR1	chr17	27456713	+	rs2948536	27537488	3.66e-08	rs2945412	27516617	1.94e-10	2.04e-07	2.14e-06	0.000780103	0.00717409	0.992043
MBP_24	CAD	Heart related diseases and traits	ENSG00000107798	LIPA	chr10	89414556	-	rs1332327	89251924	7.35e-15	rs1412444	89243170	2.43e-21	7.14e-22	4.91e-17	1.3e-07	0.00796172	0.992038
P3C_24	LEYC	Blood related diseases and traits	ENSG00000022567	SLC45A4	chr8	141308304	-	rs13261848	141318620	1.73e-09	rs13261848	141318620	7.29e-15	9.11e-13	7.59e-11	0.000106303	0.00786561	0.992028
IL4_6	WHR	Other	ENSG00000170092	SPDYE5	chr7	75493624	+	rs62477719	75493917	1.89e-15	rs55747707	73623036	3.4e-11	2.43e-09	0.00177313	9.84e-09	0.00620333	0.992024
MBP_6	WHTC	Blood related diseases and traits	ENSG00000107798	LIPA	chr10	89414556	-	rs1412444	89243170	7.36e-22	rs2246941	89245159	1.03e-08	2.79e-14	7.7e-05	3.22e-12	0.00790787	0.992015
CIL_6	MONC	Blood related diseases and traits	ENSG00000111846	GCNT2	chr6	10492222	+	rs509227	10535358	3.49e-13	rs509227	10535358	3.63e-18	4.76e-18	5.1e-14	8.38e-07	0.00799291	0.992006
R848_24	DBP	Blood related diseases and traits	ENSG00000182511	FES	chr15	90883694	+	rs4932373	90886057	1.45e-16	rs4932373	90886057	7.71e-84	6.65e-86	1.66e-79	3.6e-09	0.00800335	0.991997
PIC_6	NETC	Blood related diseases and traits	ENSG00000107798	LIPA	chr10	89414556	-	rs146480536	89250075	9.84e-21	rs2246941	89245159	6.94e-09	1.04e-13	5.6e-05	1.67e-11	0.00796327	0.991981
IFNG_24	MONC	Blood related diseases and traits	ENSG00000122779	TRIM24	chr7	138460333	+	rs10268501	138205195	2.55e-09	rs7785014	138196944	3.27e-11	1.4e-08	7.3e-07	0.000169426	0.0078646	0.991965
MBP_6	BRCA	Cancer	ENSG00000104783	KCNN4	chr19	43781256	-	rs1685191	43779080	3.37e-11	rs1685191	43779080	3.87e-20	3.3e-19	3.04e-16	9.81e-06	0.00802785	0.991962
IFNB_24	HEMO	Heart related diseases and traits	ENSG00000167528	ZNF641	chr12	48351413	-	rs11168441	48182271	1.55e-08	rs2732480	48342520	7.65e-29	1.76e-25	3.14e-24	0.000480692	0.0075651	0.991954
Ctrl_6	WHR	Other	ENSG00000170092	SPDYE5	chr7	75493624	+	rs55838432	75485949	7.51e-18	rs55747707	73623036	3.4e-11	1.1e-10	0.00178719	4.46e-10	0.00626047	0.991952
Ctrl_6	PLTC	Blood related diseases and traits	ENSG00000187010	RHD	chr1	25272392	+	rs72660908	25257119	6.7e-14	rs111941366	25409878	6.44e-32	1.55e-31	4.48e-27	3.12e-07	0.00805269	0.991947
LIL10_24	MONC	Blood related diseases and traits	ENSG00000224397	SMIM25	chr20	50267485	+	rs17789629	50275837	1.97e-14	rs6125961	50267587	1.63e-57	5.09e-57	1.41e-52	3.26e-07	0.00805569	0.991944
PIC_24	AS	Autoimmune or Inflammatory disease	ENSG00000157557	ETS2	chr21	38805306	+	rs9977672	39091357	9.89e-10	rs2836883	39094818	6.46e-17	1.35e-14	9.08e-13	0.000132496	0.00792421	0.991943
IFNB_24	CAD	Heart related diseases and traits	ENSG00000134222	PSRC1	chr1	109283185	-	rs599839	109279544	1.37e-09	rs602633	109278889	3.63e-58	4.27e-55	1.35e-53	0.000278513	0.00778633	0.991935
LIL10_24	DBP	Blood related diseases and traits	ENSG00000182511	FES	chr15	90883694	+	rs4932373	90886057	3.87e-22	rs4932373	90886057	7.71e-84	4e-89	1.67e-79	2.16e-12	0.00806882	0.991931
Ctrl_6	SBP	Blood related diseases and traits	ENSG00000171467	ZNF318	chr6	43369477	-	rs7763350	43381570	8.3e-14	rs7763558	43381477	1.17e-25	1.58e-26	6.92e-22	2.08e-07	0.00808788	0.991912
MBP_6	MONC	Blood related diseases and traits	ENSG00000130592	LSP1	chr11	1852969	+	rs907612	1852991	7.3e-07	rs907612	1852991	4.71e-16	1.29e-11	1.12e-11	0.00487368	0.0032155	0.991911
IFNB_24	ERYC	Blood related diseases and traits	ENSG00000167528	ZNF641	chr12	48351413	-	rs11168441	48182271	1.55e-08	rs2732480	48342520	1.44e-17	2.21e-14	3.94e-13	0.000483334	0.00761219	0.991904
LIL10_6	NETC	Blood related diseases and traits	ENSG00000022567	SLC45A4	chr8	141308304	-	rs13276309	141328453	1.46e-13	rs13249310	141328677	9.36e-15	2.35e-15	9.81e-11	2.18e-07	0.0080985	0.991901
PIC_6	GRAC	Blood related diseases and traits	ENSG00000107798	LIPA	chr10	89414556	-	rs146480536	89250075	9.84e-21	rs2246941	89245159	1.25e-08	1.77e-13	9.48e-05	1.68e-11	0.00800487	0.9919
IFNG_24	PLTC	Blood related diseases and traits	ENSG00000187010	RHD	chr1	25272392	+	rs72660908	25257119	2.05e-20	rs111941366	25409878	6.44e-32	6.94e-36	4.51e-27	1.4e-11	0.00810738	0.991893
Prec_D2	LBM	Other	ENSG00000134222	PSRC1	chr1	109283185	-	rs599839	109279544	2.6e-20	rs77848106	107429051	1.41e-11	9.05e-13	4.73e-05	1.73e-10	0.00806452	0.991888
LIL10_6	GRAC	Blood related diseases and traits	ENSG00000022567	SLC45A4	chr8	141308304	-	rs13276309	141328453	1.46e-13	rs13249310	141328677	5.29e-15	1.29e-15	5.38e-11	2.18e-07	0.00811584	0.991884
MBP_6	UDQ	Other	ENSG00000227403	LINC01806	chr2	161244738	+	rs11684253	161178025	7.8e-14	rs11678980	161244750	5.09e-17	1.32e-17	5.54e-13	2.17e-07	0.00812332	0.991876
P3C_24	LYMC	Blood related diseases and traits	ENSG00000180370	PAK2	chr3	196739856	+	rs2089979	196774542	2.57e-09	rs13092376	196789417	3.18e-22	1.05e-19	8.26e-18	0.000114617	0.00801079	0.991875
LIL10_6	WHTC	Blood related diseases and traits	ENSG00000022567	SLC45A4	chr8	141308304	-	rs13276309	141328453	1.46e-13	rs6986779	141327691	1.01e-14	2.37e-15	9.89e-11	2.19e-07	0.00812762	0.991872
sLPS_24	SBP	Blood related diseases and traits	ENSG00000182511	FES	chr15	90883694	+	rs1573644	90878053	2.82e-17	rs4932373	90886057	2.49e-83	2e-84	1.21e-77	1.51e-09	0.00812785	0.991872
Prec_D2	WHTC	Blood related diseases and traits	ENSG00000107798	LIPA	chr10	89414556	-	rs1412444	89243170	8.45e-29	rs2246941	89245159	1.03e-08	5.62e-19	7.83e-05	6.49e-17	0.00806144	0.99186
MBP_24	PLTC	Blood related diseases and traits	ENSG00000030110	BAK1	chr6	33580292	-	rs210142	33579060	2.19e-08	rs210143	33579153	1.14e-144	7.27e-141	5.07e-140	0.00114524	0.00700293	0.991852
IL4_6	BRCA	Cancer	ENSG00000104783	KCNN4	chr19	43781256	-	rs12609846	43779295	6.15e-14	rs1685191	43779080	3.87e-20	4.31e-21	3.08e-16	1.28e-07	0.00814911	0.991851
IFNB_6	GRAC	Blood related diseases and traits	ENSG00000107798	LIPA	chr10	89414556	-	rs1412444	89243170	2.94e-16	rs2246941	89245159	1.25e-08	1.57e-10	9.55e-05	1.49e-08	0.00806486	0.99184
PIC_24	LEYC	Blood related diseases and traits	ENSG00000075884	ARHGAP15	chr2	143091361	+	rs79716587	143129250	9.86e-12	rs79716587	143129250	2.42e-13	5.47e-11	2.31e-09	0.000211418	0.00795475	0.991834
P3C_6	DBP	Blood related diseases and traits	ENSG00000061273	HDAC7	chr12	47833131	-	rs56389811	47811575	1.12e-11	rs11168245	47810716	1.09e-17	5.27e-17	3.58e-14	1.35e-05	0.00816196	0.991825
sLPS_6	PLTC	Blood related diseases and traits	ENSG00000030110	BAK1	chr6	33580292	-	rs3216621	33580313	1.38e-08	rs210143	33579153	1.14e-144	6.08e-141	5.22e-140	0.000957925	0.00723198	0.99181
IL4_24	NETC	Blood related diseases and traits	ENSG00000107798	LIPA	chr10	89414556	-	rs2250644	89249122	7.96e-19	rs2246941	89245159	6.94e-09	5.94e-13	5.71e-05	9.49e-11	0.00813843	0.991804
MBP_24	BRCA	Cancer	ENSG00000104783	KCNN4	chr19	43781256	-	rs56344893	43778377	5.24e-15	rs1685191	43779080	3.87e-20	2.02e-21	3.09e-16	6e-08	0.00820161	0.991798
IFNB_6	NETC	Blood related diseases and traits	ENSG00000107798	LIPA	chr10	89414556	-	rs1412444	89243170	2.94e-16	rs2246941	89245159	6.94e-09	9.4e-11	5.71e-05	1.5e-08	0.00814688	0.991796
sLPS_24	INTEL	Neuro related diseases	ENSG00000128683	GAD1	chr2	170813212	+	rs872123	170814656	1.24e-08	rs3749034	170816965	6.74e-09	1.14e-05	8.37e-05	0.00109103	0.00702098	0.991793
IFNB_6	SBP	Blood related diseases and traits	ENSG00000095261	PSMD5	chr9	120842983	-	rs12343516	120841191	8.2e-13	rs34025993	120754294	4.71e-13	6.77e-14	1.04e-09	6.01e-07	0.00820985	0.99179
MBP_6	MS	Autoimmune or Inflammatory disease	ENSG00000145088	EAF2	chr3	121835182	+	rs13093171	122010415	1.95e-12	rs1920296	121824730	6.75e-15	3.01e-11	1.47e-11	0.00618579	0.00202833	0.991786
CIL_6	CHSIS	Other	ENSG00000155158	TTC39B	chr9	15307359	-	rs677622	15302615	6.05e-13	rs686030	15304784	2.55e-13	2.16e-11	3.19e-09	6.19e-05	0.00815272	0.991785
P3C_24	WHTC	Blood related diseases and traits	ENSG00000022567	SLC45A4	chr8	141308304	-	rs13261848	141318620	1.73e-09	rs6986779	141327691	1.01e-14	1.19e-12	9.88e-11	0.000109251	0.00811154	0.991779
IL4_24	SBP	Blood related diseases and traits	ENSG00000124574	ABCC10	chr6	43427365	+	rs1214761	43386693	8.63e-09	rs7763558	43381477	1.17e-25	2.44e-23	6.79e-22	0.000319483	0.00791292	0.991768
LIL10_6	PLTC	Blood related diseases and traits	ENSG00000187010	RHD	chr1	25272392	+	rs72660908	25257119	5.03e-18	rs111941366	25409878	6.44e-32	2.25e-34	4.58e-27	4.54e-10	0.00823772	0.991762
LIL10_6	LEYC	Blood related diseases and traits	ENSG00000022567	SLC45A4	chr8	141308304	-	rs13276309	141328453	1.46e-13	rs13261848	141318620	7.29e-15	1.9e-15	7.93e-11	2.22e-07	0.00825394	0.991746
LIL10_6	MONC	Blood related diseases and traits	ENSG00000162877	PM20D1	chr1	205850131	-	rs1772143	205830859	4.71e-26	rs708727	205798757	1.14e-10	1.52e-19	8.61e-07	1.63e-15	0.0082633	0.991736
P3C_24	GRAC	Blood related diseases and traits	ENSG00000022567	SLC45A4	chr8	141308304	-	rs13261848	141318620	1.73e-09	rs13249310	141328677	5.29e-15	6.49e-13	5.41e-11	0.000109783	0.0081559	0.991734
R848_6	LBM	Other	ENSG00000197381	ADARB1	chr21	45073852	+	rs4818756	45057215	7.75e-09	rs4819021	45047012	1.41e-10	1.24e-07	1.66e-06	0.00064467	0.00764886	0.991705
IL4_24	GRAC	Blood related diseases and traits	ENSG00000107798	LIPA	chr10	89414556	-	rs2250644	89249122	7.96e-19	rs2246941	89245159	1.25e-08	1.01e-12	9.69e-05	9.56e-11	0.00819998	0.991703
PIC_6	WHTC	Blood related diseases and traits	ENSG00000107798	LIPA	chr10	89414556	-	rs146480536	89250075	9.84e-21	rs2246941	89245159	1.03e-08	1.49e-13	7.97e-05	1.72e-11	0.00821884	0.991701
PIC_24	LEYC	Blood related diseases and traits	ENSG00000022567	SLC45A4	chr8	141308304	-	rs10107504	141322679	1.65e-10	rs13261848	141318620	7.29e-15	2.25e-13	7.95e-11	2.63e-05	0.0082819	0.991692
P3C_24	NETC	Blood related diseases and traits	ENSG00000022567	SLC45A4	chr8	141308304	-	rs13261848	141318620	1.73e-09	rs13249310	141328677	9.36e-15	1.19e-12	9.93e-11	0.000110387	0.00820628	0.991683
Ctrl_6	SBP	Blood related diseases and traits	ENSG00000095261	PSMD5	chr9	120842983	-	rs35310240	120754136	2.27e-12	rs34025993	120754294	4.71e-13	1.9e-13	1.05e-09	1.69e-06	0.0083173	0.991681
P3C_6	SBP	Blood related diseases and traits	ENSG00000095261	PSMD5	chr9	120842983	-	rs1060817	120820914	5.93e-17	rs34025993	120754294	4.71e-13	1.04e-16	1.05e-09	9.23e-10	0.00832073	0.991679
sLPS_24	BRCA	Cancer	ENSG00000104783	KCNN4	chr19	43781256	-	rs12609846	43779295	4.82e-14	rs1685191	43779080	3.87e-20	3.54e-21	3.13e-16	1.05e-07	0.00832297	0.991677
IFNG_6	CELD	Autoimmune or Inflammatory disease	ENSG00000108175	ZMIZ1	chr10	79069034	+	rs1782645	79288854	2.02e-07	rs1250552	79298270	7.97e-17	2.26e-13	5.97e-13	0.00255931	0.00577035	0.99167
PIC_6	CAST	Autoimmune or Inflammatory disease	ENSG00000197375	SLC22A5	chr5	132369751	+	rs112838960	132373340	7.27e-10	rs2299012	132581248	1.3e-32	0	0	6.6e-05	0.00828282	0.991651
MBP_6	SBP	Blood related diseases and traits	ENSG00000128604	IRF5	chr7	128937611	+	rs3807306	128940626	2.51e-12	rs34072724	130747710	1.37e-15	2.36e-10	1.29e-06	1.71e-06	0.00836329	0.991634
MBP_6	CAST	Autoimmune or Inflammatory disease	ENSG00000197375	SLC22A5	chr5	132369751	+	rs112838960	132373340	1.15e-10	rs2299012	132581248	1.3e-32	0	0	2.05e-05	0.00834709	0.991632
LIL10_24	WHR	Other	ENSG00000245937	LINC01184	chr5	128083171	-	rs3749748	128014857	1.22e-21	rs17764730	128021834	4.86e-08	4.82e-13	0.000653467	6.42e-12	0.00771416	0.991632
CIL_6	VATM	Other	ENSG00000162613	FUBP1	chr1	77979109	-	rs114020893	77887920	4.51e-11	rs71658797	77501822	4.79e-20	8.99e-16	1.9e-15	0.00300623	0.00536906	0.991625
R848_6	WHR	Other	ENSG00000170092	SPDYE5	chr7	75493624	+	rs201722764	75515940	8.69e-14	rs55747707	73623036	3.4e-11	1.78e-07	0.00185227	7.21e-07	0.00652488	0.991622
LIL10_24	T2D	Other	ENSG00000164938	TP53INP1	chr8	94949410	-	rs896853	94948627	1.06e-16	rs10097617	94949398	1.1e-15	5.37e-19	3.01e-12	1.68e-09	0.00838677	0.991613
IL4_24	UC	Autoimmune or Inflammatory disease	ENSG00000128604	IRF5	chr7	128937611	+	rs4728142	128933913	1.5e-12	rs4728142	128933913	3.23e-10	2.16e-10	2.33e-06	8.72e-07	0.00838703	0.99161
R848_24	AS	Autoimmune or Inflammatory disease	ENSG00000157557	ETS2	chr21	38805306	+	rs2836884	39095717	3.12e-10	rs2836883	39094818	6.46e-17	1.03e-14	9.45e-13	0.000101246	0.00829081	0.991608
Prec_D0	NETC	Blood related diseases and traits	ENSG00000107798	LIPA	chr10	89414556	-	rs1412444	89243170	3.43e-15	rs2246941	89245159	6.94e-09	1.94e-10	5.84e-05	3.1e-08	0.00833903	0.991603
Ctrl_24	CAST	Autoimmune or Inflammatory disease	ENSG00000172965	MIR4435-2HG	chr2	111495099	-	rs62162286	111510863	6.28e-07	rs143326447	111511155	9.4e-09	0	0	0.00384505	0.00455432	0.991601
IFNB_6	WHTC	Blood related diseases and traits	ENSG00000107798	LIPA	chr10	89414556	-	rs1412444	89243170	2.94e-16	rs2246941	89245159	1.03e-08	1.33e-10	8.06e-05	1.53e-08	0.00832578	0.991594
Ctrl_24	LBM	Other	ENSG00000245937	LINC01184	chr5	128083171	-	rs3749748	128014857	4.83e-16	rs6860245	128032306	1.89e-26	1.77e-28	1.27e-22	1.31e-08	0.00841034	0.99159
P3C_24	AS	Autoimmune or Inflammatory disease	ENSG00000157557	ETS2	chr21	38805306	+	rs2836884	39095717	2.77e-10	rs2836883	39094818	6.46e-17	5.79e-15	9.54e-13	5.68e-05	0.00838548	0.991558
CIL_6	VATM	Other	ENSG00000198890	PRMT6	chr1	107056678	+	rs59591412	107080301	5.36e-09	rs1762509	107050337	2.2e-09	1.91e-06	2.19e-05	0.000753656	0.00767471	0.991548
PIC_6	MONC	Blood related diseases and traits	ENSG00000005844	ITGAL	chr16	30472657	+	rs12716977	30471482	6.02e-09	rs7196129	30459788	1.65e-10	9.94e-08	2.99e-06	0.000304202	0.00815455	0.991538
Ctrl_6	BSC	Blood related diseases and traits	ENSG00000127946	HIP1	chr7	75738961	-	rs1186222	75618011	1.1e-19	rs1186222	75618011	3.47e-13	1.73e-17	7.36e-09	2.22e-11	0.0084647	0.991535
MBP_6	LBM	Other	ENSG00000122912	SLC25A16	chr10	68527473	-	rs56139009	68488931	3.3e-12	rs56139009	68488931	1.88e-15	2.74e-15	4.63e-12	5.61e-06	0.00847653	0.991518
LIL10_6	MONC	Blood related diseases and traits	ENSG00000104783	KCNN4	chr19	43781256	-	rs11083720	43777340	4.6e-15	rs12459847	45247899	1.47e-55	8.06e-39	2.17e-33	3.52e-08	0.00848424	0.991516
sLPS_24	UDQ	Other	ENSG00000227403	LINC01806	chr2	161244738	+	rs2358016	161150919	2.42e-14	rs11678980	161244750	5.09e-17	3.55e-18	5.76e-13	5.84e-08	0.00848455	0.991515
Prec_D0	GRAC	Blood related diseases and traits	ENSG00000107798	LIPA	chr10	89414556	-	rs1412444	89243170	3.43e-15	rs2246941	89245159	1.25e-08	3.28e-10	9.89e-05	3.12e-08	0.00839458	0.991506
IL4_24	BRCA	Cancer	ENSG00000141570	CBX8	chr17	79801682	-	rs4889891	79794855	2.54e-09	rs2587505	79810469	3.05e-10	5.92e-08	2.38e-06	0.000230497	0.00826461	0.991502
P3C_6	CHSIS	Other	ENSG00000155158	TTC39B	chr9	15307359	-	rs1215112	15303585	8.16e-15	rs686030	15304784	2.55e-13	1.92e-12	3.31e-09	5.51e-06	0.00849325	0.991501
IFNB_6	SBP	Blood related diseases and traits	ENSG00000182511	FES	chr15	90883694	+	rs4932373	90886057	4.51e-10	rs4932373	90886057	2.49e-83	9.17e-80	1.25e-77	6.93e-05	0.00843756	0.991493
IFNB_6	PLTC	Blood related diseases and traits	ENSG00000152242	C18orf25	chr18	46173552	+	rs718515	46276334	2.36e-08	rs16977972	44400536	3.14e-16	7.21e-06	0.000103894	0.000609994	0.00779627	0.991483
IL4_24	WHTC	Blood related diseases and traits	ENSG00000107798	LIPA	chr10	89414556	-	rs2250644	89249122	7.96e-19	rs2246941	89245159	1.03e-08	8.49e-13	8.17e-05	9.81e-11	0.00844542	0.991473
CIL_24	LEYC	Blood related diseases and traits	ENSG00000105383	CD33	chr19	51225063	+	rs12459419	51225221	1.94e-08	rs3865444	51224706	1.75e-10	2.9e-07	2.42e-06	0.00102154	0.007531	0.991445
P3C_24	MONC	Blood related diseases and traits	ENSG00000188452	CERKL	chr2	181680664	-	rs2124440	181463487	1.92e-07	rs10562650	181459459	6.23e-281	1.42e-276	6.32e-276	0.00175449	0.006802	0.991444
P3C_24	MS	Autoimmune or Inflammatory disease	ENSG00000114013	CD86	chr3	122055365	+	rs34696871	121953033	5.44e-12	rs1920296	121824730	6.75e-15	3.18e-11	1.46e-11	0.00655339	0.00200893	0.991438
sLPS_24	COGP	Neuro related diseases	ENSG00000128683	GAD1	chr2	170813212	+	rs872123	170814656	1.24e-08	rs872123	170814656	1.39e-09	3.05e-06	2.21e-05	0.00115559	0.00738187	0.991437
PIC_24	WHTC	Blood related diseases and traits	ENSG00000022567	SLC45A4	chr8	141308304	-	rs10107504	141322679	1.65e-10	rs6986779	141327691	1.01e-14	2.94e-13	1.04e-10	2.71e-05	0.00857908	0.991394
LIL10_24	DBP	Blood related diseases and traits	ENSG00000197020	ZNF100	chr19	21767627	-	rs71309635	21731271	7.59e-12	rs6511291	21767600	6.89e-11	3.84e-11	1.26e-07	2.93e-06	0.00863373	0.991363
MBP_24	WHR	Other	ENSG00000245937	LINC01184	chr5	128083171	-	rs3749748	128014857	1.17e-14	rs17764730	128021834	4.86e-08	2.09e-08	0.000672447	2.78e-07	0.00796729	0.99136
PIC_24	GRAC	Blood related diseases and traits	ENSG00000022567	SLC45A4	chr8	141308304	-	rs10107504	141322679	1.65e-10	rs13249310	141328677	5.29e-15	1.61e-13	5.69e-11	2.73e-05	0.00863597	0.991337
IL4_24	CATH	Heart related diseases and traits	ENSG00000134222	PSRC1	chr1	109283185	-	rs660240	109275216	1.03e-10	rs12740374	109274968	1.55e-25	8.17e-24	7.3e-22	0.000106946	0.00856632	0.991327
Prec_D0	WHTC	Blood related diseases and traits	ENSG00000107798	LIPA	chr10	89414556	-	rs1412444	89243170	3.43e-15	rs2246941	89245159	1.03e-08	2.76e-10	8.31e-05	3.19e-08	0.00861119	0.991306
PIC_24	NETC	Blood related diseases and traits	ENSG00000022567	SLC45A4	chr8	141308304	-	rs10107504	141322679	1.65e-10	rs13249310	141328677	9.36e-15	2.96e-13	1.05e-10	2.74e-05	0.00869508	0.991277
R848_6	CAD	Heart related diseases and traits	ENSG00000124257	NEURL2	chr20	45891286	-	rs73128528	45953548	1.37e-10	rs3827066	45957384	4.4e-09	2.22e-06	5.28e-05	0.000390354	0.00829757	0.991257
sLPS_6	NETC	Blood related diseases and traits	ENSG00000107798	LIPA	chr10	89414556	-	rs2250644	89249122	7.76e-16	rs2246941	89245159	6.94e-09	6.41e-11	6.06e-05	1.02e-08	0.00869702	0.991242
IL4_6	LEYC	Blood related diseases and traits	ENSG00000075884	ARHGAP15	chr2	143091361	+	rs79716587	143129250	3.71e-10	rs79716587	143129250	2.42e-13	3.07e-10	2.22e-09	0.001188	0.00757361	0.991238
LIL10_6	MONC	Blood related diseases and traits	ENSG00000111846	GCNT2	chr6	10492222	+	rs509227	10535358	1.16e-11	rs509227	10535358	3.63e-18	2.3e-17	5.54e-14	4.05e-06	0.0087584	0.991238
Ctrl_6	T2D	Other	ENSG00000164938	TP53INP1	chr8	94949410	-	rs2879813	94948719	7.68e-14	rs10097617	94949398	1.1e-15	4.74e-17	3.13e-12	1.48e-07	0.0087752	0.991225
IFNG_6	MONC	Blood related diseases and traits	ENSG00000112576	CCND3	chr6	42050356	-	rs72853854	41992055	1.98e-10	rs144387335	42010871	2.89e-23	1.17e-20	1.69e-18	6.7e-05	0.00871216	0.991221
LIL10_24	CHSIS	Other	ENSG00000155158	TTC39B	chr9	15307359	-	rs675849	15298668	1.65e-16	rs686030	15304784	2.55e-13	3.14e-13	3.41e-09	8.99e-07	0.00877959	0.99122
IFNB_24	WHR	Other	ENSG00000170092	SPDYE5	chr7	75493624	+	rs794375	75518475	1.96e-13	rs55747707	73623036	3.4e-11	6.96e-08	0.00193292	2.82e-07	0.0068526	0.991214
Ctrl_6	SBP	Blood related diseases and traits	ENSG00000170092	SPDYE5	chr7	75493624	+	rs55838432	75485949	7.51e-18	rs62477685	75472441	3.26e-08	1.53e-12	3.84e-05	3.89e-10	0.00874804	0.991214
MBP_24	LBM	Other	ENSG00000117280	RAB29	chr1	205775459	-	rs6673687	205701241	1.44e-09	rs823118	205754444	6.87e-19	7.61e-17	4.26e-15	0.000171683	0.00861483	0.991213
PIC_24	MONC	Blood related diseases and traits	ENSG00000122779	TRIM24	chr7	138460333	+	rs10268501	138205195	9.25e-10	rs7785014	138196944	3.27e-11	1.52e-08	7.9e-07	0.00018496	0.00860281	0.991211
LIL10_24	BRCA	Cancer	ENSG00000104783	KCNN4	chr19	43781256	-	rs11879798	43777746	2.32e-17	rs1685191	43779080	3.87e-20	4.96e-23	3.29e-16	1.47e-09	0.00879435	0.991206
P3C_6	AS	Autoimmune or Inflammatory disease	ENSG00000157557	ETS2	chr21	38805306	+	rs4817988	39096912	1.01e-08	rs2836883	39094818	6.46e-17	9.21e-14	9.04e-13	0.000904923	0.00789248	0.991203
R848_6	SBP	Blood related diseases and traits	ENSG00000095261	PSMD5	chr9	120842983	-	rs1060817	120820914	3.91e-20	rs34025993	120754294	4.71e-13	8.93e-19	1.1e-09	7.93e-12	0.00879764	0.991202
P3C_6	DBP	Blood related diseases and traits	ENSG00000197020	ZNF100	chr19	21767627	-	rs372124964;rs74174033	21698563	8.02e-12	rs6511291	21767600	6.89e-11	5.97e-11	1.28e-07	4.55e-06	0.0088008	0.991195
P3C_24	MONC	Blood related diseases and traits	ENSG00000111846	GCNT2	chr6	10492222	+	rs509227	10535358	3.43e-11	rs509227	10535358	3.63e-18	5.06e-17	5.56e-14	8.91e-06	0.00879771	0.991193
IFNG_24	PLTC	Blood related diseases and traits	ENSG00000030110	BAK1	chr6	33580292	-	rs210134	33572432	4.5e-08	rs210143	33579153	1.14e-144	1.07e-140	5.14e-140	0.00169356	0.00711413	0.991192
sLPS_6	MONC	Blood related diseases and traits	ENSG00000111846	GCNT2	chr6	10492222	+	rs509227	10535358	7.84e-09	rs509227	10535358	3.63e-18	2.81e-15	5.29e-14	0.000494764	0.00832045	0.991185
IL4_6	DBP	Blood related diseases and traits	ENSG00000197020	ZNF100	chr19	21767627	-	rs6511285	21707537	5.91e-13	rs6511291	21767600	6.89e-11	5.46e-12	1.29e-07	4.16e-07	0.0088198	0.99118
IFNG_24	CELD	Autoimmune or Inflammatory disease	ENSG00000103653	CSK	chr15	74782056	+	rs35206230	74805439	2.37e-09	rs1378938	74804102	7.79e-09	1.38e-06	1.51e-05	0.000820302	0.00798451	0.991179
CIL_6	MONC	Blood related diseases and traits	ENSG00000256433	AC005840.3	chr12	6393904	+	rs4020660	6402491	1.63e-08	rs4020660	6402491	4.02e-32	1.39e-28	3.11e-27	0.00042003	0.00840877	0.991171
P3C_24	WHR	Other	ENSG00000245937	LINC01184	chr5	128083171	-	rs2250127	128053152	6.3e-20	rs17764730	128021834	4.86e-08	2.9e-12	0.000685818	3.87e-11	0.00814562	0.991169
IFNB_6	CHSIS	Other	ENSG00000155158	TTC39B	chr9	15307359	-	rs1215112	15303585	8.52e-12	rs686030	15304784	2.55e-13	5.57e-11	3.38e-09	0.00015961	0.00869382	0.991147
IL4_6	PLTC	Blood related diseases and traits	ENSG00000187010	RHD	chr1	25272392	+	rs72660908	25257119	5.86e-15	rs111941366	25409878	6.44e-32	2.82e-32	4.88e-27	5.69e-08	0.00885679	0.991143
sLPS_6	GRAC	Blood related diseases and traits	ENSG00000107798	LIPA	chr10	89414556	-	rs2250644	89249122	7.76e-16	rs2246941	89245159	1.25e-08	1.09e-10	0.000102719	1.03e-08	0.00875475	0.991143
sLPS_6	SBP	Blood related diseases and traits	ENSG00000095261	PSMD5	chr9	120842983	-	rs2416800	120781725	1.01e-11	rs34025993	120754294	4.71e-13	5.3e-13	1.11e-09	4.7e-06	0.00889294	0.991102
IFNB_6	CD	Autoimmune or Inflammatory disease	ENSG00000198133	TMEM229B	chr14	67533738	-	rs1885041	67509608	1.3e-27	rs194746	68816170	1.24e-09	4.59e-17	0.00331585	9.1e-17	0.0055829	0.991101
CIL_24	WHR	Other	ENSG00000170092	SPDYE5	chr7	75493624	+	rs3973299	75481858	3.09e-10	rs55747707	73623036	3.4e-11	1.2e-05	0.00194387	4.86e-05	0.00689714	0.991098
Ctrl_6	AS	Autoimmune or Inflammatory disease	ENSG00000157557	ETS2	chr21	38805306	+	rs2836884	39095717	2.49e-10	rs2836883	39094818	6.46e-17	8.79e-15	9.99e-13	8.64e-05	0.00881925	0.991094
IFNG_6	LEYC	Blood related diseases and traits	ENSG00000197375	SLC22A5	chr5	132369751	+	rs112838960	132373340	7.4e-16	rs10075801	132341949	6.52e-26	8.24e-28	1.71e-21	4.77e-09	0.00891147	0.991089
Prec_D2	LEYC	Blood related diseases and traits	ENSG00000075884	ARHGAP15	chr2	143091361	+	rs79716587	143129250	1.1e-11	rs79716587	143129250	2.42e-13	4.56e-11	2.52e-09	0.0001762	0.00875092	0.991073
Prec_D0	ALGAST	Autoimmune or Inflammatory disease	ENSG00000197728	RPS26	chr12	56041852	+	rs7305461	56056091	1.83e-24	rs11171739	56076841	3.73e-10	4.06e-18	1.3e-06	3.09e-14	0.00892914	0.99107
MBP_6	AS	Autoimmune or Inflammatory disease	ENSG00000157557	ETS2	chr21	38805306	+	rs4817988	39096912	1.18e-10	rs2836883	39094818	6.46e-17	5.25e-15	1.01e-12	5.15e-05	0.00888319	0.991065
IFNG_24	WHR	Other	ENSG00000170092	SPDYE5	chr7	75493624	+	rs75799888	75516169	6.85e-18	rs55747707	73623036	3.4e-11	7.09e-11	0.00196448	2.88e-10	0.00698083	0.991055
Ctrl_24	DBP	Blood related diseases and traits	ENSG00000197020	ZNF100	chr19	21767627	-	rs7246400	21727146	1.54e-12	rs6511291	21767600	6.89e-11	1.31e-11	1.3e-07	9.96e-07	0.00895217	0.991047
PIC_24	PLTC	Blood related diseases and traits	ENSG00000135093	USP30	chr12	109023088	+	rs4388979	109037207	2.92e-10	rs7968960	110988811	6.29e-42	5.11e-30	2.2e-27	2.31e-05	0.00893075	0.991046
MBP_24	LBM	Other	ENSG00000149084	HSD17B12	chr11	43680557	+	rs1061810	43856384	5.66e-27	rs57635800	43856935	2.6e-13	8.49e-22	1.8e-09	4.7e-15	0.0089611	0.991039
sLPS_24	HYPL	Heart related diseases and traits	ENSG00000134222	PSRC1	chr1	109283185	-	rs7528419	109274570	4.39e-09	rs629301	109275684	9.44e-53	3.53e-50	5.94e-49	0.000558782	0.00840928	0.991032
IFNG_6	GRAC	Blood related diseases and traits	ENSG00000005844	ITGAL	chr16	30472657	+	rs12716977	30471482	1.54e-13	rs7197010	30484336	1.03e-08	1.78e-09	7.25e-05	2.42e-07	0.00889584	0.991031
Ctrl_24	CD	Autoimmune or Inflammatory disease	ENSG00000100365	NCF4	chr22	36860987	+	rs9607388	36860309	3.85e-08	rs4821544	36862461	1.76e-08	4.04e-05	7.6e-05	0.00342085	0.00544895	0.991014
sLPS_24	DLM	Heart related diseases and traits	ENSG00000134222	PSRC1	chr1	109283185	-	rs7528419	109274570	4.39e-09	rs629301	109275684	6.48e-53	3.33e-50	5.6e-49	0.000560016	0.00843007	0.99101
P3C_24	WHR	Other	ENSG00000170092	SPDYE5	chr7	75493624	+	rs35519730	75512817	1.06e-16	rs55747707	73623036	3.4e-11	3.32e-10	0.00197351	1.35e-09	0.00701749	0.991009
Ctrl_6	UDQ	Other	ENSG00000227403	LINC01806	chr2	161244738	+	rs2358016	161150919	3.08e-15	rs11678980	161244750	5.09e-17	1.38e-18	6.08e-13	2.27e-08	0.00900547	0.990995
IL4_6	SBP	Blood related diseases and traits	ENSG00000095261	PSMD5	chr9	120842983	-	rs2416800	120781725	1.74e-12	rs34025993	120754294	4.71e-13	1.19e-13	1.13e-09	1.06e-06	0.00900651	0.990992
IFNG_6	WHTC	Blood related diseases and traits	ENSG00000197375	SLC22A5	chr5	132369751	+	rs112838960	132373340	7.4e-16	rs10075801	132341949	4.98e-25	5.18e-27	1.08e-20	4.82e-09	0.00901304	0.990987
sLPS_6	WHTC	Blood related diseases and traits	ENSG00000107798	LIPA	chr10	89414556	-	rs2250644	89249122	7.76e-16	rs2246941	89245159	1.03e-08	9.09e-11	8.6e-05	1.05e-08	0.00894174	0.990972
IL4_24	IBD	Autoimmune or Inflammatory disease	ENSG00000157557	ETS2	chr21	38805306	+	rs71184661	39092834	9.56e-20	rs2836881	39094373	1.96e-29	8.95e-34	1e-25	8.97e-11	0.00904018	0.99096
MBP_24	CHSIS	Other	ENSG00000155158	TTC39B	chr9	15307359	-	rs1215112	15303585	1.2e-12	rs686030	15304784	2.55e-13	3.54e-11	3.47e-09	0.000101404	0.00895405	0.990945
Prec_D2	SBP	Blood related diseases and traits	ENSG00000090432	MUL1	chr1	20508160	-	rs36062560	20522548	1.55e-15	rs2807337	22250878	2.78e-09	3.47e-07	0.00028888	1.17e-05	0.00875728	0.990942
P3C_6	WHR	Other	ENSG00000170092	SPDYE5	chr7	75493624	+	rs55838432	75485949	1.47e-17	rs55747707	73623036	3.4e-11	1.51e-10	0.00198694	6.13e-10	0.00707205	0.990941
R848_24	NETC	Blood related diseases and traits	ENSG00000022567	SLC45A4	chr8	141308304	-	rs6985508	141327635	2.24e-08	rs13249310	141328677	9.36e-15	8.14e-12	1e-10	0.0007541	0.00830562	0.99094
sLPS_6	CAD	Heart related diseases and traits	ENSG00000107798	LIPA	chr10	89414556	-	rs2250644	89249122	7.76e-16	rs1412444	89243170	2.43e-21	6.02e-23	5.51e-17	1.1e-08	0.00906123	0.990939
CIL_24	MONC	Blood related diseases and traits	ENSG00000122779	TRIM24	chr7	138460333	+	rs7785014	138196944	5.08e-08	rs7785014	138196944	3.27e-11	1.25e-07	7.04e-07	0.00151443	0.00755153	0.990933
CIL_24	DBP	Blood related diseases and traits	ENSG00000197020	ZNF100	chr19	21767627	-	rs6511285	21707537	1.96e-12	rs6511291	21767600	6.89e-11	4.43e-11	1.32e-07	3.37e-06	0.00907508	0.990921
LIL10_24	WHTC	Blood related diseases and traits	ENSG00000188452	CERKL	chr2	181680664	-	rs1375493	181459039	4.07e-11	rs6740847	181443625	1.29e-27	1.69e-26	1.76e-23	9.69e-06	0.00907474	0.990916
IFNB_24	CD	Autoimmune or Inflammatory disease	ENSG00000198133	TMEM229B	chr14	67533738	-	rs1885041	67509608	2.32e-34	rs194746	68816170	1.24e-09	7.24e-22	0.00337972	1.43e-21	0.00570971	0.990911
Prec_D2	WHR	Other	ENSG00000170092	SPDYE5	chr7	75493624	+	rs35519730	75512817	4.57e-15	rs55747707	73623036	3.4e-11	5.43e-09	0.00199379	2.2e-08	0.00709989	0.990906
IL4_6	SBP	Blood related diseases and traits	ENSG00000170092	SPDYE5	chr7	75493624	+	rs62477719	75493917	1.89e-15	rs62477685	75472441	3.26e-08	3.5e-11	3.96e-05	8.88e-09	0.00905658	0.990904
Prec_D2	DBP	Blood related diseases and traits	ENSG00000197020	ZNF100	chr19	21767627	-	rs71309635	21731271	3.71e-14	rs6511291	21767600	6.89e-11	8.15e-13	1.33e-07	6.21e-08	0.00911845	0.990881
IFNB_6	DBP	Blood related diseases and traits	ENSG00000197020	ZNF100	chr19	21767627	-	rs6511291	21767600	1.35e-11	rs6511291	21767600	6.89e-11	6.36e-11	1.33e-07	4.85e-06	0.0091147	0.99088
IFNB_24	AS	Autoimmune or Inflammatory disease	ENSG00000157557	ETS2	chr21	38805306	+	rs2836881	39094373	5.2e-09	rs2836883	39094818	6.46e-17	4.75e-14	9.82e-13	0.000466492	0.00865382	0.99088
sLPS_6	BSC	Blood related diseases and traits	ENSG00000140575	IQGAP1	chr15	90388217	+	rs2074585	90466252	2.38e-07	rs2074585	90466252	1.56e-16	1.77e-12	6.43e-12	0.00218194	0.00694233	0.990876
R848_24	GRAC	Blood related diseases and traits	ENSG00000022567	SLC45A4	chr8	141308304	-	rs6985508	141327635	2.24e-08	rs13249310	141328677	5.29e-15	4.49e-12	5.54e-11	0.000759547	0.00837284	0.990868
IFNB_6	MONC	Blood related diseases and traits	ENSG00000162877	PM20D1	chr1	205850131	-	rs1772143	205830859	1.35e-20	rs708727	205798757	1.14e-10	1.53e-15	9.43e-07	1.64e-11	0.00914259	0.990856
LIL10_6	WHR	Other	ENSG00000170092	SPDYE5	chr7	75493624	+	rs75799888	75516169	4.18e-14	rs55747707	73623036	3.4e-11	4.21e-08	0.00200442	1.71e-07	0.00714311	0.990852
sLPS_24	DBP	Blood related diseases and traits	ENSG00000197020	ZNF100	chr19	21767627	-	rs35717293	21729953	1.37e-14	rs6511291	21767600	6.89e-11	5.7e-13	1.33e-07	4.35e-08	0.00916222	0.990838
IFNG_6	DBP	Blood related diseases and traits	ENSG00000197020	ZNF100	chr19	21767627	-	rs6511285	21707537	1.1e-12	rs6511291	21767600	6.89e-11	3.83e-11	1.33e-07	2.92e-06	0.00916511	0.990832
LIL10_6	DBP	Blood related diseases and traits	ENSG00000197020	ZNF100	chr19	21767627	-	rs56168029	21760075	1.77e-10	rs6511291	21767600	6.89e-11	2.57e-10	1.33e-07	1.96e-05	0.00914986	0.99083
R848_6	SBP	Blood related diseases and traits	ENSG00000170092	SPDYE5	chr7	75493624	+	rs201722764	75515940	8.69e-14	rs62477685	75472441	3.26e-08	2.54e-09	4e-05	6.46e-07	0.0091717	0.990788
R848_24	WHTC	Blood related diseases and traits	ENSG00000022567	SLC45A4	chr8	141308304	-	rs6985508	141327635	2.24e-08	rs6986779	141327691	1.01e-14	8.31e-12	1.02e-10	0.000765547	0.00844689	0.990788
sLPS_6	WHR	Other	ENSG00000245937	LINC01184	chr5	128083171	-	rs3749748	128014857	8.09e-16	rs17764730	128021834	4.86e-08	1.92e-09	0.000713097	2.55e-08	0.00850943	0.990777
IFNB_24	DBP	Blood related diseases and traits	ENSG00000197020	ZNF100	chr19	21767627	-	rs71309635	21731271	8.67e-10	rs6511291	21767600	6.89e-11	7.48e-10	1.33e-07	5.7e-05	0.009166	0.990777
CIL_6	WHR	Other	ENSG00000170092	SPDYE5	chr7	75493624	+	rs794375	75518475	6.82e-16	rs55747707	73623036	3.4e-11	2.22e-09	0.00201989	9.02e-09	0.00720595	0.990774
IFNG_24	CD	Autoimmune or Inflammatory disease	ENSG00000198133	TMEM229B	chr14	67533738	-	rs1077989	67509105	8.18e-25	rs194746	68816170	1.24e-09	4.09e-15	0.00342766	8.12e-15	0.00580491	0.990767
MBP_6	WHR	Other	ENSG00000170092	SPDYE5	chr7	75493624	+	rs794375	75518475	1.33e-16	rs55747707	73623036	3.4e-11	8.3e-10	0.00202381	3.37e-09	0.00722186	0.990754
CIL_24	INTEL	Neuro related diseases	ENSG00000128683	GAD1	chr2	170813212	+	rs3749034	170816965	4.49e-09	rs3749034	170816965	6.74e-09	8.32e-06	9.75e-05	0.000796295	0.00834631	0.990752
Prec_D2	MONC	Blood related diseases and traits	ENSG00000115232	ITGA4	chr2	181457201	+	rs2124440	181463487	2.08e-09	rs10562650	181459459	6.23e-281	6.45e-278	8.24e-276	7.95e-05	0.009172	0.990748
R848_24	MONC	Blood related diseases and traits	ENSG00000188452	CERKL	chr2	181680664	-	rs3835963	181467225	2.97e-12	rs10562650	181459459	6.23e-281	1.2e-279	8.3e-276	1.48e-06	0.00925272	0.990746
CIL_6	CAD	Heart related diseases and traits	ENSG00000108771	DHX58	chr17	42112732	-	rs3744484	42112107	1.46e-17	rs2074164	42118220	7.36e-09	1.78e-10	2.34e-05	7.76e-08	0.00923281	0.990744
sLPS_6	LBM	Other	ENSG00000064651	SLC12A2	chr5	128083765	+	rs17764730	128021834	1.36e-09	rs6860245	128032306	1.89e-26	2.27e-24	1.36e-22	0.000168038	0.00908996	0.990742
CIL_24	MONC	Blood related diseases and traits	ENSG00000111846	GCNT2	chr6	10492222	+	rs509227	10535358	1.41e-09	rs509227	10535358	3.63e-18	1.42e-15	5.7e-14	0.000249929	0.00904353	0.990707
P3C_24	HYPL	Heart related diseases and traits	ENSG00000134222	PSRC1	chr1	109283185	-	rs660240	109275216	6.72e-09	rs629301	109275684	9.44e-53	4.63e-50	6.04e-49	0.000733067	0.0085665	0.9907
PIC_24	WHTC	Blood related diseases and traits	ENSG00000005844	ITGAL	chr16	30472657	+	rs11150589	30471173	5.19e-09	rs4630562	30489664	5.31e-10	1.07e-07	4.73e-06	0.000228016	0.00908805	0.990679
P3C_24	DLM	Heart related diseases and traits	ENSG00000134222	PSRC1	chr1	109283185	-	rs660240	109275216	6.72e-09	rs629301	109275684	6.48e-53	4.37e-50	5.7e-49	0.000734747	0.00858843	0.990677
IFNG_6	LBM	Other	ENSG00000245937	LINC01184	chr5	128083171	-	rs3749748	128014857	7.53e-20	rs6860245	128032306	1.89e-26	7.71e-31	1.4e-22	5.69e-11	0.00934016	0.99066
LIL10_6	T2D	Other	ENSG00000164938	TP53INP1	chr8	94949410	-	rs10097617	94949398	7.45e-11	rs10097617	94949398	1.1e-15	4.33e-15	3.31e-12	1.35e-05	0.00933282	0.990654
IL4_6	SBP	Blood related diseases and traits	ENSG00000182511	FES	chr15	90883694	+	rs12906125	90884382	7.69e-14	rs4932373	90886057	2.49e-83	6.26e-82	1.37e-77	4.73e-07	0.00934838	0.990651
CIL_24	CD	Autoimmune or Inflammatory disease	ENSG00000141068	KSR1	chr17	27456713	+	rs55870921	27461032	4.73e-14	rs2948542	27529460	5.15e-10	5.16e-11	2.33e-06	2.3e-07	0.00935929	0.990638
IL4_24	AS	Autoimmune or Inflammatory disease	ENSG00000157557	ETS2	chr21	38805306	+	rs71184661	39092834	9.56e-20	rs2836883	39094818	6.46e-17	1.31e-20	1.05e-12	1.29e-10	0.00936203	0.990638
IFNG_6	GRAC	Blood related diseases and traits	ENSG00000197375	SLC22A5	chr5	132369751	+	rs112838960	132373340	7.4e-16	rs10075801	132341949	7.76e-23	5.16e-25	1.07e-18	4.99e-09	0.0093647	0.990635
Ctrl_24	RA	Autoimmune or Inflammatory disease	ENSG00000128604	IRF5	chr7	128937611	+	rs4728142	128933913	1.79e-17	rs3778753	128939988	1.1e-14	8.81e-19	3.63e-12	2.51e-09	0.009366	0.990634
R848_6	DBP	Blood related diseases and traits	ENSG00000061273	HDAC7	chr12	47833131	-	rs11168244	47809158	3.79e-16	rs11168245	47810716	1.09e-17	1.29e-19	4.05e-14	3.3e-08	0.00936815	0.990632
LIL10_6	GRAC	Blood related diseases and traits	ENSG00000107798	LIPA	chr10	89414556	-	rs1412445	89243047	8e-21	rs2246941	89245159	1.25e-08	1.14e-13	0.000108067	1.08e-11	0.00926265	0.990629
Ctrl_6	CAST	Autoimmune or Inflammatory disease	ENSG00000197375	SLC22A5	chr5	132369751	+	rs200838	132374707	4.37e-10	rs2299012	132581248	1.3e-32	0	0	3.31e-05	0.00934438	0.990623
MBP_6	RA	Autoimmune or Inflammatory disease	ENSG00000160223	ICOSLG	chr21	44240965	-	rs2236668	44230126	5.56e-25	rs1893592	42434957	3.7e-12	3.68e-17	5.92e-06	6.45e-14	0.00938805	0.990606
CIL_6	BRCA	Cancer	ENSG00000104783	KCNN4	chr19	43781256	-	rs11083720	43777340	3.8e-13	rs1685191	43779080	3.87e-20	2.93e-20	3.5e-16	8.7e-07	0.00942169	0.990577
IFNG_24	SC	Autoimmune or Inflammatory disease	ENSG00000105287	PRKD2	chr19	46717126	-	rs112445263	46700099	1.03e-11	rs313839	46718300	2.12e-08	4.16e-07	8.13e-05	5.27e-05	0.00929126	0.990574
Ctrl_24	WHR	Other	ENSG00000170092	SPDYE5	chr7	75493624	+	rs794373	75519484	6.65e-15	rs55747707	73623036	3.4e-11	6.85e-09	0.00206035	2.78e-08	0.00737033	0.990569
LIL10_24	NETC	Blood related diseases and traits	ENSG00000188452	CERKL	chr2	181680664	-	rs1375493	181459039	4.07e-11	rs6740847	181443625	4.55e-12	4.64e-11	4.82e-08	1e-05	0.00942745	0.990562
CIL_24	LBM	Other	ENSG00000117280	RAB29	chr1	205775459	-	rs708723	205770138	1.14e-08	rs823118	205754444	6.87e-19	1.71e-16	4.45e-15	0.000386027	0.00905643	0.990558
MBP_24	NETC	Blood related diseases and traits	ENSG00000022567	SLC45A4	chr8	141308304	-	rs7462429	141345395	2.98e-10	rs13249310	141328677	9.36e-15	6.39e-13	1.12e-10	5.92e-05	0.00938886	0.990552
LIL10_6	NETC	Blood related diseases and traits	ENSG00000107798	LIPA	chr10	89414556	-	rs1412445	89243047	8e-21	rs2246941	89245159	6.94e-09	6.87e-14	6.5e-05	1.1e-11	0.0094008	0.990534
IFNG_6	CAD	Heart related diseases and traits	ENSG00000149634	SPATA25	chr20	45887634	-	rs8124182	45980262	1.19e-10	rs3827066	45957384	4.4e-09	1.82e-06	5.73e-05	0.000320787	0.00908753	0.990533
PIC_6	WHTC	Blood related diseases and traits	ENSG00000005844	ITGAL	chr16	30472657	+	rs12716977	30471482	6.02e-09	rs4630562	30489664	5.31e-10	1.58e-07	4.75e-06	0.000336563	0.00912852	0.99053
IFNG_6	CD	Autoimmune or Inflammatory disease	ENSG00000198133	TMEM229B	chr14	67533738	-	rs1077989	67509105	1.28e-21	rs194746	68816170	1.24e-09	5.04e-13	0.00351096	9.99e-13	0.00597031	0.990519
Prec_D2	SBP	Blood related diseases and traits	ENSG00000176974	SHMT1	chr17	18363562	-	rs7221807	18318485	3.28e-17	rs4925159	18282196	9.66e-13	1.84e-16	1.8e-09	1.07e-09	0.00948193	0.990518
P3C_6	SBP	Blood related diseases and traits	ENSG00000170092	SPDYE5	chr7	75493624	+	rs55838432	75485949	1.47e-17	rs62477685	75472441	3.26e-08	2.25e-12	4.11e-05	5.71e-10	0.00944265	0.990516
MBP_24	GRAC	Blood related diseases and traits	ENSG00000022567	SLC45A4	chr8	141308304	-	rs7462429	141345395	2.98e-10	rs13249310	141328677	5.29e-15	3.52e-13	6.16e-11	5.95e-05	0.00943545	0.990505
IFNG_6	AST	Autoimmune or Inflammatory disease	ENSG00000100365	NCF4	chr22	36860987	+	rs760521	36851809	8.11e-11	rs760517	36862944	1.2e-08	7.27e-06	0.00025455	0.000284407	0.00896947	0.990484
MBP_6	LEYC	Blood related diseases and traits	ENSG00000075884	ARHGAP15	chr2	143091361	+	rs72992640	143126728	4.06e-11	rs79716587	143129250	2.42e-13	1.66e-10	2.55e-09	0.000640208	0.00888147	0.990478
LIL10_6	WHTC	Blood related diseases and traits	ENSG00000107798	LIPA	chr10	89414556	-	rs1412445	89243047	8e-21	rs2246941	89245159	1.03e-08	9.53e-14	9.02e-05	1.1e-11	0.0094324	0.990477
MBP_24	WHTC	Blood related diseases and traits	ENSG00000022567	SLC45A4	chr8	141308304	-	rs7462429	141345395	2.98e-10	rs6986779	141327691	1.01e-14	6.48e-13	1.14e-10	5.97e-05	0.0094724	0.990468
CIL_24	COGP	Neuro related diseases	ENSG00000128683	GAD1	chr2	170813212	+	rs3749034	170816965	4.49e-09	rs872123	170814656	1.39e-09	2.19e-06	2.56e-05	0.000830163	0.00869194	0.99045
IL4_24	TCM	Heart related diseases and traits	ENSG00000134222	PSRC1	chr1	109283185	-	rs660240	109275216	1.03e-10	rs646776	109275908	1.74e-32	5.67e-31	6.02e-29	9.85e-05	0.00945155	0.99045
P3C_6	PLTC	Blood related diseases and traits	ENSG00000187010	RHD	chr1	25272392	+	rs72660908	25257119	5.96e-11	rs111941366	25409878	6.44e-32	1.15e-29	5.22e-27	2.31e-05	0.00953187	0.990445
MBP_24	DBP	Blood related diseases and traits	ENSG00000197020	ZNF100	chr19	21767627	-	rs8102320	21754083	2.68e-11	rs6511291	21767600	6.89e-11	1.21e-10	1.38e-07	9.19e-06	0.00954596	0.990445
R848_24	WHR	Other	ENSG00000170092	SPDYE5	chr7	75493624	+	rs35519730	75512817	1.65e-11	rs55747707	73623036	3.4e-11	1.56e-06	0.00208696	6.32e-06	0.00747847	0.990427
sLPS_24	WHR	Other	ENSG00000170092	SPDYE5	chr7	75493624	+	rs794375	75518475	6.13e-15	rs55747707	73623036	3.4e-11	7.98e-09	0.00208939	3.24e-08	0.00748833	0.990422
IL4_24	T2D	Other	ENSG00000164938	TP53INP1	chr8	94949410	-	rs2879813	94948719	4.2e-11	rs10097617	94949398	1.1e-15	2.44e-15	3.39e-12	7.59e-06	0.00958632	0.990406
PIC_24	WHR	Other	ENSG00000170092	SPDYE5	chr7	75493624	+	rs794375	75518475	2.6e-12	rs55747707	73623036	3.4e-11	4.7e-07	0.00209394	1.91e-06	0.00750684	0.990397
IL4_24	BRCA	Cancer	ENSG00000104783	KCNN4	chr19	43781256	-	rs12609846	43779295	2.72e-10	rs1685191	43779080	3.87e-20	1.62e-18	3.55e-16	4.81e-05	0.00955862	0.990393
sLPS_24	CATH	Heart related diseases and traits	ENSG00000134222	PSRC1	chr1	109283185	-	rs7528419	109274570	4.39e-09	rs12740374	109274968	1.55e-25	4.56e-23	7.67e-22	0.000596543	0.00904517	0.990358
Prec_D0	WHR	Other	ENSG00000170092	SPDYE5	chr7	75493624	+	rs794375	75518475	2.12e-12	rs55747707	73623036	3.4e-11	3.99e-07	0.002103	1.62e-06	0.00754365	0.990351
IFNB_24	MONC	Blood related diseases and traits	ENSG00000111846	GCNT2	chr6	10492222	+	rs509227	10535358	1.36e-14	rs509227	10535358	3.63e-18	2.6e-19	6.05e-14	4.57e-08	0.00966086	0.990339
CIL_6	BSC	Blood related diseases and traits	ENSG00000140575	IQGAP1	chr15	90388217	+	rs113071601	90494302	1.98e-07	rs2074585	90466252	1.56e-16	2.33e-12	6.33e-12	0.00286852	0.00680966	0.990322
sLPS_24	LBM	Other	ENSG00000245937	LINC01184	chr5	128083171	-	rs3749748	128014857	8.26e-18	rs6860245	128032306	1.89e-26	1.74e-29	1.44e-22	1.28e-09	0.00968411	0.990316
LIL10_24	GRAC	Blood related diseases and traits	ENSG00000188452	CERKL	chr2	181680664	-	rs1375493	181459039	4.07e-11	rs6740847	181443625	1.08e-12	1.11e-11	1.16e-08	1.03e-05	0.00969112	0.990299
IL4_24	DBP	Blood related diseases and traits	ENSG00000197020	ZNF100	chr19	21767627	-	rs35717293	21729953	7.14e-11	rs6511291	21767600	6.89e-11	1.43e-10	1.4e-07	1.09e-05	0.00969701	0.990292
P3C_24	SBP	Blood related diseases and traits	ENSG00000170092	SPDYE5	chr7	75493624	+	rs35519730	75512817	1.06e-16	rs62477685	75472441	3.26e-08	5.12e-12	4.21e-05	1.3e-09	0.00969259	0.990265
Ctrl_6	SBP	Blood related diseases and traits	ENSG00000158636	EMSY	chr11	76444922	+	rs74991297	76415539	1.34e-10	rs7927515	76414286	1.05e-12	1.93e-11	4.91e-09	4.2e-05	0.00970576	0.990252
IFNB_6	CAD	Heart related diseases and traits	ENSG00000108771	DHX58	chr17	42112732	-	rs2277621	42112643	3.21e-14	rs2074164	42118220	7.36e-09	1.09e-08	2.45e-05	4.76e-06	0.00972739	0.990243
IFNG_6	NETC	Blood related diseases and traits	ENSG00000107798	LIPA	chr10	89414556	-	rs1332328	89251701	3.54e-25	rs2246941	89245159	6.94e-09	5.01e-17	6.68e-05	8.01e-15	0.00969418	0.990239
sLPS_6	WHR	Other	ENSG00000170092	SPDYE5	chr7	75493624	+	rs794373	75519484	1.61e-12	rs55747707	73623036	3.4e-11	3.04e-07	0.00212569	1.23e-06	0.00763583	0.990237
MBP_24	WHR	Other	ENSG00000170092	SPDYE5	chr7	75493624	+	rs35519730	75512817	8.4e-15	rs55747707	73623036	3.4e-11	2.13e-08	0.00212763	8.64e-08	0.00764372	0.990229
sLPS_24	PLTC	Blood related diseases and traits	ENSG00000030110	BAK1	chr6	33580292	-	rs210134	33572432	1.61e-08	rs210143	33579153	1.14e-144	5.64e-141	6.27e-140	0.000888869	0.00889623	0.990215
IL4_24	UC	Autoimmune or Inflammatory disease	ENSG00000157557	ETS2	chr21	38805306	+	rs71184661	39092834	9.56e-20	rs2836881	39094373	1.11e-32	6.82e-37	7.63e-29	9.63e-11	0.00978561	0.990214
LIL10_24	WHTC	Blood related diseases and traits	ENSG00000115232	ITGA4	chr2	181457201	+	rs1375493	181459039	8.58e-16	rs6740847	181443625	1.29e-27	1.6e-29	1.88e-23	9.17e-09	0.00979723	0.990203
CIL_6	DBP	Blood related diseases and traits	ENSG00000197020	ZNF100	chr19	21767627	-	rs372124964;rs74174033	21698563	1.63e-10	rs6511291	21767600	6.89e-11	4.95e-10	1.41e-07	3.77e-05	0.0097711	0.990191
IL4_24	CKD	Other	ENSG00000131196	NFATC1	chr18	79395855	+	rs56376587	79400235	8.7e-08	rs8096658	79396537	2.02e-12	6.64e-09	1.76e-08	0.00295546	0.00685526	0.990189
sLPS_24	LDLC	Heart related diseases and traits	ENSG00000134222	PSRC1	chr1	109283185	-	rs7528419	109274570	4.39e-09	rs646776	109275908	8.85e-48	9.91e-46	1.82e-44	0.000559524	0.00927272	0.990168
IL4_6	IBD	Autoimmune or Inflammatory disease	ENSG00000157557	ETS2	chr21	38805306	+	rs2836884	39095717	1.74e-16	rs2836881	39094373	1.96e-29	6.87e-32	1.08e-25	6.88e-09	0.00985735	0.990143
MBP_24	LEYC	Blood related diseases and traits	ENSG00000022567	SLC45A4	chr8	141308304	-	rs7462429	141345395	2.98e-10	rs13261848	141318620	7.29e-15	5.28e-13	9.26e-11	6.16e-05	0.00980632	0.990132
PIC_24	BSC	Blood related diseases and traits	ENSG00000127946	HIP1	chr7	75738961	-	rs1186222	75618011	1.94e-22	rs1186222	75618011	3.47e-13	1.65e-19	8.45e-09	2.12e-13	0.00986874	0.990131
Prec_D0	WHR	Other	ENSG00000245937	LINC01184	chr5	128083171	-	rs6860245	128032306	3.02e-14	rs17764730	128021834	4.86e-08	1.98e-08	0.00075854	2.63e-07	0.00911549	0.990126
IFNB_6	IBD	Autoimmune or Inflammatory disease	ENSG00000169220	RGS14	chr5	177357836	+	rs56235845	177371039	1.65e-07	rs56235845	177371039	1.77e-10	2.61e-07	8.58e-07	0.00253992	0.00736227	0.990097
CIL_24	CD	Autoimmune or Inflammatory disease	ENSG00000198133	TMEM229B	chr14	67533738	-	rs1077989	67509105	1.45e-20	rs194746	68816170	1.24e-09	9.59e-12	0.0036548	1.9e-11	0.00625591	0.990089
IFNG_6	GRAC	Blood related diseases and traits	ENSG00000107798	LIPA	chr10	89414556	-	rs1332328	89251701	3.54e-25	rs2246941	89245159	1.25e-08	8.53e-17	0.000113751	8.09e-15	0.00980249	0.990084
IL4_6	RA	Autoimmune or Inflammatory disease	ENSG00000160223	ICOSLG	chr21	44240965	-	rs6518352	44226815	3.31e-35	rs1893592	42434957	3.7e-12	3.81e-24	6.22e-06	6.69e-21	0.00991376	0.99008
R848_6	LBM	Other	ENSG00000245937	LINC01184	chr5	128083171	-	rs6595799	128072991	2.66e-17	rs6860245	128032306	1.89e-26	4.8e-29	1.48e-22	3.55e-09	0.00992291	0.990077
IL4_24	WHR	Other	ENSG00000170092	SPDYE5	chr7	75493624	+	rs794369	75532853	3.68e-16	rs55747707	73623036	3.4e-11	9.1e-10	0.00215794	3.69e-09	0.00776684	0.990075
sLPS_24	DBP	Blood related diseases and traits	ENSG00000182511	FES	chr15	90883694	+	rs1573644	90878053	2.82e-17	rs4932373	90886057	7.71e-84	3.34e-86	2.02e-79	1.81e-09	0.009929	0.990071
IL4_24	AS	Autoimmune or Inflammatory disease	ENSG00000178852	EFCAB13	chr17	47323289	+	rs9303533	47309174	1.54e-09	rs9901869	47497840	6.04e-15	5.19e-11	2.49e-10	0.00188364	0.00804865	0.990068
CIL_6	SBP	Blood related diseases and traits	ENSG00000095261	PSMD5	chr9	120842983	-	rs1060817	120820914	3.39e-08	rs34025993	120754294	4.71e-13	9.36e-11	1.14e-09	0.000830467	0.00910526	0.990064
R848_24	LEYC	Blood related diseases and traits	ENSG00000022567	SLC45A4	chr8	141308304	-	rs6985508	141327635	2.24e-08	rs13261848	141318620	7.29e-15	7.03e-12	8.67e-11	0.000820062	0.00911967	0.99006
LIL10_6	DLM	Heart related diseases and traits	ENSG00000182511	FES	chr15	90883694	+	rs7183988	90885359	6.25e-11	rs7183988	90885359	8.78e-09	2.58e-08	2.39e-05	1.18e-05	0.0099162	0.990048
sLPS_6	NETC	Blood related diseases and traits	ENSG00000022567	SLC45A4	chr8	141308304	-	rs11984494	141329664	2.1e-08	rs13249310	141328677	9.36e-15	7.21e-12	1.11e-10	0.000667834	0.00928635	0.990046
IFNG_24	DBP	Blood related diseases and traits	ENSG00000204084	INPP5B	chr1	37947056	-	rs61776678	37911349	1.06e-18	rs72663521	39540231	1.42e-08	6.91e-13	4.31e-05	1.75e-10	0.00992962	0.990027
sLPS_6	DBP	Blood related diseases and traits	ENSG00000197020	ZNF100	chr19	21767627	-	rs35717293	21729953	1.43e-09	rs6511291	21767600	6.89e-11	1.23e-09	1.43e-07	9.36e-05	0.00987962	0.990027
PIC_6	DBP	Blood related diseases and traits	ENSG00000197020	ZNF100	chr19	21767627	-	rs6511285	21707537	5.59e-10	rs6511291	21767600	6.89e-11	2.86e-09	1.41e-07	0.000218113	0.00976155	0.99002
sLPS_6	GRAC	Blood related diseases and traits	ENSG00000022567	SLC45A4	chr8	141308304	-	rs11984494	141329664	2.1e-08	rs13249310	141328677	5.29e-15	3.96e-12	6.1e-11	0.000670151	0.00932204	0.990008
P3C_24	HDLC	Heart related diseases and traits	ENSG00000105609	LILRB5	chr19	54257300	-	rs35915840	54301900	2.16e-13	rs34574962	54295839	1.18e-08	1.93e-07	0.000129935	1.61e-05	0.00984821	0.990006
P3C_24	CATH	Heart related diseases and traits	ENSG00000134222	PSRC1	chr1	109283185	-	rs660240	109275216	6.72e-09	rs12740374	109274968	1.55e-25	5.98e-23	7.8e-22	0.000782986	0.00921796	0.989999
Prec_D2	BSC	Blood related diseases and traits	ENSG00000127946	HIP1	chr7	75738961	-	rs1179625	75626173	2.42e-31	rs1186222	75618011	3.47e-13	1.11e-25	8.57e-09	1.42e-19	0.0100147	0.989985
IL4_6	UC	Autoimmune or Inflammatory disease	ENSG00000157557	ETS2	chr21	38805306	+	rs2836884	39095717	1.74e-16	rs2836881	39094373	1.11e-32	4.95e-35	7.8e-29	6.99e-09	0.0100202	0.98998
IFNB_6	DBP	Blood related diseases and traits	ENSG00000182511	FES	chr15	90883694	+	rs4932373	90886057	4.51e-10	rs4932373	90886057	7.71e-84	1.48e-81	2.02e-79	8.03e-05	0.00994274	0.989977
IFNG_6	SBP	Blood related diseases and traits	ENSG00000182511	FES	chr15	90883694	+	rs2521501	90894158	8.47e-11	rs4932373	90886057	2.49e-83	3.25e-80	1.45e-77	2.46e-05	0.0100028	0.989973
CIL_24	SBP	Blood related diseases and traits	ENSG00000170092	SPDYE5	chr7	75493624	+	rs3973299	75481858	3.09e-10	rs62477685	75472441	3.26e-08	1.94e-07	4.31e-05	4.92e-05	0.00993785	0.98997
IFNG_6	MONC	Blood related diseases and traits	ENSG00000133065	SLC41A1	chr1	205813747	-	rs9438392	205800095	1.74e-10	rs708727	205798757	1.14e-10	5.95e-09	1.02e-06	6.4e-05	0.00996539	0.98997
sLPS_6	WHTC	Blood related diseases and traits	ENSG00000022567	SLC45A4	chr8	141308304	-	rs11984494	141329664	2.1e-08	rs6986779	141327691	1.01e-14	7.3e-12	1.12e-10	0.000672734	0.00936183	0.989965
sLPS_24	WHTC	Blood related diseases and traits	ENSG00000115232	ITGA4	chr2	181457201	+	rs2124440	181463487	7.25e-16	rs6740847	181443625	1.29e-27	1.63e-29	1.92e-23	9.33e-09	0.0100349	0.989965
IFNG_6	WHTC	Blood related diseases and traits	ENSG00000107798	LIPA	chr10	89414556	-	rs1332328	89251701	3.54e-25	rs2246941	89245159	1.03e-08	7.1e-17	9.47e-05	8.21e-15	0.00995754	0.989948
P3C_6	MONC	Blood related diseases and traits	ENSG00000122779	TRIM24	chr7	138460333	+	rs7785014	138196944	2.2e-07	rs7785014	138196944	3.27e-11	2.52e-07	6.58e-07	0.00305581	0.0070005	0.989943
Prec_D0	SC	Autoimmune or Inflammatory disease	ENSG00000157557	ETS2	chr21	38805306	+	rs2836884	39095717	1.49e-10	rs4817988	39096912	4.2e-15	6.09e-13	1.51e-10	4.46e-05	0.0100279	0.989928
IFNG_24	DBP	Blood related diseases and traits	ENSG00000197020	ZNF100	chr19	21767627	-	rs372124964;rs74174033	21698563	1.18e-13	rs6511291	21767600	6.89e-11	2.44e-12	1.45e-07	1.86e-07	0.0100782	0.989921
LIL10_6	SBP	Blood related diseases and traits	ENSG00000128604	IRF5	chr7	128937611	+	rs3807306	128940626	1.07e-08	rs34072724	130747710	1.37e-15	5.14e-08	1.48e-06	0.000372776	0.00972054	0.989905
Ctrl_24	EOSC	Blood related diseases and traits	ENSG00000100365	NCF4	chr22	36860987	+	rs9607388	36860309	3.85e-08	rs4821544	36862461	4.98e-13	5.35e-09	1.05e-08	0.00374844	0.00634809	0.989903
CIL_6	DBP	Blood related diseases and traits	ENSG00000061273	HDAC7	chr12	47833131	-	rs56389811	47811575	1.85e-17	rs11168245	47810716	1.09e-17	3.34e-20	4.34e-14	8.54e-09	0.0101047	0.989895
MBP_6	GRAC	Blood related diseases and traits	ENSG00000197375	SLC22A5	chr5	132369751	+	rs112838960	132373340	1.15e-10	rs10075801	132341949	7.76e-23	2.44e-21	1.15e-18	2.36e-05	0.0100985	0.989878
Ctrl_24	AS	Autoimmune or Inflammatory disease	ENSG00000157557	ETS2	chr21	38805306	+	rs4817983	39092998	1.33e-09	rs2836883	39094818	6.46e-17	2.22e-14	1.11e-12	0.000217882	0.00990469	0.989877
Prec_D2	SBP	Blood related diseases and traits	ENSG00000170092	SPDYE5	chr7	75493624	+	rs35519730	75512817	4.57e-15	rs62477685	75472441	3.26e-08	8.4e-11	4.36e-05	2.13e-08	0.0100811	0.989875
LIL10_24	PLTC	Blood related diseases and traits	ENSG00000187010	RHD	chr1	25272392	+	rs72660908	25257119	6.21e-19	rs111941366	25409878	6.44e-32	8.15e-35	5.51e-27	1.64e-10	0.0101298	0.98987
Ctrl_6	SC	Autoimmune or Inflammatory disease	ENSG00000157557	ETS2	chr21	38805306	+	rs2836884	39095717	2.49e-10	rs4817988	39096912	4.2e-15	8.78e-13	1.51e-10	6.42e-05	0.0100745	0.989861
IFNB_6	MONC	Blood related diseases and traits	ENSG00000104783	KCNN4	chr19	43781256	-	rs11879798	43777746	1.93e-08	rs12459847	45247899	1.47e-55	1.15e-34	2.43e-33	0.000500858	0.00964248	0.989857
PIC_6	WHR	Other	ENSG00000170092	SPDYE5	chr7	75493624	+	rs794375	75518475	4.92e-14	rs55747707	73623036	3.4e-11	6.99e-08	0.00220317	2.84e-07	0.00795061	0.989846
sLPS_24	LBM	Other	ENSG00000134222	PSRC1	chr1	109283185	-	rs7528419	109274570	4.39e-09	rs77848106	107429051	1.41e-11	3.26e-06	5.48e-05	0.000623525	0.00949843	0.98982
IFNB_6	CD	Autoimmune or Inflammatory disease	ENSG00000054690	PLEKHH1	chr14	67533300	+	rs1885041	67509608	4.23e-09	rs194746	68816170	1.24e-09	0.000113743	0.0036326	0.000225505	0.00621212	0.989816
P3C_24	SBP	Blood related diseases and traits	ENSG00000095261	PSMD5	chr9	120842983	-	rs1060817	120820914	7.39e-08	rs34025993	120754294	4.71e-13	1.03e-10	1.16e-09	0.000918481	0.00926908	0.989812
Prec_D2	SBP	Blood related diseases and traits	ENSG00000124574	ABCC10	chr6	43427365	+	rs7763350	43381570	5.51e-09	rs7763558	43381477	1.17e-25	1.65e-23	8.38e-22	0.000215802	0.00999648	0.989788
IL4_6	LBM	Other	ENSG00000122912	SLC25A16	chr10	68527473	-	rs67672804	68515509	4.07e-11	rs56139009	68488931	1.88e-15	8.04e-15	5.47e-12	1.65e-05	0.0101961	0.989787
LIL10_24	LEYC	Blood related diseases and traits	ENSG00000188452	CERKL	chr2	181680664	-	rs1375493	181459039	4.07e-11	rs6740847	181443625	4.31e-25	7.11e-24	7.38e-21	1.08e-05	0.0102105	0.989779
sLPS_24	TCM	Heart related diseases and traits	ENSG00000134222	PSRC1	chr1	109283185	-	rs7528419	109274570	4.39e-09	rs646776	109275908	1.74e-32	3.34e-30	6.13e-29	0.000579806	0.00964514	0.989775
MBP_6	PLTC	Blood related diseases and traits	ENSG00000187010	RHD	chr1	25272392	+	rs72660908	25257119	4.62e-19	rs111941366	25409878	6.44e-32	6.35e-35	5.56e-27	1.28e-10	0.0102277	0.989772
IL4_24	SBP	Blood related diseases and traits	ENSG00000170092	SPDYE5	chr7	75493624	+	rs794369	75532853	3.68e-16	rs62477685	75472441	3.26e-08	1.33e-11	4.41e-05	3.36e-09	0.0102029	0.989753
R848_24	MONC	Blood related diseases and traits	ENSG00000111846	GCNT2	chr6	10492222	+	rs509227	10535358	5.44e-11	rs509227	10535358	3.63e-18	7.95e-17	6.39e-14	1.4e-05	0.0102594	0.989727
MBP_24	EOSC	Blood related diseases and traits	ENSG00000128604	IRF5	chr7	128937611	+	rs4728141	128926978	6.99e-12	rs3778753	128939988	1.01e-08	3.52e-08	9.61e-05	4.09e-06	0.010185	0.989715
MBP_6	RA	Autoimmune or Inflammatory disease	ENSG00000128604	IRF5	chr7	128937611	+	rs3807306	128940626	2.51e-12	rs3778753	128939988	1.1e-14	7.2e-16	3.95e-12	2.05e-06	0.0102838	0.989714
P3C_24	CAD	Heart related diseases and traits	ENSG00000107798	LIPA	chr10	89414556	-	rs1051338	89247603	3.19e-14	rs1412444	89243170	2.43e-21	1.08e-21	6.18e-17	1.98e-07	0.0102909	0.989709
sLPS_24	MONC	Blood related diseases and traits	ENSG00000111846	GCNT2	chr6	10492222	+	rs509227	10535358	2.87e-09	rs509227	10535358	3.63e-18	1.5e-15	6.26e-14	0.000264476	0.0100269	0.989709
CIL_24	MONC	Blood related diseases and traits	ENSG00000141068	KSR1	chr17	27456713	+	rs55870921	27461032	4.73e-14	rs2945412	27516617	1.94e-10	6.37e-11	2.96e-06	2.43e-07	0.0103081	0.989689
Ctrl_24	WHR	Other	ENSG00000245937	LINC01184	chr5	128083171	-	rs3749748	128014857	4.83e-16	rs17764730	128021834	4.86e-08	1.1e-09	0.000789927	1.46e-08	0.00953409	0.989676
MBP_24	GRAC	Blood related diseases and traits	ENSG00000108175	ZMIZ1	chr10	79069034	+	rs2802372	79287818	4.58e-08	rs1250568	79285523	7.06e-09	1.32e-05	8.67e-05	0.00147903	0.00875949	0.989662
R848_6	LEYC	Blood related diseases and traits	ENSG00000075884	ARHGAP15	chr2	143091361	+	rs79716587	143129250	5.24e-11	rs79716587	143129250	2.42e-13	1.3e-10	2.8e-09	0.000503483	0.00983572	0.989661
MBP_24	WHTC	Blood related diseases and traits	ENSG00000108175	ZMIZ1	chr10	79069034	+	rs2802372	79287818	4.58e-08	rs1250568	79285523	1.64e-08	3.05e-05	0.000200766	0.00146202	0.00864739	0.989659
MBP_6	UC	Autoimmune or Inflammatory disease	ENSG00000128604	IRF5	chr7	128937611	+	rs3807306	128940626	2.51e-12	rs4728142	128933913	3.23e-10	4.53e-10	2.81e-06	1.83e-06	0.0103373	0.989658
PIC_24	MONC	Blood related diseases and traits	ENSG00000133065	SLC41A1	chr1	205813747	-	rs1772143	205830859	1.95e-12	rs708727	205798757	1.14e-10	1.3e-10	1.05e-06	1.4e-06	0.0103419	0.989656
LIL10_6	MCH	Blood related diseases and traits	ENSG00000177989	ODF3B	chr22	50532579	-	rs140522	50532837	5.91e-07	rs140522	50532837	2.98e-94	1.93e-89	3.08e-89	0.00436654	0.00597959	0.989654
IFNG_24	SSC	Autoimmune or Inflammatory disease	ENSG00000103653	CSK	chr15	74782056	+	rs35206230	74805439	2.37e-09	rs1378942	74785026	1.84e-14	2.08e-11	7.33e-10	0.000313711	0.0100357	0.989651
P3C_6	MS	Autoimmune or Inflammatory disease	ENSG00000163406	SLC15A2	chr3	121894088	+	rs12638492	121992916	5.41e-11	rs1920296	121824730	6.75e-15	4.05e-11	1.47e-11	0.00833728	0.00203186	0.989631
Ctrl_24	MONC	Blood related diseases and traits	ENSG00000111846	GCNT2	chr6	10492222	+	rs509227	10535358	2.64e-09	rs509227	10535358	3.63e-18	1.2e-15	6.34e-14	0.000211327	0.0101745	0.989614
MBP_24	SBP	Blood related diseases and traits	ENSG00000170092	SPDYE5	chr7	75493624	+	rs35519730	75512817	8.4e-15	rs62477685	75472441	3.26e-08	3.36e-10	4.48e-05	8.53e-08	0.0103876	0.989567
P3C_24	COGP	Neuro related diseases	ENSG00000128683	GAD1	chr2	170813212	+	rs7557793	170808815	3.09e-11	rs872123	170814656	1.39e-09	8.89e-08	3e-05	3.37e-05	0.0103702	0.989566
PIC_24	MONC	Blood related diseases and traits	ENSG00000005844	ITGAL	chr16	30472657	+	rs11150589	30471173	5.19e-09	rs7196129	30459788	1.65e-10	8.26e-08	3.65e-06	0.000252718	0.0101811	0.989562
R848_6	T2D	Other	ENSG00000105607	GCDH	chr19	12891025	+	rs2900660	12912045	8.02e-12	rs3111316	12927601	1.6e-12	7.65e-12	1.48e-08	5.91e-06	0.0104321	0.989562
IFNG_24	GRAC	Blood related diseases and traits	ENSG00000108175	ZMIZ1	chr10	79069034	+	rs1250568	79285523	6.02e-10	rs1250568	79285523	7.06e-09	4.06e-07	0.000100352	4.57e-05	0.010294	0.98956
CIL_6	MS	Autoimmune or Inflammatory disease	ENSG00000135541	AHI1	chr6	135497775	-	rs761357	135581461	1.47e-07	rs17066096	137131771	5.91e-12	1.06e-05	5.45e-06	0.00755173	0.00289881	0.989533
sLPS_6	LEYC	Blood related diseases and traits	ENSG00000022567	SLC45A4	chr8	141308304	-	rs11984494	141329664	2.1e-08	rs13261848	141318620	7.29e-15	5.99e-12	9.22e-11	0.000699104	0.00976804	0.989533
P3C_6	LBM	Other	ENSG00000162613	FUBP1	chr1	77979109	-	rs114020893	77887920	2.97e-10	rs34517439	77984833	5.91e-54	1.97e-49	6.24e-49	0.00275648	0.00772061	0.989523
IFNG_6	WHR	Other	ENSG00000170092	SPDYE5	chr7	75493624	+	rs35519730	75512817	2.24e-20	rs55747707	73623036	3.4e-11	2.07e-12	0.00227022	8.42e-12	0.00822304	0.989507
CIL_24	CD	Autoimmune or Inflammatory disease	ENSG00000115232	ITGA4	chr2	181457201	+	rs6740847	181443625	1.27e-07	rs6740847	181443625	9.72e-11	1.21e-07	6.05e-07	0.00191968	0.00857461	0.989505
IFNG_6	NETC	Blood related diseases and traits	ENSG00000197375	SLC22A5	chr5	132369751	+	rs112838960	132373340	7.4e-16	rs10075801	132341949	8.31e-16	4.97e-18	1.03e-11	5.53e-09	0.0104951	0.989505
PIC_24	GRAC	Blood related diseases and traits	ENSG00000005844	ITGAL	chr16	30472657	+	rs11150589	30471173	5.19e-09	rs7197010	30484336	1.03e-08	1.85e-06	8.17e-05	0.000252254	0.0101606	0.989504
P3C_6	DBP	Blood related diseases and traits	ENSG00000162613	FUBP1	chr1	77979109	-	rs114020893	77887920	2.97e-10	rs34517439	77984833	2.02e-19	9.99e-16	3.16e-15	0.00276323	0.00774235	0.989494
Ctrl_24	SBP	Blood related diseases and traits	ENSG00000170092	SPDYE5	chr7	75493624	+	rs794373	75519484	6.65e-15	rs62477685	75472441	3.26e-08	1.19e-10	4.52e-05	3.02e-08	0.0104723	0.989482
IFNB_24	LBM	Other	ENSG00000134222	PSRC1	chr1	109283185	-	rs599839	109279544	1.37e-09	rs77848106	107429051	1.41e-11	1.84e-06	5.8e-05	0.000352114	0.0101084	0.98948
IFNB_6	BRCA	Cancer	ENSG00000104783	KCNN4	chr19	43781256	-	rs11879798	43777746	1.93e-08	rs1685191	43779080	3.87e-20	1.98e-17	3.68e-16	0.000586956	0.00994622	0.989467
Prec_D0	RA	Autoimmune or Inflammatory disease	ENSG00000197728	RPS26	chr12	56041852	+	rs7305461	56056091	1.83e-24	rs773125	56001170	4.4e-10	1.58e-18	6.8e-07	2.68e-14	0.0105437	0.989456
IFNG_24	SBP	Blood related diseases and traits	ENSG00000170092	SPDYE5	chr7	75493624	+	rs75799888	75516169	6.85e-18	rs62477685	75472441	3.26e-08	1.24e-12	4.53e-05	3.16e-10	0.0105136	0.989441
IFNG_24	WHTC	Blood related diseases and traits	ENSG00000108175	ZMIZ1	chr10	79069034	+	rs1250568	79285523	6.02e-10	rs1250568	79285523	1.64e-08	9.5e-07	0.000234789	4.56e-05	0.0102808	0.989438
Ctrl_6	SBP	Blood related diseases and traits	ENSG00000128604	IRF5	chr7	128937611	+	rs3807307	128939148	1.22e-15	rs34072724	130747710	1.37e-15	2e-12	1.59e-06	1.45e-08	0.0105657	0.989433
LIL10_6	HYPL	Heart related diseases and traits	ENSG00000182511	FES	chr15	90883694	+	rs7183988	90885359	6.25e-11	rs7183988	90885359	8.81e-09	2.61e-08	2.41e-05	1.25e-05	0.0105667	0.989397
P3C_24	LDLC	Heart related diseases and traits	ENSG00000134222	PSRC1	chr1	109283185	-	rs660240	109275216	6.72e-09	rs646776	109275908	8.85e-48	1.3e-45	1.92e-44	0.000735831	0.00986818	0.989396
PIC_24	CKD	Other	ENSG00000169220	RGS14	chr5	177357836	+	rs56235845	177371039	4.5e-19	rs35716097	177379635	1.73e-13	9.67e-17	3.25e-09	3.45e-10	0.0106085	0.989392
R848_24	LBM	Other	ENSG00000064651	SLC12A2	chr5	128083765	+	rs6595799	128072991	2.78e-09	rs6860245	128032306	1.89e-26	4.27e-24	1.53e-22	0.000315711	0.010299	0.989385
CIL_24	IBD	Autoimmune or Inflammatory disease	ENSG00000115232	ITGA4	chr2	181457201	+	rs6740847	181443625	1.27e-07	rs6740847	181443625	1.22e-13	2.21e-10	1.1e-09	0.00194092	0.00868055	0.989379
Ctrl_24	SBP	Blood related diseases and traits	ENSG00000095261	PSMD5	chr9	120842983	-	rs2416800	120781725	1.32e-09	rs34025993	120754294	4.71e-13	1.84e-11	1.29e-09	0.000163333	0.010465	0.989372
IL4_24	LBM	Other	ENSG00000134222	PSRC1	chr1	109283185	-	rs660240	109275216	1.03e-10	rs77848106	107429051	1.41e-11	6.71e-07	5.99e-05	0.000128308	0.0104772	0.989334
MBP_6	GRAC	Blood related diseases and traits	ENSG00000119321	FKBP15	chr9	113221360	-	rs10435864	113188426	3.38e-14	rs10121164	113156272	1.69e-08	2.04e-08	0.000407902	5.64e-07	0.010271	0.989321
P3C_24	CAD	Heart related diseases and traits	ENSG00000134222	PSRC1	chr1	109283185	-	rs660240	109275216	6.72e-09	rs602633	109278889	3.63e-58	1.28e-54	1.66e-53	0.000832183	0.00985958	0.989308
Ctrl_24	IBD	Autoimmune or Inflammatory disease	ENSG00000157557	ETS2	chr21	38805306	+	rs4817983	39092998	1.33e-09	rs2836881	39094373	1.96e-29	1.65e-27	1.15e-25	0.000165467	0.0105371	0.989297
IFNG_6	CAD	Heart related diseases and traits	ENSG00000108771	DHX58	chr17	42112732	-	rs2074166	42115237	5.68e-12	rs2074164	42118220	7.36e-09	1.24e-07	2.66e-05	5.4e-05	0.0106276	0.989292
IFNG_24	CAD	Heart related diseases and traits	ENSG00000108771	DHX58	chr17	42112732	-	rs3744484	42112107	3.92e-14	rs2074164	42118220	7.36e-09	6.62e-09	2.67e-05	2.89e-06	0.0106869	0.989284
P3C_24	BRCA	Cancer	ENSG00000104783	KCNN4	chr19	43781256	-	rs11879798	43777746	1.03e-13	rs1685191	43779080	3.87e-20	7e-21	3.95e-16	2.08e-07	0.0107388	0.989261
LIL10_24	T1D	Other	ENSG00000139531	SUOX	chr12	55997179	+	rs34813703	56028855	6.81e-08	rs1701704	56018703	8.25e-32	1.62e-28	7.28e-28	0.00213894	0.00861308	0.989248
sLPS_24	MONC	Blood related diseases and traits	ENSG00000224397	SMIM25	chr20	50267485	+	rs17196752	50270731	1.24e-15	rs6125961	50267587	1.63e-57	1.02e-57	1.83e-52	6.55e-08	0.0107541	0.989246
PIC_24	BSC	Blood related diseases and traits	ENSG00000140575	IQGAP1	chr15	90388217	+	rs113071601	90494302	2.18e-10	rs2074585	90466252	1.56e-16	4.75e-14	9.48e-12	5.86e-05	0.0107001	0.989241
IFNB_6	WHR	Other	ENSG00000170092	SPDYE5	chr7	75493624	+	rs75799888	75516169	1.66e-13	rs55747707	73623036	3.4e-11	1.31e-07	0.00232271	5.31e-07	0.00843634	0.98924
LIL10_24	NETC	Blood related diseases and traits	ENSG00000115232	ITGA4	chr2	181457201	+	rs1375493	181459039	8.58e-16	rs6740847	181443625	4.55e-12	4.62e-14	5.43e-08	9.98e-09	0.0107597	0.98924
P3C_24	CAST	Autoimmune or Inflammatory disease	ENSG00000238083	LRRC37A2	chr17	46511510	+	rs2532362	46256133	6.5e-10	rs9895436	45380520	6.5e-13	0	0	0.000672677	0.0100982	0.989229
sLPS_6	DBP	Blood related diseases and traits	ENSG00000182511	FES	chr15	90883694	+	rs1573643	90877743	1.81e-09	rs4932373	90886057	7.71e-84	2.68e-81	2.15e-79	0.000145144	0.0106375	0.989217
P3C_24	PLTC	Blood related diseases and traits	ENSG00000180370	PAK2	chr3	196739856	+	rs2089979	196774542	2.57e-09	rs13092376	196789417	3.72e-11	6.03e-09	4.73e-07	0.00014824	0.0106544	0.989197
P3C_6	AST	Autoimmune or Inflammatory disease	ENSG00000061273	HDAC7	chr12	47833131	-	rs56389811	47811575	1.12e-11	rs11168244	47809158	4.1e-09	2.23e-08	1.72e-05	1.53e-05	0.010771	0.989197
PIC_6	GRAC	Blood related diseases and traits	ENSG00000005844	ITGAL	chr16	30472657	+	rs12716977	30471482	6.02e-09	rs7197010	30484336	1.03e-08	2.76e-06	8.31e-05	0.00037693	0.0103435	0.989194
R848_24	SBP	Blood related diseases and traits	ENSG00000170092	SPDYE5	chr7	75493624	+	rs35519730	75512817	1.65e-11	rs62477685	75472441	3.26e-08	2.71e-08	4.63e-05	6.87e-06	0.0107537	0.989193
IL4_6	MONC	Blood related diseases and traits	ENSG00000111846	GCNT2	chr6	10492222	+	rs509227	10535358	2.58e-09	rs509227	10535358	3.63e-18	9.91e-16	6.6e-14	0.000174569	0.0106395	0.989186
IFNB_24	UC	Autoimmune or Inflammatory disease	ENSG00000157557	ETS2	chr21	38805306	+	rs2836881	39094373	5.2e-09	rs2836881	39094373	1.11e-32	2.76e-30	8.09e-29	0.000389216	0.0104256	0.989185
LIL10_24	WHR	Other	ENSG00000170092	SPDYE5	chr7	75493624	+	rs201722764	75515940	2.76e-20	rs55747707	73623036	3.4e-11	7.01e-12	0.00233379	2.84e-11	0.00848134	0.989185
sLPS_6	WHR	Other	ENSG00000064651	SLC12A2	chr5	128083765	+	rs17764730	128021834	1.36e-09	rs17764730	128021834	4.86e-08	1.36e-05	0.00081085	0.000180555	0.00981335	0.989182
CIL_6	SBP	Blood related diseases and traits	ENSG00000170092	SPDYE5	chr7	75493624	+	rs794375	75518475	6.82e-16	rs62477685	75472441	3.26e-08	4.01e-11	4.64e-05	1.02e-08	0.0107905	0.989163
IFNG_6	AS	Autoimmune or Inflammatory disease	ENSG00000178852	EFCAB13	chr17	47323289	+	rs12600603	47313585	8.18e-11	rs9901869	47497840	6.04e-15	8.18e-12	3.18e-10	0.000296991	0.0105473	0.989156
IL4_24	NETC	Blood related diseases and traits	ENSG00000157557	ETS2	chr21	38805306	+	rs71184661	39092834	9.56e-20	rs9977672	39091357	7.29e-10	3.65e-14	4.71e-06	9.18e-11	0.0108686	0.989127
MBP_24	SBP	Blood related diseases and traits	ENSG00000128604	IRF5	chr7	128937611	+	rs4728141	128926978	6.99e-12	rs34072724	130747710	1.37e-15	6.84e-10	1.64e-06	4.96e-06	0.0108723	0.989121
Ctrl_24	UC	Autoimmune or Inflammatory disease	ENSG00000157557	ETS2	chr21	38805306	+	rs4817983	39092998	1.33e-09	rs2836881	39094373	1.11e-32	1.19e-30	8.29e-29	0.000168005	0.010714	0.989118
Ctrl_6	BRCA	Cancer	ENSG00000141570	CBX8	chr17	79801682	-	rs9896202	79804428	2.12e-09	rs2587505	79810469	3.05e-10	4.18e-08	3.01e-06	0.000162929	0.0107274	0.989107
IL4_6	MS	Autoimmune or Inflammatory disease	ENSG00000062716	VMP1	chr17	59707191	+	rs71373836	60148728	3.58e-07	rs8070345	59739396	5.43e-16	4.23e-12	1.2e-12	0.00926153	0.00164909	0.989089
IFNG_6	SBP	Blood related diseases and traits	ENSG00000170092	SPDYE5	chr7	75493624	+	rs35519730	75512817	2.24e-20	rs62477685	75472441	3.26e-08	3.46e-14	4.67e-05	8.78e-12	0.0108649	0.989088
Ctrl_6	EOSC	Blood related diseases and traits	ENSG00000128604	IRF5	chr7	128937611	+	rs3807307	128939148	1.22e-15	rs3778753	128939988	1.01e-08	1.08e-10	0.000101559	1.25e-08	0.0108188	0.98908
MBP_6	LBM	Other	ENSG00000117280	RAB29	chr1	205775459	-	rs1775145	205787015	5.69e-10	rs823118	205754444	6.87e-19	8.2e-17	5.2e-15	0.000184984	0.0107399	0.989075
sLPS_24	CAST	Autoimmune or Inflammatory disease	ENSG00000238083	LRRC37A2	chr17	46511510	+	rs2532362	46256133	1.22e-09	rs9895436	45380520	6.5e-13	0	0	0.0016514	0.00927599	0.989073
MBP_6	WHTC	Blood related diseases and traits	ENSG00000197375	SLC22A5	chr5	132369751	+	rs112838960	132373340	1.15e-10	rs10075801	132341949	4.98e-25	2.73e-23	1.28e-20	2.54e-05	0.0109101	0.989065
IFNB_24	IBD	Autoimmune or Inflammatory disease	ENSG00000157557	ETS2	chr21	38805306	+	rs2836881	39094373	5.2e-09	rs2836881	39094373	1.96e-29	3.93e-27	1.15e-25	0.000393524	0.0105521	0.989054
MBP_24	AS	Autoimmune or Inflammatory disease	ENSG00000157557	ETS2	chr21	38805306	+	rs2836884	39095717	3.29e-08	rs2836883	39094818	6.46e-17	2.6e-13	9.55e-13	0.00255832	0.00839143	0.98905
Prec_D2	TCM	Heart related diseases and traits	ENSG00000134222	PSRC1	chr1	109283185	-	rs599839	109279544	2.6e-20	rs646776	109275908	1.74e-32	1.3e-36	6.88e-29	2.26e-10	0.0109523	0.989048
MBP_6	HEMO	Heart related diseases and traits	ENSG00000167528	ZNF641	chr12	48351413	-	rs2732480	48342520	1.78e-08	rs2732480	48342520	7.65e-29	1.64e-25	4.22e-24	0.000446308	0.010509	0.989045
Ctrl_24	DBP	Blood related diseases and traits	ENSG00000243156	MICAL3	chr22	18024558	-	rs5992929	17969211	1.78e-09	rs5992929	17969211	3.07e-18	8.08e-16	3.38e-14	0.000279276	0.0106844	0.989036
MBP_6	SC	Autoimmune or Inflammatory disease	ENSG00000157557	ETS2	chr21	38805306	+	rs4817988	39096912	1.18e-10	rs4817988	39096912	4.2e-15	6.05e-13	1.63e-10	4.43e-05	0.0109594	0.988996
IFNB_24	CATH	Heart related diseases and traits	ENSG00000134222	PSRC1	chr1	109283185	-	rs599839	109279544	1.37e-09	rs12740374	109274968	1.55e-25	2.82e-23	8.88e-22	0.00036884	0.0106366	0.988995
R848_24	CHSIS	Other	ENSG00000155158	TTC39B	chr9	15307359	-	rs1215112	15303585	2.75e-12	rs686030	15304784	2.55e-13	3.87e-11	4.15e-09	0.000110877	0.0108967	0.988992
P3C_24	TCM	Heart related diseases and traits	ENSG00000134222	PSRC1	chr1	109283185	-	rs660240	109275216	6.72e-09	rs646776	109275908	1.74e-32	4.39e-30	6.48e-29	0.000761868	0.0102528	0.988985
LIL10_24	GRAC	Blood related diseases and traits	ENSG00000115232	ITGA4	chr2	181457201	+	rs1375493	181459039	8.58e-16	rs6740847	181443625	1.08e-12	1.1e-14	1.3e-08	1.02e-08	0.0110166	0.988983
IFNB_24	BMI	Other	ENSG00000244405	ETV5	chr3	186110317	-	rs4077189	186078996	3.55e-10	rs1516725	186106215	1.39e-24	3.48e-21	4.94e-20	0.00079113	0.01024	0.988969
IL4_6	MEP	Other	ENSG00000260097	SPDYE6	chr7	102356443	-	rs4727554	102743243	1.42e-06	rs4727554	102743243	1.33e-19	3.94e-15	4.24e-15	0.0057859	0.00524643	0.988968
MBP_24	DIV	Autoimmune or Inflammatory disease	ENSG00000170175	CHRNB1	chr17	7445060	+	rs9217	7459769	8.96e-18	rs12600861	7452302	2.53e-08	9.42e-12	6.6e-05	1.71e-09	0.0109706	0.988963
LIL10_24	SBP	Blood related diseases and traits	ENSG00000170092	SPDYE5	chr7	75493624	+	rs201722764	75515940	2.76e-20	rs62477685	75472441	3.26e-08	1.09e-13	4.72e-05	2.78e-11	0.0110036	0.988949
IFNG_6	CAST	Autoimmune or Inflammatory disease	ENSG00000197375	SLC22A5	chr5	132369751	+	rs112838960	132373340	7.4e-16	rs2299012	132581248	1.3e-32	0	0	5.81e-09	0.0110511	0.988949
IFNG_6	WHR	Other	ENSG00000245937	LINC01184	chr5	128083171	-	rs3749748	128014857	7.53e-20	rs17764730	128021834	4.86e-08	4.64e-12	0.000841761	6.18e-11	0.0102254	0.988933
sLPS_6	SBP	Blood related diseases and traits	ENSG00000170092	SPDYE5	chr7	75493624	+	rs794373	75519484	1.61e-12	rs62477685	75472441	3.26e-08	5.15e-09	4.73e-05	1.31e-06	0.0110204	0.988931
LIL10_6	SBP	Blood related diseases and traits	ENSG00000170092	SPDYE5	chr7	75493624	+	rs75799888	75516169	4.18e-14	rs62477685	75472441	3.26e-08	7.59e-10	4.73e-05	1.93e-07	0.0110269	0.988926
Ctrl_24	HYPL	Heart related diseases and traits	ENSG00000134222	PSRC1	chr1	109283185	-	rs7528419	109274570	1.06e-07	rs629301	109275684	9.44e-53	2.11e-49	5.52e-49	0.00333739	0.00774173	0.988921
LIL10_6	EOSC	Blood related diseases and traits	ENSG00000128604	IRF5	chr7	128937611	+	rs3807306	128940626	1.07e-08	rs3778753	128939988	1.01e-08	3.13e-06	9.98e-05	0.000364382	0.0106131	0.98892
IFNG_24	NETC	Blood related diseases and traits	ENSG00000108175	ZMIZ1	chr10	79069034	+	rs1250568	79285523	6.02e-10	rs1250568	79285523	3.64e-08	1.9e-06	0.000470454	4.68e-05	0.010573	0.988908
PIC_6	GRAC	Blood related diseases and traits	ENSG00000197375	SLC22A5	chr5	132369751	+	rs112838960	132373340	7.27e-10	rs10075801	132341949	7.76e-23	8.72e-21	1.24e-18	8.43e-05	0.0110079	0.988908
MBP_6	BSC	Blood related diseases and traits	ENSG00000140575	IQGAP1	chr15	90388217	+	rs2074585	90466252	3.92e-09	rs2074585	90466252	1.56e-16	1.32e-13	9.67e-12	0.000163331	0.010934	0.988903
Prec_D2	CATH	Heart related diseases and traits	ENSG00000134222	PSRC1	chr1	109283185	-	rs599839	109279544	2.6e-20	rs12740374	109274968	1.55e-25	1.77e-29	9.24e-22	2.31e-10	0.0110999	0.9889
MBP_6	ERYC	Blood related diseases and traits	ENSG00000167528	ZNF641	chr12	48351413	-	rs2732480	48342520	1.78e-08	rs2732480	48342520	1.44e-17	2.07e-14	5.33e-13	0.000451747	0.0106492	0.988899
IFNB_24	SBP	Blood related diseases and traits	ENSG00000170092	SPDYE5	chr7	75493624	+	rs794375	75518475	1.96e-13	rs62477685	75472441	3.26e-08	1.32e-09	4.75e-05	3.34e-07	0.0110561	0.988896
Ctrl_24	DLM	Heart related diseases and traits	ENSG00000134222	PSRC1	chr1	109283185	-	rs7528419	109274570	1.06e-07	rs629301	109275684	6.48e-53	1.99e-49	5.21e-49	0.00334781	0.00776902	0.988883
P3C_24	LBM	Other	ENSG00000134222	PSRC1	chr1	109283185	-	rs660240	109275216	6.72e-09	rs77848106	107429051	1.41e-11	4.49e-06	5.85e-05	0.000858273	0.0101993	0.98888
Prec_D0	UDQ	Other	ENSG00000197728	RPS26	chr12	56041852	+	rs7305461	56056091	1.83e-24	rs7305461	56056091	1.35e-10	2.44e-18	1.05e-06	2.82e-14	0.0111405	0.988858
sLPS_6	BRCA	Cancer	ENSG00000104783	KCNN4	chr19	43781256	-	rs11083720	43777340	1.29e-11	rs1685191	43779080	3.87e-20	1.61e-19	4.08e-16	4.8e-06	0.0111465	0.988849
IL4_24	PRCA	Cancer	ENSG00000100290	BIK	chr22	43110747	+	rs135017	43102276	5.38e-08	rs5759167	43104206	5.55e-71	1.67e-66	6.07e-66	0.0026189	0.00855484	0.988826
IFNG_24	AZ	Neuro related diseases	ENSG00000105383	CD33	chr19	51225063	+	rs3865444	51224706	1.55e-07	rs3865444	51224706	5.15e-09	3.3e-05	0.000137061	0.00233115	0.00868165	0.988817
LIL10_6	MONC	Blood related diseases and traits	ENSG00000133065	SLC41A1	chr1	205813747	-	rs823074	205805711	5.45e-09	rs708727	205798757	1.14e-10	2.43e-08	1.11e-06	0.000261124	0.0109222	0.988815
IFNG_6	CAD	Heart related diseases and traits	ENSG00000107798	LIPA	chr10	89414556	-	rs1332328	89251701	3.54e-25	rs1412444	89243170	2.43e-21	5.25e-29	6.68e-17	9.57e-15	0.011204	0.988796
IFNB_6	MS	Autoimmune or Inflammatory disease	ENSG00000169220	RGS14	chr5	177357836	+	rs56235845	177371039	1.65e-07	rs4976646	177361569	1.04e-12	1.12e-08	4.84e-09	0.00851927	0.0026968	0.988784
IL4_24	CAD	Heart related diseases and traits	ENSG00000108771	DHX58	chr17	42112732	-	rs2074165	42115281	2.35e-12	rs2074164	42118220	7.36e-09	6.3e-08	2.78e-05	2.75e-05	0.011178	0.988767
IL4_24	GRAC	Blood related diseases and traits	ENSG00000157557	ETS2	chr21	38805306	+	rs71184661	39092834	9.56e-20	rs9977672	39091357	4.04e-09	2.23e-13	2.88e-05	9.44e-11	0.0112068	0.988764
MBP_24	MONC	Blood related diseases and traits	ENSG00000111846	GCNT2	chr6	10492222	+	rs509227	10535358	5.53e-10	rs509227	10535358	3.63e-18	6.09e-16	6.89e-14	0.000107197	0.0111373	0.988756
R848_24	MCH	Blood related diseases and traits	ENSG00000167676	PLIN4	chr19	4518464	-	rs8887	4502189	1.31e-06	rs8887	4502189	4.09e-111	3.98e-106	4.45e-106	0.00578536	0.00548024	0.988734
sLPS_24	GRAC	Blood related diseases and traits	ENSG00000107798	LIPA	chr10	89414556	-	rs1051338	89247603	3.51e-22	rs2246941	89245159	1.25e-08	2.84e-14	0.000127875	2.7e-12	0.011144	0.988728
MBP_24	NETC	Blood related diseases and traits	ENSG00000108175	ZMIZ1	chr10	79069034	+	rs2802372	79287818	4.58e-08	rs1250568	79285523	3.64e-08	6.32e-05	0.000416328	0.00155224	0.00924299	0.988725
P3C_24	INTEL	Neuro related diseases	ENSG00000128683	GAD1	chr2	170813212	+	rs7557793	170808815	3.09e-11	rs3749034	170816965	6.74e-09	3.73e-07	0.000126436	3.57e-05	0.0111133	0.988724
P3C_24	UC	Autoimmune or Inflammatory disease	ENSG00000128604	IRF5	chr7	128937611	+	rs7801838	128933940	3.17e-12	rs4728142	128933913	3.23e-10	3.9e-10	3.04e-06	1.57e-06	0.0112796	0.988716
sLPS_24	NETC	Blood related diseases and traits	ENSG00000107798	LIPA	chr10	89414556	-	rs1051338	89247603	3.51e-22	rs2246941	89245159	6.94e-09	1.7e-14	7.63e-05	2.71e-12	0.0112184	0.988705
LIL10_24	STR	Heart related diseases and traits	ENSG00000171467	ZNF318	chr6	43369477	-	rs6930689	43325892	1.11e-10	rs16896398	43294966	1.3e-08	1.91e-07	4.89e-05	4.77e-05	0.011202	0.988701
LIL10_24	CD	Autoimmune or Inflammatory disease	ENSG00000115232	ITGA4	chr2	181457201	+	rs1375493	181459039	8.58e-16	rs6740847	181443625	9.72e-11	9.04e-13	7.77e-07	1.43e-08	0.0113071	0.988692
Ctrl_6	INTEL	Neuro related diseases	ENSG00000273611	ZNHIT3	chr17	36486628	+	rs2285642	36556904	3.38e-19	rs2285640	36594774	2.38e-10	2.1e-14	2.9e-06	8.91e-11	0.011316	0.988681
LIL10_6	BRCA	Cancer	ENSG00000104783	KCNN4	chr19	43781256	-	rs11083720	43777340	4.6e-15	rs1685191	43779080	3.87e-20	1.64e-21	4.14e-16	4.89e-08	0.0113268	0.988673
PIC_6	CD	Autoimmune or Inflammatory disease	ENSG00000198133	TMEM229B	chr14	67533738	-	rs10873201	67499882	1.72e-14	rs194746	68816170	1.24e-09	9.11e-08	0.00413584	1.81e-07	0.00721106	0.988653
Prec_D0	IBD	Autoimmune or Inflammatory disease	ENSG00000157557	ETS2	chr21	38805306	+	rs2836884	39095717	1.49e-10	rs2836881	39094373	1.96e-29	5.02e-28	1.23e-25	5.03e-05	0.0113083	0.988641
sLPS_6	SBP	Blood related diseases and traits	ENSG00000182511	FES	chr15	90883694	+	rs1573643	90877743	1.81e-09	rs4932373	90886057	2.49e-83	2.02e-79	1.61e-77	0.000152288	0.0112102	0.988638
Ctrl_6	DBP	Blood related diseases and traits	ENSG00000197020	ZNF100	chr19	21767627	-	rs372124964;rs74174033	21698563	7.35e-10	rs6511291	21767600	6.89e-11	2.41e-09	1.6e-07	0.000184074	0.0112024	0.988613
R848_24	HEMO	Heart related diseases and traits	ENSG00000167676	PLIN4	chr19	4518464	-	rs8887	4502189	1.31e-06	rs8887	4502189	3.26e-13	9.67e-09	1.08e-08	0.00584946	0.00555206	0.988598
LIL10_6	RA	Autoimmune or Inflammatory disease	ENSG00000037897	METTL1	chr12	57772792	-	rs701006	57713053	2.08e-09	rs773125	56001170	4.4e-10	1.02e-06	9.39e-05	0.00013187	0.011187	0.988586
Prec_D0	AINC	Neuro related diseases	ENSG00000197728	RPS26	chr12	56041852	+	rs7305461	56056091	1.83e-24	rs7305461	56056091	2.12e-08	4.14e-16	0.000178241	2.84e-14	0.0112531	0.988569
sLPS_24	WHTC	Blood related diseases and traits	ENSG00000107798	LIPA	chr10	89414556	-	rs1051338	89247603	3.51e-22	rs2246941	89245159	1.03e-08	2.37e-14	0.000106613	2.74e-12	0.0113318	0.988562
sLPS_24	SBP	Blood related diseases and traits	ENSG00000170092	SPDYE5	chr7	75493624	+	rs794375	75518475	6.13e-15	rs62477685	75472441	3.26e-08	1.43e-10	4.88e-05	3.63e-08	0.0113949	0.988556
PIC_6	RA	Autoimmune or Inflammatory disease	ENSG00000128604	IRF5	chr7	128937611	+	rs4728141	128926978	4.12e-15	rs3778753	128939988	1.1e-14	1.98e-17	4.36e-12	5.64e-08	0.0114443	0.988556
PIC_6	MONC	Blood related diseases and traits	ENSG00000111846	GCNT2	chr6	10492222	+	rs509227	10535358	2.32e-09	rs509227	10535358	3.63e-18	1.52e-15	6.92e-14	0.000268264	0.0111998	0.988532
R848_24	IBD	Autoimmune or Inflammatory disease	ENSG00000157557	ETS2	chr21	38805306	+	rs2836884	39095717	3.12e-10	rs2836881	39094373	1.96e-29	8.94e-28	1.23e-25	8.96e-05	0.0113815	0.988529
sLPS_24	CHSIS	Other	ENSG00000155158	TTC39B	chr9	15307359	-	rs35270563	15294214	9.61e-13	rs686030	15304784	2.55e-13	2.63e-11	4.32e-09	7.52e-05	0.0114001	0.988525
MBP_6	LEYC	Blood related diseases and traits	ENSG00000197375	SLC22A5	chr5	132369751	+	rs112838960	132373340	1.15e-10	rs10075801	132341949	6.52e-26	4.58e-24	2.15e-21	2.65e-05	0.0114657	0.988508
R848_24	LBM	Other	ENSG00000134222	PSRC1	chr1	109283185	-	rs599839	109279544	1.17e-08	rs77848106	107429051	1.41e-11	6.13e-06	5.88e-05	0.00117355	0.0102562	0.988505
IL4_6	MONC	Blood related diseases and traits	ENSG00000075413	MARK3	chr14	103385391	+	rs8016326	103380379	3.37e-11	rs8022179	103380950	2.71e-50	7.04e-49	8.57e-46	1.03e-05	0.0114891	0.988501
P3C_6	NETC	Blood related diseases and traits	ENSG00000022567	SLC45A4	chr8	141308304	-	rs7462429	141345395	2.39e-09	rs13249310	141328677	9.36e-15	4.29e-12	1.3e-10	0.00039728	0.0111025	0.9885
IFNG_6	MONC	Blood related diseases and traits	ENSG00000005844	ITGAL	chr16	30472657	+	rs12716977	30471482	1.54e-13	rs7196129	30459788	1.65e-10	1e-10	4.08e-06	3.06e-07	0.0115026	0.988493
MBP_6	PLTC	Blood related diseases and traits	ENSG00000030110	BAK1	chr6	33580292	-	rs511515	33573730	6.14e-08	rs210143	33579153	1.14e-144	1.22e-140	6.71e-140	0.00192409	0.00958425	0.988492
P3C_6	GRAC	Blood related diseases and traits	ENSG00000022567	SLC45A4	chr8	141308304	-	rs7462429	141345395	2.39e-09	rs13249310	141328677	5.29e-15	2.36e-12	7.17e-11	0.000398624	0.0111435	0.988458
sLPS_24	BALD	Other	ENSG00000122694	GLIPR2	chr9	36136535	+	rs10814338	36149076	1e-06	rs4878737	38020547	3.4e-17	4.34e-48	6.33e-48	0.00509767	0.00645071	0.988452
IL4_6	LEYC	Blood related diseases and traits	ENSG00000165688	PMPCA	chr9	136410569	+	rs142483589	136425871	1.5e-12	rs142483589	136425871	8.86e-16	3.95e-15	1.94e-11	2.55e-06	0.0115548	0.988443
P3C_6	WHTC	Blood related diseases and traits	ENSG00000022567	SLC45A4	chr8	141308304	-	rs7462429	141345395	2.39e-09	rs6986779	141327691	1.01e-14	4.33e-12	1.32e-10	0.000399175	0.0111603	0.988441
P3C_24	BSC	Blood related diseases and traits	ENSG00000173535	TNFRSF10C	chr8	23084354	+	rs76666473	23108797	6.09e-14	rs9644063	23116937	5.65e-12	4.49e-11	2.03e-07	2.78e-06	0.0115774	0.98842
sLPS_24	NETC	Blood related diseases and traits	ENSG00000115232	ITGA4	chr2	181457201	+	rs2124440	181463487	7.25e-16	rs6740847	181443625	4.55e-12	4.92e-14	5.81e-08	1.06e-08	0.0115847	0.988415
IFNG_24	LEYC	Blood related diseases and traits	ENSG00000165688	PMPCA	chr9	136410569	+	rs142483589	136425871	2.67e-12	rs142483589	136425871	8.86e-16	7.08e-15	1.95e-11	4.57e-06	0.0116002	0.988395
Ctrl_6	SBP	Blood related diseases and traits	ENSG00000182511	FES	chr15	90883694	+	rs12906125	90884382	1.45e-09	rs4932373	90886057	2.49e-83	2.39e-79	1.64e-77	0.000180708	0.0114258	0.988393
IL4_24	MONC	Blood related diseases and traits	ENSG00000188452	CERKL	chr2	181680664	-	rs1375493	181459039	3.05e-07	rs10562650	181459459	6.23e-281	2.1e-276	8.13e-276	0.00259385	0.00904342	0.988363
R848_6	WHR	Other	ENSG00000245937	LINC01184	chr5	128083171	-	rs6595799	128072991	2.66e-17	rs17764730	128021834	4.86e-08	2.87e-10	0.000883552	3.82e-09	0.0107828	0.988334
IFNB_6	SBP	Blood related diseases and traits	ENSG00000170092	SPDYE5	chr7	75493624	+	rs75799888	75516169	1.66e-13	rs62477685	75472441	3.26e-08	2.22e-09	4.97e-05	5.65e-07	0.0116207	0.988329
sLPS_24	WHR	Other	ENSG00000245937	LINC01184	chr5	128083171	-	rs3749748	128014857	8.26e-18	rs17764730	128021834	4.86e-08	1.06e-10	0.000884677	1.42e-09	0.0107978	0.988318
PIC_24	IBD	Autoimmune or Inflammatory disease	ENSG00000157557	ETS2	chr21	38805306	+	rs9977672	39091357	9.89e-10	rs2836881	39094373	1.96e-29	1.36e-27	1.25e-25	0.000135955	0.0115466	0.988317
R848_6	DBP	Blood related diseases and traits	ENSG00000197020	ZNF100	chr19	21767627	-	rs34335510	21747977	2.99e-08	rs6511291	21767600	6.89e-11	9.85e-09	1.56e-07	0.000750881	0.010939	0.98831
PIC_24	UC	Autoimmune or Inflammatory disease	ENSG00000157557	ETS2	chr21	38805306	+	rs9977672	39091357	9.89e-10	rs2836881	39094373	1.11e-32	9.64e-31	8.89e-29	0.000136098	0.0115598	0.988304
CIL_24	CAD	Heart related diseases and traits	ENSG00000108771	DHX58	chr17	42112732	-	rs2074163	42118939	8.32e-13	rs2074164	42118220	7.36e-09	6.23e-08	2.89e-05	2.72e-05	0.0116501	0.988294
Prec_D0	SBP	Blood related diseases and traits	ENSG00000170092	SPDYE5	chr7	75493624	+	rs794375	75518475	2.12e-12	rs62477685	75472441	3.26e-08	7.69e-09	4.98e-05	1.95e-06	0.0116632	0.988285
P3C_24	NETC	Blood related diseases and traits	ENSG00000107798	LIPA	chr10	89414556	-	rs1051338	89247603	3.19e-14	rs2246941	89245159	6.94e-09	1.35e-09	7.9e-05	2.15e-07	0.0116499	0.988271
MBP_6	SBP	Blood related diseases and traits	ENSG00000170092	SPDYE5	chr7	75493624	+	rs794375	75518475	1.33e-16	rs62477685	75472441	3.26e-08	1.67e-11	4.99e-05	4.23e-09	0.0116883	0.988262
P3C_24	CD	Autoimmune or Inflammatory disease	ENSG00000198133	TMEM229B	chr14	67533738	-	rs10873201	67499882	2.28e-08	rs194746	68816170	1.24e-09	0.000337678	0.00393442	0.000669481	0.00681212	0.988246
MBP_6	NETC	Blood related diseases and traits	ENSG00000197375	SLC22A5	chr5	132369751	+	rs112838960	132373340	1.15e-10	rs10075801	132341949	8.31e-16	2.44e-14	1.14e-11	2.71e-05	0.0117396	0.988233
R848_24	DBP	Blood related diseases and traits	ENSG00000197020	ZNF100	chr19	21767627	-	rs12972593	21749772	1.73e-08	rs6511291	21767600	6.89e-11	7.23e-09	1.6e-07	0.000551046	0.011222	0.988227
IL4_24	DLM	Heart related diseases and traits	ENSG00000143126	CELSR2	chr1	109250018	+	rs599839	109279544	2.5e-08	rs629301	109275684	6.48e-53	9.85e-50	6.61e-49	0.00165652	0.0101191	0.988224
P3C_6	LEYC	Blood related diseases and traits	ENSG00000022567	SLC45A4	chr8	141308304	-	rs7462429	141345395	2.39e-09	rs13261848	141318620	7.29e-15	3.48e-12	1.06e-10	0.000406424	0.0113811	0.988212
IFNG_6	DBP	Blood related diseases and traits	ENSG00000182511	FES	chr15	90883694	+	rs2521501	90894158	8.47e-11	rs4932373	90886057	7.71e-84	5.27e-82	2.36e-79	2.85e-05	0.0117594	0.988212
IL4_24	HYPL	Heart related diseases and traits	ENSG00000143126	CELSR2	chr1	109250018	+	rs599839	109279544	2.5e-08	rs629301	109275684	9.44e-53	1.05e-49	7.03e-49	0.00165811	0.0101298	0.988212
IL4_24	LBM	Other	ENSG00000143126	CELSR2	chr1	109250018	+	rs599839	109279544	2.5e-08	rs77848106	107429051	1.41e-11	8.63e-06	5.78e-05	0.00165161	0.0100756	0.988206
Ctrl_6	RA	Autoimmune or Inflammatory disease	ENSG00000128604	IRF5	chr7	128937611	+	rs3807307	128939148	1.22e-15	rs3778753	128939988	1.1e-14	5.6e-18	4.48e-12	1.6e-08	0.011797	0.988203
Ctrl_6	VATM	Other	ENSG00000170092	SPDYE5	chr7	75493624	+	rs55838432	75485949	7.51e-18	rs62477685	75472441	7.78e-15	2.78e-18	9.3e-11	3.83e-10	0.0117971	0.988203
R848_6	BALD	Other	ENSG00000172824	CES4A	chr16	66988588	+	rs4783744	66922544	8.29e-07	rs16957349	67360536	5e-14	1.85e-44	2.64e-44	0.00527364	0.00653636	0.98819
Ctrl_6	AS	Autoimmune or Inflammatory disease	ENSG00000178852	EFCAB13	chr17	47323289	+	rs4794016	47648565	1.5e-11	rs9901869	47497840	6.04e-15	1.4e-12	3.51e-10	5.07e-05	0.0117607	0.988189
Prec_D0	UC	Autoimmune or Inflammatory disease	ENSG00000157557	ETS2	chr21	38805306	+	rs2836884	39095717	1.49e-10	rs2836881	39094373	1.11e-32	3.69e-31	9.03e-29	5.21e-05	0.0117612	0.988187
IL4_6	VATM	Other	ENSG00000170092	SPDYE5	chr7	75493624	+	rs62477719	75493917	1.89e-15	rs62477685	75472441	7.78e-15	6.22e-17	9.31e-11	8.55e-09	0.0118189	0.988181
LIL10_24	LEYC	Blood related diseases and traits	ENSG00000115232	ITGA4	chr2	181457201	+	rs1375493	181459039	8.58e-16	rs6740847	181443625	4.31e-25	7.19e-27	8.46e-21	1.09e-08	0.0118507	0.988149
MBP_6	EOSC	Blood related diseases and traits	ENSG00000128604	IRF5	chr7	128937611	+	rs3807306	128940626	2.51e-12	rs3778753	128939988	1.01e-08	1.76e-08	0.000109637	2.05e-06	0.0117589	0.988129
Ctrl_24	MONC	Blood related diseases and traits	ENSG00000075413	MARK3	chr14	103385391	+	rs8016326	103380379	8.06e-21	rs8022179	103380950	2.71e-50	5.99e-55	8.83e-46	8.73e-12	0.0118773	0.988123
IL4_6	HEMO	Heart related diseases and traits	ENSG00000157557	ETS2	chr21	38805306	+	rs2836884	39095717	1.74e-16	rs2836882	39094644	2.11e-09	8.49e-12	1.48e-05	7.35e-09	0.0118755	0.98811
R848_24	UC	Autoimmune or Inflammatory disease	ENSG00000157557	ETS2	chr21	38805306	+	rs2836884	39095717	3.12e-10	rs2836881	39094373	1.11e-32	6.56e-31	9.06e-29	9.27e-05	0.0117991	0.988108
Prec_D0	HEMO	Heart related diseases and traits	ENSG00000157557	ETS2	chr21	38805306	+	rs2836884	39095717	1.49e-10	rs2836882	39094644	2.11e-09	5.56e-08	1.48e-05	4.82e-05	0.0118411	0.988096
R848_6	VATM	Other	ENSG00000170092	SPDYE5	chr7	75493624	+	rs201722764	75515940	8.69e-14	rs62477685	75472441	7.78e-15	4.8e-15	9.38e-11	6.6e-07	0.0119076	0.988092
sLPS_24	WHTC	Blood related diseases and traits	ENSG00000188452	CERKL	chr2	181680664	-	rs35723031	181459315	1.83e-10	rs6740847	181443625	1.29e-27	6.77e-26	2.24e-23	3.88e-05	0.0118714	0.98809
MBP_24	SBP	Blood related diseases and traits	ENSG00000182511	FES	chr15	90883694	+	rs4932373	90886057	2.29e-10	rs4932373	90886057	2.49e-83	7.64e-80	1.7e-77	5.77e-05	0.0118632	0.988079
MBP_6	CAST	Autoimmune or Inflammatory disease	ENSG00000238083	LRRC37A2	chr17	46511510	+	rs77268709	46254419	1.87e-08	rs9895436	45380520	6.5e-13	0	0	0.00425389	0.0076719	0.988074
IL4_24	SBP	Blood related diseases and traits	ENSG00000090432	MUL1	chr1	20508160	-	rs6700034	20508117	8.63e-11	rs2807337	22250878	2.78e-09	1.33e-05	0.000359133	0.000448768	0.0111309	0.988048
Ctrl_24	CAD	Heart related diseases and traits	ENSG00000108771	DHX58	chr17	42112732	-	rs2277621	42112643	6.4e-11	rs2074164	42118220	7.36e-09	5.84e-07	2.9e-05	0.000255317	0.0116802	0.988035
P3C_24	GRAC	Blood related diseases and traits	ENSG00000107798	LIPA	chr10	89414556	-	rs1051338	89247603	3.19e-14	rs2246941	89245159	1.25e-08	2.3e-09	0.000135143	2.19e-07	0.0118342	0.98803
sLPS_24	GRAC	Blood related diseases and traits	ENSG00000115232	ITGA4	chr2	181457201	+	rs2124440	181463487	7.25e-16	rs6740847	181443625	1.08e-12	1.19e-14	1.41e-08	1.1e-08	0.0120266	0.987973
LIL10_24	AS	Autoimmune or Inflammatory disease	ENSG00000157557	ETS2	chr21	38805306	+	rs2836878	39093608	6.9e-08	rs2836883	39094818	6.46e-17	2.34e-13	1.09e-12	0.00229879	0.00972862	0.987973
IL4_24	MONC	Blood related diseases and traits	ENSG00000115232	ITGA4	chr2	181457201	+	rs154962	181449526	5.5e-09	rs10562650	181459459	6.23e-281	2.54e-277	1.03e-275	0.000313831	0.0117214	0.987965
IL4_24	MONC	Blood related diseases and traits	ENSG00000075413	MARK3	chr14	103385391	+	rs8020912	103380937	8.5e-14	rs8022179	103380950	2.71e-50	1.97e-50	8.94e-46	2.88e-07	0.0120362	0.987964
Ctrl_24	MONC	Blood related diseases and traits	ENSG00000224397	SMIM25	chr20	50267485	+	rs6125961	50267587	5.15e-08	rs6125961	50267587	1.63e-57	2.72e-53	1.76e-52	0.00174271	0.0102949	0.987962
IL4_6	DBP	Blood related diseases and traits	ENSG00000182511	FES	chr15	90883694	+	rs12906125	90884382	7.69e-14	rs4932373	90886057	7.71e-84	1.1e-83	2.41e-79	5.96e-07	0.0120417	0.987958
MBP_6	NETC	Blood related diseases and traits	ENSG00000119321	FKBP15	chr9	113221360	-	rs10435864	113188426	3.38e-14	rs10121164	113156272	2.25e-08	2.65e-08	0.000528917	6.27e-07	0.0115191	0.987951
LIL10_24	IBD	Autoimmune or Inflammatory disease	ENSG00000115232	ITGA4	chr2	181457201	+	rs1375493	181459039	8.58e-16	rs6740847	181443625	1.22e-13	1.73e-15	1.48e-09	1.52e-08	0.0120534	0.987947
Prec_D2	DIV	Autoimmune or Inflammatory disease	ENSG00000170175	CHRNB1	chr17	7445060	+	rs67328311	7449657	2.25e-12	rs12600861	7452302	2.53e-08	1.25e-08	7.17e-05	2.27e-06	0.0119969	0.987929
MBP_24	IBD	Autoimmune or Inflammatory disease	ENSG00000108219	TSPAN14	chr10	80454165	+	rs2343551	80508189	8.83e-10	rs1250573	79282718	1.11e-12	4.71e-09	1.5e-07	0.000398181	0.011683	0.987919
R848_6	AST	Autoimmune or Inflammatory disease	ENSG00000061273	HDAC7	chr12	47833131	-	rs11168244	47809158	3.79e-16	rs11168244	47809158	4.1e-09	5.47e-11	1.9e-05	3.75e-08	0.0120673	0.987914
P3C_24	WHTC	Blood related diseases and traits	ENSG00000107798	LIPA	chr10	89414556	-	rs1051338	89247603	3.19e-14	rs2246941	89245159	1.03e-08	1.91e-09	0.000112326	2.21e-07	0.0119927	0.987895
PIC_6	WHTC	Blood related diseases and traits	ENSG00000197375	SLC22A5	chr5	132369751	+	rs112838960	132373340	7.27e-10	rs10075801	132341949	4.98e-25	9.83e-23	1.4e-20	9.14e-05	0.012021	0.987888
IFNB_6	HEMO	Heart related diseases and traits	ENSG00000169220	RGS14	chr5	177357836	+	rs56235845	177371039	1.65e-07	rs56235845	177371039	1.32e-09	6.8e-06	2.3e-05	0.00299267	0.00911797	0.98786
MBP_24	LEYC	Blood related diseases and traits	ENSG00000075884	ARHGAP15	chr2	143091361	+	rs79716587	143129250	2.16e-12	rs79716587	143129250	2.42e-13	4.37e-11	3.36e-09	0.000169045	0.0120065	0.987824
P3C_24	IBD	Autoimmune or Inflammatory disease	ENSG00000157557	ETS2	chr21	38805306	+	rs2836884	39095717	2.77e-10	rs2836881	39094373	1.96e-29	5.67e-28	1.31e-25	5.68e-05	0.0121204	0.987823
P3C_24	UC	Autoimmune or Inflammatory disease	ENSG00000157557	ETS2	chr21	38805306	+	rs2836884	39095717	2.77e-10	rs2836881	39094373	1.11e-32	4.02e-31	9.29e-29	5.68e-05	0.012122	0.987821
Prec_D0	LYMC	Blood related diseases and traits	ENSG00000245937	LINC01184	chr5	128083171	-	rs6860245	128032306	3.02e-14	rs3812049	128083158	1.04e-09	2.26e-10	1.11e-05	2.67e-07	0.0121721	0.987816
Ctrl_6	GRAC	Blood related diseases and traits	ENSG00000197375	SLC22A5	chr5	132369751	+	rs200838	132374707	4.37e-10	rs10075801	132341949	7.76e-23	4.32e-21	1.36e-18	4.18e-05	0.0121542	0.987804
CIL_24	INTEL	Neuro related diseases	ENSG00000278311	GGNBP2	chr17	36544887	+	rs2285640	36594774	1.43e-08	rs2285640	36594774	2.38e-10	2.65e-07	2.84e-06	0.00112548	0.0110697	0.987802
R848_24	STR	Heart related diseases and traits	ENSG00000171467	ZNF318	chr6	43369477	-	rs6930689	43325892	5.5e-10	rs16896398	43294966	1.3e-08	3.89e-07	5.23e-05	9.7e-05	0.0120515	0.987799
Ctrl_24	LDLC	Heart related diseases and traits	ENSG00000134222	PSRC1	chr1	109283185	-	rs7528419	109274570	1.06e-07	rs646776	109275908	8.85e-48	6.02e-45	1.73e-44	0.00339663	0.00880816	0.987795
LIL10_24	DIV	Autoimmune or Inflammatory disease	ENSG00000170175	CHRNB1	chr17	7445060	+	rs9217	7459769	8.74e-17	rs12600861	7452302	2.53e-08	2.05e-11	7.25e-05	3.72e-09	0.0121373	0.98779
IFNG_24	T1D	Other	ENSG00000139531	SUOX	chr12	55997179	+	rs705702	55996852	5.44e-08	rs1701704	56018703	8.25e-32	1.72e-28	8.3e-28	0.00226437	0.00995143	0.987784
R848_6	T2D	Other	ENSG00000164938	TP53INP1	chr8	94949410	-	rs896853	94948627	1.3e-10	rs10097617	94949398	1.1e-15	5.43e-15	4.24e-12	1.69e-05	0.012219	0.987764
Ctrl_24	CAST	Autoimmune or Inflammatory disease	ENSG00000238083	LRRC37A2	chr17	46511510	+	rs2435203	46005931	3.66e-08	rs9895436	45380520	6.5e-13	0	0	0.00312274	0.0091409	0.987736
IL4_24	LDLC	Heart related diseases and traits	ENSG00000143126	CELSR2	chr1	109250018	+	rs599839	109279544	2.5e-08	rs646776	109275908	8.85e-48	2.93e-45	2.05e-44	0.00165532	0.0106132	0.987731
IL4_6	PLTC	Blood related diseases and traits	ENSG00000030110	BAK1	chr6	33580292	-	rs511515	33573730	1.6e-07	rs210143	33579153	1.14e-144	2.07e-140	6.35e-140	0.00325476	0.00901428	0.987731
P3C_6	VATM	Other	ENSG00000162613	FUBP1	chr1	77979109	-	rs114020893	77887920	2.97e-10	rs71658797	77501822	4.79e-20	1.11e-15	2.85e-15	0.00372068	0.00855056	0.987729
Prec_D2	T2D	Other	ENSG00000124299	PEPD	chr19	33521793	-	rs77423258	33399264	2.73e-10	rs10406327	33399932	4.6e-08	2.8e-06	0.000200981	0.000179614	0.0118886	0.987728
CIL_24	T1D	Other	ENSG00000105287	PRKD2	chr19	46717126	-	rs200395517	46709870	5.95e-10	rs516246	48702915	5.22e-14	2.44e-05	0.000124799	0.00214945	0.00998584	0.987715
IL4_24	WHTC	Blood related diseases and traits	ENSG00000157557	ETS2	chr21	38805306	+	rs71184661	39092834	9.56e-20	rs12482401	37431039	3.56e-08	2.6e-12	0.000335794	1e-10	0.01195	0.987714
IL4_24	CATH	Heart related diseases and traits	ENSG00000143126	CELSR2	chr1	109250018	+	rs599839	109279544	2.5e-08	rs12740374	109274968	1.55e-25	1.32e-22	8.83e-22	0.0017235	0.0105686	0.987708
R848_24	WHR	Other	ENSG00000064651	SLC12A2	chr5	128083765	+	rs6595799	128072991	2.78e-09	rs17764730	128021834	4.86e-08	2.53e-05	0.000902126	0.000336642	0.0110309	0.987705
Ctrl_6	GLAM	Other	ENSG00000172824	CES4A	chr16	66988588	+	rs12926574	67078050	3.64e-08	rs1532418	65082336	1.15e-08	3.55e-05	0.00032228	0.00128349	0.0106597	0.987699
Ctrl_6	MONC	Blood related diseases and traits	ENSG00000111846	GCNT2	chr6	10492222	+	rs6908045	10534270	7.89e-11	rs509227	10535358	3.63e-18	1.19e-16	7.54e-14	2.1e-05	0.012286	0.987693
Prec_D0	CAD	Heart related diseases and traits	ENSG00000134222	PSRC1	chr1	109283185	-	rs599839	109279544	5.51e-08	rs602633	109278889	3.63e-58	5.12e-54	1.53e-53	0.00333783	0.00897152	0.987691
R848_6	BRCA	Cancer	ENSG00000104783	KCNN4	chr19	43781256	-	rs12609846	43779295	3.08e-16	rs1685191	43779080	3.87e-20	1.88e-22	4.47e-16	5.59e-09	0.0123094	0.987691
Prec_D2	VATM	Other	ENSG00000170092	SPDYE5	chr7	75493624	+	rs35519730	75512817	4.57e-15	rs62477685	75472441	7.78e-15	1.63e-16	9.67e-11	2.24e-08	0.0123149	0.987685
LIL10_24	HDLC	Heart related diseases and traits	ENSG00000239961	LILRA4	chr19	54339149	-	rs67594749	54302450	2.67e-10	rs34574962	54295839	1.18e-08	4.5e-06	0.000153115	0.000375181	0.0117828	0.987684
IFNG_6	CD	Autoimmune or Inflammatory disease	ENSG00000054690	PLEKHH1	chr14	67533300	+	rs10873201	67499882	3.2e-14	rs194746	68816170	1.24e-09	1.44e-07	0.00446079	2.85e-07	0.0078562	0.987683
R848_24	SC	Autoimmune or Inflammatory disease	ENSG00000157557	ETS2	chr21	38805306	+	rs2836884	39095717	3.12e-10	rs4817988	39096912	4.2e-15	1.32e-12	1.81e-10	9.63e-05	0.0122268	0.987677
P3C_6	HEMO	Heart related diseases and traits	ENSG00000157557	ETS2	chr21	38805306	+	rs4817988	39096912	1.01e-08	rs2836882	39094644	2.11e-09	9.52e-07	1.44e-05	0.000825047	0.0114975	0.987662
IL4_24	HEMO	Heart related diseases and traits	ENSG00000157557	ETS2	chr21	38805306	+	rs71184661	39092834	9.56e-20	rs2836882	39094644	2.11e-09	1.19e-13	1.54e-05	1.03e-10	0.0123477	0.987637
R848_6	SLE	Autoimmune or Inflammatory disease	ENSG00000169896	ITGAM	chr16	31259989	+	rs1143679	31265490	8.46e-10	rs1143679	31265490	4.32e-38	1.69e-33	6.02e-33	0.00292669	0.00944204	0.987631
R848_6	DBP	Blood related diseases and traits	ENSG00000182511	FES	chr15	90883694	+	rs145583381	90896187	2.59e-11	rs4932373	90886057	7.71e-84	4.05e-82	2.46e-79	2.19e-05	0.0123481	0.98763
Prec_D2	SBP	Blood related diseases and traits	ENSG00000095261	PSMD5	chr9	120842983	-	rs12343516	120841191	2.56e-07	rs34025993	120754294	4.71e-13	2.45e-10	1.26e-09	0.0021781	0.0102242	0.987598
sLPS_24	MONC	Blood related diseases and traits	ENSG00000104783	KCNN4	chr19	43781256	-	rs12609846	43779295	4.82e-14	rs12459847	45247899	1.47e-55	3.21e-38	3.06e-33	1.4e-07	0.0124102	0.98759
MBP_6	DIV	Autoimmune or Inflammatory disease	ENSG00000170175	CHRNB1	chr17	7445060	+	rs9217	7459769	2.43e-11	rs12600861	7452302	2.53e-08	8.71e-08	7.35e-05	1.58e-05	0.0123261	0.987584
R848_24	CATH	Heart related diseases and traits	ENSG00000134222	PSRC1	chr1	109283185	-	rs599839	109279544	1.17e-08	rs12740374	109274968	1.55e-25	9.68e-23	9.27e-22	0.00126672	0.0111511	0.987582
MBP_6	IBD	Autoimmune or Inflammatory disease	ENSG00000157557	ETS2	chr21	38805306	+	rs4817988	39096912	1.18e-10	rs2836881	39094373	1.96e-29	4.98e-28	1.33e-25	4.99e-05	0.012374	0.987576
IL4_6	T1D	Other	ENSG00000105287	PRKD2	chr19	46717126	-	rs78320072	46679585	1.64e-13	rs12462111	48668049	1.42e-09	4.08e-07	0.000150506	3.58e-05	0.0122464	0.987567
IFNG_24	CD	Autoimmune or Inflammatory disease	ENSG00000100365	NCF4	chr22	36860987	+	rs760517	36862944	1.28e-07	rs4821544	36862461	1.76e-08	6.64e-05	9.03e-05	0.00562206	0.00666305	0.987558
PIC_24	SBP	Blood related diseases and traits	ENSG00000170092	SPDYE5	chr7	75493624	+	rs794375	75518475	2.6e-12	rs62477685	75472441	3.26e-08	9.81e-09	5.27e-05	2.49e-06	0.0123905	0.987554
PIC_6	CAD	Heart related diseases and traits	ENSG00000108771	DHX58	chr17	42112732	-	rs3744484	42112107	1.17e-12	rs2074164	42118220	7.36e-09	1.01e-07	3.06e-05	4.41e-05	0.0123819	0.987543
MBP_24	UDQ	Other	ENSG00000141452	C18orf8	chr18	23503469	+	rs303752	23494291	4.31e-08	rs303752	23494291	3.4e-11	9.29e-08	1.13e-06	0.00102099	0.0114355	0.987542
CIL_6	CAD	Heart related diseases and traits	ENSG00000107798	LIPA	chr10	89414556	-	rs2250645	89249116	1.45e-12	rs1412444	89243170	2.43e-21	1.78e-20	7.38e-17	3.24e-06	0.0124679	0.987529
LIL10_24	NETC	Blood related diseases and traits	ENSG00000175489	LRRC25	chr19	18397616	-	rs1560117	18402122	5.86e-07	rs11668719	18404931	3.79e-13	4.28e-09	7.33e-09	0.0049651	0.00751995	0.987515
IFNG_24	CD	Autoimmune or Inflammatory disease	ENSG00000054690	PLEKHH1	chr14	67533300	+	rs10873201	67499882	1.79e-11	rs194746	68816170	1.24e-09	6.36e-06	0.00451532	1.26e-05	0.0079645	0.987501
IFNG_6	LBM	Other	ENSG00000122912	SLC25A16	chr10	68527473	-	rs3740591	68527546	2.73e-18	rs56139009	68488931	1.88e-15	3.2e-19	6.59e-12	6.54e-10	0.0125057	0.987494
P3C_6	VATM	Other	ENSG00000170092	SPDYE5	chr7	75493624	+	rs55838432	75485949	1.47e-17	rs62477685	75472441	7.78e-15	3.95e-18	9.81e-11	5.43e-10	0.0125091	0.987491
CIL_6	AST	Autoimmune or Inflammatory disease	ENSG00000061273	HDAC7	chr12	47833131	-	rs56389811	47811575	1.85e-17	rs11168244	47809158	4.1e-09	1.38e-11	1.97e-05	9.49e-09	0.0125043	0.987476
P3C_24	VATM	Other	ENSG00000170092	SPDYE5	chr7	75493624	+	rs35519730	75512817	1.06e-16	rs62477685	75472441	7.78e-15	9.67e-18	9.84e-11	1.33e-09	0.012549	0.987451
PIC_24	NETC	Blood related diseases and traits	ENSG00000157557	ETS2	chr21	38805306	+	rs9977672	39091357	9.89e-10	rs9977672	39091357	7.29e-10	5.28e-08	5.33e-06	0.000132769	0.0124194	0.987442
PIC_24	GRAC	Blood related diseases and traits	ENSG00000157557	ETS2	chr21	38805306	+	rs9977672	39091357	9.89e-10	rs9977672	39091357	4.04e-09	3.13e-07	3.16e-05	0.000132685	0.012411	0.987424
CIL_24	VATM	Other	ENSG00000170092	SPDYE5	chr7	75493624	+	rs3973299	75481858	3.09e-10	rs62477685	75472441	7.78e-15	3.57e-13	9.83e-11	4.91e-05	0.0125287	0.987422
Prec_D0	INTEL	Neuro related diseases	ENSG00000197728	RPS26	chr12	56041852	+	rs7305461	56056091	1.83e-24	rs1962047	57898924	8.89e-12	5.26e-15	0.00114315	5.72e-14	0.011438	0.987419
P3C_24	SC	Autoimmune or Inflammatory disease	ENSG00000157557	ETS2	chr21	38805306	+	rs2836884	39095717	2.77e-10	rs4817988	39096912	4.2e-15	7.78e-13	1.85e-10	5.69e-05	0.0125263	0.987417
LIL10_24	GRAC	Blood related diseases and traits	ENSG00000175489	LRRC25	chr19	18397616	-	rs1560117	18402122	5.86e-07	rs11668719	18404931	2.03e-12	2.26e-08	3.87e-08	0.00500122	0.00758193	0.987417
LIL10_24	WHTC	Blood related diseases and traits	ENSG00000175489	LRRC25	chr19	18397616	-	rs1560117	18402122	5.86e-07	rs11668719	18404931	1.06e-09	9.08e-06	1.56e-05	0.00499251	0.00756701	0.987416
MBP_6	SBP	Blood related diseases and traits	ENSG00000182511	FES	chr15	90883694	+	rs12906125	90884382	1.72e-09	rs4932373	90886057	2.49e-83	3.21e-79	1.76e-77	0.000242692	0.0123501	0.987407
IFNB_24	LYMC	Blood related diseases and traits	ENSG00000005844	ITGAL	chr16	30472657	+	rs4630562	30489664	4.66e-07	rs11574938	30474072	1.29e-59	1.91e-55	5.74e-55	0.00338795	0.00921437	0.987398
IL4_6	CAD	Heart related diseases and traits	ENSG00000108771	DHX58	chr17	42112732	-	rs2277621	42112643	3.59e-12	rs2074164	42118220	7.36e-09	1.01e-07	3.09e-05	4.4e-05	0.0125333	0.987392
R848_24	HYPL	Heart related diseases and traits	ENSG00000134222	PSRC1	chr1	109283185	-	rs599839	109279544	1.17e-08	rs629301	109275684	9.44e-53	8.12e-50	7.78e-49	0.00128473	0.0113239	0.987391
R848_24	DLM	Heart related diseases and traits	ENSG00000134222	PSRC1	chr1	109283185	-	rs599839	109279544	1.17e-08	rs629301	109275684	6.48e-53	7.64e-50	7.32e-49	0.00128488	0.0113254	0.98739
IFNB_24	LEYC	Blood related diseases and traits	ENSG00000005844	ITGAL	chr16	30472657	+	rs4630562	30489664	4.66e-07	rs11574938	30474072	5.9e-27	6.05e-23	1.82e-22	0.00339211	0.00922691	0.987381
Prec_D2	BRCA	Cancer	ENSG00000104783	KCNN4	chr19	43781256	-	rs200380818	43777673	2.67e-14	rs1685191	43779080	3.87e-20	4.22e-21	4.58e-16	1.25e-07	0.0126308	0.987369
IFNB_24	VATM	Other	ENSG00000170092	SPDYE5	chr7	75493624	+	rs794375	75518475	1.96e-13	rs62477685	75472441	7.78e-15	2.43e-15	9.9e-11	3.34e-07	0.0126333	0.987366
R848_6	LBM	Other	ENSG00000122912	SLC25A16	chr10	68527473	-	rs3740591	68527546	1.13e-11	rs56139009	68488931	1.88e-15	6.45e-15	6.65e-12	1.32e-05	0.0126295	0.987357
Ctrl_6	CKD	Other	ENSG00000167196	FBXO22	chr15	75903858	+	rs4886747	75858740	5.72e-08	rs4886747	75858740	4.99e-08	0.000232275	0.00024321	0.00642632	0.00574152	0.987357
IFNB_24	MONC	Blood related diseases and traits	ENSG00000122779	TRIM24	chr7	138460333	+	rs7785014	138196944	4.05e-07	rs7785014	138196944	3.27e-11	3.47e-07	7.77e-07	0.00421108	0.00844275	0.987345
IL4_6	NETC	Blood related diseases and traits	ENSG00000157557	ETS2	chr21	38805306	+	rs2836884	39095717	1.74e-16	rs9977672	39091357	7.29e-10	3.11e-12	5.43e-06	7.81e-09	0.0126802	0.987314
Ctrl_24	IBD	Autoimmune or Inflammatory disease	ENSG00000188906	LRRK2	chr12	40196743	+	rs76904798	40220632	1.11e-10	rs76904798	40220632	2.38e-09	7.79e-07	3.44e-05	0.000302673	0.0123632	0.987299
Prec_D0	HEMO	Heart related diseases and traits	ENSG00000169231	THBS3	chr1	155209050	-	rs6676150	155151361	5.1e-07	rs6676150	155151361	2.34e-16	5.21e-12	1.33e-11	0.00385035	0.00886027	0.987289
PIC_6	WHTC	Blood related diseases and traits	ENSG00000173535	TNFRSF10C	chr8	23084354	+	rs12550612	23109256	4.44e-09	rs12550612	23109256	3.88e-12	8.17e-09	6.27e-08	0.00158359	0.0111571	0.987259
Prec_D0	ERYC	Blood related diseases and traits	ENSG00000169231	THBS3	chr1	155209050	-	rs6676150	155151361	5.1e-07	rs6676150	155151361	9.71e-11	1.71e-06	4.38e-06	0.0038572	0.00887783	0.987259
PIC_6	NETC	Blood related diseases and traits	ENSG00000197375	SLC22A5	chr5	132369751	+	rs112838960	132373340	7.27e-10	rs10075801	132341949	8.31e-16	8.63e-14	1.23e-11	9.6e-05	0.0126757	0.987228
IL4_24	TCM	Heart related diseases and traits	ENSG00000143126	CELSR2	chr1	109250018	+	rs599839	109279544	2.5e-08	rs646776	109275908	1.74e-32	9.92e-30	6.95e-29	0.00172158	0.0110781	0.9872
MBP_24	SC	Autoimmune or Inflammatory disease	ENSG00000157557	ETS2	chr21	38805306	+	rs2836884	39095717	3.29e-08	rs4817988	39096912	4.2e-15	2.7e-11	1.62e-10	0.00197812	0.0108399	0.987182
Ctrl_6	T2D	Other	ENSG00000179218	CALR	chr19	12938577	+	rs2965218	12958584	4.43e-09	rs3111316	12927601	1.6e-12	5.53e-10	1.73e-08	0.00042762	0.0123936	0.987179
IL4_6	ANXF	Neuro related diseases	ENSG00000260077	AC104794.2	chr2	10040662	-	rs4396680	10038109	2.35e-11	rs4396680	10038109	8.25e-10	3.33e-08	9.59e-06	4.77e-05	0.0127646	0.987178
IFNB_24	TCM	Heart related diseases and traits	ENSG00000134222	PSRC1	chr1	109283185	-	rs599839	109279544	1.37e-09	rs646776	109275908	1.74e-32	2.21e-30	7.74e-29	0.000383801	0.0124469	0.987169
IFNB_24	MS	Autoimmune or Inflammatory disease	ENSG00000169220	RGS14	chr5	177357836	+	rs10051765	177372991	3.54e-11	rs4976646	177361569	1.04e-12	7e-10	1.74e-08	0.000533272	0.0122981	0.987169
IL4_6	EOSC	Blood related diseases and traits	ENSG00000128604	IRF5	chr7	128937611	+	rs113478424	128935743	8.7e-14	rs3778753	128939988	1.01e-08	1.77e-09	0.000117862	2.05e-07	0.0127162	0.987166
IFNG_24	LBM	Other	ENSG00000245937	LINC01184	chr5	128083171	-	rs3749748	128014857	1.38e-19	rs6860245	128032306	1.89e-26	9.36e-31	1.87e-22	6.92e-11	0.0128524	0.987148
P3C_6	CAD	Heart related diseases and traits	ENSG00000108771	DHX58	chr17	42112732	-	rs2277621	42112643	4.29e-14	rs2074164	42118220	7.36e-09	2.21e-08	3.16e-05	9.65e-06	0.0128124	0.987146
PIC_6	LEYC	Blood related diseases and traits	ENSG00000173535	TNFRSF10C	chr8	23084354	+	rs12550612	23109256	4.44e-09	rs12550612	23109256	1.48e-11	3.15e-08	2.41e-07	0.00159764	0.011265	0.987137
MBP_6	UC	Autoimmune or Inflammatory disease	ENSG00000157557	ETS2	chr21	38805306	+	rs4817988	39096912	1.18e-10	rs2836881	39094373	1.11e-32	3.65e-31	9.78e-29	5.15e-05	0.0128131	0.987135
MBP_6	CAD	Heart related diseases and traits	ENSG00000108771	DHX58	chr17	42112732	-	rs2074166	42115237	1.86e-09	rs2074164	42118220	7.36e-09	3.04e-06	2.86e-05	0.00132832	0.0115085	0.987132
sLPS_24	BSC	Blood related diseases and traits	ENSG00000163823	CCR1	chr3	46208395	-	rs2201150	46217411	2.27e-10	rs3181077	46209161	1.27e-19	8.32e-17	6.11e-15	0.000186311	0.0126856	0.987128
LIL10_6	CD	Autoimmune or Inflammatory disease	ENSG00000141068	KSR1	chr17	27456713	+	rs62057779	27492487	1.4e-07	rs2948542	27529460	5.15e-10	4.99e-07	2.62e-06	0.00221848	0.0106511	0.987127
sLPS_24	CAD	Heart related diseases and traits	ENSG00000134222	PSRC1	chr1	109283185	-	rs7528419	109274570	4.39e-09	rs602633	109278889	3.63e-58	1.2e-54	2.01e-53	0.000778987	0.0121168	0.987104
R848_24	UC	Autoimmune or Inflammatory disease	ENSG00000128604	IRF5	chr7	128937611	+	rs35318913	128924099	1.62e-13	rs4728142	128933913	3.23e-10	5.93e-10	3.44e-06	2.39e-06	0.0128912	0.987103
Ctrl_6	DBP	Blood related diseases and traits	ENSG00000182511	FES	chr15	90883694	+	rs12906125	90884382	1.45e-09	rs4932373	90886057	7.71e-84	3.68e-81	2.53e-79	0.000199211	0.0126984	0.987102
PIC_6	BSC	Blood related diseases and traits	ENSG00000127946	HIP1	chr7	75738961	-	rs1179626	75631137	2.43e-17	rs1186222	75618011	3.47e-13	1.16e-15	1.08e-08	1.48e-09	0.0128981	0.987102
R848_24	TCM	Heart related diseases and traits	ENSG00000134222	PSRC1	chr1	109283185	-	rs599839	109279544	1.17e-08	rs646776	109275908	1.74e-32	7.09e-30	7.3e-29	0.0012309	0.0116796	0.98709
Ctrl_24	CELD	Autoimmune or Inflammatory disease	ENSG00000178802	MPI	chr15	74890004	+	rs12902690	74847355	4.23e-14	rs1378938	74804102	7.79e-09	1.06e-08	2.33e-05	6.34e-06	0.0128832	0.987087
Ctrl_24	CHSIS	Other	ENSG00000155158	TTC39B	chr9	15307359	-	rs686030	15304784	8.77e-09	rs686030	15304784	2.55e-13	1.11e-09	3.74e-09	0.00318631	0.00973228	0.987081
IFNG_24	LEYC	Blood related diseases and traits	ENSG00000105383	CD33	chr19	51225063	+	rs3865444	51224706	1.55e-07	rs3865444	51224706	1.75e-10	7.69e-07	3.17e-06	0.00271198	0.0102033	0.987081
PIC_6	GRAC	Blood related diseases and traits	ENSG00000173535	TNFRSF10C	chr8	23084354	+	rs12550612	23109256	4.44e-09	rs12550612	23109256	3.2e-12	6.77e-09	5.19e-08	0.00160458	0.0113183	0.987077
PIC_6	LEYC	Blood related diseases and traits	ENSG00000197375	SLC22A5	chr5	132369751	+	rs112838960	132373340	7.27e-10	rs10075801	132341949	6.52e-26	1.68e-23	2.39e-21	9.71e-05	0.0128283	0.987075
P3C_24	T2D	Other	ENSG00000164938	TP53INP1	chr8	94949410	-	rs10097617	94949398	4.14e-14	rs10097617	94949398	1.1e-15	2.13e-17	4.46e-12	6.65e-08	0.0129271	0.987073
PIC_6	NETC	Blood related diseases and traits	ENSG00000173535	TNFRSF10C	chr8	23084354	+	rs12550612	23109256	4.44e-09	rs12550612	23109256	1.27e-10	2.53e-07	1.94e-06	0.00160596	0.0113289	0.987063
LIL10_6	MONC	Blood related diseases and traits	ENSG00000141068	KSR1	chr17	27456713	+	rs62057779	27492487	1.4e-07	rs2945412	27516617	1.94e-10	5.62e-07	3.09e-06	0.00214485	0.0107977	0.987054
R848_24	HEMO	Heart related diseases and traits	ENSG00000157557	ETS2	chr21	38805306	+	rs2836884	39095717	3.12e-10	rs2836882	39094644	2.11e-09	1.08e-07	1.6e-05	9.38e-05	0.0128394	0.987051
IFNG_24	CHSIS	Other	ENSG00000155158	TTC39B	chr9	15307359	-	rs660686	15297589	2.55e-17	rs686030	15304784	2.55e-13	1.21e-13	4.86e-09	3.48e-07	0.0129502	0.987049
CIL_24	MONC	Blood related diseases and traits	ENSG00000115232	ITGA4	chr2	181457201	+	rs6740847	181443625	1.27e-07	rs10562650	181459459	6.23e-281	1.51e-276	9.79e-276	0.00186466	0.0110863	0.987049
R848_6	SBP	Blood related diseases and traits	ENSG00000090432	MUL1	chr1	20508160	-	rs6700034	20508117	2.83e-20	rs2807337	22250878	2.78e-09	4.11e-09	0.000401311	1.39e-07	0.0125552	0.987043
Ctrl_24	VATM	Other	ENSG00000170092	SPDYE5	chr7	75493624	+	rs794373	75519484	6.65e-15	rs62477685	75472441	7.78e-15	2.24e-16	1.01e-10	3.08e-08	0.0129605	0.987039
IL4_6	GRAC	Blood related diseases and traits	ENSG00000157557	ETS2	chr21	38805306	+	rs2836884	39095717	1.74e-16	rs9977672	39091357	4.04e-09	1.88e-11	3.28e-05	7.96e-09	0.0129285	0.987039
PIC_6	SBP	Blood related diseases and traits	ENSG00000170092	SPDYE5	chr7	75493624	+	rs794375	75518475	4.92e-14	rs62477685	75472441	3.26e-08	1.46e-09	5.48e-05	3.7e-07	0.0129126	0.987032
IFNB_6	DBP	Blood related diseases and traits	ENSG00000169504	CLIC4	chr1	24745356	+	rs72654647	24695823	1.68e-11	rs6686889	24703979	6.95e-22	1.34e-20	6.57e-18	2.84e-05	0.0129638	0.987008
IFNB_24	WHTC	Blood related diseases and traits	ENSG00000005844	ITGAL	chr16	30472657	+	rs4630562	30489664	4.66e-07	rs4630562	30489664	5.31e-10	1.63e-06	4.92e-06	0.00348619	0.00951059	0.986997
P3C_24	GRAC	Blood related diseases and traits	ENSG00000108175	ZMIZ1	chr10	79069034	+	rs2802372	79287818	7.98e-08	rs1250568	79285523	7.06e-09	1.06e-05	0.000112727	0.00119406	0.0116879	0.986995
P3C_6	T1D	Other	ENSG00000105287	PRKD2	chr19	46717126	-	rs200395517	46709870	1.14e-08	rs516246	48702915	5.22e-14	5.12e-05	0.000106164	0.00450395	0.00834797	0.986991
PIC_6	SBP	Blood related diseases and traits	ENSG00000128604	IRF5	chr7	128937611	+	rs4728141	128926978	4.12e-15	rs34072724	130747710	1.37e-15	9.08e-12	1.93e-06	6.58e-08	0.0130092	0.986989
MBP_24	SBP	Blood related diseases and traits	ENSG00000183386	FHL3	chr1	38005605	-	rs11363172	37985412	1.58e-13	rs72661887	37950638	3.88e-15	3.58e-16	9.26e-12	5.41e-07	0.0130186	0.986981
Ctrl_6	UC	Autoimmune or Inflammatory disease	ENSG00000157557	ETS2	chr21	38805306	+	rs2836884	39095717	2.49e-10	rs2836881	39094373	1.11e-32	5.74e-31	9.87e-29	8.11e-05	0.0129398	0.986979
IFNG_24	NETC	Blood related diseases and traits	ENSG00000165688	PMPCA	chr9	136410569	+	rs142483589	136425871	2.67e-12	rs142483589	136425871	3.54e-16	3e-15	8.26e-12	5.08e-06	0.013022	0.986973
CIL_6	VATM	Other	ENSG00000170092	SPDYE5	chr7	75493624	+	rs794375	75518475	6.82e-16	rs62477685	75472441	7.78e-15	7.35e-17	1.02e-10	1.01e-08	0.0130289	0.986971
MBP_6	DBP	Blood related diseases and traits	ENSG00000182511	FES	chr15	90883694	+	rs12906125	90884382	1.72e-09	rs4932373	90886057	7.71e-84	4.63e-81	2.54e-79	0.000250591	0.0127847	0.986965
IFNB_24	HEMO	Heart related diseases and traits	ENSG00000157557	ETS2	chr21	38805306	+	rs2836881	39094373	5.2e-09	rs2836882	39094644	2.11e-09	4.85e-07	1.57e-05	0.000420304	0.0125989	0.986965
P3C_24	WHTC	Blood related diseases and traits	ENSG00000108175	ZMIZ1	chr10	79069034	+	rs2802372	79287818	7.98e-08	rs1250568	79285523	1.64e-08	2.47e-05	0.00026176	0.00118369	0.0115779	0.986952
PIC_24	DBP	Blood related diseases and traits	ENSG00000197020	ZNF100	chr19	21767627	-	rs12972593	21749772	7.25e-10	rs6511291	21767600	6.89e-11	1.64e-09	1.83e-07	0.000124762	0.0129272	0.986948
IL4_6	NETC	Blood related diseases and traits	ENSG00000165688	PMPCA	chr9	136410569	+	rs142483589	136425871	1.5e-12	rs142483589	136425871	3.54e-16	1.68e-15	8.28e-12	2.85e-06	0.0130552	0.986942
Prec_D2	MONC	Blood related diseases and traits	ENSG00000127838	PNKD	chr2	218270391	+	rs3839052	218318330	5.6e-13	rs1870125	218323178	1.02e-16	9.48e-17	2.52e-12	5.28e-07	0.0130699	0.98693
IFNB_6	CAD	Heart related diseases and traits	ENSG00000149634	SPATA25	chr20	45887634	-	rs73128528	45953548	1.65e-08	rs3827066	45957384	4.4e-09	2.53e-05	5.42e-05	0.00445405	0.00855087	0.986916
LIL10_6	BALD	Other	ENSG00000197355	UAP1L1	chr9	137077500	+	rs7848423	137093304	3.7e-08	rs3922735	137186131	3.5e-08	1.89e-50	1.64e-49	0.00145689	0.01163	0.986913
Ctrl_6	IBD	Autoimmune or Inflammatory disease	ENSG00000157557	ETS2	chr21	38805306	+	rs2836884	39095717	2.49e-10	rs2836881	39094373	1.96e-29	8.13e-28	1.4e-25	8.15e-05	0.0130078	0.986911
IL4_24	VATM	Other	ENSG00000170092	SPDYE5	chr7	75493624	+	rs794369	75532853	3.68e-16	rs62477685	75472441	7.78e-15	2.52e-17	1.02e-10	3.47e-09	0.0131014	0.986899
Ctrl_24	UDQ	Other	ENSG00000141452	C18orf8	chr18	23503469	+	rs2164029	23251045	1.58e-07	rs303752	23494291	3.4e-11	2.51e-07	1.03e-06	0.00276471	0.010344	0.98689
P3C_6	SSC	Autoimmune or Inflammatory disease	ENSG00000145214	DGKQ	chr4	986894	-	rs3733346	960487	1.19e-17	rs11724804	971991	5.31e-11	6.16e-13	2.45e-06	3.55e-09	0.0131181	0.986879
Ctrl_6	HEMO	Heart related diseases and traits	ENSG00000157557	ETS2	chr21	38805306	+	rs2836884	39095717	2.49e-10	rs2836882	39094644	2.11e-09	8.74e-08	1.62e-05	7.57e-05	0.0130355	0.986873
Ctrl_24	CAST	Autoimmune or Inflammatory disease	ENSG00000197375	SLC22A5	chr5	132369751	+	rs112838960	132373340	1.73e-08	rs2299012	132581248	1.3e-32	0	0	0.000428231	0.0127131	0.986859
R848_6	SBP	Blood related diseases and traits	ENSG00000182511	FES	chr15	90883694	+	rs145583381	90896187	2.59e-11	rs4932373	90886057	2.49e-83	3.06e-80	1.87e-77	2.32e-05	0.0131189	0.986858
sLPS_24	LEYC	Blood related diseases and traits	ENSG00000115232	ITGA4	chr2	181457201	+	rs2124440	181463487	7.25e-16	rs6740847	181443625	4.31e-25	7.88e-27	9.31e-21	1.2e-08	0.0131426	0.986857
Ctrl_24	GRAC	Blood related diseases and traits	ENSG00000197375	SLC22A5	chr5	132369751	+	rs112838960	132373340	1.73e-08	rs10075801	132341949	7.76e-23	4.35e-20	1.42e-18	0.000420869	0.0127231	0.986856
IFNG_24	LBM	Other	ENSG00000122912	SLC25A16	chr10	68527473	-	rs3740591	68527546	5.24e-16	rs56139009	68488931	1.88e-15	1.12e-17	6.91e-12	2.28e-08	0.0131501	0.98685
R848_24	NETC	Blood related diseases and traits	ENSG00000107798	LIPA	chr10	89414556	-	rs1051338	89247603	1.9e-21	rs2246941	89245159	6.94e-09	3.79e-14	8.79e-05	6.06e-12	0.0130701	0.986842
MBP_24	DBP	Blood related diseases and traits	ENSG00000182511	FES	chr15	90883694	+	rs4932373	90886057	2.29e-10	rs4932373	90886057	7.71e-84	1.17e-81	2.6e-79	6.33e-05	0.0131067	0.98683
CIL_6	PBC	Autoimmune or Inflammatory disease	ENSG00000109323	MANBA	chr4	102760993	-	rs223490	102757960	1.88e-08	rs7665090	102630446	8.48e-14	1.04e-09	3.84e-10	0.0103663	0.00282345	0.98681
P3C_6	ANXF	Neuro related diseases	ENSG00000260077	AC104794.2	chr2	10040662	-	rs4396680	10038109	2.32e-09	rs4396680	10038109	8.25e-10	5.64e-07	9.31e-06	0.000808777	0.0123715	0.98681
R848_24	GRAC	Blood related diseases and traits	ENSG00000107798	LIPA	chr10	89414556	-	rs1051338	89247603	1.9e-21	rs2246941	89245159	1.25e-08	6.38e-14	0.000147956	6.05e-12	0.0130512	0.986801
P3C_6	WHR	Other	ENSG00000125772	GPCPD1	chr20	5611025	-	rs805769	5686813	1.76e-06	rs805770	5688068	3.42e-22	4.89e-18	4.33e-18	0.00752848	0.00567539	0.986796
MBP_6	HEMO	Heart related diseases and traits	ENSG00000157557	ETS2	chr21	38805306	+	rs4817988	39096912	1.18e-10	rs2836882	39094644	2.11e-09	5.71e-08	1.63e-05	4.95e-05	0.0131563	0.986778
P3C_24	NETC	Blood related diseases and traits	ENSG00000157557	ETS2	chr21	38805306	+	rs2836884	39095717	2.77e-10	rs9977672	39091357	7.29e-10	2.29e-08	5.63e-06	5.77e-05	0.0131709	0.986766
P3C_24	GRAC	Blood related diseases and traits	ENSG00000157557	ETS2	chr21	38805306	+	rs2836884	39095717	2.77e-10	rs9977672	39091357	4.04e-09	1.36e-07	3.33e-05	5.76e-05	0.0131477	0.986761
Ctrl_6	WHTC	Blood related diseases and traits	ENSG00000197375	SLC22A5	chr5	132369751	+	rs200838	132374707	4.37e-10	rs10075801	132341949	4.98e-25	4.85e-23	1.52e-20	4.51e-05	0.0131966	0.986758
P3C_6	INTEL	Neuro related diseases	ENSG00000128683	GAD1	chr2	170813212	+	rs3749034	170816965	2.48e-08	rs3749034	170816965	6.74e-09	1.73e-05	0.000129811	0.00165669	0.0114383	0.986758
R848_24	WHTC	Blood related diseases and traits	ENSG00000107798	LIPA	chr10	89414556	-	rs1051338	89247603	1.9e-21	rs2246941	89245159	1.03e-08	5.26e-14	0.000122105	6.08e-12	0.0131239	0.986754
P3C_6	VARV	Other	ENSG00000061273	HDAC7	chr12	47833131	-	rs56389811	47811575	1.12e-11	rs73107980	47793818	1.35e-09	3.57e-07	0.000225442	2.22e-05	0.013001	0.986751
LIL10_6	ERYC	Blood related diseases and traits	ENSG00000177989	ODF3B	chr22	50532579	-	rs140522	50532837	5.91e-07	rs140522	50532837	1.93e-43	7.57e-39	1.21e-38	0.00548402	0.00776605	0.98675
Prec_D2	PLTC	Blood related diseases and traits	ENSG00000030110	BAK1	chr6	33580292	-	rs210134	33572432	2.08e-07	rs210143	33579153	1.14e-144	2.15e-140	6.89e-140	0.00339102	0.0098672	0.986742
MBP_24	VATM	Other	ENSG00000170092	SPDYE5	chr7	75493624	+	rs35519730	75512817	8.4e-15	rs62477685	75472441	7.78e-15	6.71e-16	1.04e-10	9.23e-08	0.0132713	0.986729
R848_24	LDLC	Heart related diseases and traits	ENSG00000134222	PSRC1	chr1	109283185	-	rs599839	109279544	1.17e-08	rs646776	109275908	8.85e-48	2.24e-45	2.31e-44	0.0012655	0.0120361	0.986698
Ctrl_24	WHTC	Blood related diseases and traits	ENSG00000197375	SLC22A5	chr5	132369751	+	rs112838960	132373340	1.73e-08	rs10075801	132341949	4.98e-25	4.57e-22	1.49e-20	0.000425637	0.0128786	0.986696
PIC_24	HEMO	Heart related diseases and traits	ENSG00000157557	ETS2	chr21	38805306	+	rs9977672	39091357	9.89e-10	rs2836882	39094644	2.11e-09	1.62e-07	1.63e-05	0.000140253	0.0131759	0.986667
P3C_24	HEMO	Heart related diseases and traits	ENSG00000157557	ETS2	chr21	38805306	+	rs2836884	39095717	2.77e-10	rs2836882	39094644	2.11e-09	6.7e-08	1.64e-05	5.8e-05	0.0132682	0.986657
R848_24	WHTC	Blood related diseases and traits	ENSG00000115232	ITGA4	chr2	181457201	+	rs2124440	181463487	3.94e-19	rs6740847	181443625	1.29e-27	8.52e-32	2.5e-23	4.88e-11	0.0133542	0.986646
P3C_24	WHTC	Blood related diseases and traits	ENSG00000064666	CNN2	chr19	1026580	+	rs930232	1036019	1.91e-11	rs4147915	1049306	2.24e-11	1.87e-09	6.81e-07	3.93e-05	0.0133174	0.986643
IFNG_24	VATM	Other	ENSG00000170092	SPDYE5	chr7	75493624	+	rs75799888	75516169	6.85e-18	rs62477685	75472441	7.78e-15	2.12e-18	1.04e-10	2.92e-10	0.0133606	0.986639
P3C_24	DIV	Autoimmune or Inflammatory disease	ENSG00000170175	CHRNB1	chr17	7445060	+	rs12942267	7469318	3.86e-12	rs12600861	7452302	2.53e-08	1.47e-08	7.88e-05	2.66e-06	0.0132914	0.986627
sLPS_6	VATM	Other	ENSG00000170092	SPDYE5	chr7	75493624	+	rs794373	75519484	1.61e-12	rs62477685	75472441	7.78e-15	9.17e-15	1.05e-10	1.26e-06	0.013392	0.986607
P3C_24	DBP	Blood related diseases and traits	ENSG00000197020	ZNF100	chr19	21767627	-	rs6511285	21707537	3.45e-10	rs6511291	21767600	6.89e-11	6.09e-10	1.88e-07	4.64e-05	0.0133608	0.986593
MBP_6	MONC	Blood related diseases and traits	ENSG00000104783	KCNN4	chr19	43781256	-	rs1685191	43779080	3.37e-11	rs12459847	45247899	1.47e-55	3.35e-36	3.29e-33	1.46e-05	0.0134016	0.986584
Prec_D2	STR	Heart related diseases and traits	ENSG00000171467	ZNF318	chr6	43369477	-	rs7692	43336269	4.93e-10	rs16896398	43294966	1.3e-08	3.61e-07	5.72e-05	9.01e-05	0.0132688	0.986584
MBP_6	VATM	Other	ENSG00000170092	SPDYE5	chr7	75493624	+	rs794375	75518475	1.33e-16	rs62477685	75472441	7.78e-15	3e-17	1.05e-10	4.13e-09	0.0134364	0.986564
sLPS_24	DIV	Autoimmune or Inflammatory disease	ENSG00000170175	CHRNB1	chr17	7445060	+	rs67328311	7449657	1.34e-15	rs12600861	7452302	2.53e-08	1.16e-10	7.94e-05	2.1e-08	0.0133836	0.986537
PIC_24	WHTC	Blood related diseases and traits	ENSG00000157557	ETS2	chr21	38805306	+	rs9977672	39091357	9.89e-10	rs12482401	37431039	3.56e-08	3.59e-06	0.000362032	0.000138133	0.0129621	0.986534
R848_24	VATM	Other	ENSG00000170092	SPDYE5	chr7	75493624	+	rs35519730	75512817	1.65e-11	rs62477685	75472441	7.78e-15	5.08e-14	1.05e-10	6.98e-06	0.0134618	0.986531
Ctrl_6	LBM	Other	ENSG00000122912	SLC25A16	chr10	68527473	-	rs3740591	68527546	1.7e-12	rs56139009	68488931	1.88e-15	4.76e-15	7.06e-12	9.74e-06	0.0134627	0.986528
sLPS_24	WHTC	Blood related diseases and traits	ENSG00000175489	LRRC25	chr19	18397616	-	rs5827412	18402007	1.75e-07	rs11668719	18404931	1.06e-09	5.89e-06	2.04e-05	0.00323783	0.010212	0.986524
Ctrl_24	LEYC	Blood related diseases and traits	ENSG00000197375	SLC22A5	chr5	132369751	+	rs112838960	132373340	1.73e-08	rs10075801	132341949	6.52e-26	7.44e-23	2.42e-21	0.000431028	0.0130544	0.986515
IL4_24	INTEL	Neuro related diseases	ENSG00000128683	GAD1	chr2	170813212	+	rs3749034	170816965	2.2e-09	rs3749034	170816965	6.74e-09	3.93e-06	0.000145751	0.000375824	0.0129642	0.98651
P3C_6	CAST	Autoimmune or Inflammatory disease	ENSG00000197375	SLC22A5	chr5	132369751	+	rs112838960	132373340	2.03e-08	rs2299012	132581248	1.3e-32	0	0	0.000598069	0.0128945	0.986507
sLPS_6	DIV	Autoimmune or Inflammatory disease	ENSG00000259224	SLC35G6	chr17	7481331	+	rs12600861	7452302	1.3e-09	rs12600861	7452302	2.53e-08	8.24e-07	7.87e-05	0.000149186	0.0132648	0.986506
MBP_24	RA	Autoimmune or Inflammatory disease	ENSG00000128604	IRF5	chr7	128937611	+	rs4728141	128926978	6.99e-12	rs3778753	128939988	1.1e-14	2.12e-15	5.09e-12	6.07e-06	0.0135353	0.986459
LIL10_24	SSC	Autoimmune or Inflammatory disease	ENSG00000145214	DGKQ	chr4	986894	-	rs3822030	993555	1.34e-12	rs11724804	971991	5.31e-11	9.8e-09	2.51e-06	5.65e-05	0.0134834	0.986458
PIC_6	SBP	Blood related diseases and traits	ENSG00000095261	PSMD5	chr9	120842983	-	rs12684934	120830881	1.46e-07	rs34025993	120754294	4.71e-13	3.18e-10	1.32e-09	0.0028265	0.0107226	0.986451
Ctrl_24	NETC	Blood related diseases and traits	ENSG00000157557	ETS2	chr21	38805306	+	rs4817983	39092998	1.33e-09	rs9977672	39091357	7.29e-10	7.41e-08	5.71e-06	0.000186513	0.0133717	0.986436
PIC_24	BALD	Other	ENSG00000171574	ZNF584	chr19	58401503	+	rs4801582	58402077	2.41e-09	rs1548476	57547168	1.3e-08	1.81e-49	2.87e-47	9.13e-05	0.0134994	0.986409
IL4_6	LBM	Other	ENSG00000198945	L3MBTL3	chr6	130013698	+	rs6569648;exm-rs6569648	130027974	3.02e-07	rs7740107	130053316	1.03e-62	5.24e-58	9.02e-58	0.00535623	0.00823462	0.986409
LIL10_6	LEYC	Blood related diseases and traits	ENSG00000075884	ARHGAP15	chr2	143091361	+	rs79716587	143129250	1.74e-09	rs79716587	143129250	2.42e-13	7.6e-10	3.01e-09	0.00293876	0.0106646	0.986397
sLPS_24	BALD	Other	ENSG00000089063	TMEM230	chr20	5113102	-	rs6076770	5063662	1.56e-08	rs1741318	4176953	9.4e-09	1.26e-48	3.86e-47	0.000462368	0.0131577	0.98638
LIL10_24	SBP	Blood related diseases and traits	ENSG00000183386	FHL3	chr1	38005605	-	rs11485595	37945678	4.87e-14	rs72661887	37950638	3.88e-15	7.98e-17	9.67e-12	1.21e-07	0.0136343	0.986366
P3C_6	IBD	Autoimmune or Inflammatory disease	ENSG00000157557	ETS2	chr21	38805306	+	rs4817988	39096912	1.01e-08	rs2836881	39094373	1.96e-29	9.64e-27	1.36e-25	0.000966059	0.0126712	0.986363
MBP_24	CD	Autoimmune or Inflammatory disease	ENSG00000188906	LRRK2	chr12	40196743	+	rs76904798	40220632	1.05e-11	rs2052802	40430937	3.29e-09	4.18e-07	1.38e-05	0.000429885	0.0132037	0.986352
IFNB_24	NETC	Blood related diseases and traits	ENSG00000157557	ETS2	chr21	38805306	+	rs2836881	39094373	5.2e-09	rs9977672	39091357	7.29e-10	1.75e-07	5.64e-06	0.00043907	0.0132061	0.986349
sLPS_6	SBP	Blood related diseases and traits	ENSG00000181885	CLDN7	chr17	7263982	-	rs2428362	7276955	6.56e-08	rs113086489	7268037	3.8e-26	8.23e-23	5.67e-22	0.0018573	0.0118055	0.986337
Prec_D0	VATM	Other	ENSG00000170092	SPDYE5	chr7	75493624	+	rs794375	75518475	2.12e-12	rs62477685	75472441	7.78e-15	1.5e-14	1.07e-10	2.06e-06	0.013665	0.986333
PIC_6	LBM	Other	ENSG00000122912	SLC25A16	chr10	68527473	-	rs3740591	68527546	1.91e-10	rs56139009	68488931	1.88e-15	7.16e-14	7.1e-12	0.000146532	0.0135381	0.986315
sLPS_24	NETC	Blood related diseases and traits	ENSG00000175489	LRRC25	chr19	18397616	-	rs5827412	18402007	1.75e-07	rs11668719	18404931	3.79e-13	2.83e-09	9.8e-09	0.00329098	0.010396	0.986313
R848_24	SBP	Blood related diseases and traits	ENSG00000183386	FHL3	chr1	38005605	-	rs28391281	37943302	1.08e-13	rs72661887	37950638	3.88e-15	1.25e-16	9.71e-12	1.89e-07	0.0136887	0.986311
IFNB_24	NETC	Blood related diseases and traits	ENSG00000107798	LIPA	chr10	89414556	-	rs1412445	89243047	6.15e-14	rs2246941	89245159	6.94e-09	1.92e-09	9.12e-05	3.08e-07	0.0136043	0.986304
LIL10_6	SBP	Blood related diseases and traits	ENSG00000183386	FHL3	chr1	38005605	-	rs11363172	37985412	2.83e-12	rs72661887	37950638	3.88e-15	1.4e-15	9.71e-12	2.12e-06	0.0136977	0.9863
sLPS_24	VATM	Other	ENSG00000170092	SPDYE5	chr7	75493624	+	rs794375	75518475	6.13e-15	rs62477685	75472441	7.78e-15	2.79e-16	1.07e-10	3.83e-08	0.013701	0.986299
IFNB_24	GRAC	Blood related diseases and traits	ENSG00000107798	LIPA	chr10	89414556	-	rs1412445	89243047	6.15e-14	rs2246941	89245159	1.25e-08	3.23e-09	0.000153253	3.07e-07	0.0135542	0.986292
MBP_24	CD	Autoimmune or Inflammatory disease	ENSG00000108219	TSPAN14	chr10	80454165	+	rs2343551	80508189	8.83e-10	rs1250573	79282718	1.92e-17	6.7e-09	2.13e-07	0.000448111	0.0132735	0.986278
P3C_24	SSC	Autoimmune or Inflammatory disease	ENSG00000145214	DGKQ	chr4	986894	-	rs4690221	990021	2.84e-12	rs11724804	971991	5.31e-11	2.93e-08	2.52e-06	0.000168766	0.0135531	0.986276
IL4_6	STR	Heart related diseases and traits	ENSG00000171467	ZNF318	chr6	43369477	-	rs58804120	43364909	9.92e-09	rs16896398	43294966	1.3e-08	1.95e-06	5.69e-05	0.000485327	0.0131932	0.986263
IFNB_24	WHTC	Blood related diseases and traits	ENSG00000107798	LIPA	chr10	89414556	-	rs1412445	89243047	6.15e-14	rs2246941	89245159	1.03e-08	2.67e-09	0.000126404	3.08e-07	0.0136213	0.986252
R848_6	MONC	Blood related diseases and traits	ENSG00000111846	GCNT2	chr6	10492222	+	rs509227	10535358	5.48e-08	rs509227	10535358	3.63e-18	8.69e-15	7.51e-14	0.00152999	0.0122306	0.986239
IL4_24	LYMC	Blood related diseases and traits	ENSG00000099889	ARVCF	chr22	20016807	-	rs140486316	19985718	5.29e-10	rs5754100	21561877	1.86e-23	3.03e-09	7.25e-07	6.15e-05	0.013709	0.986229
MBP_6	WHTC	Blood related diseases and traits	ENSG00000085491	SLC25A24	chr1	108200848	-	rs61799378	108199508	1.32e-12	rs12118280	108196158	3.59e-10	2.43e-09	3.17e-06	1.13e-05	0.0137603	0.986225
CIL_24	LBM	Other	ENSG00000122912	SLC25A16	chr10	68527473	-	rs67672804	68515509	8.48e-18	rs56139009	68488931	1.88e-15	1.25e-18	7.22e-12	2.56e-09	0.013785	0.986215
Ctrl_24	CATH	Heart related diseases and traits	ENSG00000134222	PSRC1	chr1	109283185	-	rs7528419	109274570	1.06e-07	rs12740374	109274968	1.55e-25	3.12e-22	8.17e-22	0.00408641	0.00970354	0.98621
Prec_D0	EOSC	Blood related diseases and traits	ENSG00000128604	IRF5	chr7	128937611	+	rs3778753	128939988	2.5e-07	rs3778753	128939988	1.01e-08	2.21e-05	0.00010396	0.00256537	0.0111008	0.986208
sLPS_24	GRAC	Blood related diseases and traits	ENSG00000175489	LRRC25	chr19	18397616	-	rs5827412	18402007	1.75e-07	rs11668719	18404931	2.03e-12	1.5e-08	5.18e-08	0.00331523	0.01048	0.986205
MBP_24	MONC	Blood related diseases and traits	ENSG00000122779	TRIM24	chr7	138460333	+	rs2718118	138226609	9.03e-09	rs7785014	138196944	3.27e-11	4.94e-08	1.17e-06	0.000599777	0.013212	0.986187
IFNG_24	BRCA	Cancer	ENSG00000118655	DCLRE1B	chr1	113905140	+	rs1230666	113630788	1.91e-10	rs7513707	113903258	1.7e-11	6.05e-09	1.22e-07	0.000698304	0.0131206	0.986181
R848_24	COGP	Neuro related diseases	ENSG00000128683	GAD1	chr2	170813212	+	rs7557793	170808815	6.36e-11	rs872123	170814656	1.39e-09	1.12e-07	3.89e-05	4.22e-05	0.0137436	0.986175
P3C_6	MONC	Blood related diseases and traits	ENSG00000111846	GCNT2	chr6	10492222	+	rs509227	10535358	1.46e-07	rs509227	10535358	3.63e-18	1.2e-14	7.21e-14	0.00211885	0.0117069	0.986174
Ctrl_6	LBM	Other	ENSG00000064651	SLC12A2	chr5	128083765	+	rs3101725	128188326	1.76e-12	rs6860245	128032306	1.89e-26	3.5e-26	2e-22	2.59e-06	0.0138245	0.986173
MBP_6	LYMC	Blood related diseases and traits	ENSG00000245937	LINC01184	chr5	128083171	-	rs2250127	128053152	7.92e-17	rs3812049	128083158	1.04e-09	1.16e-11	1.25e-05	1.37e-08	0.0138412	0.986146
R848_24	CAST	Autoimmune or Inflammatory disease	ENSG00000163485	ADORA1	chr1	203090653	+	rs10920573	203139380	7.9e-09	rs12023876	203124073	3.7e-10	0	0	0.000291183	0.0135669	0.986142
IL4_6	WHTC	Blood related diseases and traits	ENSG00000157557	ETS2	chr21	38805306	+	rs2836884	39095717	1.74e-16	rs12482401	37431039	3.56e-08	2.15e-10	0.000375563	8.27e-09	0.0134838	0.986141
R848_6	VARV	Other	ENSG00000245937	LINC01184	chr5	128083171	-	rs6595799	128072991	2.66e-17	rs3101725	128188326	2.87e-13	9.06e-15	2.79e-08	4.82e-09	0.0138618	0.986138
LIL10_6	VATM	Other	ENSG00000170092	SPDYE5	chr7	75493624	+	rs75799888	75516169	4.18e-14	rs62477685	75472441	7.78e-15	1.3e-15	1.08e-10	1.78e-07	0.0138713	0.986129
sLPS_6	CAD	Heart related diseases and traits	ENSG00000149634	SPATA25	chr20	45887634	-	rs3092635	45913454	2.29e-08	rs3827066	45957384	4.4e-09	2.69e-05	5.71e-05	0.00473616	0.00907066	0.986109
IFNB_24	NETC	Blood related diseases and traits	ENSG00000175489	LRRC25	chr19	18397616	-	rs4808798	18406696	8.1e-07	rs11668719	18404931	3.79e-13	4.29e-09	8.53e-09	0.00498088	0.00891196	0.986107
Ctrl_24	INTEL	Neuro related diseases	ENSG00000273611	ZNHIT3	chr17	36486628	+	rs2285642	36556904	2.39e-16	rs2285640	36594774	2.38e-10	1.18e-12	3.5e-06	5e-09	0.0138941	0.986102
IFNB_24	SBP	Blood related diseases and traits	ENSG00000183386	FHL3	chr1	38005605	-	rs4634868	37999643	6.52e-11	rs72661887	37950638	3.88e-15	8.63e-15	9.84e-12	1.3e-05	0.0138923	0.986095
Ctrl_6	NETC	Blood related diseases and traits	ENSG00000197375	SLC22A5	chr5	132369751	+	rs200838	132374707	4.37e-10	rs10075801	132341949	8.31e-16	4.25e-14	1.34e-11	4.73e-05	0.0138788	0.986074
LIL10_24	VATM	Other	ENSG00000170092	SPDYE5	chr7	75493624	+	rs201722764	75515940	2.76e-20	rs62477685	75472441	7.78e-15	2.02e-19	1.09e-10	2.78e-11	0.0139384	0.986062
sLPS_6	LYMC	Blood related diseases and traits	ENSG00000245937	LINC01184	chr5	128083171	-	rs3749748	128014857	8.09e-16	rs3812049	128083158	1.04e-09	2.66e-11	1.26e-05	3.15e-08	0.0139273	0.98606
Prec_D0	NETC	Blood related diseases and traits	ENSG00000157557	ETS2	chr21	38805306	+	rs2836884	39095717	1.49e-10	rs9977672	39091357	7.29e-10	2.22e-08	5.91e-06	5.58e-05	0.0138809	0.986057
sLPS_24	NETC	Blood related diseases and traits	ENSG00000188452	CERKL	chr2	181680664	-	rs35723031	181459315	1.83e-10	rs6740847	181443625	4.55e-12	2.08e-10	6.88e-08	4.49e-05	0.0139041	0.986051
IFNB_24	GRAC	Blood related diseases and traits	ENSG00000175489	LRRC25	chr19	18397616	-	rs4808798	18406696	8.1e-07	rs11668719	18404931	2.03e-12	2.26e-08	4.49e-08	0.0049998	0.00894961	0.986051
LIL10_6	CAST	Autoimmune or Inflammatory disease	ENSG00000196923	PDLIM7	chr5	177497605	-	rs34534360	177500220	2.49e-07	rs11135015	177365556	4e-08	0	0	0.00340223	0.0105592	0.986039
IFNB_24	GRAC	Blood related diseases and traits	ENSG00000157557	ETS2	chr21	38805306	+	rs2836881	39094373	5.2e-09	rs9977672	39091357	4.04e-09	1.06e-06	3.41e-05	0.000447562	0.0134809	0.986036
R848_24	NETC	Blood related diseases and traits	ENSG00000157557	ETS2	chr21	38805306	+	rs2836884	39095717	3.12e-10	rs9977672	39091357	7.29e-10	4e-08	5.9e-06	0.000100744	0.0138617	0.986032
P3C_24	WHTC	Blood related diseases and traits	ENSG00000173535	TNFRSF10C	chr8	23084354	+	rs76666473	23108797	6.09e-14	rs12550612	23109256	3.88e-12	1.71e-11	7.72e-08	3.3e-06	0.0139738	0.986023
P3C_24	NETC	Blood related diseases and traits	ENSG00000108175	ZMIZ1	chr10	79069034	+	rs2802372	79287818	7.98e-08	rs1250568	79285523	3.64e-08	5.04e-05	0.000535371	0.0012395	0.0121713	0.986003
IFNG_6	VARV	Other	ENSG00000103335	PIEZO1	chr16	88785210	-	rs57953994	88780395	4.53e-10	rs2911463	88769137	9.06e-28	5.79e-24	9.83e-22	8.78e-05	0.0139112	0.986001
Ctrl_24	GRAC	Blood related diseases and traits	ENSG00000157557	ETS2	chr21	38805306	+	rs4817983	39092998	1.33e-09	rs9977672	39091357	4.04e-09	4.52e-07	3.48e-05	0.000191708	0.0137721	0.986001
IL4_6	BSC	Blood related diseases and traits	ENSG00000173535	TNFRSF10C	chr8	23084354	+	rs7009522	23100093	6.31e-12	rs9644063	23116937	5.65e-12	5.71e-10	2.42e-07	3.53e-05	0.0139661	0.985998
R848_24	LBM	Other	ENSG00000149084	HSD17B12	chr11	43680557	+	rs35251247	43856909	9.89e-26	rs57635800	43856935	2.6e-13	1.06e-21	2.71e-09	5.88e-15	0.0140192	0.985981
P3C_24	CELD	Autoimmune or Inflammatory disease	ENSG00000108175	ZMIZ1	chr10	79069034	+	rs2802372	79287818	7.98e-08	rs1250552	79298270	7.97e-17	1.78e-13	1.15e-12	0.00201907	0.0120015	0.985979
Ctrl_6	LEYC	Blood related diseases and traits	ENSG00000197375	SLC22A5	chr5	132369751	+	rs200838	132374707	4.37e-10	rs10075801	132341949	6.52e-26	8.22e-24	2.58e-21	4.76e-05	0.0139761	0.985976
IFNG_6	VATM	Other	ENSG00000170092	SPDYE5	chr7	75493624	+	rs35519730	75512817	2.24e-20	rs62477685	75472441	7.78e-15	6.45e-20	1.09e-10	8.87e-12	0.0140355	0.985965
CIL_6	CAD	Heart related diseases and traits	ENSG00000124257	NEURL2	chr20	45891286	-	rs17448653	45965936	4.87e-09	rs3827066	45957384	4.4e-09	1.7e-05	6.8e-05	0.00298655	0.0109796	0.985949
P3C_24	WHTC	Blood related diseases and traits	ENSG00000157557	ETS2	chr21	38805306	+	rs2836884	39095717	2.77e-10	rs12482401	37431039	3.56e-08	1.54e-06	0.000378935	5.95e-05	0.0136139	0.985946
IFNG_6	SBP	Blood related diseases and traits	ENSG00000183386	FHL3	chr1	38005605	-	rs4634868	37999643	1.75e-11	rs72661887	37950638	3.88e-15	9.89e-15	9.94e-12	1.5e-05	0.0140439	0.985941
CIL_24	SBP	Blood related diseases and traits	ENSG00000182511	FES	chr15	90883694	+	rs12906125	90884382	4.72e-08	rs4932373	90886057	2.49e-83	5.19e-78	1.47e-77	0.00392226	0.0101384	0.985939
IFNB_24	LBM	Other	ENSG00000064651	SLC12A2	chr5	128083765	+	rs6888037	128070567	7.66e-09	rs6860245	128032306	1.89e-26	5.4e-24	1.98e-22	0.000398784	0.013674	0.985927
IFNG_24	UDQ	Other	ENSG00000140941	MAP1LC3B	chr16	87383994	+	rs1050847	87410128	3.09e-11	rs1050847	87410128	1.71e-08	1.38e-07	0.000205673	9.98e-06	0.0138635	0.985921
R848_6	DIV	Autoimmune or Inflammatory disease	ENSG00000170175	CHRNB1	chr17	7445060	+	rs67328311	7449657	3.11e-14	rs12600861	7452302	2.53e-08	7.11e-10	8.27e-05	1.29e-07	0.0139966	0.985921
IFNG_6	BIRW	Other	ENSG00000170606	HSPA4	chr5	133051961	+	rs72801474	133108436	1.87e-12	rs4958244	134509689	6.96e-09	0.000908048	0.00481206	0.00148394	0.006878	0.985918
PIC_24	VATM	Other	ENSG00000170092	SPDYE5	chr7	75493624	+	rs794375	75518475	2.6e-12	rs62477685	75472441	7.78e-15	1.88e-14	1.1e-10	2.59e-06	0.0141003	0.985897
CIL_24	LBM	Other	ENSG00000148655	LRMDA	chr10	75431452	+	rs55922628	75431683	4.07e-09	rs11001398	75461756	1.11e-15	4.74e-13	4.91e-12	0.00132891	0.0127744	0.985897
Ctrl_24	NETC	Blood related diseases and traits	ENSG00000107798	LIPA	chr10	89414556	-	rs1412445	89243047	3.26e-22	rs2246941	89245159	6.94e-09	9.32e-15	9.38e-05	1.49e-12	0.0140175	0.985889
IFNG_24	PBC	Autoimmune or Inflammatory disease	ENSG00000186470	BTN3A2	chr6	26365158	+	rs2073530	26375015	4.84e-14	rs9393710	26367605	1.13e-09	3.53e-08	1.45e-05	3.67e-05	0.0140625	0.985886
P3C_24	LEYC	Blood related diseases and traits	ENSG00000173535	TNFRSF10C	chr8	23084354	+	rs76666473	23108797	6.09e-14	rs12550612	23109256	1.48e-11	6.57e-11	2.98e-07	3.33e-06	0.0141125	0.985884
sLPS_6	MCH	Blood related diseases and traits	ENSG00000048342	CC2D2A	chr4	15469864	+	rs1134634	15601446	8.56e-09	rs1134634	15601446	3.24e-18	4.56e-15	2.97e-13	0.000228701	0.0139004	0.985871
IL4_6	CAST	Autoimmune or Inflammatory disease	ENSG00000238083	LRRC37A2	chr17	46511510	+	rs41543512	46013412	5.84e-08	rs9895436	45380520	6.5e-13	0	0	0.00391812	0.0102313	0.985851
Prec_D2	CKD	Other	ENSG00000131196	NFATC1	chr18	79395855	+	rs56376587	79400235	1.63e-07	rs8096658	79396537	2.02e-12	1.16e-08	2.24e-08	0.00514709	0.00900806	0.985845
MBP_24	T2D	Other	ENSG00000164938	TP53INP1	chr8	94949410	-	rs896853	94948627	3.16e-10	rs10097617	94949398	1.1e-15	1.22e-14	4.85e-12	3.8e-05	0.0141236	0.985838
P3C_6	COGP	Neuro related diseases	ENSG00000128683	GAD1	chr2	170813212	+	rs3749034	170816965	2.48e-08	rs872123	170814656	1.39e-09	4.83e-06	3.51e-05	0.00182861	0.0122938	0.985838
R848_24	GRAC	Blood related diseases and traits	ENSG00000157557	ETS2	chr21	38805306	+	rs2836884	39095717	3.12e-10	rs9977672	39091357	4.04e-09	2.4e-07	3.54e-05	0.000101874	0.0140284	0.985834
LIL10_24	MONC	Blood related diseases and traits	ENSG00000111846	GCNT2	chr6	10492222	+	rs509227	10535358	1.32e-07	rs509227	10535358	3.63e-18	1.61e-14	7e-14	0.0028273	0.0113403	0.985832
CIL_6	MONC	Blood related diseases and traits	ENSG00000117280	RAB29	chr1	205775459	-	rs823074	205805711	5.23e-16	rs708727	205798757	1.14e-10	8.75e-13	1.41e-06	9.4e-09	0.0141721	0.985826
P3C_24	MONC	Blood related diseases and traits	ENSG00000115232	ITGA4	chr2	181457201	+	rs155144	181450903	2.35e-11	rs10562650	181459459	6.23e-281	1.09e-278	1.23e-275	1.34e-05	0.0141653	0.985821
sLPS_24	T2D	Other	ENSG00000164938	TP53INP1	chr8	94949410	-	rs726816	94956185	9.12e-14	rs10097617	94949398	1.1e-15	4.8e-17	4.86e-12	1.5e-07	0.0141786	0.985821
Prec_D0	GRAC	Blood related diseases and traits	ENSG00000157557	ETS2	chr21	38805306	+	rs2836884	39095717	1.49e-10	rs9977672	39091357	4.04e-09	1.34e-07	3.56e-05	5.66e-05	0.014094	0.985814
Ctrl_24	SBP	Blood related diseases and traits	ENSG00000176974	SHMT1	chr17	18363562	-	rs7221807	18318485	5.28e-13	rs4925159	18282196	9.66e-13	9.11e-14	2.61e-09	5.31e-07	0.0142021	0.985797
P3C_6	UC	Autoimmune or Inflammatory disease	ENSG00000157557	ETS2	chr21	38805306	+	rs4817988	39096912	1.01e-08	rs2836881	39094373	1.11e-32	7.11e-30	1.01e-28	0.00100363	0.0132029	0.985793
PIC_6	BSC	Blood related diseases and traits	ENSG00000173535	TNFRSF10C	chr8	23084354	+	rs12550612	23109256	4.44e-09	rs9644063	23116937	5.65e-12	2.84e-08	2.18e-07	0.00175334	0.0124604	0.985786
P3C_24	GRAC	Blood related diseases and traits	ENSG00000173535	TNFRSF10C	chr8	23084354	+	rs76666473	23108797	6.09e-14	rs12550612	23109256	3.2e-12	1.42e-11	6.42e-08	3.36e-06	0.0142311	0.985765
R848_6	CAST	Autoimmune or Inflammatory disease	ENSG00000197375	SLC22A5	chr5	132369751	+	rs2631367	132369766	4.17e-10	rs2299012	132581248	1.3e-32	0	0	3.43e-05	0.0142008	0.985765
R848_24	NETC	Blood related diseases and traits	ENSG00000115232	ITGA4	chr2	181457201	+	rs2124440	181463487	3.94e-19	rs6740847	181443625	4.55e-12	2.4e-16	7.05e-08	5.19e-11	0.0142629	0.985737
IFNG_6	AS	Autoimmune or Inflammatory disease	ENSG00000157557	ETS2	chr21	38805306	+	rs4817983	39092998	7.1e-08	rs2836883	39094818	6.46e-17	2.17e-13	1.34e-12	0.00212938	0.0121345	0.985736
CIL_24	WHTC	Blood related diseases and traits	ENSG00000115232	ITGA4	chr2	181457201	+	rs6740847	181443625	1.27e-07	rs6740847	181443625	1.29e-27	3.56e-24	2.31e-23	0.00204037	0.0122253	0.985734
Ctrl_24	TCM	Heart related diseases and traits	ENSG00000134222	PSRC1	chr1	109283185	-	rs7528419	109274570	1.06e-07	rs646776	109275908	1.74e-32	2.26e-29	6.53e-29	0.00393168	0.0103533	0.985715
IFNG_24	AINC	Neuro related diseases	ENSG00000185019	UBOX5	chr20	3160195	-	rs2422859	3152182	1.84e-09	rs306755	3119106	4.74e-10	8.38e-08	7.24e-06	0.000174555	0.0141038	0.985714
IL4_24	BSC	Blood related diseases and traits	ENSG00000127946	HIP1	chr7	75738961	-	rs1179626	75631137	1.3e-23	rs1186222	75618011	3.47e-13	4.28e-20	1.19e-08	5.5e-14	0.0142908	0.985709
CIL_24	NETC	Blood related diseases and traits	ENSG00000115232	ITGA4	chr2	181457201	+	rs6740847	181443625	1.27e-07	rs6740847	181443625	4.55e-12	9.45e-09	6.12e-08	0.00204468	0.0122532	0.985702
P3C_6	GRAC	Blood related diseases and traits	ENSG00000197375	SLC22A5	chr5	132369751	+	rs112838960	132373340	2.03e-08	rs10075801	132341949	7.76e-23	6.36e-20	1.52e-18	0.000615465	0.0136986	0.985686
R848_24	CD	Autoimmune or Inflammatory disease	ENSG00000188452	CERKL	chr2	181680664	-	rs3835963	181467225	2.97e-12	rs6740847	181443625	9.72e-11	2.14e-10	9.68e-07	3.39e-06	0.0143173	0.985678
Ctrl_24	HEMO	Heart related diseases and traits	ENSG00000157557	ETS2	chr21	38805306	+	rs4817983	39092998	1.33e-09	rs2836882	39094644	2.11e-09	2.26e-07	1.74e-05	0.000196136	0.0141133	0.985673
IFNG_6	PBC	Autoimmune or Inflammatory disease	ENSG00000186470	BTN3A2	chr6	26365158	+	rs142730696	26360215	9.38e-12	rs9393710	26367605	1.13e-09	4.04e-07	1.43e-05	0.000419993	0.0138932	0.985672
Ctrl_24	GRAC	Blood related diseases and traits	ENSG00000107798	LIPA	chr10	89414556	-	rs1412445	89243047	3.26e-22	rs2246941	89245159	1.25e-08	1.59e-14	0.000159742	1.5e-12	0.0141705	0.98567
P3C_24	NETC	Blood related diseases and traits	ENSG00000173535	TNFRSF10C	chr8	23084354	+	rs76666473	23108797	6.09e-14	rs12550612	23109256	1.27e-10	5.34e-10	2.42e-06	3.39e-06	0.0143635	0.985631
LIL10_6	LYMC	Blood related diseases and traits	ENSG00000245937	LINC01184	chr5	128083171	-	rs3749748	128014857	3.72e-15	rs3812049	128083158	1.04e-09	8.35e-11	1.3e-05	9.87e-08	0.0143738	0.985613
MBP_24	BMI	Other	ENSG00000198892	SHISA4	chr1	201888679	+	rs201293776	201823368	3.42e-08	rs2820292	201815159	5.45e-10	3.33e-06	8.8e-06	0.00422203	0.0101749	0.985591
sLPS_6	BSC	Blood related diseases and traits	ENSG00000142089	IFITM3	chr11	327536	-	rs10794307	322722	4.03e-09	rs734095	2301968	1.23e-13	3.98e-08	2.68e-06	0.000225138	0.0141827	0.985589
Prec_D0	PBC	Autoimmune or Inflammatory disease	ENSG00000186470	BTN3A2	chr6	26365158	+	rs2073531	26375028	1.28e-11	rs9393710	26367605	1.13e-09	5.44e-07	1.42e-05	0.000565792	0.0138412	0.985578
sLPS_24	LBM	Other	ENSG00000122912	SLC25A16	chr10	68527473	-	rs11599886	68565234	4.66e-16	rs56139009	68488931	1.88e-15	1.01e-17	7.54e-12	2.06e-08	0.014448	0.985552
MBP_6	MONC	Blood related diseases and traits	ENSG00000256433	AC005840.3	chr12	6393904	+	rs140092179	6401245	1.71e-08	rs4020660	6402491	4.02e-32	2.48e-28	4.87e-27	0.000748989	0.0137135	0.985538
CIL_24	GRAC	Blood related diseases and traits	ENSG00000115232	ITGA4	chr2	181457201	+	rs6740847	181443625	1.27e-07	rs6740847	181443625	1.08e-12	2.24e-09	1.45e-08	0.00206706	0.0123983	0.985535
R848_24	INTEL	Neuro related diseases	ENSG00000128683	GAD1	chr2	170813212	+	rs7557793	170808815	6.36e-11	rs3749034	170816965	6.74e-09	4.57e-07	0.000159315	4.37e-05	0.0142635	0.985533
IFNB_24	GRAC	Blood related diseases and traits	ENSG00000005844	ITGAL	chr16	30472657	+	rs4630562	30489664	4.66e-07	rs7197010	30484336	1.03e-08	2.81e-05	8.45e-05	0.00382845	0.0105427	0.985516
IFNG_6	BSC	Blood related diseases and traits	ENSG00000173535	TNFRSF10C	chr8	23084354	+	rs76666473	23108797	1.79e-09	rs9644063	23116937	5.65e-12	2.05e-08	2.3e-07	0.00126564	0.0132291	0.985505
P3C_6	SBP	Blood related diseases and traits	ENSG00000090432	MUL1	chr1	20508160	-	rs6700034	20508117	6.79e-18	rs2807337	22250878	2.78e-09	6.46e-08	0.000445621	2.18e-06	0.0140519	0.9855
IL4_24	DBP	Blood related diseases and traits	ENSG00000054690	PLEKHH1	chr14	67533300	+	rs4144498	67538617	1.15e-13	rs57786342	68793311	4.37e-11	4.91e-11	2.85e-06	2.67e-07	0.0145116	0.985485
IL4_24	LEYC	Blood related diseases and traits	ENSG00000099889	ARVCF	chr22	20016807	-	rs140486316	19985718	5.29e-10	rs2238783	19984929	9.1e-11	3.12e-09	7.46e-07	6.46e-05	0.0144595	0.985475
CIL_6	DBP	Blood related diseases and traits	ENSG00000182511	FES	chr15	90883694	+	rs12906125	90884382	2.87e-08	rs4932373	90886057	7.71e-84	3.18e-80	2.56e-79	0.00172076	0.0128472	0.985432
IL4_24	COGP	Neuro related diseases	ENSG00000128683	GAD1	chr2	170813212	+	rs3749034	170816965	2.2e-09	rs872123	170814656	1.39e-09	1.06e-06	3.99e-05	0.000401329	0.0141311	0.985427
IL4_24	LEYC	Blood related diseases and traits	ENSG00000075884	ARHGAP15	chr2	143091361	+	rs79716587	143129250	4.11e-10	rs79716587	143129250	2.42e-13	2.49e-10	3.78e-09	0.000962084	0.0136266	0.985411
Ctrl_6	LBM	Other	ENSG00000170092	SPDYE5	chr7	75493624	+	rs55838432	75485949	7.51e-18	rs35332062	73597712	1.79e-20	5.17e-13	1.3e-05	6.22e-10	0.0145841	0.985403
P3C_24	LBM	Other	ENSG00000183386	FHL3	chr1	38005605	-	rs28470722	37921055	4.83e-14	rs475591	36176819	1.22e-14	7.01e-13	7.98e-08	1.37e-07	0.01462	0.98538
IFNB_6	WHTC	Blood related diseases and traits	ENSG00000152242	C18orf25	chr18	46173552	+	rs718515	46276334	2.36e-08	rs9955853	46249689	4.47e-10	2.68e-07	3.87e-06	0.00101274	0.0136044	0.985379
MBP_6	T2D	Other	ENSG00000164938	TP53INP1	chr8	94949410	-	rs2879813	94948719	9.79e-14	rs10097617	94949398	1.1e-15	5.72e-17	5.01e-12	1.78e-07	0.0146379	0.985362
IL4_6	DIV	Autoimmune or Inflammatory disease	ENSG00000170175	CHRNB1	chr17	7445060	+	rs67328311	7449657	2.85e-14	rs12600861	7452302	2.53e-08	5.16e-10	8.59e-05	9.34e-08	0.0145623	0.985352
Prec_D0	LBM	Other	ENSG00000134222	PSRC1	chr1	109283185	-	rs599839	109279544	5.51e-08	rs77848106	107429051	1.41e-11	2.04e-05	6.09e-05	0.00390611	0.0106652	0.985347
IL4_24	SSC	Autoimmune or Inflammatory disease	ENSG00000145214	DGKQ	chr4	986894	-	rs3822030	993555	1.73e-15	rs11724804	971991	5.31e-11	2.86e-09	2.71e-06	1.65e-05	0.0146392	0.985342
P3C_6	LBM	Other	ENSG00000197381	ADARB1	chr21	45073852	+	rs2838758	45039517	8.73e-08	rs4819021	45047012	1.41e-10	6.33e-07	2.38e-06	0.00328943	0.0113746	0.985333
IFNG_6	WHTC	Blood related diseases and traits	ENSG00000173535	TNFRSF10C	chr8	23084354	+	rs76666473	23108797	1.79e-09	rs12550612	23109256	3.88e-12	6.61e-09	7.42e-08	0.00128066	0.0133979	0.985321
CIL_6	BIRW	Other	ENSG00000170606	HSPA4	chr5	133051961	+	rs147133967	133091159	1.02e-12	rs4958244	134509689	6.96e-09	0.00111778	0.00482894	0.00182668	0.00690617	0.98532
IFNG_6	DBP	Blood related diseases and traits	ENSG00000204084	INPP5B	chr1	37947056	-	rs61776678	37911349	3.69e-14	rs72663521	39540231	1.42e-08	8.76e-10	6.16e-05	2.22e-07	0.0146244	0.985314
LIL10_6	RA	Autoimmune or Inflammatory disease	ENSG00000128604	IRF5	chr7	128937611	+	rs3807306	128940626	1.07e-08	rs3778753	128939988	1.1e-14	1.84e-13	5.31e-12	0.000526337	0.014173	0.985301
IFNG_24	WHR	Other	ENSG00000245937	LINC01184	chr5	128083171	-	rs3749748	128014857	1.38e-19	rs17764730	128021834	4.86e-08	5.47e-12	0.00109519	7.29e-11	0.0136053	0.985299
IL4_24	ERYC	Blood related diseases and traits	ENSG00000103335	PIEZO1	chr16	88785210	-	rs10445033	88774054	1.08e-13	rs837763	88787321	9.5e-28	2.43e-27	8.26e-23	4.62e-07	0.0147086	0.985291
MBP_24	CELD	Autoimmune or Inflammatory disease	ENSG00000108175	ZMIZ1	chr10	79069034	+	rs2802372	79287818	4.58e-08	rs1250552	79298270	7.97e-17	2.79e-13	1.11e-12	0.00316175	0.01155	0.985288
Ctrl_6	PBC	Autoimmune or Inflammatory disease	ENSG00000186470	BTN3A2	chr6	26365158	+	rs2073531	26375028	3.43e-12	rs9393710	26367605	1.13e-09	2.79e-07	1.48e-05	0.000290659	0.0144157	0.985279
Ctrl_24	NETC	Blood related diseases and traits	ENSG00000197375	SLC22A5	chr5	132369751	+	rs112838960	132373340	1.73e-08	rs10075801	132341949	8.31e-16	4.21e-13	1.37e-11	0.000468185	0.014266	0.985266
sLPS_6	CAD	Heart related diseases and traits	ENSG00000108771	DHX58	chr17	42112732	-	rs2074154	42107962	1.98e-16	rs2074164	42118220	7.36e-09	7.34e-10	3.59e-05	3.21e-07	0.0147052	0.985259
R848_24	RA	Autoimmune or Inflammatory disease	ENSG00000160223	ICOSLG	chr21	44240965	-	rs3746963	44231614	2.08e-29	rs1893592	42434957	3.7e-12	3.42e-20	8.96e-06	6e-17	0.0147341	0.985257
sLPS_24	GRAC	Blood related diseases and traits	ENSG00000188452	CERKL	chr2	181680664	-	rs35723031	181459315	1.83e-10	rs6740847	181443625	1.08e-12	5.12e-11	1.7e-08	4.73e-05	0.0147058	0.985247
Ctrl_24	WHTC	Blood related diseases and traits	ENSG00000107798	LIPA	chr10	89414556	-	rs1412445	89243047	3.26e-22	rs2246941	89245159	1.03e-08	1.34e-14	0.000135163	1.55e-12	0.0146344	0.98523
CIL_24	LEYC	Blood related diseases and traits	ENSG00000115232	ITGA4	chr2	181457201	+	rs6740847	181443625	1.27e-07	rs6740847	181443625	4.31e-25	1.39e-21	9e-21	0.00210916	0.0126712	0.98522
IL4_24	T2D	Other	ENSG00000179218	CALR	chr19	12938577	+	rs2965218	12958584	5.79e-08	rs3111316	12927601	1.6e-12	2.64e-09	1.78e-08	0.00204289	0.0127398	0.985217
R848_24	GRAC	Blood related diseases and traits	ENSG00000115232	ITGA4	chr2	181457201	+	rs2124440	181463487	3.94e-19	rs6740847	181443625	1.08e-12	5.81e-17	1.71e-08	5.37e-11	0.0147909	0.985209
IFNG_6	LYMC	Blood related diseases and traits	ENSG00000099889	ARVCF	chr22	20016807	-	rs9605043	19986821	1.8e-13	rs5754100	21561877	1.86e-23	1.52e-11	7.79e-07	3.08e-07	0.0147971	0.985202
P3C_6	VARV	Other	ENSG00000245937	LINC01184	chr5	128083171	-	rs3749748	128014857	3.89e-17	rs3101725	128188326	2.87e-13	1.38e-14	2.96e-08	7.38e-09	0.0148081	0.985192
Ctrl_6	SBP	Blood related diseases and traits	ENSG00000090432	MUL1	chr1	20508160	-	rs6700034	20508117	1.76e-14	rs2807337	22250878	2.78e-09	2.18e-06	0.000452628	7.36e-05	0.0142887	0.985183
IL4_6	VARV	Other	ENSG00000245937	LINC01184	chr5	128083171	-	rs17764730	128021834	2.52e-22	rs3101725	128188326	2.87e-13	5.42e-18	2.97e-08	2.89e-12	0.0148197	0.98518
P3C_6	ALG	Autoimmune or Inflammatory disease	ENSG00000171522	PTGER4	chr5	40679497	+	rs10713117	40489284	1.85e-09	rs35106698	40498420	4.42e-08	3.55e-06	0.0002349	0.000232083	0.0143634	0.985166
sLPS_24	LYMC	Blood related diseases and traits	ENSG00000099889	ARVCF	chr22	20016807	-	rs7292055	19987131	2.76e-10	rs5754100	21561877	1.86e-23	1.89e-09	7.79e-07	3.83e-05	0.0147976	0.985163
Ctrl_24	PBC	Autoimmune or Inflammatory disease	ENSG00000186470	BTN3A2	chr6	26365158	+	rs58825580	26365451	9.37e-13	rs9393710	26367605	1.13e-09	1.51e-07	1.5e-05	0.0001571	0.0146648	0.985163
Ctrl_24	T2D	Other	ENSG00000179218	CALR	chr19	12938577	+	rs2965218	12958584	7.03e-09	rs3111316	12927601	1.6e-12	7.64e-10	1.97e-08	0.000590185	0.0142504	0.985159
PIC_6	VATM	Other	ENSG00000170092	SPDYE5	chr7	75493624	+	rs794375	75518475	4.92e-14	rs62477685	75472441	7.78e-15	2.92e-15	1.15e-10	4.02e-07	0.0148482	0.985151
IL4_6	CAST	Autoimmune or Inflammatory disease	ENSG00000197375	SLC22A5	chr5	132369751	+	rs56399423	132336964	3.35e-11	rs2299012	132581248	1.3e-32	0	0	5.1e-06	0.0148436	0.985151
sLPS_24	VARV	Other	ENSG00000245937	LINC01184	chr5	128083171	-	rs3749748	128014857	8.26e-18	rs3101725	128188326	2.87e-13	3.57e-15	2.97e-08	1.9e-09	0.0148595	0.98514
IL4_6	BSC	Blood related diseases and traits	ENSG00000163823	CCR1	chr3	46208395	-	rs1873618	46134484	1.67e-09	rs3181077	46209161	1.27e-19	1.68e-16	6.91e-15	0.000376569	0.0144867	0.985137
CIL_6	BMI	Other	ENSG00000103510	KAT8	chr16	31115753	+	rs2032915	31106092	3.18e-09	rs749767	31113086	8.18e-11	3.23e-08	1.9e-06	0.000265594	0.0146022	0.98513
IFNG_6	WHTC	Blood related diseases and traits	ENSG00000108175	ZMIZ1	chr10	79069034	+	rs1782645	79288854	2.02e-07	rs1250568	79285523	1.64e-08	6.39e-05	0.000259932	0.00306862	0.011492	0.985116
IL4_6	DBP	Blood related diseases and traits	ENSG00000054690	PLEKHH1	chr14	67533300	+	rs731681	67543507	2.41e-11	rs57786342	68793311	4.37e-11	1.55e-09	2.92e-06	8.44e-06	0.0148803	0.985108
Ctrl_24	LBM	Other	ENSG00000134222	PSRC1	chr1	109283185	-	rs7528419	109274570	1.06e-07	rs77848106	107429051	1.41e-11	2.28e-05	5.97e-05	0.00436917	0.0104405	0.985108
R848_6	VARV	Other	ENSG00000061273	HDAC7	chr12	47833131	-	rs11168244	47809158	3.79e-16	rs73107980	47793818	1.35e-09	8.49e-10	0.000252072	5.27e-08	0.0146549	0.985093
Ctrl_6	LBM	Other	ENSG00000117280	RAB29	chr1	205775459	-	rs947211	205783537	3.05e-12	rs823118	205754444	6.87e-19	3.51e-18	7.04e-15	7.92e-06	0.0149028	0.985089
R848_6	GRAC	Blood related diseases and traits	ENSG00000197375	SLC22A5	chr5	132369751	+	rs2631367	132369766	4.17e-10	rs10075801	132341949	7.76e-23	3.67e-21	1.64e-18	3.55e-05	0.0148801	0.985084
IL4_6	LBM	Other	ENSG00000170092	SPDYE5	chr7	75493624	+	rs62477719	75493917	1.89e-15	rs35332062	73597712	1.79e-20	1.17e-11	1.32e-05	1.4e-08	0.0149065	0.98508
IFNG_6	LEYC	Blood related diseases and traits	ENSG00000173535	TNFRSF10C	chr8	23084354	+	rs76666473	23108797	1.79e-09	rs12550612	23109256	1.48e-11	2.56e-08	2.88e-07	0.00130091	0.0136256	0.985073
MBP_6	VARV	Other	ENSG00000245937	LINC01184	chr5	128083171	-	rs2250127	128053152	7.92e-17	rs3101725	128188326	2.87e-13	3.24e-14	2.99e-08	1.73e-08	0.0149297	0.98507
IFNG_6	GRAC	Blood related diseases and traits	ENSG00000108175	ZMIZ1	chr10	79069034	+	rs1782645	79288854	2.02e-07	rs1250568	79285523	7.06e-09	2.77e-05	0.000112684	0.00311608	0.011685	0.985059
IFNB_24	SC	Autoimmune or Inflammatory disease	ENSG00000157557	ETS2	chr21	38805306	+	rs2836881	39094373	5.2e-09	rs4817988	39096912	4.2e-15	7.12e-12	2.11e-10	0.000521352	0.0144207	0.985058
sLPS_6	ERYC	Blood related diseases and traits	ENSG00000167528	ZNF641	chr12	48351413	-	rs141696925	48278955	2.12e-07	rs2732480	48342520	1.44e-17	1.5e-13	5.79e-13	0.00328426	0.0116612	0.985054
Prec_D2	RA	Autoimmune or Inflammatory disease	ENSG00000160223	ICOSLG	chr21	44240965	-	rs4819388	44227538	1.99e-34	rs1893592	42434957	3.7e-12	3.91e-23	9.08e-06	6.86e-20	0.0149412	0.98505
IFNB_6	VATM	Other	ENSG00000170092	SPDYE5	chr7	75493624	+	rs75799888	75516169	1.66e-13	rs62477685	75472441	7.78e-15	3.88e-15	1.16e-10	5.34e-07	0.0149548	0.985045
IFNG_6	MONC	Blood related diseases and traits	ENSG00000099889	ARVCF	chr22	20016807	-	rs9605043	19986821	1.8e-13	rs2073748	19981448	9.86e-10	1.4e-10	7.19e-06	3.11e-07	0.0149503	0.985042
IFNG_6	GRAC	Blood related diseases and traits	ENSG00000173535	TNFRSF10C	chr8	23084354	+	rs76666473	23108797	1.79e-09	rs12550612	23109256	3.2e-12	5.5e-09	6.18e-08	0.00130404	0.0136608	0.985035
IFNB_6	CAST	Autoimmune or Inflammatory disease	ENSG00000238083	LRRC37A2	chr17	46511510	+	rs77268709	46254419	7.59e-10	rs9895436	45380520	6.5e-13	0	0	0.00271073	0.0122568	0.985032
sLPS_6	HEMO	Heart related diseases and traits	ENSG00000167528	ZNF641	chr12	48351413	-	rs141696925	48278955	2.12e-07	rs2732480	48342520	7.65e-29	1.21e-24	4.65e-24	0.00328911	0.0116799	0.985031
MBP_24	LBM	Other	ENSG00000122912	SLC25A16	chr10	68527473	-	rs67672804	68515509	3.47e-13	rs56139009	68488931	1.88e-15	1.63e-15	7.8e-12	3.33e-06	0.0149685	0.985028
R848_24	VARV	Other	ENSG00000245937	LINC01184	chr5	128083171	-	rs17764730	128021834	3.83e-22	rs3101725	128188326	2.87e-13	8.29e-18	3e-08	4.42e-12	0.0149736	0.985026
P3C_6	ALG	Autoimmune or Inflammatory disease	ENSG00000061273	HDAC7	chr12	47833131	-	rs56389811	47811575	1.12e-11	rs73107993	47802090	1.14e-11	1.01e-10	7.69e-08	2.09e-05	0.0149574	0.985022
IFNB_24	WHTC	Blood related diseases and traits	ENSG00000157557	ETS2	chr21	38805306	+	rs2836881	39094373	5.2e-09	rs12482401	37431039	3.56e-08	1.21e-05	0.000392055	0.000467311	0.0141203	0.985008
Prec_D0	WHTC	Blood related diseases and traits	ENSG00000157557	ETS2	chr21	38805306	+	rs2836884	39095717	1.49e-10	rs12482401	37431039	3.56e-08	1.51e-06	0.000402835	5.83e-05	0.0145357	0.985002
R848_24	WHTC	Blood related diseases and traits	ENSG00000157557	ETS2	chr21	38805306	+	rs2836884	39095717	3.12e-10	rs12482401	37431039	3.56e-08	2.73e-06	0.000401648	0.000105	0.0144899	0.985001
Prec_D2	SBP	Blood related diseases and traits	ENSG00000183386	FHL3	chr1	38005605	-	rs11485595	37945678	1.32e-13	rs72661887	37950638	3.88e-15	1.12e-16	1.06e-11	1.7e-07	0.0150009	0.984999
PIC_6	LBM	Other	ENSG00000117280	RAB29	chr1	205775459	-	rs1775145	205787015	2.49e-09	rs823118	205754444	6.87e-19	1.01e-16	6.98e-15	0.000227838	0.0147763	0.984996
R848_6	SSC	Autoimmune or Inflammatory disease	ENSG00000145214	DGKQ	chr4	986894	-	rs3733346	960487	3.25e-15	rs11724804	971991	5.31e-11	6.73e-11	2.77e-06	3.88e-07	0.0150012	0.984996
IFNB_6	VARV	Other	ENSG00000245937	LINC01184	chr5	128083171	-	rs3749748	128014857	3.45e-18	rs3101725	128188326	2.87e-13	4.15e-15	3e-08	2.21e-09	0.0150076	0.984992
IL4_24	MONC	Blood related diseases and traits	ENSG00000099889	ARVCF	chr22	20016807	-	rs140486316	19985718	5.29e-10	rs2073748	19981448	9.86e-10	3.01e-08	7.19e-06	6.66e-05	0.0149408	0.984985
LIL10_6	VARV	Other	ENSG00000245937	LINC01184	chr5	128083171	-	rs3749748	128014857	3.72e-15	rs3101725	128188326	2.87e-13	2.13e-13	3e-08	1.14e-07	0.0150196	0.98498
IFNG_6	NETC	Blood related diseases and traits	ENSG00000173535	TNFRSF10C	chr8	23084354	+	rs76666473	23108797	1.79e-09	rs12550612	23109256	1.27e-10	2.06e-07	2.31e-06	0.00130839	0.0137097	0.984979
LIL10_24	IBD	Autoimmune or Inflammatory disease	ENSG00000157557	ETS2	chr21	38805306	+	rs2836878	39093608	6.9e-08	rs2836881	39094373	1.96e-29	1.95e-26	1.4e-25	0.00195447	0.013085	0.984961
sLPS_24	LBM	Other	ENSG00000183386	FHL3	chr1	38005605	-	rs28470722	37921055	4.47e-11	rs475591	36176819	1.22e-14	8.12e-11	8.19e-08	1.59e-05	0.0150263	0.984958
PIC_24	UC	Autoimmune or Inflammatory disease	ENSG00000169220	RGS14	chr5	177357836	+	rs56235845	177371039	4.5e-19	rs67111717	177363161	3.27e-08	2.77e-12	9.31e-05	4.74e-10	0.0149512	0.984956
IFNB_24	WHTC	Blood related diseases and traits	ENSG00000175489	LRRC25	chr19	18397616	-	rs4808798	18406696	8.1e-07	rs11668719	18404931	1.06e-09	9.75e-06	1.94e-05	0.00535896	0.00966443	0.984948
R848_24	MONC	Blood related diseases and traits	ENSG00000180370	PAK2	chr3	196739856	+	rs7626444	196778031	7.33e-09	rs7626444	196778031	1.7e-10	6.74e-08	4.59e-06	0.000232484	0.0148325	0.98493
IL4_6	T2D	Other	ENSG00000103351	CLUAP1	chr16	3500923	+	rs67733706	3539024	8.01e-08	rs3751837	3533173	1.7e-08	0.000105796	0.000211919	0.00524099	0.00951327	0.984928
CIL_6	NETC	Blood related diseases and traits	ENSG00000107798	LIPA	chr10	89414556	-	rs2250645	89249116	1.45e-12	rs2246941	89245159	6.94e-09	2.23e-08	9.98e-05	3.57e-06	0.01497	0.984927
P3C_24	CAD	Heart related diseases and traits	ENSG00000108771	DHX58	chr17	42112732	-	rs2074166	42115237	1.54e-11	rs2074164	42118220	7.36e-09	1.78e-07	3.65e-05	7.79e-05	0.0149613	0.984924
sLPS_24	MONC	Blood related diseases and traits	ENSG00000122779	TRIM24	chr7	138460333	+	rs2589999	138181593	3.36e-07	rs7785014	138196944	3.27e-11	5.06e-07	8.18e-07	0.00614728	0.00894491	0.984906
IL4_24	PBC	Autoimmune or Inflammatory disease	ENSG00000186470	BTN3A2	chr6	26365158	+	rs66827971	26365538	2.91e-10	rs9393710	26367605	1.13e-09	1.53e-06	1.39e-05	0.00158866	0.0134952	0.984901
sLPS_24	MONC	Blood related diseases and traits	ENSG00000099889	ARVCF	chr22	20016807	-	rs7292055	19987131	2.76e-10	rs2073748	19981448	9.86e-10	1.76e-08	7.26e-06	3.91e-05	0.015109	0.984845
IFNG_24	CAST	Autoimmune or Inflammatory disease	ENSG00000197375	SLC22A5	chr5	132369751	+	rs72795121	132302631	3.71e-11	rs2299012	132581248	1.3e-32	0	0	9.23e-06	0.0151808	0.98481
P3C_24	CAD	Heart related diseases and traits	ENSG00000149634	SPATA25	chr20	45887634	-	rs17448653	45965936	1.3e-09	rs3827066	45957384	4.4e-09	5.36e-06	8.61e-05	0.000942608	0.0141652	0.984801
Ctrl_24	T1D	Other	ENSG00000139531	SUOX	chr12	55997179	+	rs772920	55996580	5.96e-09	rs1701704	56018703	8.25e-32	4.3e-29	1.19e-27	0.000567067	0.0146447	0.984788
CIL_6	WHTC	Blood related diseases and traits	ENSG00000107798	LIPA	chr10	89414556	-	rs2250645	89249116	1.45e-12	rs2246941	89245159	1.03e-08	3.11e-08	0.000139	3.59e-06	0.0150783	0.984779
CIL_6	WHR	Other	ENSG00000145214	DGKQ	chr4	986894	-	rs4690229	976936	2.87e-17	rs11724804	971991	4.98e-20	2.11e-21	9.95e-15	3.44e-09	0.0152251	0.984775
R848_6	LBM	Other	ENSG00000170092	SPDYE5	chr7	75493624	+	rs201722764	75515940	8.69e-14	rs35332062	73597712	1.79e-20	8.56e-10	1.35e-05	1.03e-06	0.0152194	0.984766
IFNB_24	DLM	Heart related diseases and traits	ENSG00000134222	PSRC1	chr1	109283185	-	rs599839	109279544	1.37e-09	rs629301	109275684	6.48e-53	2.97e-50	9.36e-49	0.000499051	0.014745	0.984756
IFNG_24	BMI	Other	ENSG00000244405	ETV5	chr3	186110317	-	rs4077189	186078996	3.35e-08	rs1516725	186106215	1.39e-24	3.05e-20	4.1e-20	0.00694159	0.00832451	0.984734
IFNG_6	LEYC	Blood related diseases and traits	ENSG00000099889	ARVCF	chr22	20016807	-	rs9605043	19986821	1.8e-13	rs2238783	19984929	9.1e-11	1.53e-11	7.85e-07	3.17e-07	0.0152661	0.984733
P3C_24	SBP	Blood related diseases and traits	ENSG00000183386	FHL3	chr1	38005605	-	rs28470722	37921055	4.83e-14	rs72661887	37950638	3.88e-15	9.45e-17	1.08e-11	1.43e-07	0.0152722	0.984728
Ctrl_24	WHTC	Blood related diseases and traits	ENSG00000157557	ETS2	chr21	38805306	+	rs4817983	39092998	1.33e-09	rs12482401	37431039	3.56e-08	5.27e-06	0.000406009	0.000203203	0.0146583	0.984727
Prec_D2	SBP	Blood related diseases and traits	ENSG00000128604	IRF5	chr7	128937611	+	rs3778751	128939994	1.13e-16	rs34072724	130747710	1.37e-15	4.94e-13	2.24e-06	3.58e-09	0.0152748	0.984723
IL4_24	SBP	Blood related diseases and traits	ENSG00000183386	FHL3	chr1	38005605	-	rs28673728	37943401	6.26e-11	rs72661887	37950638	3.88e-15	9.53e-15	1.08e-11	1.44e-05	0.0152759	0.98471
CIL_6	GRAC	Blood related diseases and traits	ENSG00000107798	LIPA	chr10	89414556	-	rs2250645	89249116	1.45e-12	rs2246941	89245159	1.25e-08	3.8e-08	0.000169883	3.61e-06	0.0151337	0.984693
Prec_D2	PLTC	Blood related diseases and traits	ENSG00000105383	CD33	chr19	51225063	+	rs200096788	51221276	1.19e-14	rs1697553	51224066	5.49e-09	1.46e-10	3.78e-05	6.3e-08	0.0152736	0.984689
LIL10_24	UC	Autoimmune or Inflammatory disease	ENSG00000157557	ETS2	chr21	38805306	+	rs2836878	39093608	6.9e-08	rs2836881	39094373	1.11e-32	1.41e-29	1.01e-28	0.00198776	0.0133249	0.984687
PIC_24	CD	Autoimmune or Inflammatory disease	ENSG00000198133	TMEM229B	chr14	67533738	-	rs10873201	67499882	2.38e-24	rs194746	68816170	1.24e-09	9.31e-15	0.00546725	1.85e-14	0.00985469	0.984678
IFNB_24	HYPL	Heart related diseases and traits	ENSG00000134222	PSRC1	chr1	109283185	-	rs599839	109279544	1.37e-09	rs629301	109275684	9.44e-53	3.17e-50	9.99e-49	0.000501474	0.0148214	0.984677
R848_24	WHTC	Blood related diseases and traits	ENSG00000188452	CERKL	chr2	181680664	-	rs3835963	181467225	2.97e-12	rs6740847	181443625	1.29e-27	4.12e-27	2.85e-23	2.36e-06	0.0153379	0.98466
IL4_6	SC	Autoimmune or Inflammatory disease	ENSG00000157557	ETS2	chr21	38805306	+	rs2836884	39095717	1.74e-16	rs4817988	39096912	4.2e-15	1.4e-16	2.23e-10	1.03e-08	0.0153465	0.984653
R848_24	LEYC	Blood related diseases and traits	ENSG00000180370	PAK2	chr3	196739856	+	rs7626444	196778031	7.33e-09	rs13092376	196789417	1.48e-16	6.39e-14	4.35e-12	0.000236558	0.01511	0.984653
P3C_6	WHTC	Blood related diseases and traits	ENSG00000197375	SLC22A5	chr5	132369751	+	rs112838960	132373340	2.03e-08	rs10075801	132341949	4.98e-25	7.06e-22	1.69e-20	0.000657251	0.0146966	0.984646
IFNB_6	SBP	Blood related diseases and traits	ENSG00000170915	PAQR8	chr6	52361420	+	rs9370112	52359460	1.35e-12	rs78648104	50715296	2.37e-15	4.05e-07	0.000732911	8.63e-06	0.0146205	0.984638
PIC_24	T2D	Other	ENSG00000164938	TP53INP1	chr8	94949410	-	rs726816	94956185	5.66e-10	rs10097617	94949398	1.1e-15	1.56e-14	5.23e-12	4.85e-05	0.0153148	0.984637
IFNG_24	SBP	Blood related diseases and traits	ENSG00000090432	MUL1	chr1	20508160	-	rs6700034	20508117	6.68e-15	rs2807337	22250878	2.78e-09	1.17e-06	0.000469656	3.94e-05	0.0148639	0.984626
IFNB_6	MONC	Blood related diseases and traits	ENSG00000112576	CCND3	chr6	42050356	-	rs144387335	42010871	1.76e-07	rs144387335	42010871	2.89e-23	6.39e-19	2.21e-18	0.00366836	0.0117344	0.984597
CIL_24	SBP	Blood related diseases and traits	ENSG00000107099	DOCK8	chr9	214853	+	rs2236547	214864	5.5e-09	rs520015	211762	2.84e-11	1.96e-08	1.61e-07	0.00178293	0.013621	0.984596
Prec_D0	DBP	Blood related diseases and traits	ENSG00000228696	ARL17B	chr17	46361796	-	rs79475968	46249529	7.24e-08	rs7213273	45078546	3.58e-23	2.07e-11	1.03e-10	0.00273881	0.0126659	0.984595
PIC_24	SC	Autoimmune or Inflammatory disease	ENSG00000157557	ETS2	chr21	38805306	+	rs9977672	39091357	9.89e-10	rs4817988	39096912	4.2e-15	2.37e-12	2.22e-10	0.00017327	0.015243	0.984584
IFNG_6	RA	Autoimmune or Inflammatory disease	ENSG00000160223	ICOSLG	chr21	44240965	-	rs2070554	44220256	1.95e-37	rs1893592	42434957	3.7e-12	2.26e-25	9.35e-06	3.96e-22	0.015413	0.984578
PIC_24	MONC	Blood related diseases and traits	ENSG00000224397	SMIM25	chr20	50267485	+	rs3088220	50278219	2.51e-08	rs6125961	50267587	1.63e-57	2.65e-53	2.29e-52	0.00169889	0.0137319	0.984569
Ctrl_6	NETC	Blood related diseases and traits	ENSG00000157557	ETS2	chr21	38805306	+	rs2836884	39095717	2.49e-10	rs9977672	39091357	7.29e-10	3.5e-08	6.49e-06	8.82e-05	0.0153385	0.984567
sLPS_24	LEYC	Blood related diseases and traits	ENSG00000099889	ARVCF	chr22	20016807	-	rs7292055	19987131	2.76e-10	rs2238783	19984929	9.1e-11	1.92e-09	7.92e-07	3.98e-05	0.0154006	0.984559
LIL10_24	T1D	Other	ENSG00000105287	PRKD2	chr19	46717126	-	rs138208226	46645532	6.15e-10	rs402072	46715865	4.72e-08	4.17e-05	0.00014305	0.00366972	0.0115938	0.984552
R848_24	LEYC	Blood related diseases and traits	ENSG00000115232	ITGA4	chr2	181457201	+	rs2124440	181463487	3.94e-19	rs6740847	181443625	4.31e-25	3.69e-29	1.09e-20	5.6e-11	0.015486	0.984514
sLPS_24	SBP	Blood related diseases and traits	ENSG00000183386	FHL3	chr1	38005605	-	rs28470722	37921055	4.47e-11	rs72661887	37950638	3.88e-15	1.08e-14	1.09e-11	1.63e-05	0.0154711	0.984513
MBP_6	NETC	Blood related diseases and traits	ENSG00000157557	ETS2	chr21	38805306	+	rs4817988	39096912	1.18e-10	rs9977672	39091357	7.29e-10	2.28e-08	6.52e-06	5.75e-05	0.0154287	0.984507
R848_6	BSC	Blood related diseases and traits	ENSG00000127946	HIP1	chr7	75738961	-	rs1179623	75625516	5.35e-13	rs1186222	75618011	3.47e-13	4.41e-13	1.28e-08	5.67e-07	0.0155222	0.984477
IFNB_24	UC	Autoimmune or Inflammatory disease	ENSG00000169220	RGS14	chr5	177357836	+	rs10051765	177372991	3.54e-11	rs67111717	177363161	3.27e-08	2.94e-07	9.58e-05	5.03e-05	0.0154168	0.984437
LIL10_6	UC	Autoimmune or Inflammatory disease	ENSG00000115009	CCL20	chr2	227813841	+	rs66843448	227805880	3.13e-08	rs1811711	227805760	6.09e-09	1.23e-05	6.15e-05	0.002762	0.0127868	0.984377
PIC_6	SBP	Blood related diseases and traits	ENSG00000090432	MUL1	chr1	20508160	-	rs36062560	20522548	1.35e-15	rs2807337	22250878	2.78e-09	1.11e-05	0.00046692	0.000374345	0.0147718	0.984376
IL4_24	STR	Heart related diseases and traits	ENSG00000171467	ZNF318	chr6	43369477	-	rs7692	43336269	5.87e-09	rs16896398	43294966	1.3e-08	1.75e-06	6.46e-05	0.000436957	0.0151248	0.984372
IFNG_24	CELD	Autoimmune or Inflammatory disease	ENSG00000108175	ZMIZ1	chr10	79069034	+	rs1250568	79285523	6.02e-10	rs1250552	79298270	7.97e-17	1.02e-14	1.46e-12	0.000115383	0.0155273	0.984357
IFNB_24	SBP	Blood related diseases and traits	ENSG00000170915	PAQR8	chr6	52361420	+	rs9370112	52359460	2.61e-11	rs78648104	50715296	2.37e-15	2.28e-06	0.00074398	4.86e-05	0.0148565	0.984349
Ctrl_6	GRAC	Blood related diseases and traits	ENSG00000157557	ETS2	chr21	38805306	+	rs2836884	39095717	2.49e-10	rs9977672	39091357	4.04e-09	2.1e-07	3.89e-05	8.92e-05	0.0155329	0.984339
CIL_24	LBM	Other	ENSG00000170092	SPDYE5	chr7	75493624	+	rs3973299	75481858	3.09e-10	rs35332062	73597712	1.79e-20	6.14e-08	1.38e-05	7.38e-05	0.0155792	0.984333
sLPS_6	MONC	Blood related diseases and traits	ENSG00000104783	KCNN4	chr19	43781256	-	rs11083720	43777340	1.29e-11	rs12459847	45247899	1.47e-55	1.42e-36	3.81e-33	6.21e-06	0.0156682	0.984326
R848_24	DIV	Autoimmune or Inflammatory disease	ENSG00000170175	CHRNB1	chr17	7445060	+	rs11658168	7502815	6.65e-14	rs12600861	7452302	2.53e-08	1.25e-09	9.16e-05	2.27e-07	0.0155979	0.98431
Prec_D0	MONC	Blood related diseases and traits	ENSG00000111846	GCNT2	chr6	10492222	+	rs200778865	10539652	2.98e-08	rs509227	10535358	3.63e-18	1.19e-14	8.28e-14	0.00210105	0.0135957	0.984303
sLPS_6	VARV	Other	ENSG00000245937	LINC01184	chr5	128083171	-	rs3749748	128014857	8.09e-16	rs3101725	128188326	2.87e-13	8.42e-14	3.13e-08	4.49e-08	0.0157022	0.984298
IFNG_6	BRCA	Cancer	ENSG00000141570	CBX8	chr17	79801682	-	rs1105820	79799519	1.98e-13	rs2587505	79810469	3.05e-10	1.52e-10	4.28e-06	5.94e-07	0.0157008	0.984294
CIL_24	DBP	Blood related diseases and traits	ENSG00000182511	FES	chr15	90883694	+	rs12906125	90884382	4.72e-08	rs4932373	90886057	7.71e-84	8.04e-80	2.28e-79	0.00435167	0.0113598	0.984289
R848_6	WHTC	Blood related diseases and traits	ENSG00000197375	SLC22A5	chr5	132369751	+	rs2631367	132369766	4.17e-10	rs10075801	132341949	4.98e-25	4.01e-23	1.79e-20	3.73e-05	0.0156905	0.984272
IFNB_6	LYMC	Blood related diseases and traits	ENSG00000245937	LINC01184	chr5	128083171	-	rs3749748	128014857	3.45e-18	rs3812049	128083158	1.04e-09	1.84e-12	1.41e-05	2.17e-09	0.0157425	0.984243
Prec_D0	SBP	Blood related diseases and traits	ENSG00000128604	IRF5	chr7	128937611	+	rs3778753	128939988	2.5e-07	rs34072724	130747710	1.37e-15	4.36e-07	1.87e-06	0.00316481	0.0125965	0.984236
MBP_6	GRAC	Blood related diseases and traits	ENSG00000157557	ETS2	chr21	38805306	+	rs4817988	39096912	1.18e-10	rs9977672	39091357	4.04e-09	1.38e-07	3.93e-05	5.83e-05	0.0156699	0.984232
sLPS_6	PLTC	Blood related diseases and traits	ENSG00000187010	RHD	chr1	25272392	+	rs72660908	25257119	2.14e-12	rs111941366	25409878	6.44e-32	3.63e-30	8.31e-27	7.32e-06	0.0157804	0.984212
IFNB_24	PBC	Autoimmune or Inflammatory disease	ENSG00000186470	BTN3A2	chr6	26365158	+	rs2073530	26375015	7.41e-11	rs9393710	26367605	1.13e-09	1e-06	1.51e-05	0.00104113	0.0147577	0.984185
PIC_24	PBC	Autoimmune or Inflammatory disease	ENSG00000186470	BTN3A2	chr6	26365158	+	rs2073530	26375015	8.09e-11	rs9393710	26367605	1.13e-09	1.23e-06	1.49e-05	0.00128347	0.0145286	0.984172
sLPS_24	LYMC	Blood related diseases and traits	ENSG00000061273	HDAC7	chr12	47833131	-	rs56389811	47811575	3.01e-08	rs11168249	47814585	2.23e-10	1.01e-06	1.44e-05	0.0010997	0.0147422	0.984143
Prec_D2	LBM	Other	ENSG00000148926	ADM	chr11	10304679	+	rs11042717	10282392	7.78e-12	rs11042725	10303778	5.35e-17	6.07e-17	2.64e-13	3.87e-06	0.0158594	0.984137
sLPS_24	CD	Autoimmune or Inflammatory disease	ENSG00000141068	KSR1	chr17	27456713	+	rs62057779	27492487	9.98e-10	rs2948542	27529460	5.15e-10	6.69e-08	3.72e-06	0.000297723	0.015584	0.984115
sLPS_24	MONC	Blood related diseases and traits	ENSG00000141068	KSR1	chr17	27456713	+	rs62057779	27492487	9.98e-10	rs2945412	27516617	1.94e-10	7.71e-08	4.34e-06	0.000294379	0.0155945	0.984107
Ctrl_24	WHR	Other	ENSG00000120071	KANSL1	chr17	46225388	-	rs66993523	46115445	6.28e-11	rs62063286	45964621	2.49e-23	8.58e-21	5.73e-19	0.000248893	0.0156499	0.984101
IL4_24	VARV	Other	ENSG00000245937	LINC01184	chr5	128083171	-	rs2250127	128053152	1.19e-21	rs3101725	128188326	2.87e-13	1.64e-17	3.17e-08	8.75e-12	0.0159112	0.984089
P3C_6	LYMC	Blood related diseases and traits	ENSG00000245937	LINC01184	chr5	128083171	-	rs3749748	128014857	3.89e-17	rs3812049	128083158	1.04e-09	6.42e-12	1.43e-05	7.59e-09	0.0159176	0.984068
sLPS_24	AS	Autoimmune or Inflammatory disease	ENSG00000178852	EFCAB13	chr17	47323289	+	rs11655943	47308274	7.76e-09	rs9901869	47497840	6.04e-15	2.98e-10	1.68e-10	0.0108091	0.00513328	0.984058
P3C_6	LBM	Other	ENSG00000170092	SPDYE5	chr7	75493624	+	rs55838432	75485949	1.47e-17	rs35332062	73597712	1.79e-20	7.71e-13	1.41e-05	9.26e-10	0.0159385	0.984047
LIL10_24	VARV	Other	ENSG00000245937	LINC01184	chr5	128083171	-	rs3749748	128014857	1.22e-21	rs3101725	128188326	2.87e-13	2.35e-17	3.19e-08	1.25e-11	0.0159885	0.984011
Ctrl_24	PLTC	Blood related diseases and traits	ENSG00000105383	CD33	chr19	51225063	+	rs200096788	51221276	1.72e-09	rs1697553	51224066	5.49e-09	3.85e-07	3.9e-05	0.000165538	0.0158008	0.983994
IL4_6	GRAC	Blood related diseases and traits	ENSG00000165688	PMPCA	chr9	136410569	+	rs142483589	136425871	1.5e-12	rs142483589	136425871	4.33e-17	1.84e-16	9.05e-13	3.45e-06	0.0160041	0.983992
R848_24	NETC	Blood related diseases and traits	ENSG00000188452	CERKL	chr2	181680664	-	rs3835963	181467225	2.97e-12	rs6740847	181443625	4.55e-12	1.14e-11	7.86e-08	2.46e-06	0.0160095	0.983988
R848_24	LYMC	Blood related diseases and traits	ENSG00000180370	PAK2	chr3	196739856	+	rs7626444	196778031	7.33e-09	rs13092376	196789417	3.18e-22	2.26e-19	1.54e-17	0.000246355	0.0157772	0.983976
sLPS_6	RA	Autoimmune or Inflammatory disease	ENSG00000160223	ICOSLG	chr21	44240965	-	rs4568033	44229895	2.08e-17	rs1893592	42434957	3.7e-12	4.45e-12	9.7e-06	7.81e-09	0.0160246	0.983966
IFNG_6	VARV	Other	ENSG00000245937	LINC01184	chr5	128083171	-	rs3749748	128014857	7.53e-20	rs3101725	128188326	2.87e-13	1.76e-16	3.2e-08	9.39e-11	0.0160563	0.983944
Ctrl_6	UDQ	Other	ENSG00000116957	TBCE	chr1	235367359	+	rs6429082	235436814	3.04e-11	rs6429082	235436814	7.22e-09	5.12e-08	8.72e-05	9.96e-06	0.0159623	0.983941
LIL10_24	DBP	Blood related diseases and traits	ENSG00000061273	HDAC7	chr12	47833131	-	rs11168244	47809158	1.13e-07	rs11168245	47810716	1.09e-17	1.36e-14	5.31e-14	0.00347704	0.0125874	0.983936
MBP_24	VARV	Other	ENSG00000245937	LINC01184	chr5	128083171	-	rs3749748	128014857	1.17e-14	rs3101725	128188326	2.87e-13	9.93e-13	3.2e-08	5.29e-07	0.0160772	0.983922
CIL_6	SBP	Blood related diseases and traits	ENSG00000182511	FES	chr15	90883694	+	rs12906125	90884382	2.87e-08	rs4932373	90886057	2.49e-83	2.5e-78	2.01e-77	0.00188887	0.0141994	0.983912
sLPS_24	UC	Autoimmune or Inflammatory disease	ENSG00000128604	IRF5	chr7	128937611	+	rs35318913	128924099	9.36e-08	rs4728142	128933913	3.23e-10	4.5e-07	3.79e-06	0.00181273	0.0142758	0.983907
PIC_24	LYMC	Blood related diseases and traits	ENSG00000180370	PAK2	chr3	196739856	+	rs9829114	196791752	5.25e-11	rs13092376	196789417	3.18e-22	9.13e-21	1.57e-17	9.95e-06	0.0160843	0.983906
IL4_24	MONC	Blood related diseases and traits	ENSG00000111846	GCNT2	chr6	10492222	+	rs6911448	10534578	2.13e-08	rs509227	10535358	3.63e-18	7.13e-15	8.99e-14	0.00125642	0.0148387	0.983905
IFNG_6	NETC	Blood related diseases and traits	ENSG00000108175	ZMIZ1	chr10	79069034	+	rs1782645	79288854	2.02e-07	rs1250568	79285523	3.64e-08	0.000131882	0.000536237	0.00324115	0.0121947	0.983896
P3C_6	NETC	Blood related diseases and traits	ENSG00000197375	SLC22A5	chr5	132369751	+	rs112838960	132373340	2.03e-08	rs10075801	132341949	8.31e-16	6.18e-13	1.47e-11	0.000687663	0.015423	0.983889
P3C_6	DBP	Blood related diseases and traits	ENSG00000182511	FES	chr15	90883694	+	rs2521501	90894158	2.24e-08	rs4932373	90886057	7.71e-84	2.6e-80	2.9e-79	0.00140715	0.0147148	0.983878
CIL_6	VARV	Other	ENSG00000061273	HDAC7	chr12	47833131	-	rs56389811	47811575	1.85e-17	rs73107980	47793818	1.35e-09	2.26e-10	0.000271469	1.4e-08	0.0158597	0.983869
Prec_D0	CATH	Heart related diseases and traits	ENSG00000134222	PSRC1	chr1	109283185	-	rs599839	109279544	5.51e-08	rs12740374	109274968	1.55e-25	3.28e-22	9.8e-22	0.00429637	0.0118364	0.983867
IFNG_24	GRAC	Blood related diseases and traits	ENSG00000165688	PMPCA	chr9	136410569	+	rs142483589	136425871	2.67e-12	rs142483589	136425871	4.33e-17	3.31e-16	9.14e-13	6.22e-06	0.0161664	0.983827
P3C_6	LEYC	Blood related diseases and traits	ENSG00000197375	SLC22A5	chr5	132369751	+	rs112838960	132373340	2.03e-08	rs10075801	132341949	6.52e-26	1.19e-22	2.85e-21	0.000690912	0.0155006	0.983808
IL4_6	LYMC	Blood related diseases and traits	ENSG00000245937	LINC01184	chr5	128083171	-	rs17764730	128021834	2.52e-22	rs3812049	128083158	1.04e-09	2.6e-15	1.45e-05	3.07e-12	0.0161785	0.983807
IFNB_24	LDLC	Heart related diseases and traits	ENSG00000134222	PSRC1	chr1	109283185	-	rs599839	109279544	1.37e-09	rs646776	109275908	8.85e-48	8.45e-46	2.96e-44	0.000477382	0.0157258	0.983797
Ctrl_6	LYMC	Blood related diseases and traits	ENSG00000105376	ICAM5	chr19	10289980	+	rs3093030	10286727	1.31e-09	rs5498	10285007	7.35e-30	3.31e-27	4.28e-25	0.000132186	0.0160836	0.983784
Prec_D0	BRCA	Cancer	ENSG00000141570	CBX8	chr17	79801682	-	rs9905914	79798269	2.84e-11	rs2587505	79810469	3.05e-10	4.87e-09	4.41e-06	1.9e-05	0.0161964	0.98378
P3C_6	NETC	Blood related diseases and traits	ENSG00000157557	ETS2	chr21	38805306	+	rs4817988	39096912	1.01e-08	rs9977672	39091357	7.29e-10	4.24e-07	6.41e-06	0.00106603	0.0151481	0.983779
R848_6	NETC	Blood related diseases and traits	ENSG00000197375	SLC22A5	chr5	132369751	+	rs2631367	132369766	4.17e-10	rs10075801	132341949	8.31e-16	3.46e-14	1.54e-11	3.85e-05	0.0161926	0.983769
Ctrl_24	SBP	Blood related diseases and traits	ENSG00000183386	FHL3	chr1	38005605	-	rs72510697	37990356	6.66e-11	rs72661887	37950638	3.88e-15	8.52e-15	1.14e-11	1.29e-05	0.0162525	0.983735
PIC_24	PRCA	Cancer	ENSG00000101751	POLI	chr18	54269403	+	rs8093601	54246103	6.39e-10	rs8093601	54246103	2.31e-08	9.05e-07	0.000194894	7.89e-05	0.0159964	0.983729
R848_24	CD	Autoimmune or Inflammatory disease	ENSG00000115232	ITGA4	chr2	181457201	+	rs2124440	181463487	3.94e-19	rs6740847	181443625	9.72e-11	5.39e-15	1.09e-06	8.53e-11	0.0162741	0.983725
CIL_6	SBP	Blood related diseases and traits	ENSG00000183386	FHL3	chr1	38005605	-	rs4634868	37999643	3.22e-10	rs72661887	37950638	3.88e-15	7.05e-14	1.13e-11	0.000106626	0.0161691	0.983724
IL4_6	WHTC	Blood related diseases and traits	ENSG00000165688	PMPCA	chr9	136410569	+	rs142483589	136425871	1.5e-12	rs142483589	136425871	6.43e-16	2.79e-15	1.37e-11	3.51e-06	0.0162776	0.983719
P3C_24	LBM	Other	ENSG00000170092	SPDYE5	chr7	75493624	+	rs35519730	75512817	1.06e-16	rs35332062	73597712	1.79e-20	1.75e-12	1.44e-05	2.1e-09	0.0162797	0.983706
PIC_6	CAST	Autoimmune or Inflammatory disease	ENSG00000238083	LRRC37A2	chr17	46511510	+	rs41543512	46013412	3.19e-08	rs9895436	45380520	6.5e-13	0	0	0.00458262	0.0117327	0.983685
Ctrl_24	VARV	Other	ENSG00000245937	LINC01184	chr5	128083171	-	rs3749748	128014857	4.83e-16	rs3101725	128188326	2.87e-13	4.52e-14	3.25e-08	2.41e-08	0.016322	0.983678
R848_6	ALG	Autoimmune or Inflammatory disease	ENSG00000061273	HDAC7	chr12	47833131	-	rs11168244	47809158	3.79e-16	rs73107993	47802090	1.14e-11	2.41e-13	8.35e-08	4.99e-08	0.0163248	0.983675
R848_6	NETC	Blood related diseases and traits	ENSG00000127337	YEATS4	chr12	69359702	+	rs4761234	69338325	5.29e-08	rs4761234	69338325	1.3e-10	3.76e-07	7.26e-06	0.000851756	0.0154731	0.983667
IFNG_24	WHTC	Blood related diseases and traits	ENSG00000165688	PMPCA	chr9	136410569	+	rs142483589	136425871	2.67e-12	rs142483589	136425871	6.43e-16	5e-15	1.38e-11	6.28e-06	0.0163396	0.983654
IFNG_24	MONC	Blood related diseases and traits	ENSG00000112576	CCND3	chr6	42050356	-	rs4711698	42019713	1.73e-10	rs144387335	42010871	2.89e-23	8.88e-21	3.01e-18	5.1e-05	0.0163007	0.983648
IL4_24	SBP	Blood related diseases and traits	ENSG00000176974	SHMT1	chr17	18363562	-	rs56074845	18322213	1.22e-13	rs4925159	18282196	9.66e-13	4.04e-13	2.98e-09	2.35e-06	0.0163501	0.983648
P3C_6	GRAC	Blood related diseases and traits	ENSG00000157557	ETS2	chr21	38805306	+	rs4817988	39096912	1.01e-08	rs9977672	39091357	4.04e-09	2.53e-06	3.83e-05	0.0010734	0.0152597	0.983626
MBP_24	UC	Autoimmune or Inflammatory disease	ENSG00000128604	IRF5	chr7	128937611	+	rs4728141	128926978	6.99e-12	rs4728142	128933913	3.23e-10	1.64e-09	4.31e-06	6.61e-06	0.0163703	0.983619
IFNB_24	LYMC	Blood related diseases and traits	ENSG00000245937	LINC01184	chr5	128083171	-	rs3749748	128014857	2.59e-21	rs3812049	128083158	1.04e-09	1.45e-14	1.47e-05	1.71e-11	0.0163738	0.983611
Prec_D0	BRCA	Cancer	ENSG00000177595	PIDD1	chr11	809752	-	rs28633403	813264	9.21e-09	rs1973765	1877434	9.71e-38	1.09e-09	3.51e-08	0.000522893	0.0158842	0.983593
IFNB_6	LBM	Other	ENSG00000183386	FHL3	chr1	38005605	-	rs4360494	37990219	1.55e-10	rs475591	36176819	1.22e-14	1.8e-10	8.88e-08	3.52e-05	0.0163732	0.983591
Ctrl_6	WHTC	Blood related diseases and traits	ENSG00000157557	ETS2	chr21	38805306	+	rs2836884	39095717	2.49e-10	rs12482401	37431039	3.56e-08	2.37e-06	0.000438235	9.12e-05	0.015901	0.983567
IFNB_24	VARV	Other	ENSG00000245937	LINC01184	chr5	128083171	-	rs3749748	128014857	2.59e-21	rs3101725	128188326	2.87e-13	3.31e-17	3.27e-08	1.76e-11	0.0164415	0.983558
P3C_6	SBP	Blood related diseases and traits	ENSG00000170915	PAQR8	chr6	52361420	+	rs9382100	52358413	7.59e-10	rs78648104	50715296	2.37e-15	2.1e-05	0.00076324	0.000448005	0.0152674	0.9835
IFNG_24	SBP	Blood related diseases and traits	ENSG00000170915	PAQR8	chr6	52361420	+	rs9370112	52359460	1.63e-09	rs78648104	50715296	2.37e-15	3.35e-05	0.000750835	0.000713782	0.0150033	0.983499
PIC_24	MONC	Blood related diseases and traits	ENSG00000099889	ARVCF	chr22	20016807	-	rs4819527	19990499	1.36e-16	rs2073748	19981448	9.86e-10	1.82e-12	7.9e-06	4.03e-09	0.0165319	0.98346
CIL_24	RA	Autoimmune or Inflammatory disease	ENSG00000160223	ICOSLG	chr21	44240965	-	rs4568033	44229895	5.4e-17	rs1893592	42434957	3.7e-12	1.13e-11	1e-05	1.98e-08	0.0165531	0.983437
R848_6	LEYC	Blood related diseases and traits	ENSG00000197375	SLC22A5	chr5	132369751	+	rs2631367	132369766	4.17e-10	rs10075801	132341949	6.52e-26	6.77e-24	3.02e-21	3.92e-05	0.0165311	0.98343
Ctrl_6	WHR	Other	ENSG00000064651	SLC12A2	chr5	128083765	+	rs3101725	128188326	1.76e-12	rs17764730	128021834	4.86e-08	2.14e-07	0.00122584	2.86e-06	0.0153478	0.983423
Prec_D2	SBP	Blood related diseases and traits	ENSG00000182511	FES	chr15	90883694	+	rs4932372	90864045	4.31e-11	rs4932373	90886057	2.49e-83	4.02e-80	2.32e-77	3.04e-05	0.016562	0.983408
IFNB_6	BALD	Other	ENSG00000197355	UAP1L1	chr9	137077500	+	rs72763246	137066442	5.55e-10	rs3922735	137186131	3.5e-08	1.46e-50	2.13e-49	0.00112267	0.0154761	0.983401
IL4_24	CAD	Heart related diseases and traits	ENSG00000134222	PSRC1	chr1	109283185	-	rs660240	109275216	1.03e-10	rs602633	109278889	3.63e-58	2.99e-55	2.67e-53	0.000194836	0.0164286	0.983377
Ctrl_6	LEYC	Blood related diseases and traits	ENSG00000165688	PMPCA	chr9	136410569	+	rs4418446	136410572	1.72e-19	rs142483589	136425871	8.86e-16	9.47e-19	2.73e-11	6.11e-10	0.0166292	0.983371
MBP_6	LEYC	Blood related diseases and traits	ENSG00000119321	FKBP15	chr9	113221360	-	rs10435864	113188426	3.38e-14	rs12339151	111194621	7.52e-12	2.26e-07	0.00451072	6.57e-07	0.0121305	0.983358
P3C_24	IBD	Autoimmune or Inflammatory disease	ENSG00000188906	LRRK2	chr12	40196743	+	rs2263418	40189191	1.16e-12	rs76904798	40220632	2.38e-09	1.25e-07	4.52e-05	4.85e-05	0.0165581	0.983348
MBP_24	DBP	Blood related diseases and traits	ENSG00000054690	PLEKHH1	chr14	67533300	+	rs9671816	67535669	7.65e-09	rs57786342	68793311	4.37e-11	1.19e-07	3.12e-06	0.00064858	0.016007	0.983341
IFNB_24	WHR	Other	ENSG00000064651	SLC12A2	chr5	128083765	+	rs6888037	128070567	7.66e-09	rs17764730	128021834	4.86e-08	3.3e-05	0.00120035	0.000440022	0.0150083	0.983318
Prec_D2	LBM	Other	ENSG00000170092	SPDYE5	chr7	75493624	+	rs35519730	75512817	4.57e-15	rs35332062	73597712	1.79e-20	2.83e-11	1.47e-05	3.4e-08	0.0166685	0.983317
R848_24	GRAC	Blood related diseases and traits	ENSG00000188452	CERKL	chr2	181680664	-	rs3835963	181467225	2.97e-12	rs6740847	181443625	1.08e-12	2.77e-12	1.91e-08	2.56e-06	0.0167109	0.983287
MBP_6	WHTC	Blood related diseases and traits	ENSG00000157557	ETS2	chr21	38805306	+	rs4817988	39096912	1.18e-10	rs12482401	37431039	3.56e-08	1.56e-06	0.000446425	6.02e-05	0.0162169	0.983275
PIC_24	LEYC	Blood related diseases and traits	ENSG00000180370	PAK2	chr3	196739856	+	rs9829114	196791752	5.25e-11	rs13092376	196789417	1.48e-16	2.79e-15	4.79e-12	1.03e-05	0.0167373	0.983252
P3C_24	WHTC	Blood related diseases and traits	ENSG00000188452	CERKL	chr2	181680664	-	rs2124440	181463487	1.92e-07	rs6740847	181443625	1.29e-27	5.69e-24	2.53e-23	0.00326227	0.0135078	0.98323
Ctrl_6	DBP	Blood related diseases and traits	ENSG00000054690	PLEKHH1	chr14	67533300	+	rs4144498	67538617	2.19e-09	rs57786342	68793311	4.37e-11	4.07e-08	3.22e-06	0.000221384	0.0165493	0.983226
MBP_24	HEMO	Heart related diseases and traits	ENSG00000157557	ETS2	chr21	38805306	+	rs2836884	39095717	3.29e-08	rs2836882	39094644	2.11e-09	2.79e-06	1.77e-05	0.00242065	0.0143472	0.983212
P3C_24	PLTC	Blood related diseases and traits	ENSG00000105383	CD33	chr19	51225063	+	rs1710398	51223655	1.58e-08	rs1697553	51224066	5.49e-09	9.67e-07	4.02e-05	0.00041635	0.0163381	0.983204
sLPS_24	LEYC	Blood related diseases and traits	ENSG00000188452	CERKL	chr2	181680664	-	rs35723031	181459315	1.83e-10	rs6740847	181443625	4.31e-25	3.52e-23	1.17e-20	5.35e-05	0.0167452	0.983201
PIC_24	BRCA	Cancer	ENSG00000104783	KCNN4	chr19	43781256	-	rs12609846	43779295	7.74e-09	rs1685191	43779080	3.87e-20	1.01e-17	5.88e-16	0.000300251	0.0165038	0.983196
IL4_24	LYMC	Blood related diseases and traits	ENSG00000187118	CMC1	chr3	28241583	+	rs75033378	28254162	1.29e-08	rs74280151	28246244	1.82e-14	2.37e-11	1.67e-10	0.00221044	0.0146007	0.983189
R848_24	CAST	Autoimmune or Inflammatory disease	ENSG00000197165	SULT1A2	chr16	28597108	-	rs200840505	28528075	5.81e-23	rs3785356	27337847	6.6e-18	0	0	1.92e-13	0.0168261	0.983174
IFNG_6	EOSC	Blood related diseases and traits	ENSG00000100365	NCF4	chr22	36860987	+	rs760521	36851809	8.11e-11	rs4821544	36862461	4.98e-13	7.33e-10	2.47e-08	0.0005141	0.0163146	0.983171
PIC_24	LYMC	Blood related diseases and traits	ENSG00000099889	ARVCF	chr22	20016807	-	rs4819527	19990499	1.36e-16	rs5754100	21561877	1.86e-23	2.02e-13	8.8e-07	4.1e-09	0.0168441	0.983155
IL4_6	DBP	Blood related diseases and traits	ENSG00000228696	ARL17B	chr17	46361796	-	rs116957266	46165946	4.01e-09	rs7213273	45078546	3.58e-23	4.72e-12	1.3e-10	0.00062597	0.016228	0.983146
R848_6	MONC	Blood related diseases and traits	ENSG00000256433	AC005840.3	chr12	6393904	+	rs5796229	6382090	2.62e-08	rs4020660	6402491	4.02e-32	2.06e-28	5.71e-27	0.000622203	0.0162571	0.983121
CIL_6	LEYC	Blood related diseases and traits	ENSG00000075884	ARHGAP15	chr2	143091361	+	rs79716587	143129250	3.4e-10	rs79716587	143129250	2.42e-13	4.41e-10	4.18e-09	0.00170572	0.0151798	0.983114
CIL_24	LEYC	Blood related diseases and traits	ENSG00000075884	ARHGAP15	chr2	143091361	+	rs79716587	143129250	1.66e-09	rs79716587	143129250	2.42e-13	8.37e-10	3.79e-09	0.00323732	0.0136577	0.983105
IFNG_24	T2D	Other	ENSG00000164938	TP53INP1	chr8	94949410	-	rs7003387	94949751	2.24e-18	rs10097617	94949398	1.1e-15	5.64e-20	5.74e-12	1.76e-10	0.0169091	0.983091
IL4_6	MS	Autoimmune or Inflammatory disease	ENSG00000163406	SLC15A2	chr3	121894088	+	rs35415993	121950389	1.23e-16	rs1920296	121824730	6.75e-15	7.23e-11	1.46e-11	0.0148852	0.00202555	0.983089
Ctrl_24	GLAM	Other	ENSG00000146433	TMEM181	chr6	158536435	+	rs2362574	158562316	1.19e-07	rs4709210	158550924	1.32e-09	2.22e-06	1.57e-05	0.00221474	0.0146947	0.983073
R848_24	AS	Autoimmune or Inflammatory disease	ENSG00000198933	TBKBP1	chr17	47694080	+	rs146023574	47702993	1.32e-22	rs9901869	47497840	6.04e-15	1.88e-15	4.94e-10	6.84e-08	0.01696	0.98304
P3C_6	WHTC	Blood related diseases and traits	ENSG00000157557	ETS2	chr21	38805306	+	rs4817988	39096912	1.01e-08	rs12482401	37431039	3.56e-08	2.82e-05	0.000426184	0.00108509	0.0154373	0.983023
IL4_24	SBP	Blood related diseases and traits	ENSG00000171467	ZNF318	chr6	43369477	-	rs7692	43336269	5.87e-09	rs7763558	43381477	1.17e-25	3.62e-23	1.33e-21	0.000475354	0.0165075	0.983017
Prec_D2	WHTC	Blood related diseases and traits	ENSG00000085491	SLC25A24	chr1	108200848	-	rs61799381	108211709	6.07e-09	rs12118280	108196158	3.59e-10	2.57e-07	3.61e-06	0.00119411	0.0157898	0.983012
P3C_24	CAD	Heart related diseases and traits	ENSG00000100979	PLTP	chr20	45912154	-	rs17448653	45965936	4.19e-09	rs3827066	45957384	4.4e-09	3.12e-05	7.03e-05	0.00549614	0.0113962	0.983006
CIL_6	RA	Autoimmune or Inflammatory disease	ENSG00000128604	IRF5	chr7	128937611	+	rs12706860	128929972	4.01e-11	rs3778753	128939988	1.1e-14	1.06e-14	6.29e-12	3.03e-05	0.0169702	0.982999
R848_24	RA	Autoimmune or Inflammatory disease	ENSG00000139531	SUOX	chr12	55997179	+	rs7312770	56073803	8.26e-09	rs773125	56001170	4.4e-10	5.07e-08	1.01e-06	0.000860926	0.0161446	0.982993
LIL10_6	LBM	Other	ENSG00000064651	SLC12A2	chr5	128083765	+	rs6595799	128072991	3.25e-10	rs6860245	128032306	1.89e-26	3.12e-24	2.4e-22	0.000230486	0.0167834	0.982986
IFNG_6	LEYC	Blood related diseases and traits	ENSG00000075884	ARHGAP15	chr2	143091361	+	rs79716587	143129250	6.96e-11	rs79716587	143129250	2.42e-13	1.12e-10	4.54e-09	0.000431604	0.0165852	0.982983
Ctrl_6	VARV	Other	ENSG00000245937	LINC01184	chr5	128083171	-	rs3101725	128188326	1.02e-21	rs3101725	128188326	2.87e-13	2.21e-17	3.38e-08	1.18e-11	0.0170381	0.982962
CIL_24	BMI	Other	ENSG00000103510	KAT8	chr16	31115753	+	rs149187641	31116767	2.04e-07	rs749767	31113086	8.18e-11	6.49e-07	1.55e-06	0.00532894	0.0117101	0.982959
sLPS_6	AZ	Neuro related diseases	ENSG00000105383	CD33	chr19	51225063	+	rs7245846	51227920	2.67e-07	rs3865444	51224706	5.15e-09	8.15e-05	0.000170498	0.00575278	0.0110467	0.982948
IL4_6	WHTC	Blood related diseases and traits	ENSG00000173535	TNFRSF10C	chr8	23084354	+	rs7009522	23100093	6.31e-12	rs12550612	23109256	3.88e-12	2.19e-10	9.29e-08	4.24e-05	0.0170128	0.982945
PIC_24	MONC	Blood related diseases and traits	ENSG00000180370	PAK2	chr3	196739856	+	rs9829114	196791752	5.25e-11	rs7626444	196778031	1.7e-10	3.05e-09	5.23e-06	1.05e-05	0.0170418	0.982943
MBP_6	CAST	Autoimmune or Inflammatory disease	ENSG00000197728	RPS26	chr12	56041852	+	rs2017445	56013288	4.53e-10	rs3122929	57115319	7.2e-29	0	0	6.03e-05	0.0170024	0.982937
Prec_D2	BRCA	Cancer	ENSG00000064012	CASP8	chr2	201233442	+	rs3769821	201258707	1.13e-08	rs3769821	201258707	3.97e-18	3.7e-15	1.66e-13	0.000395443	0.0167045	0.9829
Ctrl_6	BRCA	Cancer	ENSG00000104783	KCNN4	chr19	43781256	-	rs12609846	43779295	1.88e-12	rs1685191	43779080	3.87e-20	4.96e-20	6.09e-16	1.47e-06	0.0171194	0.982879
IL4_24	LBM	Other	ENSG00000170092	SPDYE5	chr7	75493624	+	rs794369	75532853	3.68e-16	rs35332062	73597712	1.79e-20	4.52e-12	1.51e-05	5.44e-09	0.0171069	0.982878
Ctrl_24	IBD	Autoimmune or Inflammatory disease	ENSG00000108219	TSPAN14	chr10	80454165	+	rs6586030	80494291	5e-10	rs1250573	79282718	1.11e-12	2.23e-09	2.12e-07	0.000188249	0.01694	0.982872
CIL_24	MONC	Blood related diseases and traits	ENSG00000099889	ARVCF	chr22	20016807	-	rs4819527	19990499	9.95e-22	rs2073748	19981448	9.86e-10	2.2e-15	8.19e-06	4.89e-12	0.0171705	0.982821
Ctrl_6	LYMC	Blood related diseases and traits	ENSG00000245937	LINC01184	chr5	128083171	-	rs3101725	128188326	1.02e-21	rs3812049	128083158	1.04e-09	7.78e-15	1.53e-05	9.19e-12	0.0171643	0.98282
IFNB_24	BSC	Blood related diseases and traits	ENSG00000127946	HIP1	chr7	75738961	-	rs1179629	75633295	6.33e-21	rs1186222	75618011	3.47e-13	1.72e-18	1.41e-08	2.21e-12	0.0171823	0.982818
R848_24	IBD	Autoimmune or Inflammatory disease	ENSG00000188452	CERKL	chr2	181680664	-	rs3835963	181467225	2.97e-12	rs6740847	181443625	1.22e-13	4.58e-13	2.07e-09	4.02e-06	0.0171787	0.982817
PIC_6	UC	Autoimmune or Inflammatory disease	ENSG00000128604	IRF5	chr7	128937611	+	rs4728141	128926978	4.12e-15	rs4728142	128933913	3.23e-10	1.75e-11	4.51e-06	7.07e-08	0.0172019	0.982793
CIL_6	AS	Autoimmune or Inflammatory disease	ENSG00000198933	TBKBP1	chr17	47694080	+	rs9916007	47313106	7.32e-09	rs9901869	47497840	6.04e-15	3.62e-10	1.4e-10	0.0131335	0.00409067	0.982776
PIC_24	MONC	Blood related diseases and traits	ENSG00000256433	AC005840.3	chr12	6393904	+	rs4020660	6402491	7.98e-07	rs4020660	6402491	4.02e-32	1.38e-27	4.66e-27	0.00418123	0.0130932	0.982726
Ctrl_24	AST	Autoimmune or Inflammatory disease	ENSG00000158882	TOMM40L	chr1	161225938	+	rs2070901	161215268	1.15e-06	rs2070901	161215268	3.6e-12	7.98e-08	6.16e-08	0.010301	0.0069742	0.982725
Prec_D2	MONC	Blood related diseases and traits	ENSG00000111846	GCNT2	chr6	10492222	+	rs1226013	10539056	9.97e-09	rs509227	10535358	3.63e-18	3.85e-15	1e-13	0.000678259	0.016636	0.982686
PIC_24	LEYC	Blood related diseases and traits	ENSG00000099889	ARVCF	chr22	20016807	-	rs4819527	19990499	1.36e-16	rs2238783	19984929	9.1e-11	2.03e-13	8.84e-07	4.21e-09	0.017316	0.982683
CIL_24	CAD	Heart related diseases and traits	ENSG00000149634	SPATA25	chr20	45887634	-	rs73128528	45953548	1.42e-13	rs3827066	45957384	4.4e-09	1.73e-07	0.000103227	3.05e-05	0.0171856	0.982681
R848_24	LEYC	Blood related diseases and traits	ENSG00000188452	CERKL	chr2	181680664	-	rs3835963	181467225	2.97e-12	rs6740847	181443625	4.31e-25	1.75e-24	1.21e-20	2.65e-06	0.0173179	0.982679
CIL_24	WHR	Other	ENSG00000151694	ADAM17	chr2	9555791	-	rs10495563	9522081	6.68e-11	rs10495563	9522081	3.21e-11	3.17e-09	2.3e-06	2.53e-05	0.0173292	0.982643
PIC_24	LBM	Other	ENSG00000117280	RAB29	chr1	205775459	-	rs199541268	205784748	3.18e-11	rs823118	205754444	6.87e-19	1.13e-17	8.14e-15	2.56e-05	0.0173904	0.982584
sLPS_24	T1D	Other	ENSG00000105287	PRKD2	chr19	46717126	-	rs112445263	46700099	8.93e-08	rs12462111	48668049	1.42e-09	0.000111915	9.52e-05	0.00984071	0.00739197	0.98256
R848_24	MONC	Blood related diseases and traits	ENSG00000099889	ARVCF	chr22	20016807	-	rs4819527	19990499	4.09e-11	rs2073748	19981448	9.86e-10	6.29e-09	8.31e-06	1.39e-05	0.017439	0.982539
Prec_D0	TCM	Heart related diseases and traits	ENSG00000134222	PSRC1	chr1	109283185	-	rs599839	109279544	5.51e-08	rs646776	109275908	1.74e-32	2.52e-29	8.11e-29	0.00436733	0.0131023	0.98253
sLPS_24	CAD	Heart related diseases and traits	ENSG00000064601	CTSA	chr20	45890143	+	rs3092635	45913454	4.12e-08	rs3827066	45957384	4.4e-09	5.13e-05	5.31e-05	0.00902259	0.00835501	0.982518
IL4_6	ERYC	Blood related diseases and traits	ENSG00000103335	PIEZO1	chr16	88785210	-	rs2932690	88776545	5.9e-10	rs837763	88787321	9.5e-28	7.57e-25	9.65e-23	0.000143928	0.0173632	0.982493
Prec_D2	BMI	Other	ENSG00000103351	CLUAP1	chr16	3500923	+	rs67733706	3539024	3.62e-12	rs12448257	3549655	3.9e-11	4.43e-07	1.43e-06	0.00437615	0.0131385	0.982483
LIL10_24	HEMO	Heart related diseases and traits	ENSG00000157557	ETS2	chr21	38805306	+	rs2836878	39093608	6.9e-08	rs2836882	39094644	2.11e-09	2.43e-06	1.89e-05	0.00211026	0.0153883	0.98248
Prec_D2	VARV	Other	ENSG00000245937	LINC01184	chr5	128083171	-	rs3101725	128188326	1.43e-20	rs3101725	128188326	2.87e-13	6.96e-17	3.48e-08	3.71e-11	0.0175292	0.982471
PIC_6	PBC	Autoimmune or Inflammatory disease	ENSG00000159314	ARHGAP27	chr17	45434420	-	rs71227520	45475446	5.43e-17	rs17564829	45929235	2.15e-09	5e-11	2.92e-06	3.18e-07	0.0175388	0.982458
Ctrl_6	LYMC	Blood related diseases and traits	ENSG00000064651	SLC12A2	chr5	128083765	+	rs3101725	128188326	1.76e-12	rs3812049	128083158	1.04e-09	2.18e-09	1.57e-05	2.58e-06	0.0175242	0.982458
CIL_6	MONC	Blood related diseases and traits	ENSG00000134352	IL6ST	chr5	55994992	-	rs10040327	56139393	1.46e-08	rs28722705	56158115	4.17e-11	5.83e-07	4.23e-07	0.0107356	0.00680647	0.982457
IFNG_24	LBM	Other	ENSG00000170092	SPDYE5	chr7	75493624	+	rs75799888	75516169	6.85e-18	rs35332062	73597712	1.79e-20	4.23e-13	1.54e-05	5.08e-10	0.017535	0.98245
Prec_D2	LDLC	Heart related diseases and traits	ENSG00000134222	PSRC1	chr1	109283185	-	rs599839	109279544	2.6e-20	rs646776	109275908	8.85e-48	6.22e-52	3.29e-44	3.51e-10	0.017576	0.982424
MBP_24	LBM	Other	ENSG00000170092	SPDYE5	chr7	75493624	+	rs35519730	75512817	8.4e-15	rs35332062	73597712	1.79e-20	1.16e-10	1.54e-05	1.39e-07	0.0175686	0.982416
IFNG_24	GRAC	Blood related diseases and traits	ENSG00000197375	SLC22A5	chr5	132369751	+	rs72795121	132302631	3.71e-11	rs10075801	132341949	7.76e-23	1.09e-21	1.92e-18	1.05e-05	0.0175769	0.982413
R848_24	LYMC	Blood related diseases and traits	ENSG00000099889	ARVCF	chr22	20016807	-	rs4819527	19990499	4.09e-11	rs5754100	21561877	1.86e-23	6.95e-10	9.19e-07	1.41e-05	0.017644	0.982341
MBP_24	IBD	Autoimmune or Inflammatory disease	ENSG00000157557	ETS2	chr21	38805306	+	rs2836884	39095717	3.29e-08	rs2836881	39094373	1.96e-29	2.71e-26	1.59e-25	0.0027172	0.0149518	0.982331
MBP_24	NETC	Blood related diseases and traits	ENSG00000107798	LIPA	chr10	89414556	-	rs1332327	89251924	7.35e-15	rs2246941	89245159	6.94e-09	1.49e-09	0.000115989	2.38e-07	0.0175653	0.982318
IL4_6	GRAC	Blood related diseases and traits	ENSG00000173535	TNFRSF10C	chr8	23084354	+	rs7009522	23100093	6.31e-12	rs12550612	23109256	3.2e-12	1.85e-10	7.86e-08	4.39e-05	0.0176395	0.982317
IL4_6	LEYC	Blood related diseases and traits	ENSG00000173535	TNFRSF10C	chr8	23084354	+	rs7009522	23100093	6.31e-12	rs12550612	23109256	1.48e-11	8.66e-10	3.67e-07	4.39e-05	0.017642	0.982314
Prec_D2	WHTC	Blood related diseases and traits	ENSG00000115232	ITGA4	chr2	181457201	+	rs2124440	181463487	2.08e-09	rs6740847	181443625	1.29e-27	2.53e-25	3.24e-23	0.000145047	0.017552	0.982303
Ctrl_24	CD	Autoimmune or Inflammatory disease	ENSG00000108219	TSPAN14	chr10	80454165	+	rs6586030	80494291	5e-10	rs1250573	79282718	1.92e-17	2.91e-09	2.77e-07	0.00019456	0.0175414	0.982264
P3C_6	SBP	Blood related diseases and traits	ENSG00000182511	FES	chr15	90883694	+	rs2521501	90894158	2.24e-08	rs4932373	90886057	2.49e-83	2.04e-78	2.27e-77	0.00154017	0.0161995	0.98226
MBP_24	LYMC	Blood related diseases and traits	ENSG00000245937	LINC01184	chr5	128083171	-	rs3749748	128014857	1.17e-14	rs3812049	128083158	1.04e-09	4.53e-10	1.58e-05	5.36e-07	0.0177237	0.98226
CIL_6	ALG	Autoimmune or Inflammatory disease	ENSG00000061273	HDAC7	chr12	47833131	-	rs56389811	47811575	1.85e-17	rs73107993	47802090	1.14e-11	6.4e-14	9.04e-08	1.33e-08	0.0177725	0.982227
IFNB_6	PBC	Autoimmune or Inflammatory disease	ENSG00000159314	ARHGAP27	chr17	45434420	-	rs117416586	45489565	2.7e-20	rs17564829	45929235	2.15e-09	1.9e-12	2.95e-06	1.21e-08	0.0177836	0.982213
MBP_24	WHTC	Blood related diseases and traits	ENSG00000107798	LIPA	chr10	89414556	-	rs1332327	89251924	7.35e-15	rs2246941	89245159	1.03e-08	2.07e-09	0.000161194	2.39e-07	0.0176457	0.982193
P3C_24	MONC	Blood related diseases and traits	ENSG00000099889	ARVCF	chr22	20016807	-	rs4819527	19990499	3.57e-11	rs2073748	19981448	9.86e-10	5.77e-09	8.48e-06	1.28e-05	0.0178112	0.982168
Ctrl_6	STR	Heart related diseases and traits	ENSG00000171467	ZNF318	chr6	43369477	-	rs7763350	43381570	8.3e-14	rs16896398	43294966	1.3e-08	1.72e-09	7.51e-05	4.29e-07	0.0177592	0.982165
Ctrl_24	LBM	Other	ENSG00000170092	SPDYE5	chr7	75493624	+	rs794373	75519484	6.65e-15	rs35332062	73597712	1.79e-20	4.12e-11	1.56e-05	4.95e-08	0.0178217	0.982163
IL4_24	CAD	Heart related diseases and traits	ENSG00000126217	MCF2L	chr13	112894377	+	rs9549617	112973756	1.18e-08	rs1317507	112977466	8.21e-12	1.26e-08	3.82e-07	0.00059945	0.017259	0.982141
MBP_24	GRAC	Blood related diseases and traits	ENSG00000107798	LIPA	chr10	89414556	-	rs1332327	89251924	7.35e-15	rs2246941	89245159	1.25e-08	2.52e-09	0.000196641	2.39e-07	0.017675	0.982128
Ctrl_24	DIV	Autoimmune or Inflammatory disease	ENSG00000170175	CHRNB1	chr17	7445060	+	rs11658168	7502815	1.55e-15	rs12600861	7452302	2.53e-08	2.36e-10	0.000103544	4.27e-08	0.0177687	0.982128
CIL_24	UC	Autoimmune or Inflammatory disease	ENSG00000169220	RGS14	chr5	177357836	+	rs10051765	177372991	4.06e-21	rs67111717	177363161	3.27e-08	4.2e-13	0.000109507	7.18e-11	0.0177722	0.982118
MBP_6	LBM	Other	ENSG00000183386	FHL3	chr1	38005605	-	rs67631072	37996149	1.63e-09	rs475591	36176819	1.22e-14	1.39e-09	9.52e-08	0.000271852	0.0176167	0.982111
IFNB_6	BH	Other	ENSG00000177311	ZBTB38	chr3	141324212	+	rs6440006	141423849	4.32e-07	rs6763927	141421524	3.61e-18	3.95e-14	2.05e-13	0.00304596	0.0148475	0.982107
CIL_6	LBM	Other	ENSG00000170092	SPDYE5	chr7	75493624	+	rs794375	75518475	6.82e-16	rs35332062	73597712	1.79e-20	1.36e-11	1.57e-05	1.63e-08	0.0178988	0.982086
PIC_24	SBP	Blood related diseases and traits	ENSG00000090432	MUL1	chr1	20508160	-	rs36062560	20522548	2.49e-23	rs2807337	22250878	2.78e-09	2.6e-09	0.000544528	8.76e-08	0.017393	0.982062
IFNB_6	PBC	Autoimmune or Inflammatory disease	ENSG00000186470	BTN3A2	chr6	26365158	+	rs142730696	26360215	7.4e-10	rs9393710	26367605	1.13e-09	3.62e-06	1.45e-05	0.00376756	0.0141527	0.982062
CIL_24	LYMC	Blood related diseases and traits	ENSG00000099889	ARVCF	chr22	20016807	-	rs4819527	19990499	9.95e-22	rs5754100	21561877	1.86e-23	2.51e-16	9.34e-07	5.09e-12	0.0179448	0.982054
MBP_24	UC	Autoimmune or Inflammatory disease	ENSG00000157557	ETS2	chr21	38805306	+	rs2836884	39095717	3.29e-08	rs2836881	39094373	1.11e-32	1.96e-29	1.15e-28	0.00276239	0.0152171	0.98202
IL4_6	NETC	Blood related diseases and traits	ENSG00000173535	TNFRSF10C	chr8	23084354	+	rs7009522	23100093	6.31e-12	rs12550612	23109256	1.27e-10	7.03e-09	2.98e-06	4.46e-05	0.0179483	0.982004
CIL_24	PBC	Autoimmune or Inflammatory disease	ENSG00000159314	ARHGAP27	chr17	45434420	-	rs62074562	46257402	4.31e-12	rs17564829	45929235	2.15e-09	4.41e-09	2.99e-06	2.8e-05	0.0179811	0.981988
P3C_6	LEYC	Blood related diseases and traits	ENSG00000160285	LSS	chr21	46228823	-	rs9974665	46213875	2e-09	rs9974665	46213875	8.12e-09	1.36e-06	7e-05	0.000361883	0.0175805	0.981986
IL4_6	GRAC	Blood related diseases and traits	ENSG00000197375	SLC22A5	chr5	132369751	+	rs56399423	132336964	3.35e-11	rs10075801	132341949	7.76e-23	6.16e-22	1.96e-18	5.96e-06	0.0180178	0.981976
IFNG_24	BSC	Blood related diseases and traits	ENSG00000163823	CCR1	chr3	46208395	-	rs2201150	46217411	1.12e-13	rs3181077	46209161	1.27e-19	1.09e-18	8.49e-15	2.44e-06	0.0180329	0.981965
LIL10_6	LBM	Other	ENSG00000170092	SPDYE5	chr7	75493624	+	rs75799888	75516169	4.18e-14	rs35332062	73597712	1.79e-20	2.54e-10	1.58e-05	3.05e-07	0.01803	0.981954
IFNB_24	LBM	Other	ENSG00000170092	SPDYE5	chr7	75493624	+	rs794375	75518475	1.96e-13	rs35332062	73597712	1.79e-20	4.38e-10	1.58e-05	5.27e-07	0.0180326	0.981951
Ctrl_24	LYMC	Blood related diseases and traits	ENSG00000245937	LINC01184	chr5	128083171	-	rs3749748	128014857	4.83e-16	rs3812049	128083158	1.04e-09	1.95e-11	1.61e-05	2.31e-08	0.0180472	0.981937
IL4_24	BSC	Blood related diseases and traits	ENSG00000140575	IQGAP1	chr15	90388217	+	rs113071601	90494302	4.28e-17	rs2074585	90466252	1.56e-16	7.01e-19	1.55e-11	8.65e-10	0.0180767	0.981923
Ctrl_24	SBP	Blood related diseases and traits	ENSG00000182511	FES	chr15	90883694	+	rs4932372	90864045	1.83e-10	rs4932373	90886057	2.49e-83	8.06e-80	2.51e-77	6.09e-05	0.0180168	0.981922
R848_24	PBC	Autoimmune or Inflammatory disease	ENSG00000159314	ARHGAP27	chr17	45434420	-	rs2435204	45910839	3.88e-15	rs17564829	45929235	2.15e-09	1.08e-10	3e-06	6.87e-07	0.0181003	0.981896
MBP_6	SBP	Blood related diseases and traits	ENSG00000181885	CLDN7	chr17	7263982	-	rs113086489	7268037	3.49e-08	rs113086489	7268037	3.8e-26	6e-23	7.86e-22	0.0013551	0.0167515	0.981893
R848_24	LEYC	Blood related diseases and traits	ENSG00000099889	ARVCF	chr22	20016807	-	rs4819527	19990499	4.09e-11	rs2238783	19984929	9.1e-11	6.98e-10	9.23e-07	1.44e-05	0.0181206	0.981864
IL4_24	UC	Autoimmune or Inflammatory disease	ENSG00000213722	DDAH2	chr6	31730616	-	rs9271176	32610350	3.53e-07	rs9271176	32610350	4.2e-91	4.34e-86	1.96e-85	0.00347076	0.0146766	0.981853
IL4_24	IBD	Autoimmune or Inflammatory disease	ENSG00000213722	DDAH2	chr6	31730616	-	rs9271176	32610350	3.53e-07	rs9271176	32610350	1.21e-51	2.57e-47	1.16e-46	0.00347105	0.0146833	0.981846
R848_24	LBM	Other	ENSG00000170092	SPDYE5	chr7	75493624	+	rs35519730	75512817	1.65e-11	rs35332062	73597712	1.79e-20	9.3e-09	1.59e-05	1.12e-05	0.0181327	0.98184
P3C_24	SBP	Blood related diseases and traits	ENSG00000090432	MUL1	chr1	20508160	-	rs36062560	20522548	4.04e-19	rs2807337	22250878	2.78e-09	2.88e-08	0.000551109	9.72e-07	0.0176153	0.981833
MBP_6	PLTC	Blood related diseases and traits	ENSG00000105383	CD33	chr19	51225063	+	rs273634	51215581	2.38e-08	rs1697553	51224066	5.49e-09	1.74e-06	4.27e-05	0.000748791	0.0173804	0.981826
P3C_6	MCH	Blood related diseases and traits	ENSG00000177989	ODF3B	chr22	50532579	-	rs140522	50532837	2.39e-06	rs140522	50532837	2.98e-94	4.77e-89	3.71e-89	0.0107798	0.00740542	0.981815
Ctrl_6	LBM	Other	ENSG00000245937	LINC01184	chr5	128083171	-	rs3101725	128188326	1.02e-21	rs6860245	128032306	1.89e-26	1.7e-31	2.6e-22	1.26e-11	0.0182057	0.981794
CIL_24	LEYC	Blood related diseases and traits	ENSG00000099889	ARVCF	chr22	20016807	-	rs4819527	19990499	9.95e-22	rs2238783	19984929	9.1e-11	2.49e-16	9.27e-07	5.16e-12	0.0182073	0.981792
Ctrl_24	DBP	Blood related diseases and traits	ENSG00000054690	PLEKHH1	chr14	67533300	+	rs10873205	67548755	8.65e-12	rs57786342	68793311	4.37e-11	1.17e-09	3.53e-06	6.36e-06	0.0182056	0.981785
sLPS_6	LBM	Other	ENSG00000170092	SPDYE5	chr7	75493624	+	rs794373	75519484	1.61e-12	rs35332062	73597712	1.79e-20	1.74e-09	1.6e-05	2.09e-06	0.0182034	0.981779
IL4_6	PBC	Autoimmune or Inflammatory disease	ENSG00000186470	BTN3A2	chr6	26365158	+	rs142730696	26360215	1.09e-09	rs9393710	26367605	1.13e-09	3.26e-06	1.52e-05	0.00339142	0.0148366	0.981753
IFNG_6	SBP	Blood related diseases and traits	ENSG00000170915	PAQR8	chr6	52361420	+	rs9370112	52359460	3.52e-09	rs78648104	50715296	2.37e-15	5.86e-05	0.000804169	0.00124666	0.0161407	0.98175
LIL10_24	BSC	Blood related diseases and traits	ENSG00000127946	HIP1	chr7	75738961	-	rs1183821	75629670	2.55e-27	rs1186222	75618011	3.47e-13	3.6e-22	1.5e-08	4.63e-16	0.0182554	0.981745
PIC_6	PLTC	Blood related diseases and traits	ENSG00000105383	CD33	chr19	51225063	+	rs273634	51215581	9.93e-09	rs1697553	51224066	5.49e-09	1.4e-06	4.32e-05	0.000602801	0.0176202	0.981732
P3C_24	VARV	Other	ENSG00000245937	LINC01184	chr5	128083171	-	rs2250127	128053152	6.3e-20	rs3101725	128188326	2.87e-13	1.53e-16	3.61e-08	8.15e-11	0.0182698	0.98173
LIL10_24	NETC	Blood related diseases and traits	ENSG00000157557	ETS2	chr21	38805306	+	rs2836878	39093608	6.9e-08	rs9977672	39091357	7.29e-10	8.74e-07	6.78e-06	0.00219831	0.0160722	0.981722
IFNG_24	UDQ	Other	ENSG00000116957	TBCE	chr1	235367359	+	rs12405889	235433937	3.89e-12	rs6429082	235436814	7.22e-09	1.93e-08	9.86e-05	3.76e-06	0.0181877	0.98171
R848_24	LBM	Other	ENSG00000183386	FHL3	chr1	38005605	-	rs28391281	37943302	1.08e-13	rs475591	36176819	1.22e-14	1.27e-12	9.86e-08	2.48e-07	0.0182943	0.981705
IL4_24	WHTC	Blood related diseases and traits	ENSG00000115232	ITGA4	chr2	181457201	+	rs154962	181449526	5.5e-09	rs6740847	181443625	1.29e-27	8.11e-25	3.29e-23	0.000464753	0.0178397	0.981696
P3C_24	LYMC	Blood related diseases and traits	ENSG00000245937	LINC01184	chr5	128083171	-	rs2250127	128053152	6.3e-20	rs3812049	128083158	1.04e-09	6.56e-14	1.63e-05	7.75e-11	0.018311	0.981673
CIL_6	LBM	Other	ENSG00000183386	FHL3	chr1	38005605	-	rs4634868	37999643	3.22e-10	rs475591	36176819	1.22e-14	6.1e-10	9.82e-08	0.000119305	0.0182123	0.981668
IFNG_24	LBM	Other	ENSG00000134222	PSRC1	chr1	109283185	-	rs56246620	109274241	8.51e-09	rs77848106	107429051	1.41e-11	2.79e-05	7.26e-05	0.00534146	0.0129047	0.981653
R848_6	UC	Autoimmune or Inflammatory disease	ENSG00000115009	CCL20	chr2	227813841	+	rs7574953	227805671	1.57e-08	rs1811711	227805760	6.09e-09	6.36e-06	7.97e-05	0.00142359	0.0168454	0.981645
IFNG_6	UDQ	Other	ENSG00000116957	TBCE	chr1	235367359	+	rs6429082	235436814	5.44e-08	rs6429082	235436814	7.22e-09	1.17e-05	8.73e-05	0.0022831	0.0159869	0.981631
Ctrl_24	RA	Autoimmune or Inflammatory disease	ENSG00000160223	ICOSLG	chr21	44240965	-	rs4819388	44227538	7.39e-32	rs1893592	42434957	3.7e-12	1.64e-21	1.1e-05	2.87e-18	0.0183677	0.981621
R848_24	HEMO	Heart related diseases and traits	ENSG00000167528	ZNF641	chr12	48351413	-	rs143820610	48229771	7.72e-12	rs2732480	48342520	7.65e-29	5.02e-27	7.12e-24	1.37e-05	0.0184259	0.98156
Prec_D2	STR	Heart related diseases and traits	ENSG00000124574	ABCC10	chr6	43427365	+	rs7763350	43381570	5.51e-09	rs16896398	43294966	1.3e-08	1.49e-06	7.61e-05	0.000370668	0.0180019	0.98155
LIL10_6	MONC	Blood related diseases and traits	ENSG00000116679	IVNS1ABP	chr1	185317328	-	rs10732976	185439929	4.43e-19	rs10489481	185422035	2.15e-15	6.64e-19	3.01e-11	4.29e-10	0.0184612	0.981539
LIL10_6	CD	Autoimmune or Inflammatory disease	ENSG00000100985	MMP9	chr20	46008907	+	rs3761158	46006273	3.62e-07	rs3761158	46006273	2.65e-11	7.93e-08	3.52e-07	0.00357659	0.0148947	0.981528
R848_6	GRAC	Blood related diseases and traits	ENSG00000127337	YEATS4	chr12	69359702	+	rs4761234	69338325	5.29e-08	rs4761234	69338325	9.94e-10	2.56e-06	4.94e-05	0.000956232	0.0174939	0.981498
IFNB_6	MCH	Blood related diseases and traits	ENSG00000196365	LONP1	chr19	5720571	-	rs3892355	5696951	3.84e-09	rs8887	4502189	4.09e-111	0.000276629	0.00384113	0.0010336	0.0133706	0.981478
Ctrl_24	LBM	Other	ENSG00000183386	FHL3	chr1	38005605	-	rs72510697	37990356	6.66e-11	rs475591	36176819	1.22e-14	7.45e-11	9.97e-08	1.46e-05	0.0185085	0.981477
Ctrl_6	ALGAST	Autoimmune or Inflammatory disease	ENSG00000197728	RPS26	chr12	56041852	+	rs2292239	56088396	1.07e-09	rs11171739	56076841	3.73e-10	1.31e-08	2.54e-06	9.97e-05	0.0184344	0.981463
Ctrl_24	SBP	Blood related diseases and traits	ENSG00000006282	SPATA20	chr17	50543057	+	rs8076632	50548567	1.04e-55	rs12944684	49432124	5.23e-22	1.68e-35	0.00314283	8.77e-35	0.0153958	0.981461
R848_6	BRCA	Cancer	ENSG00000141570	CBX8	chr17	79801682	-	rs4889891	79794855	1.28e-10	rs2587505	79810469	3.05e-10	1.46e-08	5e-06	5.68e-05	0.0184822	0.981456
PIC_6	HEMO	Heart related diseases and traits	ENSG00000167528	ZNF641	chr12	48351413	-	rs2732480	48342520	5.42e-08	rs2732480	48342520	7.65e-29	3.84e-25	6.78e-24	0.00104576	0.0175011	0.981453
IFNB_24	SBP	Blood related diseases and traits	ENSG00000006282	SPATA20	chr17	50543057	+	rs8076632	50548567	6.34e-39	rs12944684	49432124	5.23e-22	2.65e-24	0.00314574	1.38e-23	0.015411	0.981443
R848_24	ERYC	Blood related diseases and traits	ENSG00000167528	ZNF641	chr12	48351413	-	rs143820610	48229771	7.72e-12	rs2732480	48342520	1.44e-17	6.32e-16	8.96e-13	1.38e-05	0.0185894	0.981397
IFNG_24	T2D	Other	ENSG00000121671	CRY2	chr11	45847117	+	rs10838524	45848626	1.8e-07	rs1061810	43856384	8.5e-13	5.87e-06	3.34e-05	0.00291911	0.0156495	0.981392
LIL10_24	LYMC	Blood related diseases and traits	ENSG00000245937	LINC01184	chr5	128083171	-	rs3749748	128014857	1.22e-21	rs3812049	128083158	1.04e-09	1.17e-14	1.66e-05	1.38e-11	0.0186206	0.981363
IL4_24	MONC	Blood related diseases and traits	ENSG00000224397	SMIM25	chr20	50267485	+	rs17789629	50275837	6.52e-10	rs6125961	50267587	1.63e-57	3.82e-54	3.02e-52	0.000245223	0.0184058	0.981349
PIC_6	ERYC	Blood related diseases and traits	ENSG00000167528	ZNF641	chr12	48351413	-	rs2732480	48342520	5.42e-08	rs2732480	48342520	1.44e-17	4.82e-14	8.51e-13	0.00105155	0.0176036	0.981345
R848_24	PBC	Autoimmune or Inflammatory disease	ENSG00000186470	BTN3A2	chr6	26365158	+	rs2073530	26375015	6.09e-10	rs9393710	26367605	1.13e-09	2.11e-06	1.68e-05	0.00219083	0.016451	0.981339
IL4_6	AZ	Neuro related diseases	ENSG00000136717	BIN1	chr2	127107354	-	rs35103166	127124606	2.63e-10	rs4663105	127133851	1.45e-44	6.03e-41	4.51e-39	0.000259399	0.0184022	0.981338
LIL10_24	GRAC	Blood related diseases and traits	ENSG00000157557	ETS2	chr21	38805306	+	rs2836878	39093608	6.9e-08	rs9977672	39091357	4.04e-09	5.28e-06	4.09e-05	0.00223861	0.0163852	0.98133
sLPS_6	LBM	Other	ENSG00000183386	FHL3	chr1	38005605	-	rs28673728	37943401	7.31e-10	rs475591	36176819	1.22e-14	4.66e-10	1e-07	9.12e-05	0.018587	0.981322
R848_6	LBM	Other	ENSG00000064651	SLC12A2	chr5	128083765	+	rs11439479	128172382	1.58e-08	rs6860245	128032306	1.89e-26	9.64e-24	2.57e-22	0.000712437	0.0179747	0.981313
P3C_24	NETC	Blood related diseases and traits	ENSG00000188452	CERKL	chr2	181680664	-	rs2124440	181463487	1.92e-07	rs6740847	181443625	4.55e-12	1.67e-08	7.43e-08	0.00361676	0.0150844	0.981299
P3C_24	LYMC	Blood related diseases and traits	ENSG00000099889	ARVCF	chr22	20016807	-	rs4819527	19990499	3.57e-11	rs5754100	21561877	1.86e-23	6.6e-10	9.71e-07	1.34e-05	0.018688	0.981298
LIL10_6	CAD	Heart related diseases and traits	ENSG00000108771	DHX58	chr17	42112732	-	rs2074154	42107962	8.39e-15	rs2074164	42118220	7.36e-09	6.98e-09	4.49e-05	3.05e-06	0.0186681	0.981284
PIC_24	MS	Autoimmune or Inflammatory disease	ENSG00000062716	VMP1	chr17	59707191	+	rs145560858	59861191	9.64e-11	rs8070345	59739396	5.43e-16	7.62e-12	1.39e-12	0.0166895	0.00205778	0.981253
IFNB_6	SBP	Blood related diseases and traits	ENSG00000006282	SPATA20	chr17	50543057	+	rs8076632	50548567	5.63e-46	rs12944684	49432124	5.23e-22	1.23e-28	0.00317674	6.43e-28	0.0155727	0.981251
IFNG_6	AEZ	Autoimmune or Inflammatory disease	ENSG00000204308	RNF5	chr6	32178353	+	rs3134952	32145794	7.68e-13	rs3134952	32145794	9.53e-10	7.94e-10	2.49e-06	6.29e-06	0.0187412	0.98125
IFNB_6	PBC	Autoimmune or Inflammatory disease	ENSG00000225190	PLEKHM1	chr17	45490748	-	rs374190897	45480482	4.16e-13	rs17564829	45929235	2.15e-09	5.92e-09	3.1e-06	3.76e-05	0.0187251	0.981234
IFNG_6	INTEL	Neuro related diseases	ENSG00000160957	RECQL4	chr8	144517844	-	rs4244612	144516318	2.13e-08	rs2721173	144519045	2.89e-09	3.45e-06	6.36e-05	0.0010133	0.0176923	0.981227
LIL10_24	LBM	Other	ENSG00000170092	SPDYE5	chr7	75493624	+	rs201722764	75515940	2.76e-20	rs35332062	73597712	1.79e-20	3.8e-14	1.64e-05	4.57e-11	0.0187602	0.981223
IFNB_24	MONC	Blood related diseases and traits	ENSG00000005844	ITGAL	chr16	30472657	+	rs4630562	30489664	4.66e-07	rs7196129	30459788	1.65e-10	1.61e-06	4.85e-06	0.0049258	0.0138513	0.981216
IFNG_24	DBP	Blood related diseases and traits	ENSG00000206190	ATP10A	chr15	25865171	-	rs8039874	25863456	1.18e-11	rs10873612	25860455	9.51e-10	7.09e-07	8.4e-06	0.0015375	0.0172384	0.981215
IFNG_24	CATH	Heart related diseases and traits	ENSG00000134222	PSRC1	chr1	109283185	-	rs56246620	109274241	8.51e-09	rs12740374	109274968	1.55e-25	4.2e-22	1.09e-21	0.00549056	0.0133004	0.981209
IFNG_6	LBM	Other	ENSG00000170092	SPDYE5	chr7	75493624	+	rs35519730	75512817	2.24e-20	rs35332062	73597712	1.79e-20	1.22e-14	1.64e-05	1.46e-11	0.0187811	0.981202
sLPS_6	INTEL	Neuro related diseases	ENSG00000160972	PPP1R16A	chr8	144477968	+	rs11557085	144527516	1.11e-10	rs2721173	144519045	2.89e-09	9.43e-08	6.71e-05	2.77e-05	0.0187078	0.981197
IFNG_24	PBC	Autoimmune or Inflammatory disease	ENSG00000159314	ARHGAP27	chr17	45434420	-	rs67962447	46271770	1.31e-10	rs17564829	45929235	2.15e-09	2.82e-08	3.1e-06	0.000178921	0.0186905	0.981127
sLPS_6	CD	Autoimmune or Inflammatory disease	ENSG00000187796	CARD9	chr9	136373680	-	rs4077515	136372044	2.16e-11	rs4077515	136372044	3.15e-30	1.5e-29	3.48e-26	8.54e-06	0.0188652	0.981126
IL4_24	MONC	Blood related diseases and traits	ENSG00000130518	KIAA1683	chr19	18274508	-	rs4808779	18294126	1.18e-10	rs11086102	18287818	2.57e-20	5.86e-19	5.73e-16	2.03e-05	0.0188666	0.981113
Ctrl_6	LYMC	Blood related diseases and traits	ENSG00000099889	ARVCF	chr22	20016807	-	rs140486316	19985718	3.58e-09	rs5754100	21561877	1.86e-23	1.12e-08	9.69e-07	0.000226098	0.0186657	0.981107
LIL10_24	LBM	Other	ENSG00000183386	FHL3	chr1	38005605	-	rs11485595	37945678	4.87e-14	rs475591	36176819	1.22e-14	8.4e-13	1.02e-07	1.64e-07	0.0189189	0.981081
sLPS_24	LBM	Other	ENSG00000170092	SPDYE5	chr7	75493624	+	rs794375	75518475	6.13e-15	rs35332062	73597712	1.79e-20	4.85e-11	1.65e-05	5.83e-08	0.0189068	0.981077
IFNG_24	BRCA	Cancer	ENSG00000141570	CBX8	chr17	79801682	-	rs9896202	79804428	6.97e-11	rs2587505	79810469	3.05e-10	9.02e-09	5.1e-06	3.51e-05	0.0188871	0.981073
R848_6	SBP	Blood related diseases and traits	ENSG00000087077	TRIP6	chr7	100867137	+	rs74818172	100914916	1.42e-07	rs3808356	100894701	4.91e-09	2.3e-06	9.47e-06	0.00389491	0.0150249	0.981068
IFNB_24	WHR	Other	ENSG00000244405	ETV5	chr3	186110317	-	rs4077189	186078996	3.55e-10	rs7647305	186116501	8.28e-12	2.79e-08	1.27e-06	0.000428768	0.018519	0.981051
IFNG_6	NETC	Blood related diseases and traits	ENSG00000072818	ACAP1	chr17	7336528	+	rs61759532	7337072	1.58e-08	rs112843870;rs34157498	7854407	4e-08	8.78e-05	0.000447543	0.00318488	0.0152459	0.981034
sLPS_24	UC	Autoimmune or Inflammatory disease	ENSG00000187796	CARD9	chr9	136373680	-	rs3812565	136378050	2.52e-13	rs3812565	136378050	6.5e-17	1.38e-17	3.43e-13	8.03e-07	0.018968	0.981031
Prec_D2	NETC	Blood related diseases and traits	ENSG00000115232	ITGA4	chr2	181457201	+	rs2124440	181463487	2.08e-09	rs6740847	181443625	4.55e-12	7.16e-10	9.16e-08	0.000154977	0.0188222	0.981023
Ctrl_6	GRAC	Blood related diseases and traits	ENSG00000175489	LRRC25	chr19	18397616	-	rs1985157	18402784	1.08e-07	rs11668719	18404931	2.03e-12	1.59e-08	7.43e-08	0.00352098	0.0154563	0.981023
Ctrl_6	NETC	Blood related diseases and traits	ENSG00000175489	LRRC25	chr19	18397616	-	rs1985157	18402784	1.08e-07	rs11668719	18404931	3.79e-13	3.03e-09	1.42e-08	0.00352123	0.0154575	0.981021
P3C_6	LBM	Other	ENSG00000115241	PPM1G	chr2	27409686	-	rs1260326	27508073	3.42e-06	rs1260326	27508073	5.96e-51	1.77e-46	1.44e-46	0.0110106	0.00796863	0.981021
P3C_24	LEYC	Blood related diseases and traits	ENSG00000099889	ARVCF	chr22	20016807	-	rs4819527	19990499	3.57e-11	rs2238783	19984929	9.1e-11	6.55e-10	9.64e-07	1.36e-05	0.0189676	0.981018
Ctrl_6	MONC	Blood related diseases and traits	ENSG00000099889	ARVCF	chr22	20016807	-	rs140486316	19985718	3.58e-09	rs2073748	19981448	9.86e-10	1.03e-07	8.91e-06	0.000227258	0.0187666	0.980997
CIL_6	LBM	Other	ENSG00000197381	ADARB1	chr21	45073852	+	rs4818756	45057215	1.94e-09	rs4819021	45047012	1.41e-10	1.81e-07	3.67e-06	0.000940633	0.0180708	0.980985
PIC_6	LBM	Other	ENSG00000072682	P4HA2	chr5	132295314	-	rs4705926	132226065	2.48e-11	rs113823725	132227808	1.43e-20	3e-20	4.06e-17	1.48e-05	0.0190067	0.980979
IFNB_6	PLTC	Blood related diseases and traits	ENSG00000105383	CD33	chr19	51225063	+	rs12459419	51225221	4.2e-12	rs1697553	51224066	5.49e-09	2.08e-08	4.63e-05	8.94e-06	0.0189678	0.980977
MBP_6	WHTC	Blood related diseases and traits	ENSG00000119321	FKBP15	chr9	113221360	-	rs10435864	113188426	3.38e-14	rs12339151	111194621	7.77e-13	1.19e-07	0.00237775	8.83e-07	0.0166445	0.980977
R848_6	NETC	Blood related diseases and traits	ENSG00000022567	SLC45A4	chr8	141308304	-	rs7462429	141345395	5.55e-07	rs13249310	141328677	9.36e-15	5.75e-11	1.59e-10	0.00532529	0.0137154	0.980959
Ctrl_24	BSC	Blood related diseases and traits	ENSG00000173535	TNFRSF10C	chr8	23084354	+	rs10081591	23108296	2.78e-12	rs9644063	23116937	5.65e-12	7.28e-10	3.23e-07	4.5e-05	0.0190071	0.980948
IL4_24	MCH	Blood related diseases and traits	ENSG00000048342	CC2D2A	chr4	15469864	+	rs1134634	15601446	3.21e-06	rs1134634	15601446	3.24e-18	2.08e-13	1.92e-13	0.0104366	0.00861729	0.980946
IL4_24	LYMC	Blood related diseases and traits	ENSG00000245937	LINC01184	chr5	128083171	-	rs2250127	128053152	1.19e-21	rs3812049	128083158	1.04e-09	7.15e-15	1.69e-05	8.46e-12	0.0190544	0.980929
Prec_D2	LBM	Other	ENSG00000183386	FHL3	chr1	38005605	-	rs11485595	37945678	1.32e-13	rs475591	36176819	1.22e-14	1.09e-12	1.03e-07	2.13e-07	0.019076	0.980924
PIC_24	CD	Autoimmune or Inflammatory disease	ENSG00000188906	LRRK2	chr12	40196743	+	rs117762348	40203810	1.21e-14	rs2052802	40430937	3.29e-09	8.49e-08	1.94e-05	8.73e-05	0.0189958	0.980897
PIC_6	SBP	Blood related diseases and traits	ENSG00000117595	IRF6	chr1	209806174	-	rs12134698	209814456	1.46e-14	rs2724398	207820354	1.75e-10	1.7e-10	1.2e-06	2.84e-06	0.0191128	0.980883
R848_24	BSC	Blood related diseases and traits	ENSG00000173535	TNFRSF10C	chr8	23084354	+	rs76666473	23108797	2.08e-13	rs9644063	23116937	5.65e-12	1.33e-10	3.25e-07	8.23e-06	0.0191217	0.98087
IFNG_24	SBP	Blood related diseases and traits	ENSG00000006282	SPATA20	chr17	50543057	+	rs8076632	50548567	3.11e-48	rs12944684	49432124	5.23e-22	1.41e-30	0.00323811	7.34e-30	0.0158929	0.980869
IFNG_24	WHTC	Blood related diseases and traits	ENSG00000197375	SLC22A5	chr5	132369751	+	rs72795121	132302631	3.71e-11	rs10075801	132341949	4.98e-25	1.22e-23	2.16e-20	1.14e-05	0.0191416	0.980847
R848_6	GRAC	Blood related diseases and traits	ENSG00000022567	SLC45A4	chr8	141308304	-	rs7462429	141345395	5.55e-07	rs13249310	141328677	5.29e-15	3.17e-11	8.74e-11	0.00535705	0.0138032	0.98084
Ctrl_6	NETC	Blood related diseases and traits	ENSG00000165688	PMPCA	chr9	136410569	+	rs4418446	136410572	1.72e-19	rs142483589	136425871	3.54e-16	4.12e-19	1.19e-11	6.99e-10	0.0191632	0.980837
Ctrl_6	UC	Autoimmune or Inflammatory disease	ENSG00000128604	IRF5	chr7	128937611	+	rs3807307	128939148	1.22e-15	rs4728142	128933913	3.23e-10	5.63e-12	5e-06	2.27e-08	0.0191748	0.98082
sLPS_24	COGP	Neuro related diseases	ENSG00000181929	PRKAG1	chr12	49019196	-	rs10783299	48996894	4.53e-09	rs10875914	49028311	3.45e-16	3.59e-13	2.75e-11	0.000259504	0.0189304	0.98081
IFNG_6	OSTA	Autoimmune or Inflammatory disease	ENSG00000103653	CSK	chr15	74782056	+	rs2168518	74788737	4.05e-13	rs35206230	74805439	1.48e-12	3.14e-13	9.71e-09	6.53e-07	0.0191941	0.980805
R848_24	BALD	Other	ENSG00000169403	PTAFR	chr1	28193935	-	rs143284262	28139997	1.22e-09	rs12059495	26329123	3e-08	1e-46	4.14e-47	0.0143034	0.00491164	0.980785
LIL10_24	SBP	Blood related diseases and traits	ENSG00000006282	SPATA20	chr17	50543057	+	rs8076632	50548567	2.33e-47	rs12944684	49432124	5.23e-22	1.55e-29	0.00325307	8.09e-29	0.0159709	0.980776
IFNB_6	DBP	Blood related diseases and traits	ENSG00000204084	INPP5B	chr1	37947056	-	rs28658085	37901032	2.24e-11	rs72663521	39540231	1.42e-08	4.79e-08	7.94e-05	1.21e-05	0.0191329	0.980776
LIL10_24	SC	Autoimmune or Inflammatory disease	ENSG00000157557	ETS2	chr21	38805306	+	rs2836878	39093608	6.9e-08	rs4817988	39096912	4.2e-15	3.35e-11	2.43e-10	0.0024531	0.0167792	0.980768
IFNB_6	MONC	Blood related diseases and traits	ENSG00000099889	ARVCF	chr22	20016807	-	rs7292055	19987131	8.37e-16	rs2073748	19981448	9.86e-10	9.56e-12	9.12e-06	2.12e-08	0.019235	0.980756
IFNG_24	IBD	Autoimmune or Inflammatory disease	ENSG00000188906	LRRK2	chr12	40196743	+	rs76904798	40220632	9.11e-08	rs76904798	40220632	2.38e-09	2.19e-05	3e-05	0.00852515	0.0106785	0.980744
MBP_6	LBM	Other	ENSG00000170092	SPDYE5	chr7	75493624	+	rs794375	75518475	1.33e-16	rs35332062	73597712	1.79e-20	5.62e-12	1.68e-05	6.76e-09	0.0192582	0.980725
R848_24	LYMC	Blood related diseases and traits	ENSG00000245937	LINC01184	chr5	128083171	-	rs17764730	128021834	3.83e-22	rs3812049	128083158	1.04e-09	4e-15	1.71e-05	4.73e-12	0.019262	0.980721
R848_6	WHTC	Blood related diseases and traits	ENSG00000022567	SLC45A4	chr8	141308304	-	rs7462429	141345395	5.55e-07	rs6986779	141327691	1.01e-14	5.85e-11	1.61e-10	0.00538974	0.0138935	0.980717
P3C_6	BRCA	Cancer	ENSG00000141570	CBX8	chr17	79801682	-	rs9896202	79804428	2.01e-07	rs2587505	79810469	3.05e-10	1.01e-06	4.19e-06	0.00395187	0.0153433	0.9807
IL4_6	MONC	Blood related diseases and traits	ENSG00000133065	SLC41A1	chr1	205813747	-	rs823074	205805711	1.15e-08	rs708727	205798757	1.14e-10	3.51e-08	1.86e-06	0.000376829	0.0189629	0.980658
IFNB_6	SBP	Blood related diseases and traits	ENSG00000181885	CLDN7	chr17	7263982	-	rs77549883	7263341	9.25e-11	rs113086489	7268037	3.8e-26	5.94e-23	8.41e-22	0.00134122	0.0180015	0.980657
sLPS_6	SBP	Blood related diseases and traits	ENSG00000006282	SPATA20	chr17	50543057	+	rs8076632	50548567	1.06e-42	rs12944684	49432124	5.23e-22	1.71e-26	0.00327251	8.94e-26	0.0160724	0.980655
CIL_24	HEMO	Heart related diseases and traits	ENSG00000169231	THBS3	chr1	155209050	-	rs6676150	155151361	1.73e-06	rs6676150	155151361	2.34e-16	1.31e-11	1.44e-11	0.00968103	0.00967095	0.980648
IFNG_24	NEUR	Neuro related diseases	ENSG00000140941	MAP1LC3B	chr16	87383994	+	rs1050847	87410128	3.09e-11	rs1050846	87411757	1.33e-08	2.34e-07	0.000297243	1.58e-05	0.0190516	0.980635
IFNB_6	BRCA	Cancer	ENSG00000141570	CBX8	chr17	79801682	-	rs9905914	79798269	1.37e-10	rs2587505	79810469	3.05e-10	1.86e-08	5.21e-06	7.23e-05	0.0193109	0.980612
IFNG_6	SBP	Blood related diseases and traits	ENSG00000006282	SPATA20	chr17	50543057	+	rs9890200	50547162	1.58e-52	rs12944684	49432124	5.23e-22	2.43e-33	0.00327975	1.27e-32	0.0161101	0.98061
R848_24	UC	Autoimmune or Inflammatory disease	ENSG00000187796	CARD9	chr9	136373680	-	rs3812565	136378050	6.07e-10	rs3812565	136378050	6.5e-17	2.18e-15	3.48e-13	0.000126896	0.019263	0.98061
LIL10_6	BSC	Blood related diseases and traits	ENSG00000127946	HIP1	chr7	75738961	-	rs1179626	75631137	7.6e-11	rs1186222	75618011	3.47e-13	1.83e-11	1.58e-08	2.35e-05	0.0193727	0.980604
CIL_24	ERYC	Blood related diseases and traits	ENSG00000169231	THBS3	chr1	155209050	-	rs6676150	155151361	1.73e-06	rs6676150	155151361	9.71e-11	4.3e-06	4.73e-06	0.0096984	0.00969011	0.980602
LIL10_6	WHR	Other	ENSG00000064651	SLC12A2	chr5	128083765	+	rs6595799	128072991	3.25e-10	rs17764730	128021834	4.86e-08	1.85e-05	0.00140447	0.000246815	0.0177304	0.9806
MBP_24	SBP	Blood related diseases and traits	ENSG00000124574	ABCC10	chr6	43427365	+	rs10948077	43427026	5.34e-12	rs7763558	43381477	1.17e-25	5.55e-25	1.55e-21	7.28e-06	0.019411	0.980582
PIC_24	VATM	Other	ENSG00000149292	TTC12	chr11	113314528	+	rs719802	113363957	4.93e-07	rs719802	113363957	7.84e-12	1.76e-07	9.25e-07	0.00325732	0.0161808	0.980561
R848_6	CELD	Autoimmune or Inflammatory disease	ENSG00000178802	MPI	chr15	74890004	+	rs11854147	74760430	4.78e-07	rs1378938	74804102	7.79e-09	2.12e-05	1.3e-05	0.0126335	0.0067768	0.980556
Ctrl_24	VARV	Other	ENSG00000064651	SLC12A2	chr5	128083765	+	rs6595799	128072991	3.32e-14	rs3101725	128188326	2.87e-13	1.5e-12	3.84e-08	7.97e-07	0.0194555	0.980544
CIL_24	LBM	Other	ENSG00000064651	SLC12A2	chr5	128083765	+	rs6595799	128072991	1.18e-07	rs6860245	128032306	1.89e-26	7.53e-23	2.01e-22	0.00556078	0.0138978	0.980541
Ctrl_6	LEYC	Blood related diseases and traits	ENSG00000099889	ARVCF	chr22	20016807	-	rs140486316	19985718	3.58e-09	rs2238783	19984929	9.1e-11	1.12e-08	9.76e-07	0.000232613	0.0192324	0.980534
IL4_6	PLTC	Blood related diseases and traits	ENSG00000105383	CD33	chr19	51225063	+	rs273638	51220856	1.16e-07	rs1697553	51224066	5.49e-09	3.04e-06	4.44e-05	0.00130777	0.0181226	0.980522
Prec_D0	LBM	Other	ENSG00000170092	SPDYE5	chr7	75493624	+	rs794375	75518475	2.12e-12	rs35332062	73597712	1.79e-20	2.62e-09	1.7e-05	3.15e-06	0.0194708	0.980509
IFNB_24	CAD	Heart related diseases and traits	ENSG00000108771	DHX58	chr17	42112732	-	rs2277621	42112643	1.18e-09	rs2074164	42118220	7.36e-09	5.85e-06	4.09e-05	0.00255842	0.0168873	0.980508
IL4_24	SBP	Blood related diseases and traits	ENSG00000128604	IRF5	chr7	128937611	+	rs4728142	128933913	1.5e-12	rs34072724	130747710	1.37e-15	3.03e-10	2.82e-06	2.2e-06	0.0194895	0.980505
CIL_24	VATM	Other	ENSG00000101246	ARFRP1	chr20	63708024	-	rs4809221	63741353	5.5e-10	rs4809221	63741353	3.15e-08	2.48e-06	0.000406832	0.000121581	0.0189778	0.980491
R848_24	SBP	Blood related diseases and traits	ENSG00000006282	SPATA20	chr17	50543057	+	rs9890200	50547162	1.75e-47	rs12944684	49432124	5.23e-22	4.18e-30	0.00329975	2.18e-29	0.0162145	0.980486
IFNB_6	WHTC	Blood related diseases and traits	ENSG00000005844	ITGAL	chr16	30472657	+	rs2285459	30484091	1.43e-06	rs4630562	30489664	5.31e-10	4.45e-06	5.16e-06	0.00949079	0.0100139	0.980486
IL4_6	WHTC	Blood related diseases and traits	ENSG00000197375	SLC22A5	chr5	132369751	+	rs56399423	132336964	3.35e-11	rs10075801	132341949	4.98e-25	6.91e-24	2.2e-20	6.43e-06	0.0195114	0.980482
P3C_24	WHTC	Blood related diseases and traits	ENSG00000115232	ITGA4	chr2	181457201	+	rs155144	181450903	2.35e-11	rs6740847	181443625	1.29e-27	3.16e-26	3.58e-23	1.81e-05	0.0195086	0.980473
P3C_24	EOSC	Blood related diseases and traits	ENSG00000128604	IRF5	chr7	128937611	+	rs7801838	128933940	3.17e-12	rs3778753	128939988	1.01e-08	2.09e-08	0.000174928	2.44e-06	0.0193577	0.980465
IFNG_24	DLM	Heart related diseases and traits	ENSG00000134222	PSRC1	chr1	109283185	-	rs56246620	109274241	8.51e-09	rs629301	109275684	6.48e-53	3.39e-49	8.82e-49	0.00569865	0.0138464	0.980455
P3C_24	GRAC	Blood related diseases and traits	ENSG00000188452	CERKL	chr2	181680664	-	rs2124440	181463487	1.92e-07	rs6740847	181443625	1.08e-12	4.08e-09	1.81e-08	0.00377261	0.0157775	0.98045
sLPS_6	IBD	Autoimmune or Inflammatory disease	ENSG00000187796	CARD9	chr9	136373680	-	rs4077515	136372044	2.16e-11	rs3829110	136374746	3.52e-36	1.09e-35	2.52e-32	8.84e-06	0.0195438	0.980447
IL4_24	LBM	Other	ENSG00000183386	FHL3	chr1	38005605	-	rs28673728	37943401	6.26e-11	rs475591	36176819	1.22e-14	9.3e-11	1.05e-07	1.82e-05	0.0195355	0.980446
R848_6	BMI	Other	ENSG00000184110	EIF3C	chr16	28688557	+	rs201582797	28853200	7.63e-11	rs3888190	28878165	3.45e-25	2.06e-23	1.67e-20	2.53e-05	0.0195339	0.980441
IFNG_24	HYPL	Heart related diseases and traits	ENSG00000134222	PSRC1	chr1	109283185	-	rs56246620	109274241	8.51e-09	rs629301	109275684	9.44e-53	3.61e-49	9.39e-49	0.00570804	0.0138708	0.980421
IFNG_24	LEYC	Blood related diseases and traits	ENSG00000075884	ARHGAP15	chr2	143091361	+	rs79716587	143129250	7.53e-10	rs79716587	143129250	2.42e-13	3.7e-10	4.95e-09	0.00142939	0.0181572	0.980413
Prec_D2	DLM	Heart related diseases and traits	ENSG00000134222	PSRC1	chr1	109283185	-	rs599839	109279544	2.6e-20	rs629301	109275684	6.48e-53	2.34e-56	1.23e-48	3.94e-10	0.0196309	0.980369
IL4_6	SC	Autoimmune or Inflammatory disease	ENSG00000105287	PRKD2	chr19	46717126	-	rs78320072	46679585	1.64e-13	rs313839	46718300	2.12e-08	1.72e-07	0.000161451	2.18e-05	0.0194498	0.980367
Prec_D2	DBP	Blood related diseases and traits	ENSG00000101751	POLI	chr18	54269403	+	rs11083047	54255524	5.78e-17	rs34163044	54325246	9.63e-17	2.1e-20	4.01e-13	1.08e-09	0.0196761	0.980324
IL4_24	NETC	Blood related diseases and traits	ENSG00000115232	ITGA4	chr2	181457201	+	rs154962	181449526	5.5e-09	rs6740847	181443625	4.55e-12	2.3e-09	9.32e-08	0.000498008	0.0191878	0.980314
LIL10_6	MONC	Blood related diseases and traits	ENSG00000099889	ARVCF	chr22	20016807	-	rs7284393	19987060	2.07e-16	rs2073748	19981448	9.86e-10	2.8e-12	9.33e-06	6.2e-09	0.019689	0.980302
IFNG_24	NETC	Blood related diseases and traits	ENSG00000197375	SLC22A5	chr5	132369751	+	rs72795121	132302631	3.71e-11	rs10075801	132341949	8.31e-16	1.05e-14	1.86e-11	1.17e-05	0.0197022	0.980286
Prec_D2	DBP	Blood related diseases and traits	ENSG00000054690	PLEKHH1	chr14	67533300	+	rs10873205	67548755	2.41e-09	rs57786342	68793311	4.37e-11	4.05e-08	3.77e-06	0.000220231	0.0194972	0.980279
MBP_24	BSC	Blood related diseases and traits	ENSG00000173535	TNFRSF10C	chr8	23084354	+	rs7009522	23100093	1.53e-12	rs9644063	23116937	5.65e-12	8.56e-10	3.34e-07	5.29e-05	0.0196718	0.980275
Ctrl_6	INTEL	Neuro related diseases	ENSG00000128683	GAD1	chr2	170813212	+	rs3749034	170816965	3.91e-07	rs3749034	170816965	6.74e-09	8.68e-05	0.000127299	0.00830734	0.0112043	0.980274
sLPS_6	VARV	Other	ENSG00000064651	SLC12A2	chr5	128083765	+	rs17764730	128021834	1.36e-09	rs3101725	128188326	2.87e-13	6.37e-10	3.82e-08	0.000339566	0.0193901	0.98027
Ctrl_24	SSC	Autoimmune or Inflammatory disease	ENSG00000145214	DGKQ	chr4	986894	-	rs3822030	993555	2.46e-12	rs11724804	971991	5.31e-11	7.88e-08	3.51e-06	0.000454198	0.0192749	0.980267
P3C_24	WHTC	Blood related diseases and traits	ENSG00000180370	PAK2	chr3	196739856	+	rs2089979	196774542	2.57e-09	rs7626444	196778031	4.99e-08	6.46e-06	0.000507438	0.000253981	0.0189689	0.980263
P3C_24	IBD	Autoimmune or Inflammatory disease	ENSG00000117595	IRF6	chr1	209806174	-	rs149898741	209798168	5.84e-18	rs59043219	209797265	1.09e-08	3.27e-13	2.54e-05	2.66e-10	0.0197122	0.980262
IFNB_6	LBM	Other	ENSG00000170092	SPDYE5	chr7	75493624	+	rs75799888	75516169	1.66e-13	rs35332062	73597712	1.79e-20	7.71e-10	1.72e-05	9.27e-07	0.0197198	0.980262
Prec_D0	BRCA	Cancer	ENSG00000104783	KCNN4	chr19	43781256	-	rs12609846	43779295	1.62e-13	rs1685191	43779080	3.87e-20	1.43e-20	6.98e-16	4.25e-07	0.0197557	0.980244
Ctrl_24	IBD	Autoimmune or Inflammatory disease	ENSG00000168610	STAT3	chr17	42388567	-	rs744166	42362183	4.76e-10	rs744166	42362183	1.34e-18	3.65e-17	1.88e-14	4.01e-05	0.0197287	0.980231
Ctrl_6	WHTC	Blood related diseases and traits	ENSG00000175489	LRRC25	chr19	18397616	-	rs1985157	18402784	1.08e-07	rs11668719	18404931	1.06e-09	6.65e-06	3.1e-05	0.00365413	0.0160787	0.98023
sLPS_24	STR	Heart related diseases and traits	ENSG00000124574	ABCC10	chr6	43427365	+	rs2279087	43331320	5.84e-11	rs16896398	43294966	1.3e-08	1.04e-07	8.29e-05	2.59e-05	0.0196835	0.980208
Prec_D2	T2D	Other	ENSG00000164938	TP53INP1	chr8	94949410	-	rs10097617	94949398	3.77e-13	rs10097617	94949398	1.1e-15	1.96e-16	6.67e-12	6.12e-07	0.0198031	0.980196
MBP_6	DBP	Blood related diseases and traits	ENSG00000101751	POLI	chr18	54269403	+	rs5825066	54264223	2.15e-16	rs34163044	54325246	9.63e-17	1.04e-19	4.04e-13	5.34e-09	0.0198246	0.980175
Ctrl_6	SBP	Blood related diseases and traits	ENSG00000176974	SHMT1	chr17	18363562	-	rs681998	18361135	2.73e-10	rs4925159	18282196	9.66e-13	2.25e-11	3.55e-09	0.00013099	0.019698	0.980171
IFNB_24	DBP	Blood related diseases and traits	ENSG00000101751	POLI	chr18	54269403	+	rs10048321	54256405	9.7e-18	rs34163044	54325246	9.63e-17	7.19e-21	4.04e-13	3.71e-10	0.0198292	0.980171
MBP_24	DBP	Blood related diseases and traits	ENSG00000204084	INPP5B	chr1	37947056	-	rs36084352	37898724	3.51e-14	rs72663521	39540231	1.42e-08	1.45e-09	8.19e-05	3.67e-07	0.0197523	0.980165
Prec_D2	HYPL	Heart related diseases and traits	ENSG00000134222	PSRC1	chr1	109283185	-	rs599839	109279544	2.6e-20	rs629301	109275684	9.44e-53	2.52e-56	1.32e-48	3.98e-10	0.0198671	0.980133
CIL_6	UDQ	Other	ENSG00000116957	TBCE	chr1	235367359	+	rs12405889	235433937	5.75e-10	rs6429082	235436814	7.22e-09	6.5e-07	0.000106049	0.000126356	0.0196351	0.980132
IFNB_24	BSC	Blood related diseases and traits	ENSG00000163823	CCR1	chr3	46208395	-	rs2201150	46217411	6.39e-19	rs3181077	46209161	1.27e-19	6.34e-22	9.31e-15	1.42e-09	0.0198685	0.980132
CIL_6	DBP	Blood related diseases and traits	ENSG00000228696	ARL17B	chr17	46361796	-	rs754593	45977330	6.56e-09	rs7213273	45078546	3.58e-23	6.4e-12	1.51e-10	0.000847975	0.0190209	0.980131
MBP_24	NETC	Blood related diseases and traits	ENSG00000157557	ETS2	chr21	38805306	+	rs2836884	39095717	3.29e-08	rs9977672	39091357	7.29e-10	1.13e-06	7.15e-06	0.00284205	0.0170191	0.980131
R848_24	IBD	Autoimmune or Inflammatory disease	ENSG00000188906	LRRK2	chr12	40196743	+	rs76904798	40220632	1.02e-15	rs76904798	40220632	2.38e-09	1.97e-09	5.36e-05	7.64e-07	0.0198384	0.980107
CIL_24	WHR	Other	ENSG00000244405	ETV5	chr3	186110317	-	rs7647305	186116501	3.45e-08	rs7647305	186116501	8.28e-12	2.5e-07	1.11e-06	0.00384143	0.0160501	0.980107
P3C_6	UDQ	Other	ENSG00000116957	TBCE	chr1	235367359	+	rs6429082	235436814	3.14e-10	rs6429082	235436814	7.22e-09	2.26e-07	0.000106698	4.4e-05	0.0197612	0.980088
P3C_24	CELD	Autoimmune or Inflammatory disease	ENSG00000178802	MPI	chr15	74890004	+	rs138821444	74862861	1.07e-12	rs1378938	74804102	7.79e-09	1.59e-06	3.34e-05	0.000946063	0.0189467	0.980072
Ctrl_24	MONC	Blood related diseases and traits	ENSG00000180370	PAK2	chr3	196739856	+	rs7626444	196778031	6.35e-10	rs7626444	196778031	1.7e-10	1.46e-08	6.05e-06	5.03e-05	0.0198721	0.980071
Ctrl_6	VARV	Other	ENSG00000064651	SLC12A2	chr5	128083765	+	rs3101725	128188326	1.76e-12	rs3101725	128188326	2.87e-13	6.86e-12	3.92e-08	3.65e-06	0.0199274	0.980069
IL4_24	SBP	Blood related diseases and traits	ENSG00000006282	SPATA20	chr17	50543057	+	rs8076632	50548567	3.22e-48	rs12944684	49432124	5.23e-22	1.48e-30	0.0033674	7.7e-30	0.0165674	0.980065
LIL10_24	AST	Autoimmune or Inflammatory disease	ENSG00000061273	HDAC7	chr12	47833131	-	rs11168244	47809158	1.13e-07	rs11168244	47809158	4.1e-09	5.54e-06	2.49e-05	0.00379748	0.0161082	0.980064
Ctrl_6	T2D	Other	ENSG00000121671	CRY2	chr11	45847117	+	rs10838524	45848626	4.35e-13	rs1061810	43856384	8.5e-13	1.21e-09	4.2e-05	6.01e-07	0.0198965	0.980061
IFNG_6	LBM	Other	ENSG00000198231	DDX42	chr17	63773602	+	rs149143935	63873619	3.29e-11	rs2005172	63918895	9.41e-45	4.75e-43	5.24e-40	1.89e-05	0.0199217	0.980059
Prec_D2	SBP	Blood related diseases and traits	ENSG00000006282	SPATA20	chr17	50543057	+	rs9890200	50547162	1.37e-58	rs12944684	49432124	5.23e-22	1.11e-37	0.00336879	5.79e-37	0.0165747	0.980056
Prec_D2	GRAC	Blood related diseases and traits	ENSG00000115232	ITGA4	chr2	181457201	+	rs2124440	181463487	2.08e-09	rs6740847	181443625	1.08e-12	1.76e-10	2.25e-08	0.000162544	0.01979	0.980047
IFNB_24	PLTC	Blood related diseases and traits	ENSG00000198087	CD2AP	chr6	47477788	+	rs1385742	47627419	1.94e-07	rs1385742	47627419	2.35e-14	2.31e-10	8.63e-10	0.00441967	0.0155566	0.980024
IFNG_24	DBP	Blood related diseases and traits	ENSG00000101751	POLI	chr18	54269403	+	rs11083047	54255524	2.63e-12	rs34163044	54325246	9.63e-17	3.38e-17	4.07e-13	1.74e-06	0.0199863	0.980012
P3C_24	CD	Autoimmune or Inflammatory disease	ENSG00000115232	ITGA4	chr2	181457201	+	rs155144	181450903	2.35e-11	rs6740847	181443625	9.72e-11	1.4e-09	1.32e-06	2.22e-05	0.0199687	0.980008
MBP_24	SBP	Blood related diseases and traits	ENSG00000006282	SPATA20	chr17	50543057	+	rs8076632	50548567	1.42e-33	rs12944684	49432124	5.23e-22	6.02e-20	0.00337784	3.14e-19	0.0166219	0.98
LIL10_24	WHTC	Blood related diseases and traits	ENSG00000157557	ETS2	chr21	38805306	+	rs2836878	39093608	6.9e-08	rs12482401	37431039	3.56e-08	6.06e-05	0.000470177	0.00233513	0.0171353	0.979999
LIL10_24	LEYC	Blood related diseases and traits	ENSG00000180370	PAK2	chr3	196739856	+	rs7649045	196793007	3.71e-07	rs13092376	196789417	1.48e-16	1.13e-12	4.54e-12	0.00417264	0.0158312	0.979996
LIL10_6	UC	Autoimmune or Inflammatory disease	ENSG00000128604	IRF5	chr7	128937611	+	rs3807306	128940626	1.07e-08	rs4728142	128933913	3.23e-10	1.59e-07	5.05e-06	0.00064226	0.019357	0.979996
R848_24	LYMC	Blood related diseases and traits	ENSG00000064651	SLC12A2	chr5	128083765	+	rs6595799	128072991	2.78e-09	rs3812049	128083158	1.04e-09	3.56e-07	1.74e-05	0.000421473	0.0195669	0.979994
CIL_6	SBP	Blood related diseases and traits	ENSG00000006282	SPATA20	chr17	50543057	+	rs8076632	50548567	6.08e-39	rs12944684	49432124	5.23e-22	1.45e-23	0.00338164	7.56e-23	0.0166417	0.979977
MBP_24	GRAC	Blood related diseases and traits	ENSG00000157557	ETS2	chr21	38805306	+	rs2836884	39095717	3.29e-08	rs9977672	39091357	4.04e-09	6.74e-06	4.27e-05	0.0028588	0.0171254	0.979966
IFNG_24	VARV	Other	ENSG00000245937	LINC01184	chr5	128083171	-	rs3749748	128014857	1.38e-19	rs3101725	128188326	2.87e-13	1.97e-16	3.94e-08	1.05e-10	0.020034	0.979966
LIL10_24	MONC	Blood related diseases and traits	ENSG00000180370	PAK2	chr3	196739856	+	rs7649045	196793007	3.71e-07	rs7626444	196778031	1.7e-10	1.21e-06	4.89e-06	0.00418507	0.0158813	0.979928
IL4_24	WHTC	Blood related diseases and traits	ENSG00000108175	ZMIZ1	chr10	79069034	+	rs2802372	79287818	2.14e-07	rs1250568	79285523	1.64e-08	6.27e-05	0.000366999	0.00300858	0.0166365	0.979925
IFNG_6	BSC	Blood related diseases and traits	ENSG00000197375	SLC22A5	chr5	132369751	+	rs112838960	132373340	7.4e-16	rs10060615	132373185	4.59e-09	2.19e-11	4.54e-05	1.01e-08	0.0200359	0.979919
sLPS_6	CAST	Autoimmune or Inflammatory disease	ENSG00000196923	PDLIM7	chr5	177497605	-	rs2544814	177502973	3.01e-07	rs11135015	177365556	4e-08	0	0	0.0053261	0.0147642	0.97991
P3C_24	BALD	Other	ENSG00000089063	TMEM230	chr20	5113102	-	rs6076770	5063662	1.03e-10	rs1741318	4176953	9.4e-09	3.66e-50	5.76e-47	1.34e-05	0.0201103	0.979876
IFNG_6	MS	Autoimmune or Inflammatory disease	ENSG00000169220	RGS14	chr5	177357836	+	rs67190252	177354904	1.49e-06	rs4976646	177361569	1.04e-12	2.54e-08	2.34e-09	0.019328	0.000800374	0.979872
IL4_24	GRAC	Blood related diseases and traits	ENSG00000115232	ITGA4	chr2	181457201	+	rs154962	181449526	5.5e-09	rs6740847	181443625	1.08e-12	5.51e-10	2.23e-08	0.000508757	0.0196236	0.979868
IL4_24	GRAC	Blood related diseases and traits	ENSG00000108175	ZMIZ1	chr10	79069034	+	rs2802372	79287818	2.14e-07	rs1250568	79285523	7.06e-09	2.72e-05	0.000159169	0.00305646	0.016917	0.97984
IL4_24	PBC	Autoimmune or Inflammatory disease	ENSG00000225190	PLEKHM1	chr17	45490748	-	rs55930887	45470955	1.72e-18	rs17564829	45929235	2.15e-09	2.54e-09	3.33e-06	1.61e-05	0.0201439	0.979837
LIL10_6	SBP	Blood related diseases and traits	ENSG00000117595	IRF6	chr1	209806174	-	rs67652997	209793057	4.22e-14	rs2724377	207801473	1.29e-10	2.07e-10	1.26e-06	3.47e-06	0.0202004	0.979795
LIL10_6	DBP	Blood related diseases and traits	ENSG00000101751	POLI	chr18	54269403	+	rs34162186	54299403	5.6e-12	rs34163044	54325246	9.63e-17	5.38e-17	4.11e-13	2.77e-06	0.0202106	0.979787
Ctrl_6	BSC	Blood related diseases and traits	ENSG00000163823	CCR1	chr3	46208395	-	rs1491961	46208857	8.1e-07	rs3181077	46209161	1.27e-19	4.97e-15	4.5e-15	0.011131	0.00908823	0.979781
R848_6	SBP	Blood related diseases and traits	ENSG00000006282	SPATA20	chr17	50543057	+	rs8076632	50548567	1.56e-42	rs12944684	49432124	5.23e-22	1.56e-26	0.00341327	8.14e-26	0.0168067	0.97978
PIC_6	MONC	Blood related diseases and traits	ENSG00000122779	TRIM24	chr7	138460333	+	rs7785014	138196944	9.62e-07	rs7785014	138196944	3.27e-11	8.42e-07	9.05e-07	0.0102202	0.0100047	0.979773
Prec_D0	VARV	Other	ENSG00000245937	LINC01184	chr5	128083171	-	rs6860245	128032306	3.02e-14	rs3101725	128188326	2.87e-13	1.04e-12	3.98e-08	5.53e-07	0.0202264	0.979773
P3C_24	NETC	Blood related diseases and traits	ENSG00000115232	ITGA4	chr2	181457201	+	rs155144	181450903	2.35e-11	rs6740847	181443625	4.55e-12	8.67e-11	9.8e-08	1.87e-05	0.0202091	0.979772
IL4_6	DBP	Blood related diseases and traits	ENSG00000101751	POLI	chr18	54269403	+	rs5825066	54264223	7.93e-16	rs34163044	54325246	9.63e-17	1.86e-19	4.12e-13	9.59e-09	0.0202295	0.97977
IFNG_24	LEYC	Blood related diseases and traits	ENSG00000197375	SLC22A5	chr5	132369751	+	rs72795121	132302631	3.71e-11	rs10075801	132341949	6.52e-26	2.07e-24	3.66e-21	1.2e-05	0.0202339	0.979754
LIL10_6	RA	Autoimmune or Inflammatory disease	ENSG00000160223	ICOSLG	chr21	44240965	-	rs4568033	44229895	2.15e-21	rs1893592	42434957	3.7e-12	7.56e-15	1.21e-05	1.33e-11	0.0202355	0.979752
PIC_24	WHR	Other	ENSG00000162971	TYW5	chr2	199955735	-	rs1124639	199911021	4.49e-14	rs1124639	199911021	7.48e-11	1.69e-11	4.51e-06	7.94e-08	0.0202446	0.979751
P3C_24	BSC	Blood related diseases and traits	ENSG00000127946	HIP1	chr7	75738961	-	rs1183821	75629670	1.21e-23	rs1186222	75618011	3.47e-13	3.33e-20	1.65e-08	4.28e-14	0.0202524	0.979748
R848_24	LBM	Other	ENSG00000122912	SLC25A16	chr10	68527473	-	rs3740591	68527546	2.98e-12	rs56139009	68488931	1.88e-15	3.14e-15	1.04e-11	6.42e-06	0.0202493	0.979744
sLPS_24	EOSC	Blood related diseases and traits	ENSG00000168685	IL7R	chr5	35852694	+	rs6879529	35850176	1.21e-10	rs1961220	35844023	2.54e-18	1.32e-16	9.09e-14	3.08e-05	0.0202287	0.97974
R848_6	DBP	Blood related diseases and traits	ENSG00000101751	POLI	chr18	54269403	+	rs5825066	54264223	2.18e-17	rs34163044	54325246	9.63e-17	1.5e-20	4.12e-13	7.75e-10	0.0202743	0.979726
R848_24	IBD	Autoimmune or Inflammatory disease	ENSG00000115232	ITGA4	chr2	181457201	+	rs2124440	181463487	3.94e-19	rs6740847	181443625	1.22e-13	1.19e-17	2.42e-09	1.05e-10	0.020279	0.979721
Ctrl_24	DBP	Blood related diseases and traits	ENSG00000101751	POLI	chr18	54269403	+	rs5825066	54264223	4.23e-13	rs34163044	54325246	9.63e-17	8.99e-18	4.13e-13	4.64e-07	0.0202823	0.979717
P3C_24	SBP	Blood related diseases and traits	ENSG00000006282	SPATA20	chr17	50543057	+	rs8076632	50548567	1.72e-44	rs12944684	49432124	5.23e-22	2.5e-28	0.00342365	1.3e-27	0.0168609	0.979715
sLPS_6	WHR	Other	ENSG00000127415	IDUA	chr4	986996	+	rs3806756	993603	1.29e-08	rs11724804	971991	4.98e-20	4.97e-16	1.26e-14	0.000809521	0.0194867	0.979704
R848_6	LEYC	Blood related diseases and traits	ENSG00000022567	SLC45A4	chr8	141308304	-	rs7462429	141345395	5.55e-07	rs13261848	141318620	7.29e-15	4.85e-11	1.34e-10	0.00566023	0.014641	0.979699
IL4_24	LYMC	Blood related diseases and traits	ENSG00000105889	STEAP1B	chr7	22632924	-	rs35345753	22700894	2.85e-10	rs62449495	22724719	3.44e-11	2.43e-08	1.01e-06	0.00050016	0.0198055	0.979693
P3C_24	DBP	Blood related diseases and traits	ENSG00000197375	SLC22A5	chr5	132369751	+	rs10900809	132490630	8.73e-08	rs736801	132497907	6.97e-18	3.84e-15	5.15e-14	0.0014767	0.018836	0.979687
LIL10_24	LYMC	Blood related diseases and traits	ENSG00000180370	PAK2	chr3	196739856	+	rs7649045	196793007	3.71e-07	rs13092376	196789417	3.18e-22	3.89e-18	1.57e-17	0.00423781	0.016094	0.979668
IFNB_6	AS	Autoimmune or Inflammatory disease	ENSG00000157557	ETS2	chr21	38805306	+	rs67210967	39090687	5.62e-07	rs2836883	39094818	6.46e-17	7.18e-13	1.45e-12	0.00705568	0.0132763	0.979668
sLPS_6	LEYC	Blood related diseases and traits	ENSG00000105383	CD33	chr19	51225063	+	rs7245846	51227920	2.67e-07	rs3865444	51224706	1.75e-10	1.95e-06	4.09e-06	0.00689185	0.0134469	0.979655
IFNG_24	PBC	Autoimmune or Inflammatory disease	ENSG00000225190	PLEKHM1	chr17	45490748	-	rs62065450	45493041	3.68e-14	rs17564829	45929235	2.15e-09	3.27e-09	3.36e-06	2.08e-05	0.0203457	0.97963
IL4_24	MONC	Blood related diseases and traits	ENSG00000127838	PNKD	chr2	218270391	+	rs3839052	218318330	3.11e-10	rs1870125	218323178	1.02e-16	5.46e-15	3.83e-12	3.04e-05	0.0203421	0.979627
Ctrl_24	LEYC	Blood related diseases and traits	ENSG00000180370	PAK2	chr3	196739856	+	rs7626444	196778031	6.35e-10	rs13092376	196789417	1.48e-16	1.39e-14	5.76e-12	5.15e-05	0.0203417	0.979607
Ctrl_24	LBM	Other	ENSG00000064651	SLC12A2	chr5	128083765	+	rs6595799	128072991	3.32e-14	rs6860245	128032306	1.89e-26	1.13e-26	2.89e-22	8.34e-07	0.0203987	0.9796
IFNB_24	CAST	Autoimmune or Inflammatory disease	ENSG00000238083	LRRC37A2	chr17	46511510	+	rs41543512	46013412	5.37e-09	rs9895436	45380520	6.5e-13	0	0	0.00307521	0.0173323	0.979593
PIC_24	LBM	Other	ENSG00000170092	SPDYE5	chr7	75493624	+	rs794375	75518475	2.6e-12	rs35332062	73597712	1.79e-20	3.31e-09	1.78e-05	3.98e-06	0.0204041	0.979574
R848_24	VARV	Other	ENSG00000064651	SLC12A2	chr5	128083765	+	rs6595799	128072991	2.78e-09	rs3101725	128188326	2.87e-13	1.09e-09	3.91e-08	0.000582879	0.0198604	0.979557
Prec_D2	IS	Heart related diseases and traits	ENSG00000182511	FES	chr15	90883694	+	rs4932372	90864045	4.31e-11	rs4932370	90861475	2.88e-08	1.69e-06	0.00101496	3.39e-05	0.0193959	0.979553
MBP_24	STR	Heart related diseases and traits	ENSG00000171467	ZNF318	chr6	43369477	-	rs2270860	43302413	1.9e-07	rs16896398	43294966	1.3e-08	1.94e-05	6.62e-05	0.00484956	0.0155193	0.979546
Prec_D2	DBP	Blood related diseases and traits	ENSG00000182511	FES	chr15	90883694	+	rs4932372	90864045	4.31e-11	rs4932373	90886057	7.71e-84	6.85e-82	3.96e-79	3.71e-05	0.0204268	0.979536
IL4_6	BSC	Blood related diseases and traits	ENSG00000127946	HIP1	chr7	75738961	-	rs1179626	75631137	2.93e-26	rs1186222	75618011	3.47e-13	1.04e-21	1.67e-08	1.34e-15	0.0204855	0.979515
IL4_6	MONC	Blood related diseases and traits	ENSG00000104783	KCNN4	chr19	43781256	-	rs12609846	43779295	6.15e-14	rs12459847	45247899	1.47e-55	6.4e-38	4.91e-33	2.8e-07	0.0204901	0.97951
IFNG_6	MONC	Blood related diseases and traits	ENSG00000104783	KCNN4	chr19	43781256	-	rs12609846	43779295	6.7e-14	rs12459847	45247899	1.47e-55	9e-38	4.91e-33	3.94e-07	0.020504	0.979496
R848_24	MONC	Blood related diseases and traits	ENSG00000130592	LSP1	chr11	1852969	+	rs144836423	1861944	1.1e-07	rs907612	1852991	4.71e-16	2.67e-11	3.04e-11	0.0100622	0.01046	0.979478
Ctrl_24	GRAC	Blood related diseases and traits	ENSG00000063176	SPHK2	chr19	48619290	+	rs3094287	48618991	3.31e-08	rs386243	48624233	6.28e-13	1.21e-09	8.27e-09	0.00273621	0.0177903	0.979473
MBP_24	EOSC	Blood related diseases and traits	ENSG00000168899	VAMP5	chr2	85584407	+	rs13007211	85573959	8.1e-08	rs13007211	85573959	3.55e-09	2.21e-05	4.97e-05	0.00660188	0.0138748	0.979451
Ctrl_24	BRCA	Cancer	ENSG00000113387	SUB1	chr5	32531632	+	rs2012709	32567626	4.58e-08	rs12519859	32581080	5.77e-09	3.84e-06	7.48e-05	0.00104686	0.0194274	0.979447
P3C_6	ERYC	Blood related diseases and traits	ENSG00000177989	ODF3B	chr22	50532579	-	rs140522	50532837	2.39e-06	rs140522	50532837	1.93e-43	1.67e-38	1.3e-38	0.0121227	0.00845266	0.979425
sLPS_6	DBP	Blood related diseases and traits	ENSG00000101751	POLI	chr18	54269403	+	rs5825066	54264223	6.99e-10	rs34163044	54325246	9.63e-17	1.45e-15	4.17e-13	7.46e-05	0.020501	0.979424
IL4_6	HEMO	Heart related diseases and traits	ENSG00000198945	L3MBTL3	chr6	130013698	+	rs6569648;exm-rs6569648	130027974	3.02e-07	rs7740107	130053316	1.41e-08	0.000220599	0.000435797	0.00702687	0.0129023	0.979414
IFNB_6	DBP	Blood related diseases and traits	ENSG00000101751	POLI	chr18	54269403	+	rs3730714	54276338	1.3e-16	rs34163044	54325246	9.63e-17	5.21e-20	4.18e-13	2.68e-09	0.0205884	0.979412
sLPS_6	VARV	Other	ENSG00000101161	PRPF6	chr20	63981134	+	rs6062618	64051176	3.05e-07	rs6062619	64051649	1.37e-08	0.00240736	0.00169837	0.0102557	0.00625595	0.979383
IL4_6	SBP	Blood related diseases and traits	ENSG00000006282	SPATA20	chr17	50543057	+	rs8076632	50548567	6.59e-46	rs12944684	49432124	5.23e-22	3.32e-29	0.00347875	1.73e-28	0.0171484	0.979373
P3C_24	LBM	Other	ENSG00000122912	SLC25A16	chr10	68527473	-	rs67672804	68515509	6.63e-08	rs56139009	68488931	1.88e-15	1.85e-12	8.71e-12	0.00378197	0.0168512	0.979367
sLPS_24	LBM	Other	ENSG00000103245	NARFL	chr16	741328	-	rs11248947	731787	2.69e-08	rs71385734	2110502	8.42e-30	9.79e-19	6.7e-18	0.00275474	0.0178809	0.979364
IL4_6	NETC	Blood related diseases and traits	ENSG00000197375	SLC22A5	chr5	132369751	+	rs56399423	132336964	3.35e-11	rs10075801	132341949	8.31e-16	6.1e-15	1.94e-11	6.78e-06	0.0206291	0.979364
sLPS_24	CD	Autoimmune or Inflammatory disease	ENSG00000115232	ITGA4	chr2	181457201	+	rs2124440	181463487	7.25e-16	rs6740847	181443625	9.72e-11	1.83e-12	1.37e-06	2.89e-08	0.0206417	0.979357
Ctrl_6	DBP	Blood related diseases and traits	ENSG00000101751	POLI	chr18	54269403	+	rs5825066	54264223	4.84e-17	rs34163044	54325246	9.63e-17	2.89e-20	4.2e-13	1.49e-09	0.020655	0.979345
LIL10_24	AZ	Neuro related diseases	ENSG00000105383	CD33	chr19	51225063	+	rs3852865	51210809	8.67e-08	rs3865444	51224706	5.15e-09	4.57e-05	0.000256722	0.00322198	0.0171339	0.979342
sLPS_6	PBC	Autoimmune or Inflammatory disease	ENSG00000159314	ARHGAP27	chr17	45434420	-	rs62062273	46014877	4.18e-15	rs17564829	45929235	2.15e-09	1.17e-10	3.41e-06	7.4e-07	0.0206601	0.979336
IFNB_6	SSC	Autoimmune or Inflammatory disease	ENSG00000103653	CSK	chr15	74782056	+	rs34002060	74756121	4.56e-07	rs1378942	74785026	1.84e-14	4.89e-10	9.5e-10	0.00736277	0.0133159	0.979321
IL4_6	LEYC	Blood related diseases and traits	ENSG00000197375	SLC22A5	chr5	132369751	+	rs56399423	132336964	3.35e-11	rs10075801	132341949	6.52e-26	1.17e-24	3.74e-21	6.8e-06	0.0206776	0.979316
Ctrl_24	WHTC	Blood related diseases and traits	ENSG00000063176	SPHK2	chr19	48619290	+	rs3094287	48618991	3.31e-08	rs386243	48624233	3.1e-12	6.8e-09	4.67e-08	0.00275688	0.0179322	0.979311
sLPS_6	PLTC	Blood related diseases and traits	ENSG00000149218	ENDOD1	chr11	95089809	+	rs2509814	95096350	3.8e-10	rs1150339	95100525	1.5e-08	2.73e-05	0.000303636	0.00176267	0.0185968	0.97931
P3C_6	PLTC	Blood related diseases and traits	ENSG00000115241	PPM1G	chr2	27409686	-	rs1260326	27508073	3.42e-06	rs1260326	27508073	2.31e-25	1.84e-20	1.78e-20	0.0110249	0.00968276	0.979292
Ctrl_24	AST	Autoimmune or Inflammatory disease	ENSG00000100365	NCF4	chr22	36860987	+	rs9607388	36860309	3.85e-08	rs760517	36862944	1.2e-08	0.000182646	0.000357991	0.00714654	0.0130281	0.979285
Ctrl_24	NETC	Blood related diseases and traits	ENSG00000063176	SPHK2	chr19	48619290	+	rs3094287	48618991	3.31e-08	rs386243	48624233	1.55e-12	2.77e-09	1.9e-08	0.00276172	0.0179655	0.979273
P3C_6	T2D	Other	ENSG00000115241	PPM1G	chr2	27409686	-	rs1260326	27508073	3.42e-06	rs1260326	27508073	1.3e-24	3.01e-20	2.45e-20	0.0119711	0.00876595	0.979263
P3C_6	SBP	Blood related diseases and traits	ENSG00000006282	SPATA20	chr17	50543057	+	rs8076632	50548567	1.87e-41	rs12944684	49432124	5.23e-22	6.92e-26	0.00349745	3.61e-25	0.017246	0.979257
sLPS_24	MONC	Blood related diseases and traits	ENSG00000075413	MARK3	chr14	103385391	+	rs8016326	103380379	8.13e-17	rs8022179	103380950	2.71e-50	2.42e-52	1.49e-45	3.53e-09	0.0207618	0.979238
MBP_6	SBP	Blood related diseases and traits	ENSG00000177302	TOP3A	chr17	18315006	-	rs4925159	18282196	3.29e-07	rs4925159	18282196	9.66e-13	5.99e-10	3.13e-09	0.00348743	0.0172852	0.979227
P3C_24	DBP	Blood related diseases and traits	ENSG00000101751	POLI	chr18	54269403	+	rs10048321	54256405	4.35e-13	rs34163044	54325246	9.63e-17	8.09e-18	4.22e-13	4.17e-07	0.0207812	0.979218
R848_6	WHR	Other	ENSG00000120071	KANSL1	chr17	46225388	-	rs74521229	46095849	2.22e-09	rs62063286	45964621	2.49e-23	3.76e-20	7.13e-19	0.00109022	0.0197037	0.979206
P3C_24	GRAC	Blood related diseases and traits	ENSG00000115232	ITGA4	chr2	181457201	+	rs155144	181450903	2.35e-11	rs6740847	181443625	1.08e-12	2.08e-11	2.36e-08	1.93e-05	0.0207873	0.979193
PIC_24	CD	Autoimmune or Inflammatory disease	ENSG00000256433	AC005840.3	chr12	6393904	+	rs4020660	6402491	7.98e-07	rs28999107	6383934	1.06e-09	3.7e-06	1.1e-05	0.00546845	0.015341	0.979176
IFNG_24	INTEL	Neuro related diseases	ENSG00000137266	SLC22A23	chr6	3457021	-	rs9503599	3450814	1.34e-07	rs9503599	3450814	8.05e-10	2.92e-06	2.24e-05	0.0025135	0.0183072	0.979154
P3C_6	BSC	Blood related diseases and traits	ENSG00000163823	CCR1	chr3	46208395	-	rs2201150	46217411	2.95e-13	rs3181077	46209161	1.27e-19	2.85e-18	9.75e-15	6.37e-06	0.0208532	0.97914
R848_6	CAD	Heart related diseases and traits	ENSG00000108219	TSPAN14	chr10	80454165	+	rs55943223	80490816	1.02e-06	rs17680741	80491758	1.72e-11	1.04e-07	1.57e-07	0.00872807	0.0121352	0.979137
sLPS_6	VATM	Other	ENSG00000162613	FUBP1	chr1	77979109	-	rs114020893	77887920	1.45e-11	rs71658797	77501822	4.79e-20	2.53e-15	4e-15	0.00845171	0.0124121	0.979136
P3C_6	DBP	Blood related diseases and traits	ENSG00000101751	POLI	chr18	54269403	+	rs5825066	54264223	2.94e-14	rs34163044	54325246	9.63e-17	1.92e-18	4.24e-13	9.89e-08	0.0208804	0.979119
CIL_24	PBC	Autoimmune or Inflammatory disease	ENSG00000186470	BTN3A2	chr6	26365158	+	rs13216828	26373279	1.52e-10	rs9393710	26367605	1.13e-09	1.83e-06	1.92e-05	0.00190465	0.0189879	0.979086
MBP_24	WHTC	Blood related diseases and traits	ENSG00000157557	ETS2	chr21	38805306	+	rs2836884	39095717	3.29e-08	rs12482401	37431039	3.56e-08	7.56e-05	0.00047851	0.00291106	0.0174573	0.979078
CIL_24	DBP	Blood related diseases and traits	ENSG00000101751	POLI	chr18	54269403	+	rs34162186	54299403	3.01e-15	rs34163044	54325246	9.63e-17	6.8e-19	4.25e-13	3.51e-08	0.0209383	0.979062
MBP_6	COGP	Neuro related diseases	ENSG00000197728	RPS26	chr12	56041852	+	rs2017445	56013288	4.53e-10	rs1131017	56042145	3.85e-09	4.57e-07	0.000122525	8.1e-05	0.0207483	0.979048
IFNB_6	LYMC	Blood related diseases and traits	ENSG00000099889	ARVCF	chr22	20016807	-	rs7292055	19987131	8.37e-16	rs5754100	21561877	1.86e-23	1.14e-12	1.08e-06	2.3e-08	0.0209621	0.979037
IL4_24	SBP	Blood related diseases and traits	ENSG00000181885	CLDN7	chr17	7263982	-	rs113086489	7268037	3.88e-09	rs113086489	7268037	3.8e-26	8.75e-24	9.63e-22	0.0001975	0.0207663	0.979036
P3C_6	TRG	Heart related diseases and traits	ENSG00000115241	PPM1G	chr2	27409686	-	rs1260326	27508073	3.42e-06	rs1260326	27508073	2.15e-47	1.73e-43	1.73e-43	0.0109882	0.0099807	0.979031
IL4_24	WHTC	Blood related diseases and traits	ENSG00000188452	CERKL	chr2	181680664	-	rs1375493	181459039	3.05e-07	rs6740847	181443625	1.29e-27	7.87e-24	3.04e-23	0.00451007	0.0164637	0.979026
Ctrl_24	LYMC	Blood related diseases and traits	ENSG00000064651	SLC12A2	chr5	128083765	+	rs6595799	128072991	3.32e-14	rs3812049	128083158	1.04e-09	4.41e-10	1.86e-05	5.22e-07	0.0209556	0.979025
sLPS_24	DBP	Blood related diseases and traits	ENSG00000061273	HDAC7	chr12	47833131	-	rs56389811	47811575	3.01e-08	rs11168245	47810716	1.09e-17	6.46e-15	7.94e-14	0.0016525	0.0193241	0.979023
IFNB_6	LEYC	Blood related diseases and traits	ENSG00000099889	ARVCF	chr22	20016807	-	rs7292055	19987131	8.37e-16	rs2238783	19984929	9.1e-11	1.11e-12	1.06e-06	2.3e-08	0.0209989	0.979
IL4_6	SBP	Blood related diseases and traits	ENSG00000176974	SHMT1	chr17	18363562	-	rs681998	18361135	1.3e-13	rs4925159	18282196	9.66e-13	1.31e-13	3.77e-09	7.64e-07	0.0210078	0.978991
sLPS_24	CELD	Autoimmune or Inflammatory disease	ENSG00000140474	ULK3	chr15	74843345	-	rs62006565	74794163	1.71e-07	rs1378938	74804102	7.79e-09	2.58e-05	1.11e-05	0.015352	0.00564234	0.978969
Ctrl_6	SBP	Blood related diseases and traits	ENSG00000170915	PAQR8	chr6	52361420	+	rs9382100	52358413	1.37e-08	rs78648104	50715296	2.37e-15	0.000154183	0.000833305	0.00328288	0.0167638	0.978966
P3C_24	CAD	Heart related diseases and traits	ENSG00000183386	FHL3	chr1	38005605	-	rs28470722	37921055	4.83e-14	rs4072980	37990434	4.13e-10	4.4e-11	5.01e-06	1.93e-07	0.0210407	0.978954
P3C_24	MONC	Blood related diseases and traits	ENSG00000060069	CTDP1	chr18	79679800	+	rs9963625	79661100	1.94e-11	rs12458462	79712436	8.16e-09	6.14e-08	0.000182127	7.36e-06	0.0208645	0.978946
CIL_6	SBP	Blood related diseases and traits	ENSG00000128604	IRF5	chr7	128937611	+	rs12706860	128929972	4.01e-11	rs34072724	130747710	1.37e-15	5.36e-09	3.03e-06	3.89e-05	0.0210135	0.978945
PIC_24	EOSC	Blood related diseases and traits	ENSG00000173535	TNFRSF10C	chr8	23084354	+	rs4871849	23107206	9.4e-11	rs12545733	23099490	1.35e-14	1.11e-11	1.25e-09	0.000193218	0.0208818	0.978925
IFNB_6	LEYC	Blood related diseases and traits	ENSG00000075884	ARHGAP15	chr2	143091361	+	rs79716587	143129250	8.43e-09	rs79716587	143129250	2.42e-13	1.49e-09	4.22e-09	0.00575951	0.0153244	0.978916
P3C_6	CAD	Heart related diseases and traits	ENSG00000108219	TSPAN14	chr10	80454165	+	rs55943223	80490816	1.5e-06	rs17680741	80491758	1.72e-11	1.35e-07	1.29e-07	0.0112816	0.00981152	0.978907
IL4_24	MCH	Blood related diseases and traits	ENSG00000162367	TAL1	chr1	47232219	-	rs6695898	47216089	2.03e-07	rs11211480	47227548	7.98e-17	1.15e-13	1.04e-12	0.00219544	0.0189035	0.978901
Prec_D2	BSC	Blood related diseases and traits	ENSG00000160791	CCR5	chr3	46370853	+	rs2201150	46217411	1.37e-13	rs3181077	46209161	1.27e-19	1.4e-18	9.87e-15	3.13e-06	0.0211142	0.978883
Ctrl_6	CD	Autoimmune or Inflammatory disease	ENSG00000165684	SNAPC4	chr9	136400167	-	rs4077515	136372044	3.08e-09	rs4077515	136372044	3.15e-30	3.42e-28	3.84e-26	0.000195072	0.0209249	0.97888
Ctrl_6	COGP	Neuro related diseases	ENSG00000128683	GAD1	chr2	170813212	+	rs3749034	170816965	3.91e-07	rs872123	170814656	1.39e-09	2.36e-05	3.47e-05	0.00891542	0.0121479	0.978878
IL4_6	BALD	Other	ENSG00000154582	ELOC	chr8	73972286	-	rs7825810	73948768	1.74e-08	rs11774977	73449276	1.7e-09	1.01e-42	2.49e-41	0.00086388	0.0202705	0.978866
Prec_D0	T1D	Other	ENSG00000105287	PRKD2	chr19	46717126	-	rs314664	46700002	6.43e-08	rs516246	48702915	5.22e-14	0.000136561	0.000112145	0.0120078	0.00888206	0.978861
IL4_24	LEYC	Blood related diseases and traits	ENSG00000115232	ITGA4	chr2	181457201	+	rs154962	181449526	5.5e-09	rs6740847	181443625	4.31e-25	3.52e-22	1.42e-20	0.00053336	0.020621	0.978846
IFNG_6	BSC	Blood related diseases and traits	ENSG00000127946	HIP1	chr7	75738961	-	rs1179625	75626173	2.17e-29	rs1186222	75618011	3.47e-13	7.25e-24	1.72e-08	9.31e-18	0.0211609	0.978839
Prec_D2	MONC	Blood related diseases and traits	ENSG00000130592	LSP1	chr11	1852969	+	rs907612	1852991	3.14e-06	rs907612	1852991	4.71e-16	2.74e-11	3.14e-11	0.01031	0.0108599	0.97883
IFNG_24	BIRW	Other	ENSG00000244482	LILRA6	chr19	54242790	-	rs138114179	54220018	1.29e-15	rs255773	54219677	1.1e-08	6.7e-08	0.00030551	4.79e-06	0.0208618	0.978828
[truncated: 16,947 more rows]
