# Supplementary material for: Gene expression QTL mapping in stimulated iPSC-derived macrophages provides insights into common complex diseases
Source: Nat Commun. 2025 Aug 27;16:7204. doi: 10.1038/s41467-025-61670-9 (PMC12391345; doi:10.1038/s41467-025-61670-9)
Supplement: Supplementary file 14 — Supplementary Data 12 [file 41467_2025_61670_MOESM14_ESM.xlsx]

## Sheet: Supplementary tables  
Name of tables	Description
Supplementary_Data_1	Description of stimulation panel
Supplementary_Data_2	Differential gene expression analysis at 6h
Supplementary_Data_3	Differential gene expression analysis at 24h
Supplementary_Data_4	Differential gene expression analysis time point specfic effects
Supplementary_Data_5	GO enrichment analysis of differential expressed genes at 6h
Supplementary_Data_6	GO enrichment analysis of differential expressed genes at 24h
Supplementary_Data_7	Pathway enrichment analysis of differential expressed genes at 6h
Supplementary_Data_8	Pathway enrichment analysis of differential expressed genes at 24h
Supplementary_Data_9	Description of GWAS studies used for colocalization
Supplementary_Data_10	colocalization results of the MacroMap study (PP4 >=0.75)
Supplementary_Data_11	Covariates and metadata
Supplementary_Data_12	This spreadsheet

## Sheet: datasets on zenodo
filename	link to data
MacroMap_eQTL_nominal_summary_stats.tar	https://zenodo.org/records/7967759
MacroMap_eQTL_permuted_summary_stats.tar	https://zenodo.org/records/7967759
MacroMap_GTEx_coloc_results.txt.gz	https://zenodo.org/records/10797132
README file
# eQTL Summary Statistics
This repository contains nominal and permuted summary statistics of MacroMap eQTL analysis.
The summary statistics represent associations between genetic variants (SNPs) and gene expression levels across different conditions.
Each file in the repository represents a specific condition at a specific time point.
## Files
## SNP Information
The file snp.info.txt.gz contains additional information about the SNPs analyzed in the eQTL analysis.
This file provides details such as major and minor alleles, as well as the reference (REF) and alternate (ALT) alleles for each SNP.
The beta values in the summary statistics are calculated based on the REF/ALT alleles.
Please note that these summary statistics are nominal and not adjusted for multiple testing.
For any questions or inquiries, please contact nikos.panousis@gmail.com
